# Supplementary material for: Single-Cell RNA Sequencing Reveals Atlas of Yak Testis Cells
Source: Int J Mol Sci. 2023 Apr 28;24(9):7982. doi: 10.3390/ijms24097982 (PMC10178277; doi:10.3390/ijms24097982)
Supplement: Supplementary file 1 [file ijms-24-07982-s001.zip]

Archive with 12 entries (12 files):
- Supplementary Figure S1.pdf
- Supplementary Figure S2.pdf
- Supplementary Figure S3.pdf
- Supplementary Table S1.xlsx
- Supplementary Table S2.xlsx
- Supplementary Table S3.xlsx
- Supplementary Table S4.xlsx
- Supplementary Table S5.xlsx
- Supplementary Table S6.xlsx
- Supplementary Table S7.xlsx
- Supplementary Table S8.xlsx
- Supplementary Table S9.xlsx
