# Supplementary material for: Single-Cell RNA Sequencing Reveals Atlas of Yak Testis Cells
Source: Int J Mol Sci. 2023 Apr 28;24(9):7982. doi: 10.3390/ijms24097982 (PMC10178277; doi:10.3390/ijms24097982)
Supplement: Supplementary file 1 [file ijms-24-07982-s001.zip › Supplementary Table S1.xlsx]

## Sheet: metrics_summary
Supplementary Table S1. Statistical results of sample cell quality
Estimated Number of Cells	11991
Mean Reads per Cell	64747
Median Genes per Cell	925
Number of Reads	776383785
Valid Barcodes	0.946
Sequencing Saturation	0.59
Q30 Bases in Barcode	0.969
Q30 Bases in RNA Read	0.905
Q30 Bases in UMI	0.967
Reads Mapped to Genome	0.848
Reads Mapped Confidently to Genome	0.77
Reads Mapped Confidently to Intergenic Regions	0.234
Reads Mapped Confidently to Intronic Regions	0.238
Reads Mapped Confidently to Exonic Regions	0.298
Reads Mapped Confidently to Transcriptome	0.254
Reads Mapped Antisense to Gene	0.009
Fraction Reads in Cells	0.802
Total Genes Detected	21035
Median UMI Counts per Cell	2533
