# Supplementary material for: Single-Cell RNA Sequencing Reveals Atlas of Yak Testis Cells
Source: Int J Mol Sci. 2023 Apr 28;24(9):7982. doi: 10.3390/ijms24097982 (PMC10178277; doi:10.3390/ijms24097982)
Supplement: Supplementary file 1 [file ijms-24-07982-s001.zip › Supplementary Table S2.xlsx]

## Sheet: cell_statitics_before_after_QC
Supplementary Table S2. Statistical results of cell number before and after quality control
sampleid	Yak8_2
Mean_nUMI_beforeQC	5071.85
Mean_nGene_beforeQC	1348.73
Mean_mito.percent_beforeQC	0.169294
Total_cells_beforeQC	11991
Mean_nUMI_afterQC	2851.07
Mean_nGene_afterQC	1004.45
Mean_mito.percent_afterQC	0.147667
Total_cells_afterQC	9004
