# Supplementary material for: Single-Cell RNA Sequencing Reveals Atlas of Yak Testis Cells
Source: Int J Mol Sci. 2023 Apr 28;24(9):7982. doi: 10.3390/ijms24097982 (PMC10178277; doi:10.3390/ijms24097982)
Supplement: Supplementary file 1 [file ijms-24-07982-s001.zip › Supplementary Table S3.xlsx]

## Sheet: all_markers_for_each_cluster_an
Supplementary Table S3. Genes expressed in each cluster.
gene	p_val	avg_logFC	pct.1	pct.2	p_val_adj	cluster	gene_diff	ensembl_id	gene_type	gene_description	TFs_Family	GO_id	GO_term	pathway	pathway_description
ENSBGRG00000010946	0	2.08278	0.797	0.289	0	1	2.758	ENSBGRG00000010946	protein_coding	PREDICTED: C-C motif chemokine 4		GO:0002548,GO:0005615,GO:0006954,GO:0007186,GO:0008009,GO:0030593,GO:0035690,GO:0043547,GO:0048020,GO:0048245,GO:0048247,GO:0070098,GO:0070374,GO:0071346,GO:0071347,GO:0071356	monocyte chemotaxis|extracellular space|inflammatory response|G protein-coupled receptor signaling pathway|chemokine activity|neutrophil chemotaxis|cellular response to drug|positive regulation of GTPase activity|CCR chemokine receptor binding|eosinophil chemotaxis|lymphocyte chemotaxis|chemokine-mediated signaling pathway|positive regulation of ERK1 and ERK2 cascade|cellular response to interfer…	ko04060,ko04061,ko04062,ko04064,ko04620,ko04623,ko05163	Cytokine-cytokine receptor interaction|Viral protein interaction with cytokine and cytokine receptor|Chemokine signaling pathway|NF-kappa B signaling pathway|Toll-like receptor signaling pathway|Cytosolic DNA-sensing pathway|Human cytomegalovirus infection
CCL5	0	1.9014	0.973	0.302	0	1	3.222	ENSBGRG00000023713	protein_coding	PREDICTED: C-C motif chemokine 5		GO:0000165,GO:0002548,GO:0004435,GO:0004672,GO:0005615,GO:0005737,GO:0006816,GO:0006874,GO:0006887,GO:0006954,GO:0007159,GO:0007186,GO:0007267,GO:0008009,GO:0009615,GO:0009636,GO:0010759,GO:0010820,GO:0014068,GO:0014911,GO:0016004,GO:0030298,GO:0030593,GO:0031328,GO:0031584,GO:0031663,GO:0031726,GO:0031729,GO:0031730,GO:0033634,GO:0034112,GO:0042056,GO:0042102,GO:0042119,GO:0042531,GO:0042803,GO:…	MAPK cascade|monocyte chemotaxis|phosphatidylinositol phospholipase C activity|protein kinase activity|extracellular space|cytoplasm|calcium ion transport|cellular calcium ion homeostasis|exocytosis|inflammatory response|leukocyte cell-cell adhesion|G protein-coupled receptor signaling pathway|cell-cell signaling|chemokine activity|response to virus|response to toxic substance|positive regulation…	ko04060,ko04061,ko04062,ko04620,ko04621,ko04623,ko04668,ko05020,ko05120,ko05131,ko05142,ko05163,ko05164,ko05168,ko05323	Cytokine-cytokine receptor interaction|Viral protein interaction with cytokine and cytokine receptor|Chemokine signaling pathway|Toll-like receptor signaling pathway|NOD-like receptor signaling pathway|Cytosolic DNA-sensing pathway|TNF signaling pathway|Prion diseases|Epithelial cell signaling in Helicobacter pylori infection|Shigellosis|Chagas disease (American trypanosomiasis)|Human cytomegalov…
RGS1	0	1.52573	0.942	0.357	0	1	2.639	ENSBGRG00000004500	protein_coding	PREDICTED: regulator of G-protein signaling 1		GO:0001965,GO:0005096,GO:0005829,GO:0007165,GO:0007186,GO:0008277,GO:0009617,GO:0009968,GO:0031234,GO:0043547,GO:0061737	G-protein alpha-subunit binding|GTPase activator activity|cytosol|signal transduction|G protein-coupled receptor signaling pathway|regulation of G protein-coupled receptor signaling pathway|response to bacterium|negative regulation of signal transduction|extrinsic component of cytoplasmic side of plasma membrane|positive regulation of GTPase activity|leukotriene signaling pathway
TRDC	0	1.3093	0.646	0.135	0	1	4.785	ENSBGRG00000008065	protein_coding	LOC404176 protein		GO:0003823,GO:0006910,GO:0006911,GO:0006958,GO:0009897,GO:0016021,GO:0034987,GO:0042571,GO:0042742,GO:0045087,GO:0050853,GO:0050871	antigen binding|phagocytosis, recognition|phagocytosis, engulfment|complement activation, classical pathway|external side of plasma membrane|integral component of membrane|immunoglobulin receptor binding|immunoglobulin complex, circulating|defense response to bacterium|innate immune response|B cell receptor signaling pathway|positive regulation of B cell activation
CXCR4	0	1.30447	0.764	0.248	0	1	3.081	ENSBGRG00000001345	protein_coding	TPA: C-X-C chemokine receptor type 4		GO:0001666,GO:0003779,GO:0005764,GO:0005769,GO:0005770,GO:0005886,GO:0006935,GO:0006955,GO:0007204,GO:0007420,GO:0009897,GO:0016021,GO:0016493,GO:0019722,GO:0019956,GO:0019957,GO:0022008,GO:0030054,GO:0031252,GO:0031625,GO:0032027,GO:0032991,GO:0038147,GO:0038160,GO:0043130,GO:0050920,GO:0060326,GO:0071345	response to hypoxia|actin binding|lysosome|early endosome|late endosome|plasma membrane|chemotaxis|immune response|positive regulation of cytosolic calcium ion concentration|brain development|external side of plasma membrane|integral component of membrane|C-C chemokine receptor activity|calcium-mediated signaling|chemokine binding|C-C chemokine binding|neurogenesis|cell junction|cell leading edge…	ko04020,ko04060,ko04061,ko04062,ko04144,ko04360,ko04670,ko04672,ko04810,ko05163,ko05170,ko05200	Calcium signaling pathway|Cytokine-cytokine receptor interaction|Viral protein interaction with cytokine and cytokine receptor|Chemokine signaling pathway|Endocytosis|Axon guidance|Leukocyte transendothelial migration|Intestinal immune network for IgA production|Regulation of actin cytoskeleton|Human cytomegalovirus infection|Human immunodeficiency virus 1 infection|Pathways in cancer
NR4A2	0	1.21057	0.917	0.455	0	1	2.015	ENSBGRG00000007951	protein_coding	nuclear receptor subfamily 4 group A member 2 isoform X1	NGFIB-like	GO:0000122,GO:0000977,GO:0000978,GO:0000981,GO:0001077,GO:0001666,GO:0001764,GO:0001975,GO:0003677,GO:0003707,GO:0004879,GO:0005634,GO:0005654,GO:0005667,GO:0005737,GO:0006351,GO:0006367,GO:0007165,GO:0008013,GO:0008270,GO:0008344,GO:0009791,GO:0016607,GO:0021952,GO:0021953,GO:0021986,GO:0031668,GO:0034599,GO:0035259,GO:0042053,GO:0042416,GO:0042551,GO:0042803,GO:0043085,GO:0043524,GO:0043565,GO:…	negative regulation of transcription by RNA polymerase II|RNA polymerase II regulatory region sequence-specific DNA binding|RNA polymerase II proximal promoter sequence-specific DNA binding|DNA-binding transcription factor activity, RNA polymerase II-specific|proximal promoter DNA-binding transcription activator activity, RNA polymerase II-specific|response to hypoxia|neuron migration|response to…	ko04925,ko04928	Aldosterone synthesis and secretion|Parathyroid hormone synthesis, secretion and action
NUCB2	0	1.09811	0.686	0.257	0	1	2.669	ENSBGRG00000009502	protein_coding	Nucleobindin-2		GO:0003677,GO:0005509,GO:0005615,GO:0005640,GO:0005783,GO:0005793,GO:0005794,GO:0005829,GO:0005886,GO:0070062	DNA binding|calcium ion binding|extracellular space|nuclear outer membrane|endoplasmic reticulum|endoplasmic reticulum-Golgi intermediate compartment|Golgi apparatus|cytosol|plasma membrane|extracellular exosome
ENSBGRG00000009649	0	1.09454	0.933	0.575	0	1	1.623	ENSBGRG00000009649	lncRNA	uncharacterized protein C10orf88 isoform X6		GO:0000184,GO:0003723,GO:0003735,GO:0005783,GO:0005829,GO:0006412,GO:0006413,GO:0006614,GO:0022625,GO:0045296,GO:0070062	nuclear-transcribed mRNA catabolic process, nonsense-mediated decay|RNA binding|structural constituent of ribosome|endoplasmic reticulum|cytosol|translation|translational initiation|SRP-dependent cotranslational protein targeting to membrane|cytosolic large ribosomal subunit|cadherin binding|extracellular exosome
NKG7	0	1.09202	0.65	0.15	0	1	4.333	ENSBGRG00000013619	protein_coding	PREDICTED: protein NKG7 isoform X1		GO:0005886,GO:0016021	plasma membrane|integral component of membrane
CST7	0	1.08898	0.726	0.203	0	1	3.576	ENSBGRG00000008014	protein_coding	PREDICTED: cystatin-F isoform X2		GO:0004866,GO:0004869,GO:0005576,GO:0005737,GO:0006955	endopeptidase inhibitor activity|cysteine-type endopeptidase inhibitor activity|extracellular region|cytoplasm|immune response
KLF6	0	1.03336	0.955	0.678	0	1	1.409	ENSBGRG00000012023	protein_coding	Krueppel-like factor 6 isoform X1	zf-C2H2
PTPRC	0	0.961772	0.843	0.295	0	1	2.858	ENSBGRG00000016494	protein_coding	PREDICTED: receptor-type tyrosine-protein phosphatase C, partial				ko04514,ko04660,ko04666,ko05132,ko05340	Cell adhesion molecules (CAMs)|T cell receptor signaling pathway|Fc gamma R-mediated phagocytosis|Salmonella infection|Primary immunodeficiency
ZFP36L2	0	0.953766	0.934	0.603	0	1	1.549	ENSBGRG00000020995	protein_coding	zinc finger protein 36, C3H1 type-like 2	Others	GO:0000288,GO:0000981,GO:0003677,GO:0003700,GO:0003723,GO:0003730,GO:0005634,GO:0005737,GO:0005829,GO:0006402,GO:0008283,GO:0009611,GO:0017091,GO:0030097,GO:0033077,GO:0035019,GO:0035925,GO:0043488,GO:0044344,GO:0045577,GO:0045599,GO:0046872,GO:0048103,GO:0060216,GO:0061158,GO:0070371,GO:0071356,GO:0071364,GO:0071385,GO:0071560,GO:0097011,GO:1900153,GO:1901991,GO:2000737	nuclear-transcribed mRNA catabolic process, deadenylation-dependent decay|DNA-binding transcription factor activity, RNA polymerase II-specific|DNA binding|DNA-binding transcription factor activity|RNA binding|mRNA 3'-UTR binding|nucleus|cytoplasm|cytosol|mRNA catabolic process|cell proliferation|response to wounding|AU-rich element binding|hemopoiesis|T cell differentiation in thymus|somatic ste…	ko04218	Cellular senescence
LCP1	0	0.916949	0.812	0.283	0	1	2.869	ENSBGRG00000022064	protein_coding	TPA: lymphocyte cytosolic protein 1 (L-plastin)
ENSBGRG00000002139	0	0.871506	0.998	0.861	0	1	1.159	ENSBGRG00000002139	protein_coding	PREDICTED: protein BTG1		GO:0005634,GO:0005737,GO:0008285,GO:0019899,GO:0045603,GO:0045663,GO:0045766,GO:0045930,GO:2000271	nucleus|cytoplasm|negative regulation of cell proliferation|enzyme binding|positive regulation of endothelial cell differentiation|positive regulation of myoblast differentiation|positive regulation of angiogenesis|negative regulation of mitotic cell cycle|positive regulation of fibroblast apoptotic process	ko03018	RNA degradation
ENSBGRG00000024407	0	0.723798	0.999	0.948	0	1	1.054	ENSBGRG00000024407	protein_coding	60S ribosomal protein L13a isoform X1		GO:0003729,GO:0003735,GO:0005840,GO:0006412,GO:0017148,GO:0022625,GO:0097452,GO:1901194	mRNA binding|structural constituent of ribosome|ribosome|translation|negative regulation of translation|cytosolic large ribosomal subunit|GAIT complex|negative regulation of formation of translation preinitiation complex	ko03010	Ribosome
RPLP1	0	0.631317	0.998	0.97	0	1	1.029	ENSBGRG00000020068	protein_coding	ribosomal protein, large, P1, partial		GO:0000184,GO:0002181,GO:0003735,GO:0005829,GO:0005925,GO:0006412,GO:0006413,GO:0006414,GO:0006614,GO:0022625,GO:0030295,GO:0043021	nuclear-transcribed mRNA catabolic process, nonsense-mediated decay|cytoplasmic translation|structural constituent of ribosome|cytosol|focal adhesion|translation|translational initiation|translational elongation|SRP-dependent cotranslational protein targeting to membrane|cytosolic large ribosomal subunit|protein kinase activator activity|ribonucleoprotein complex binding	ko03010	Ribosome
ENSBGRG00000025877	0	0.616034	0.999	0.935	0	1	1.068	ENSBGRG00000025877	protein_coding	hypothetical protein, partial		GO:0003735,GO:0005840,GO:0006412	structural constituent of ribosome|ribosome|translation	ko03010	Ribosome
RPLP0	0	0.587896	0.998	0.963	0	1	1.036	ENSBGRG00000026224	protein_coding	ribosomal protein P0		GO:0000027,GO:0002181,GO:0003735,GO:0005634,GO:0005737,GO:0022625,GO:0070180,GO:1990904	ribosomal large subunit assembly|cytoplasmic translation|structural constituent of ribosome|nucleus|cytoplasm|cytosolic large ribosomal subunit|large ribosomal subunit rRNA binding|ribonucleoprotein complex	ko03010	Ribosome
ENSBGRG00000023216	0	0.571151	0.999	0.983	0	1	1.016	ENSBGRG00000023216	protein_coding	translationally-controlled tumor protein-like		GO:0000922,GO:0005509,GO:0005615,GO:0005737,GO:0005771,GO:0005881	spindle pole|calcium ion binding|extracellular space|cytoplasm|multivesicular body|cytoplasmic microtubule
RPS3A	0	0.521629	0.999	0.951	0	1	1.05	ENSBGRG00000012777	protein_coding	ribosomal protein S3A, partial		GO:0003735,GO:0005634,GO:0005829,GO:0005840,GO:0006412,GO:0030154,GO:1990904	structural constituent of ribosome|nucleus|cytosol|ribosome|translation|cell differentiation|ribonucleoprotein complex	ko03010	Ribosome
ENSBGRG00000026855	2.96439387504748e-323	0.590486	0.994	0.926	7.99230232651551e-319	1	1.073	ENSBGRG00000026855	protein_coding	PREDICTED: 60S ribosomal protein L13		GO:0003735,GO:0006412,GO:0022625	structural constituent of ribosome|translation|cytosolic large ribosomal subunit	ko03010	Ribosome
ENSBGRG00000006053	7.35602e-307	1.06411	0.544	0.112	1.98326e-302	1	4.857	ENSBGRG00000006053	protein_coding	PREDICTED: T-cell antigen CD7		GO:0002250,GO:0005886,GO:0006955,GO:0007169,GO:0016020,GO:0016021,GO:0038023,GO:0042110	adaptive immune response|plasma membrane|immune response|transmembrane receptor protein tyrosine kinase signaling pathway|membrane|integral component of membrane|signaling receptor activity|T cell activation	ko04640	Hematopoietic cell lineage
RPSA	3.15391e-306	0.53906	0.997	0.919	8.50325e-302	1	1.085	ENSBGRG00000007397	protein_coding	40S ribosomal protein SA isoform X1		GO:0000028,GO:0000447,GO:0000461,GO:0003735,GO:0005055,GO:0005604,GO:0005634,GO:0005737,GO:0005829,GO:0005886,GO:0006407,GO:0006412,GO:0015935,GO:0016020,GO:0022627,GO:0030855,GO:0043022,GO:0043025,GO:0043236,GO:0045202,GO:0062023,GO:0098609,GO:0098978	ribosomal small subunit assembly|endonucleolytic cleavage in ITS1 to separate SSU-rRNA from 5.8S rRNA and LSU-rRNA from tricistronic rRNA transcript (SSU-rRNA, 5.8S rRNA, LSU-rRNA)|endonucleolytic cleavage to generate mature 3'-end of SSU-rRNA from (SSU-rRNA, 5.8S rRNA, LSU-rRNA)|structural constituent of ribosome|laminin receptor activity|basement membrane|nucleus|cytoplasm|cytosol|plasma membra…	ko03010	Ribosome
ENSBGRG00000014536	4.2268e-291	0.485778	0.998	0.954	1.13959e-286	1	1.046	ENSBGRG00000014536	protein_coding	PREDICTED: 40S ribosomal protein S19 isoform X1		GO:0000028,GO:0000462,GO:0002548,GO:0003735,GO:0005654,GO:0005730,GO:0006412,GO:0007000,GO:0014069,GO:0017134,GO:0019901,GO:0022627,GO:0030218,GO:0031640,GO:0042803,GO:0050829,GO:0051262,GO:0060265,GO:0060266,GO:0061844	ribosomal small subunit assembly|maturation of SSU-rRNA from tricistronic rRNA transcript (SSU-rRNA, 5.8S rRNA, LSU-rRNA)|monocyte chemotaxis|structural constituent of ribosome|nucleoplasm|nucleolus|translation|nucleolus organization|postsynaptic density|fibroblast growth factor binding|protein kinase binding|cytosolic small ribosomal subunit|erythrocyte differentiation|killing of cells of other …
RPL8	1.33937e-290	0.548581	0.994	0.926	3.61106e-286	1	1.073	ENSBGRG00000020059	protein_coding	PREDICTED: LOW QUALITY PROTEIN: 60S ribosomal protein L8		GO:0002181,GO:0003735,GO:0022625,GO:1990090,GO:1990932	cytoplasmic translation|structural constituent of ribosome|cytosolic large ribosomal subunit|cellular response to nerve growth factor stimulus|5.8S rRNA binding	ko03010	Ribosome
ENSBGRG00000017711	2.29053e-286	1.0345	0.548	0.12	6.1755e-282	1	4.567	ENSBGRG00000017711	protein_coding	TPA: hypothetical protein BOS_23067		GO:0005886,GO:0016021,GO:0019902,GO:0038023,GO:0050860	plasma membrane|integral component of membrane|phosphatase binding|signaling receptor activity|negative regulation of T cell receptor signaling pathway
STK17B	5.28967e-278	0.917533	0.718	0.257	1.42615e-273	1	2.794	ENSBGRG00000001329	protein_coding	PREDICTED: serine/threonine-protein kinase 17B		GO:0004672,GO:0004674,GO:0005524,GO:0005634,GO:0005793,GO:0005886,GO:0006468,GO:0006915,GO:0015629,GO:0035556,GO:0046777,GO:2000271	protein kinase activity|protein serine/threonine kinase activity|ATP binding|nucleus|endoplasmic reticulum-Golgi intermediate compartment|plasma membrane|protein phosphorylation|apoptotic process|actin cytoskeleton|intracellular signal transduction|protein autophosphorylation|positive regulation of fibroblast apoptotic process
CD96	9.38807e-276	1.03061	0.503	0.102	2.53112e-271	1	4.931	ENSBGRG00000000198	protein_coding	PREDICTED: T-cell surface protein tactile		GO:0007155,GO:0016021	cell adhesion|integral component of membrane
PNRC1	1.52051e-271	0.789374	0.891	0.61	4.09945e-267	1	1.461	ENSBGRG00000023280	protein_coding	proline-rich nuclear receptor coactivator 1		GO:0005634	nucleus
RPL14	7.12927e-271	0.48995	0.996	0.925	1.92212e-266	1	1.077	ENSBGRG00000021512	protein_coding	PREDICTED: 60S ribosomal protein L14		GO:0003723,GO:0003735,GO:0006412,GO:0015934,GO:0022625,GO:0042273,GO:0098556	RNA binding|structural constituent of ribosome|translation|large ribosomal subunit|cytosolic large ribosomal subunit|ribosomal large subunit biogenesis|cytoplasmic side of rough endoplasmic reticulum membrane	ko03010	Ribosome
IL2RB	6.34443e-270	1.06398	0.524	0.13	1.71052e-265	1	4.031	ENSBGRG00000006576	protein_coding	interleukin-2 receptor subunit beta		GO:0004911,GO:0009897,GO:0016021,GO:0019976,GO:0043066	interleukin-2 receptor activity|external side of plasma membrane|integral component of membrane|interleukin-2 binding|negative regulation of apoptotic process	ko04060,ko04061,ko04144,ko04151,ko04630,ko04658,ko04659,ko05162,ko05166,ko05200,ko05202	Cytokine-cytokine receptor interaction|Viral protein interaction with cytokine and cytokine receptor|Endocytosis|PI3K-Akt signaling pathway|Jak-STAT signaling pathway|Th1 and Th2 cell differentiation|Th17 cell differentiation|Measles|Human T-cell leukemia virus 1 infection|Pathways in cancer|Transcriptional misregulation in cancer
RPS5	3.61592e-267	0.496324	0.995	0.938	9.74887e-263	1	1.061	ENSBGRG00000017563	protein_coding	PREDICTED: 40S ribosomal protein S5, partial		GO:0000028,GO:0000184,GO:0003723,GO:0003729,GO:0003735,GO:0005654,GO:0005829,GO:0005925,GO:0006412,GO:0006413,GO:0006450,GO:0006614,GO:0016020,GO:0019843,GO:0022627,GO:0070062,GO:1990904	ribosomal small subunit assembly|nuclear-transcribed mRNA catabolic process, nonsense-mediated decay|RNA binding|mRNA binding|structural constituent of ribosome|nucleoplasm|cytosol|focal adhesion|translation|translational initiation|regulation of translational fidelity|SRP-dependent cotranslational protein targeting to membrane|membrane|rRNA binding|cytosolic small ribosomal subunit|extracellular…	ko03010	Ribosome
RPL18A	9.38096e-265	0.541265	0.992	0.9	2.5292e-260	1	1.102	ENSBGRG00000026043	protein_coding	Chain S, Structure Of The Mammalian 60s Ribosomal Subunit (this Entry Contains The Large Ribosomal Proteins)		GO:0000184,GO:0002181,GO:0003723,GO:0003735,GO:0005829,GO:0006412,GO:0006413,GO:0006614,GO:0014069,GO:0016020,GO:0022625,GO:0042788,GO:0097327	nuclear-transcribed mRNA catabolic process, nonsense-mediated decay|cytoplasmic translation|RNA binding|structural constituent of ribosome|cytosol|translation|translational initiation|SRP-dependent cotranslational protein targeting to membrane|postsynaptic density|membrane|cytosolic large ribosomal subunit|polysomal ribosome|response to antineoplastic agent	ko03010	Ribosome
LMLN	6.38793e-264	0.548977	0.989	0.897	1.72225e-259	1	1.103	ENSBGRG00000013101	protein_coding	leishmanolysin-like peptidase isoform X1		GO:0004222,GO:0005737,GO:0005811,GO:0005829,GO:0005925,GO:0007049,GO:0007155,GO:0008233,GO:0016020,GO:0046872,GO:0051301	metalloendopeptidase activity|cytoplasm|lipid droplet|cytosol|focal adhesion|cell cycle|cell adhesion|peptidase activity|membrane|metal ion binding|cell division
RPL31	1.36473e-261	0.476926	0.993	0.934	3.67944e-257	1	1.063	ENSBGRG00000003902	protein_coding	unnamed protein product, partial		GO:0002181,GO:0003735,GO:0005654,GO:0005730,GO:0022625	cytoplasmic translation|structural constituent of ribosome|nucleoplasm|nucleolus|cytosolic large ribosomal subunit	ko03010	Ribosome
ARHGDIB	2.1717e-260	0.76313	0.789	0.418	5.85512e-256	1	1.888	ENSBGRG00000001687	protein_coding	rho GDP-dissociation inhibitor 2 isoform X1		GO:0003924,GO:0005094,GO:0005096,GO:0005829,GO:0007266,GO:0016020,GO:0035023,GO:0048365,GO:1901164,GO:2000249	GTPase activity|Rho GDP-dissociation inhibitor activity|GTPase activator activity|cytosol|Rho protein signal transduction|membrane|regulation of Rho protein signal transduction|Rac GTPase binding|negative regulation of trophoblast cell migration|regulation of actin cytoskeleton reorganization
ENSBGRG00000007369	9.24258e-258	0.714115	0.731	0.281	2.49189e-253	1	2.601	ENSBGRG00000007369	protein_coding	T-cell receptor beta-1 chain C region		GO:0003823,GO:0006910,GO:0006911,GO:0006958,GO:0009897,GO:0016021,GO:0034987,GO:0042571,GO:0042742,GO:0045087,GO:0050853,GO:0050871	antigen binding|phagocytosis, recognition|phagocytosis, engulfment|complement activation, classical pathway|external side of plasma membrane|integral component of membrane|immunoglobulin receptor binding|immunoglobulin complex, circulating|defense response to bacterium|innate immune response|B cell receptor signaling pathway|positive regulation of B cell activation	ko04014,ko04015,ko04020,ko04064,ko04514,ko04612,ko04658,ko04659,ko04660,ko04672,ko04940,ko05135,ko05142,ko05144,ko05150,ko05162,ko05166,ko05169,ko05170,ko05202,ko05235,ko05310,ko05320,ko05321,ko05322,ko05323,ko05330,ko05332,ko05416	Ras signaling pathway|Rap1 signaling pathway|Calcium signaling pathway|NF-kappa B signaling pathway|Cell adhesion molecules (CAMs)|Antigen processing and presentation|Th1 and Th2 cell differentiation|Th17 cell differentiation|T cell receptor signaling pathway|Intestinal immune network for IgA production|Type I diabetes mellitus|Yersinia infection|Chagas disease (American trypanosomiasis)|Malaria|…
ENSBGRG00000020643	8.36241e-255	1.18385	0.408	0.061	2.25459e-250	1	6.689	ENSBGRG00000020643	protein_coding	Natural killer cells antigen CD94, partial	TF_bZIP	GO:0016021,GO:0030246	integral component of membrane|carbohydrate binding	ko04612,ko04650,ko05332	Antigen processing and presentation|Natural killer cell mediated cytotoxicity|Graft-versus-host disease
ENSBGRG00000026230	3.39322e-251	0.525365	0.994	0.904	9.14847e-247	1	1.1	ENSBGRG00000026230	protein_coding	Ubiquitin-like protein FUBI, partial				ko03010	Ribosome
RUNX3	1.07692e-250	1.05773	0.515	0.124	2.90348e-246	1	4.153	ENSBGRG00000007394	protein_coding	runt-related transcription factor 3 isoform X2	Runt	GO:0000122,GO:0000790,GO:0000977,GO:0000981,GO:0002062,GO:0003700,GO:0005524,GO:0005634,GO:0005654,GO:0005730,GO:0005737,GO:0005829,GO:0006355,GO:0006366,GO:0006468,GO:0016513,GO:0030097,GO:0030182,GO:0043231,GO:0043371,GO:0043378,GO:0045786,GO:0045893,GO:0048935,GO:0050680,GO:0071559	negative regulation of transcription by RNA polymerase II|nuclear chromatin|RNA polymerase II regulatory region sequence-specific DNA binding|DNA-binding transcription factor activity, RNA polymerase II-specific|chondrocyte differentiation|DNA-binding transcription factor activity|ATP binding|nucleus|nucleoplasm|nucleolus|cytoplasm|cytosol|regulation of transcription, DNA-templated|transcription …	ko04658,ko05169	Th1 and Th2 cell differentiation|Epstein-Barr virus infection
ELOA	1.31091e-247	0.434948	0.998	0.941	3.53433e-243	1	1.061	ENSBGRG00000004602	protein_coding	Transcription elongation factor B polypeptide 3, partial		GO:0003690,GO:0005634,GO:0006357,GO:0006368,GO:0008023,GO:0070449	double-stranded DNA binding|nucleus|regulation of transcription by RNA polymerase II|transcription elongation from RNA polymerase II promoter|transcription elongation factor complex|elongin complex
CD3D	6.85773e-246	0.931249	0.601	0.182	1.84891e-241	1	3.302	ENSBGRG00000022481	protein_coding	PREDICTED: T-cell surface glycoprotein CD3 delta chain isoform X1		GO:0002250,GO:0003713,GO:0004888,GO:0007166,GO:0009897,GO:0016021,GO:0030217,GO:0042105,GO:0042803,GO:0045059,GO:0045944,GO:0046982,GO:0051260	adaptive immune response|transcription coactivator activity|transmembrane signaling receptor activity|cell surface receptor signaling pathway|external side of plasma membrane|integral component of membrane|T cell differentiation|alpha-beta T cell receptor complex|protein homodimerization activity|positive thymic T cell selection|positive regulation of transcription by RNA polymerase II|protein he…	ko04640,ko04658,ko04659,ko04660,ko05142,ko05162,ko05166,ko05169,ko05170,ko05235,ko05340	Hematopoietic cell lineage|Th1 and Th2 cell differentiation|Th17 cell differentiation|T cell receptor signaling pathway|Chagas disease (American trypanosomiasis)|Measles|Human T-cell leukemia virus 1 infection|Epstein-Barr virus infection|Human immunodeficiency virus 1 infection|PD-L1 expression and PD-1 checkpoint pathway in cancer|Primary immunodeficiency
ENSBGRG00000026238	8.46676e-243	0.596555	0.987	0.867	2.28272e-238	1	1.138	ENSBGRG00000026238	protein_coding	TPA: jun D proto-oncogene	TF_bZIP	GO:0000122,GO:0000790,GO:0000978,GO:0000981,GO:0003713,GO:0005654,GO:0005667,GO:0008134,GO:0009314,GO:0009612,GO:0010033,GO:0032496,GO:0032870,GO:0034097,GO:0042493,GO:0045597,GO:0045944,GO:0051591,GO:0051726	negative regulation of transcription by RNA polymerase II|nuclear chromatin|RNA polymerase II proximal promoter sequence-specific DNA binding|DNA-binding transcription factor activity, RNA polymerase II-specific|transcription coactivator activity|nucleoplasm|transcription factor complex|transcription factor binding|response to radiation|response to mechanical stimulus|response to organic substanc…	ko04010,ko04380,ko04657,ko04928	MAPK signaling pathway|Osteoclast differentiation|IL-17 signaling pathway|Parathyroid hormone synthesis, secretion and action
ENSBGRG00000015604	9.09897e-238	0.76162	0.811	0.535	2.45317e-233	1	1.516	ENSBGRG00000015604	protein_coding	NEDD4-binding protein 2-like 2 isoform X1		GO:0000122,GO:0003714,GO:0005634,GO:0017053,GO:0019899,GO:0070062,GO:1902035,GO:1902037	negative regulation of transcription by RNA polymerase II|transcription corepressor activity|nucleus|transcriptional repressor complex|enzyme binding|extracellular exosome|positive regulation of hematopoietic stem cell proliferation|negative regulation of hematopoietic stem cell differentiation
PDE3B	5.09509e-234	0.957129	0.472	0.115	1.37369e-229	1	4.104	ENSBGRG00000007548	protein_coding	PREDICTED: cGMP-inhibited 3',5'-cyclic phosphodiesterase B		GO:0001525,GO:0004114,GO:0004115,GO:0004119,GO:0005783,GO:0005794,GO:0005829,GO:0007162,GO:0007186,GO:0016020,GO:0016021,GO:0016525,GO:0032045,GO:0032869,GO:0033629,GO:0043422,GO:0043951,GO:0046872,GO:0047555,GO:0050995	angiogenesis|3',5'-cyclic-nucleotide phosphodiesterase activity|3',5'-cyclic-AMP phosphodiesterase activity|cGMP-inhibited cyclic-nucleotide phosphodiesterase activity|endoplasmic reticulum|Golgi apparatus|cytosol|negative regulation of cell adhesion|G protein-coupled receptor signaling pathway|membrane|integral component of membrane|negative regulation of angiogenesis|guanyl-nucleotide exchange …	ko00230,ko04022,ko04024,ko04371,ko04910,ko04914,ko04922,ko04923,ko04924,ko05032	Purine metabolism|cGMP-PKG signaling pathway|cAMP signaling pathway|Apelin signaling pathway|Insulin signaling pathway|Progesterone-mediated oocyte maturation|Glucagon signaling pathway|Regulation of lipolysis in adipocytes|Renin secretion|Morphine addiction
ENSBGRG00000015856	2.6706e-231	0.503194	0.985	0.887	7.2002e-227	1	1.11	ENSBGRG00000015856	protein_coding	PREDICTED: 40S ribosomal protein S15, partial		GO:0000028,GO:0003723,GO:0003735,GO:0006412,GO:0022627	ribosomal small subunit assembly|RNA binding|structural constituent of ribosome|translation|cytosolic small ribosomal subunit	ko03010	Ribosome
STK17A	6.3258e-231	0.830165	0.711	0.351	1.7055e-226	1	2.026	ENSBGRG00000010569	protein_coding	serine/threonine-protein kinase 17A		GO:0004674,GO:0005524,GO:0005634,GO:0005886,GO:0006468,GO:0006915,GO:0016607,GO:0035556,GO:0043065,GO:2000271,GO:2000377	protein serine/threonine kinase activity|ATP binding|nucleus|plasma membrane|protein phosphorylation|apoptotic process|nuclear speck|intracellular signal transduction|positive regulation of apoptotic process|positive regulation of fibroblast apoptotic process|regulation of reactive oxygen species metabolic process
ENSBGRG00000024351	1.62424e-230	0.470804	0.998	0.929	4.3791e-226	1	1.074	ENSBGRG00000024351	protein_coding	ribosomal protein S11		GO:0000184,GO:0003723,GO:0003735,GO:0005654,GO:0005730,GO:0005737,GO:0005829,GO:0005840,GO:0005925,GO:0006412,GO:0006413,GO:0006614,GO:0016020,GO:0019843,GO:0022627,GO:0070062	nuclear-transcribed mRNA catabolic process, nonsense-mediated decay|RNA binding|structural constituent of ribosome|nucleoplasm|nucleolus|cytoplasm|cytosol|ribosome|focal adhesion|translation|translational initiation|SRP-dependent cotranslational protein targeting to membrane|membrane|rRNA binding|cytosolic small ribosomal subunit|extracellular exosome	ko03010	Ribosome
ENSBGRG00000009189	1.07993e-225	0.491802	0.989	0.88	2.91159e-221	1	1.124	ENSBGRG00000009189	protein_coding	Phosphatidylinositol-4-phosphate 3-kinase C2 domain-containing subunit alpha		GO:0003729,GO:0003735,GO:0005634,GO:0005730,GO:0006412,GO:0014069,GO:0022627,GO:0033119,GO:0048027,GO:0070181	mRNA binding|structural constituent of ribosome|nucleus|nucleolus|translation|postsynaptic density|cytosolic small ribosomal subunit|negative regulation of RNA splicing|mRNA 5'-UTR binding|small ribosomal subunit rRNA binding	ko03010	Ribosome
CORO1A	5.70967e-224	0.761996	0.647	0.234	1.53939e-219	1	2.765	ENSBGRG00000007642	protein_coding	PREDICTED: coronin-1A		GO:0001772,GO:0001845,GO:0001891,GO:0003785,GO:0005769,GO:0005829,GO:0005884,GO:0005911,GO:0006816,GO:0007015,GO:0008022,GO:0008360,GO:0030027,GO:0030335,GO:0030424,GO:0030595,GO:0030670,GO:0030864,GO:0031339,GO:0031589,GO:0032036,GO:0032796,GO:0032991,GO:0038180,GO:0042102,GO:0042803,GO:0043029,GO:0043320,GO:0043524,GO:0043548,GO:0048873,GO:0050918,GO:0051015,GO:0051126,GO:0051279,GO:0061502,GO:…	immunological synapse|phagolysosome assembly|phagocytic cup|actin monomer binding|early endosome|cytosol|actin filament|cell-cell junction|calcium ion transport|actin filament organization|protein C-terminus binding|regulation of cell shape|lamellipodium|positive regulation of cell migration|axon|leukocyte chemotaxis|phagocytic vesicle membrane|cortical actin cytoskeleton|negative regulation of v…	ko04145,ko05152	Phagosome|Tuberculosis
RPS2	1.46837e-221	0.38411	0.999	0.977	3.95887e-217	1	1.023	ENSBGRG00000025950	protein_coding	PREDICTED: 40S ribosomal protein S2 isoform X3		GO:0003729,GO:0003735,GO:0005654,GO:0006412,GO:0017134,GO:0019899,GO:0022627,GO:0051443	mRNA binding|structural constituent of ribosome|nucleoplasm|translation|fibroblast growth factor binding|enzyme binding|cytosolic small ribosomal subunit|positive regulation of ubiquitin-protein transferase activity	ko03010	Ribosome
UBA52	9.83468e-221	0.400037	0.997	0.965	2.65153e-216	1	1.033	ENSBGRG00000026400	protein_coding	PREDICTED: ubiquitin-60S ribosomal protein L40 isoform X1		GO:0000122,GO:0000184,GO:0000187,GO:0000209,GO:0000715,GO:0002755,GO:0003735,GO:0005615,GO:0005634,GO:0005654,GO:0005737,GO:0005741,GO:0005765,GO:0005783,GO:0005789,GO:0005829,GO:0005886,GO:0006283,GO:0006294,GO:0006296,GO:0006297,GO:0006412,GO:0006413,GO:0006464,GO:0006614,GO:0006625,GO:0007179,GO:0007249,GO:0007254,GO:0010008,GO:0016055,GO:0016197,GO:0016567,GO:0016579,GO:0017085,GO:0019058,GO:…	negative regulation of transcription by RNA polymerase II|nuclear-transcribed mRNA catabolic process, nonsense-mediated decay|activation of MAPK activity|protein polyubiquitination|nucleotide-excision repair, DNA damage recognition|MyD88-dependent toll-like receptor signaling pathway|structural constituent of ribosome|extracellular space|nucleus|nucleoplasm|cytoplasm|mitochondrial outer membrane|…	ko03010	Ribosome
ENSBGRG00000003124	2.67537e-220	0.516768	0.981	0.881	7.21305e-216	1	1.114	ENSBGRG00000003124	protein_coding	60S ribosomal protein L3 isoform X1		GO:0000027,GO:0003735,GO:0005730,GO:0005840,GO:0006412	ribosomal large subunit assembly|structural constituent of ribosome|nucleolus|ribosome|translation	ko03010	Ribosome
RPL23	4.61402e-216	0.462806	0.995	0.936	1.24399e-211	1	1.063	ENSBGRG00000014229	protein_coding	RPL23 isoform 6		GO:0000122,GO:0000184,GO:0001223,GO:0003723,GO:0003735,GO:0005654,GO:0005730,GO:0005737,GO:0005829,GO:0005840,GO:0005925,GO:0006412,GO:0006413,GO:0006610,GO:0006614,GO:0008284,GO:0010628,GO:0014069,GO:0016020,GO:0022625,GO:0031625,GO:0032986,GO:0032991,GO:0050821,GO:0070062,GO:0070180,GO:0071157,GO:0071158,GO:0072717,GO:1901798,GO:1904667,GO:1990948,GO:2000059	negative regulation of transcription by RNA polymerase II|nuclear-transcribed mRNA catabolic process, nonsense-mediated decay|transcription coactivator binding|RNA binding|structural constituent of ribosome|nucleoplasm|nucleolus|cytoplasm|cytosol|ribosome|focal adhesion|translation|translational initiation|ribosomal protein import into nucleus|SRP-dependent cotranslational protein targeting to me…	ko03010	Ribosome
COX1	5.43053e-214	0.215322	1	0.992	1.46413e-209	1	1.008	gene-COX1
ENSBGRG00000007724	5.80176e-213	0.97479	0.408	0.08	1.56421e-208	1	5.1	ENSBGRG00000007724	protein_coding	PREDICTED: uncharacterized protein LOC104980407		GO:0016021	integral component of membrane
RASGEF1B	1.37179e-208	0.814489	0.718	0.352	3.6985e-204	1	2.04	ENSBGRG00000023927	protein_coding	ras-GEF domain-containing family member 1B isoform X1		GO:0005088,GO:0005769,GO:0005770,GO:0007264,GO:0030496,GO:0043547	Ras guanyl-nucleotide exchange factor activity|early endosome|late endosome|small GTPase mediated signal transduction|midbody|positive regulation of GTPase activity
CRTAM	1.69221e-208	0.972018	0.294	0.032	4.56238e-204	1	9.188	ENSBGRG00000015363	protein_coding	PREDICTED: cytotoxic and regulatory T-cell molecule isoform X2		GO:0002250,GO:0002355,GO:0002860,GO:0005102,GO:0005886,GO:0008037,GO:0016021,GO:0042802,GO:0045954,GO:0050715,GO:0050776,GO:0051606	adaptive immune response|detection of tumor cell|positive regulation of natural killer cell mediated cytotoxicity directed against tumor cell target|signaling receptor binding|plasma membrane|cell recognition|integral component of membrane|identical protein binding|positive regulation of natural killer cell mediated cytotoxicity|positive regulation of cytokine secretion|regulation of immune respo…
RPL10L	1.50083e-207	0.358828	0.998	0.953	4.04638e-203	1	1.047	ENSBGRG00000023896	protein_coding	60S ribosomal protein L10, partial		GO:0000027,GO:0003735,GO:0006412,GO:0006417,GO:0015934,GO:0022625,GO:0045182,GO:0098556,GO:1990403	ribosomal large subunit assembly|structural constituent of ribosome|translation|regulation of translation|large ribosomal subunit|cytosolic large ribosomal subunit|translation regulator activity|cytoplasmic side of rough endoplasmic reticulum membrane|embryonic brain development
CD44	2.39993e-207	0.846262	0.56	0.19	6.47046e-203	1	2.947	ENSBGRG00000020517	protein_coding	PREDICTED: CD44 antigen isoform X1		GO:0001558,GO:0001658,GO:0002246,GO:0002821,GO:0002906,GO:0004888,GO:0005114,GO:0005154,GO:0005540,GO:0005634,GO:0005794,GO:0005829,GO:0005886,GO:0005902,GO:0006954,GO:0007155,GO:0009897,GO:0009986,GO:0010628,GO:0016021,GO:0016055,GO:0016323,GO:0016324,GO:0016477,GO:0019221,GO:0019901,GO:0030214,GO:0031175,GO:0031258,GO:0032991,GO:0033031,GO:0033138,GO:0033674,GO:0034116,GO:0034238,GO:0035692,GO:…	regulation of cell growth|branching involved in ureteric bud morphogenesis|wound healing involved in inflammatory response|positive regulation of adaptive immune response|negative regulation of mature B cell apoptotic process|transmembrane signaling receptor activity|type II transforming growth factor beta receptor binding|epidermal growth factor receptor binding|hyaluronic acid binding|nucleus|G…	ko04512,ko04640,ko05131,ko05169,ko05205,ko05206	ECM-receptor interaction|Hematopoietic cell lineage|Shigellosis|Epstein-Barr virus infection|Proteoglycans in cancer|MicroRNAs in cancer
ENSBGRG00000009680	1.04188e-204	0.423639	0.991	0.919	2.80902e-200	1	1.078	ENSBGRG00000009680	protein_coding	60S ribosomal protein L15, partial		GO:0002181,GO:0003723,GO:0003735,GO:0005634,GO:0016020,GO:0022625,GO:0031672,GO:0045471	cytoplasmic translation|RNA binding|structural constituent of ribosome|nucleus|membrane|cytosolic large ribosomal subunit|A band|response to ethanol	ko03010	Ribosome
ITGB2	3.24207e-202	0.778218	0.541	0.178	8.74094e-198	1	3.039	ENSBGRG00000000208	protein_coding	RecName: Full=Integrin beta-2; AltName: Full=Cell surface adhesion glycoproteins LFA-1/CR3/p150,95 subunit beta; AltName: Full=Complement receptor C3 subunit beta; AltName: CD_antigen=CD18; Flags: Precursor		GO:0001540,GO:0005178,GO:0005925,GO:0006909,GO:0007159,GO:0007160,GO:0007229,GO:0008305,GO:0009986,GO:0016020,GO:0016477,GO:0019901,GO:0030369,GO:0030593,GO:0031072,GO:0031623,GO:0032930,GO:0033627,GO:0034113,GO:0034687,GO:0035987,GO:0043113,GO:0043315,GO:0044853,GO:0046872,GO:0050730,GO:0071404,GO:0099568	amyloid-beta binding|integrin binding|focal adhesion|phagocytosis|leukocyte cell-cell adhesion|cell-matrix adhesion|integrin-mediated signaling pathway|integrin complex|cell surface|membrane|cell migration|protein kinase binding|ICAM-3 receptor activity|neutrophil chemotaxis|heat shock protein binding|receptor internalization|positive regulation of superoxide anion generation|cell adhesion mediat…	ko04015,ko04145,ko04390,ko04514,ko04610,ko04650,ko04670,ko04810,ko05133,ko05134,ko05140,ko05144,ko05146,ko05150,ko05152,ko05166,ko05323,ko05416	Rap1 signaling pathway|Phagosome|Hippo signaling pathway|Cell adhesion molecules (CAMs)|Complement and coagulation cascades|Natural killer cell mediated cytotoxicity|Leukocyte transendothelial migration|Regulation of actin cytoskeleton|Pertussis|Legionellosis|Leishmaniasis|Malaria|Amoebiasis|Staphylococcus aureus infection|Tuberculosis|Human T-cell leukemia virus 1 infection|Rheumatoid arthritis|…
ARPC2	3.64223e-195	0.57823	0.895	0.683	9.81981e-191	1	1.31	ENSBGRG00000001784	protein_coding	PREDICTED: actin-related protein 2/3 complex subunit 2 isoform X1		GO:0005200,GO:0005634,GO:0005829,GO:0005885,GO:0030041,GO:0030054,GO:0034314,GO:0035861,GO:0043005,GO:0045202,GO:0051015	structural constituent of cytoskeleton|nucleus|cytosol|Arp2/3 protein complex|actin filament polymerization|cell junction|Arp2/3 complex-mediated actin nucleation|site of double-strand break|neuron projection|synapse|actin filament binding	ko04144,ko04666,ko04810,ko05100,ko05130,ko05131,ko05132	Endocytosis|Fc gamma R-mediated phagocytosis|Regulation of actin cytoskeleton|Bacterial invasion of epithelial cells|Pathogenic Escherichia coli infection|Shigellosis|Salmonella infection
ENSBGRG00000021140	1.41557e-193	1.0483	0.355	0.062	3.81652e-189	1	5.726	ENSBGRG00000021140	protein_coding	TPA: NKG2A-like isoform 2		GO:0016021,GO:0030246	integral component of membrane|carbohydrate binding	ko04612,ko04650	Antigen processing and presentation|Natural killer cell mediated cytotoxicity
HSPA8	7.74237e-192	0.627267	0.918	0.717	2.08742e-187	1	1.28	ENSBGRG00000014719	protein_coding	PREDICTED: heat shock cognate 71 kDa protein isoform X2		GO:0000151,GO:0000974,GO:0001664,GO:0001786,GO:0005524,GO:0005634,GO:0005681,GO:0005730,GO:0005737,GO:0005764,GO:0005770,GO:0005776,GO:0005829,GO:0005886,GO:0006397,GO:0006986,GO:0008088,GO:0008380,GO:0016191,GO:0016192,GO:0016887,GO:0030424,GO:0030425,GO:0030674,GO:0031072,GO:0031625,GO:0031647,GO:0034605,GO:0034620,GO:0042026,GO:0042470,GO:0042623,GO:0043195,GO:0043209,GO:0044183,GO:0044829,GO:…	ubiquitin ligase complex|Prp19 complex|G protein-coupled receptor binding|phosphatidylserine binding|ATP binding|nucleus|spliceosomal complex|nucleolus|cytoplasm|lysosome|late endosome|autophagosome|cytosol|plasma membrane|mRNA processing|response to unfolded protein|axo-dendritic transport|RNA splicing|synaptic vesicle uncoating|vesicle-mediated transport|ATPase activity|axon|dendrite|protein bi…
ENSBGRG00000019821	8.78665e-192	0.445784	0.983	0.915	2.36897e-187	1	1.074	ENSBGRG00000019821	protein_coding	ribosomal protein S25, partial		GO:0000184,GO:0003723,GO:0005634,GO:0005654,GO:0005730,GO:0005829,GO:0005840,GO:0006412,GO:0006413,GO:0006614,GO:0014069,GO:0015935,GO:0022627,GO:0070062	nuclear-transcribed mRNA catabolic process, nonsense-mediated decay|RNA binding|nucleus|nucleoplasm|nucleolus|cytosol|ribosome|translation|translational initiation|SRP-dependent cotranslational protein targeting to membrane|postsynaptic density|small ribosomal subunit|cytosolic small ribosomal subunit|extracellular exosome	ko03010	Ribosome
ENSBGRG00000008529	1.72828e-190	0.555131	0.933	0.78	4.65961e-186	1	1.196	ENSBGRG00000008529	protein_coding	RPS27 protein				ko03010	Ribosome
ENSBGRG00000004884	3.38561e-189	0.489752	0.978	0.873	9.12795e-185	1	1.12	ENSBGRG00000004884	protein_coding	hypothetical protein M91_00440, partial		GO:0003735,GO:0005783,GO:0005829,GO:0005840,GO:0006412	structural constituent of ribosome|endoplasmic reticulum|cytosol|ribosome|translation	ko03010	Ribosome
ENSBGRG00000021172	1.24196e-186	0.479252	0.977	0.862	3.34846e-182	1	1.133	ENSBGRG00000021172	pseudogene	PREDICTED: 40S ribosomal protein S12		GO:0000184,GO:0003723,GO:0003735,GO:0005654,GO:0005794,GO:0005829,GO:0006412,GO:0006413,GO:0006614,GO:0016020,GO:0022627,GO:0043231	nuclear-transcribed mRNA catabolic process, nonsense-mediated decay|RNA binding|structural constituent of ribosome|nucleoplasm|Golgi apparatus|cytosol|translation|translational initiation|SRP-dependent cotranslational protein targeting to membrane|membrane|cytosolic small ribosomal subunit|intracellular membrane-bounded organelle
ENSBGRG00000022490	2.42258e-186	0.342301	0.997	0.955	6.53153e-182	1	1.044	ENSBGRG00000022490	protein_coding	40S ribosomal protein S14		GO:0000028,GO:0000122,GO:0000184,GO:0000462,GO:0003723,GO:0003735,GO:0005654,GO:0005730,GO:0005829,GO:0005925,GO:0006364,GO:0006412,GO:0006413,GO:0006614,GO:0014069,GO:0016020,GO:0022627,GO:0030218,GO:0030490,GO:0045182,GO:0048027,GO:0070062,GO:0070181	ribosomal small subunit assembly|negative regulation of transcription by RNA polymerase II|nuclear-transcribed mRNA catabolic process, nonsense-mediated decay|maturation of SSU-rRNA from tricistronic rRNA transcript (SSU-rRNA, 5.8S rRNA, LSU-rRNA)|RNA binding|structural constituent of ribosome|nucleoplasm|nucleolus|cytosol|focal adhesion|rRNA processing|translation|translational initiation|SRP-de…	ko03010	Ribosome
RPL18	1.11607e-185	0.397908	0.996	0.939	3.00905e-181	1	1.061	ENSBGRG00000020732	protein_coding	60S ribosomal protein L18		GO:0002181,GO:0003735,GO:0005791,GO:0022625,GO:0042788	cytoplasmic translation|structural constituent of ribosome|rough endoplasmic reticulum|cytosolic large ribosomal subunit|polysomal ribosome	ko03010	Ribosome
RPS10-NUDT3	4.60889e-184	0.401745	0.993	0.922	1.2426e-179	1	1.077	--	--	--	--	--	--	--	--
TIPARP	1.11692e-182	0.752677	0.762	0.448	3.01134e-178	1	1.701	ENSBGRG00000016750	protein_coding	TCDD-inducible poly		GO:0001570,GO:0001822,GO:0003950,GO:0005634,GO:0006471,GO:0008209,GO:0008210,GO:0008585,GO:0009791,GO:0010629,GO:0030097,GO:0035326,GO:0045732,GO:0046872,GO:0048008,GO:0048705,GO:0048745,GO:0060021,GO:0060325,GO:0071407,GO:1904612	vasculogenesis|kidney development|NAD+ ADP-ribosyltransferase activity|nucleus|protein ADP-ribosylation|androgen metabolic process|estrogen metabolic process|female gonad development|post-embryonic development|negative regulation of gene expression|hemopoiesis|enhancer binding|positive regulation of protein catabolic process|metal ion binding|platelet-derived growth factor receptor signaling path…
ENSBGRG00000011453	1.60843e-180	0.827604	0.58	0.329	4.33649e-176	1	1.763	ENSBGRG00000011453	protein_coding	recombining binding protein suppressor of hairless isoform X1	CSL	GO:0000978,GO:0000982,GO:0005634,GO:0005737,GO:0007221,GO:0008134,GO:0043565,GO:0061419	RNA polymerase II proximal promoter sequence-specific DNA binding|transcription factor activity, RNA polymerase II proximal promoter sequence-specific DNA binding|nucleus|cytoplasm|positive regulation of transcription of Notch receptor target|transcription factor binding|sequence-specific DNA binding|positive regulation of transcription from RNA polymerase II promoter in response to hypoxia	ko04330,ko04658,ko05165,ko05169,ko05203	Notch signaling pathway|Th1 and Th2 cell differentiation|Human papillomavirus infection|Epstein-Barr virus infection|Viral carcinogenesis
GZMK	9.7607e-177	0.885009	0.326	0.058	2.63158e-172	1	5.621	ENSBGRG00000021243	protein_coding	granzyme K precursor		GO:0004252,GO:0005576,GO:0008236	serine-type endopeptidase activity|extracellular region|serine-type peptidase activity
EZR	9.87959e-177	0.612231	0.848	0.572	2.66364e-172	1	1.483	ENSBGRG00000026603	protein_coding	PREDICTED: ezrin		GO:0000122,GO:0001650,GO:0001772,GO:0001931,GO:0001951,GO:0003376,GO:0005768,GO:0005829,GO:0005884,GO:0005902,GO:0005903,GO:0005925,GO:0005938,GO:0007159,GO:0008017,GO:0008022,GO:0008360,GO:0010628,GO:0010737,GO:0015629,GO:0016323,GO:0016324,GO:0019898,GO:0022614,GO:0030033,GO:0030175,GO:0030953,GO:0031528,GO:0031532,GO:0031623,GO:0032532,GO:0032587,GO:0032991,GO:0034236,GO:0034237,GO:0034629,GO:…	negative regulation of transcription by RNA polymerase II|fibrillar center|immunological synapse|uropod|intestinal D-glucose absorption|sphingosine-1-phosphate receptor signaling pathway|endosome|cytosol|actin filament|microvillus|brush border|focal adhesion|cell cortex|leukocyte cell-cell adhesion|microtubule binding|protein C-terminus binding|regulation of cell shape|positive regulation of gene…
BRD2	7.90269e-176	0.636895	0.849	0.614	2.13064e-171	1	1.383	ENSBGRG00000021629	protein_coding	PREDICTED: bromodomain-containing protein 2 isoform X1	AF-4	GO:0003682,GO:0005737,GO:0006334,GO:0006357,GO:0016607,GO:0070577	chromatin binding|cytoplasm|nucleosome assembly|regulation of transcription by RNA polymerase II|nuclear speck|lysine-acetylated histone binding
CD48	5.76731e-173	0.765369	0.454	0.139	1.55492e-168	1	3.266	ENSBGRG00000000308	protein_coding	CD48 antigen		GO:0002819,GO:0003823,GO:0005886,GO:0006952,GO:0016020,GO:0031225,GO:0031226,GO:0038023,GO:0045121,GO:0050900,GO:0070062	regulation of adaptive immune response|antigen binding|plasma membrane|defense response|membrane|anchored component of membrane|intrinsic component of plasma membrane|signaling receptor activity|membrane raft|leukocyte migration|extracellular exosome	ko04650	Natural killer cell mediated cytotoxicity
COLEC11	6.58758e-170	0.386709	0.997	0.947	1.77608e-165	1	1.053	ENSBGRG00000013317	protein_coding	putative allantoicase		GO:0001867,GO:0003677,GO:0005509,GO:0005537,GO:0005581,GO:0005615,GO:0007275,GO:0019730,GO:0032502,GO:0042806,GO:0048029,GO:0070492,GO:0120153	complement activation, lectin pathway|DNA binding|calcium ion binding|mannose binding|collagen trimer|extracellular space|multicellular organism development|antimicrobial humoral response|developmental process|fucose binding|monosaccharide binding|oligosaccharide binding|calcium-dependent carbohydrate binding	ko04145	Phagosome
NCR3	4.65743e-167	0.797239	0.436	0.131	1.25569e-162	1	3.328	ENSBGRG00000013327	protein_coding	natural cytotoxicity triggering receptor 3 isoform X3		GO:0002429,GO:0005886,GO:0016021,GO:0030101	immune response-activating cell surface receptor signaling pathway|plasma membrane|integral component of membrane|natural killer cell activation
RPL10A	6.01991e-167	0.421553	0.988	0.9	1.62303e-162	1	1.098	ENSBGRG00000016190	protein_coding	ribosomal protein L10a, partial		GO:0000184,GO:0000470,GO:0002181,GO:0003723,GO:0003735,GO:0005634,GO:0005829,GO:0005925,GO:0006412,GO:0006413,GO:0006614,GO:0016020,GO:0022625,GO:0042788,GO:0070062	nuclear-transcribed mRNA catabolic process, nonsense-mediated decay|maturation of LSU-rRNA|cytoplasmic translation|RNA binding|structural constituent of ribosome|nucleus|cytosol|focal adhesion|translation|translational initiation|SRP-dependent cotranslational protein targeting to membrane|membrane|cytosolic large ribosomal subunit|polysomal ribosome|extracellular exosome
ENSBGRG00000019867	1.30167e-164	0.761535	0.426	0.175	3.50943e-160	1	2.434	ENSBGRG00000019867	protein_coding	ras and Rab interactor 3		GO:0005096,GO:0005769,GO:0005829,GO:0006897,GO:0007165,GO:0017112,GO:0017137,GO:0031410	GTPase activator activity|early endosome|cytosol|endocytosis|signal transduction|Rab guanyl-nucleotide exchange factor activity|Rab GTPase binding|cytoplasmic vesicle
SEPTIN11	1.70332e-164	0.702289	0.56	0.311	4.59232e-160	1	1.801	ENSBGRG00000013500	protein_coding	septin-11 isoform X2		GO:0005525,GO:0005737,GO:0005856,GO:0007049,GO:0030054,GO:0030424,GO:0043197,GO:0051301	GTP binding|cytoplasm|cytoskeleton|cell cycle|cell junction|axon|dendritic spine|cell division	ko05100,ko05131	Bacterial invasion of epithelial cells|Shigellosis
ENSBGRG00000003347	2.14755e-164	0.593819	0.911	0.732	5.79e-160	1	1.245	ENSBGRG00000003347	protein_coding	PREDICTED: cyclic AMP-dependent transcription factor ATF-4	TF_bZIP	GO:0000977,GO:0000980,GO:0000981,GO:0003677,GO:0003700,GO:0005634,GO:0005737,GO:0005815,GO:0005886,GO:0006355,GO:0006357,GO:0032922,GO:0034198,GO:0034976,GO:0036091,GO:0042789,GO:0043525,GO:0045893,GO:0045944,GO:0070059,GO:1990440	RNA polymerase II regulatory region sequence-specific DNA binding|RNA polymerase II distal enhancer sequence-specific DNA binding|DNA-binding transcription factor activity, RNA polymerase II-specific|DNA binding|DNA-binding transcription factor activity|nucleus|cytoplasm|microtubule organizing center|plasma membrane|regulation of transcription, DNA-templated|regulation of transcription by RNA pol…	ko04010,ko04022,ko04137,ko04141,ko04151,ko04210,ko04211,ko04212,ko04214,ko04261,ko04668,ko04720,ko04722,ko04725,ko04728,ko04911,ko04912,ko04915,ko04918,ko04922,ko04925,ko04926,ko04927,ko04928,ko04932,ko04934,ko04935,ko05010,ko05030,ko05031,ko05034,ko05161,ko05163,ko05166,ko05203,ko05215	MAPK signaling pathway|cGMP-PKG signaling pathway|Mitophagy - animal|Protein processing in endoplasmic reticulum|PI3K-Akt signaling pathway|Apoptosis|Longevity regulating pathway|Longevity regulating pathway - worm|Apoptosis - fly|Adrenergic signaling in cardiomyocytes|TNF signaling pathway|Long-term potentiation|Neurotrophin signaling pathway|Cholinergic synapse|Dopaminergic synapse|Insulin secr…
rna-NC-006380.3:961..1917	3.23988e-163	0.0291745	1	1	8.73504e-159	1	1	--	--	--	--	--	--	--	--
RPL12	4.26666e-162	0.401869	0.989	0.897	1.15033e-157	1	1.103	ENSBGRG00000004793	protein_coding	PREDICTED: 60S ribosomal protein L12 isoform X2		GO:0000027,GO:0000184,GO:0003723,GO:0003735,GO:0005730,GO:0005829,GO:0005925,GO:0006412,GO:0006413,GO:0006614,GO:0014069,GO:0016020,GO:0019843,GO:0022625,GO:0070062	ribosomal large subunit assembly|nuclear-transcribed mRNA catabolic process, nonsense-mediated decay|RNA binding|structural constituent of ribosome|nucleolus|cytosol|focal adhesion|translation|translational initiation|SRP-dependent cotranslational protein targeting to membrane|postsynaptic density|membrane|rRNA binding|cytosolic large ribosomal subunit|extracellular exosome	ko03010	Ribosome
EMB	7.16253e-160	0.817636	0.409	0.113	1.93109e-155	1	3.619	ENSBGRG00000018287	protein_coding	PREDICTED: embigin isoform X2		GO:0005886,GO:0005887,GO:0007156,GO:0007411,GO:0008028,GO:0030054,GO:0030424,GO:0035879,GO:0045202,GO:0070593,GO:0098632	plasma membrane|integral component of plasma membrane|homophilic cell adhesion via plasma membrane adhesion molecules|axon guidance|monocarboxylic acid transmembrane transporter activity|cell junction|axon|plasma membrane lactate transport|synapse|dendrite self-avoidance|cell-cell adhesion mediator activity
RPL32	1.82475e-157	0.322949	0.995	0.955	4.91971e-153	1	1.042	ENSBGRG00000023548	protein_coding	RPL32 isoform 3		GO:0003735,GO:0006412,GO:0022625	structural constituent of ribosome|translation|cytosolic large ribosomal subunit	ko03010	Ribosome
RPL19	3.39247e-157	0.350939	0.996	0.926	9.14644e-153	1	1.076	ENSBGRG00000013154	protein_coding	ribosomal protein L19		GO:0000184,GO:0002181,GO:0003723,GO:0003735,GO:0005829,GO:0005925,GO:0006412,GO:0006413,GO:0006614,GO:0016020,GO:0022625,GO:0042788,GO:0045202,GO:0070180,GO:0097421,GO:1990932	nuclear-transcribed mRNA catabolic process, nonsense-mediated decay|cytoplasmic translation|RNA binding|structural constituent of ribosome|cytosol|focal adhesion|translation|translational initiation|SRP-dependent cotranslational protein targeting to membrane|membrane|cytosolic large ribosomal subunit|polysomal ribosome|synapse|large ribosomal subunit rRNA binding|liver regeneration|5.8S rRNA bind…
ENSBGRG00000002272	4.42742e-156	0.483162	0.94	0.797	1.19368e-151	1	1.179	ENSBGRG00000002272	protein_coding	PREDICTED: 60S ribosomal protein L37a-like		GO:0003735,GO:0005840,GO:0006412,GO:0046872	structural constituent of ribosome|ribosome|translation|metal ion binding	ko03010	Ribosome
B3GALT4	1.38834e-152	0.356271	0.994	0.96	3.7431e-148	1	1.035	ENSBGRG00000018285	protein_coding	Beta-1,3-galactosyltransferase 4, partial		GO:0000139,GO:0001574,GO:0005783,GO:0005794,GO:0006486,GO:0008376,GO:0008499,GO:0016021,GO:0047915	Golgi membrane|ganglioside biosynthetic process|endoplasmic reticulum|Golgi apparatus|protein glycosylation|acetylgalactosaminyltransferase activity|UDP-galactose:beta-N-acetylglucosamine beta-1,3-galactosyltransferase activity|integral component of membrane|ganglioside galactosyltransferase activity	ko00604	Glycosphingolipid biosynthesis - ganglio series
ARL6IP1	3.20466e-145	0.415434	0.971	0.86	8.64008e-141	1	1.129	ENSBGRG00000022565	protein_coding	ADP-ribosylation factor-like protein 6-interacting protein 1		GO:0002038,GO:0005783,GO:0005789,GO:0006915,GO:0030176,GO:0042802,GO:0043066,GO:0043154,GO:0071787,GO:1990809	positive regulation of L-glutamate import across plasma membrane|endoplasmic reticulum|endoplasmic reticulum membrane|apoptotic process|integral component of endoplasmic reticulum membrane|identical protein binding|negative regulation of apoptotic process|negative regulation of cysteine-type endopeptidase activity involved in apoptotic process|endoplasmic reticulum tubular network formation|endop…
ARAP2	9.81322e-145	0.735806	0.419	0.142	2.64574e-140	1	2.951	ENSBGRG00000004941	protein_coding	Arf-GAP with Rho-GAP domain, ANK repeat and PH domain-containing protein 2, partial		GO:0005096,GO:0005547,GO:0005829,GO:0007165,GO:0046872,GO:0051056	GTPase activator activity|phosphatidylinositol-3,4,5-trisphosphate binding|cytosol|signal transduction|metal ion binding|regulation of small GTPase mediated signal transduction	ko04144	Endocytosis
RPS3	4.84097e-144	0.43496	0.968	0.843	1.30517e-139	1	1.148	ENSBGRG00000023214	protein_coding	PREDICTED: 40S ribosomal protein S3 isoform X1				ko03010,ko05130,ko05132	Ribosome|Pathogenic Escherichia coli infection|Salmonella infection
GIMAP1	3.12986e-143	0.719297	0.454	0.155	8.43841e-139	1	2.929	ENSBGRG00000004080	protein_coding	GTPase IMAP family member 1 isoform X1	CBF	GO:0000139,GO:0005525,GO:0005783,GO:0005789,GO:0016021	Golgi membrane|GTP binding|endoplasmic reticulum|endoplasmic reticulum membrane|integral component of membrane
IPCEF1	1.95851e-142	0.752655	0.36	0.099	5.28035e-138	1	3.636	ENSBGRG00000004304	protein_coding	Interactor protein for cytohesin exchange factors 1, partial		GO:0004601,GO:0005344,GO:0005829,GO:0005886,GO:0006979,GO:0015671,GO:0019904	peroxidase activity|oxygen carrier activity|cytosol|plasma membrane|response to oxidative stress|oxygen transport|protein domain specific binding
ENSBGRG00000002223	9.93664e-140	0.511189	0.869	0.701	2.67902e-135	1	1.24	ENSBGRG00000002223	protein_coding	60S ribosomal protein L35a isoform X1		GO:0000049,GO:0002181,GO:0003735,GO:0022625,GO:0042273	tRNA binding|cytoplasmic translation|structural constituent of ribosome|cytosolic large ribosomal subunit|ribosomal large subunit biogenesis
ITGA4	2.12377e-139	0.654084	0.417	0.15	5.72591e-135	1	2.78	ENSBGRG00000001314	protein_coding	Integrin alpha-4		GO:0001968,GO:0003366,GO:0005886,GO:0005925,GO:0007159,GO:0007160,GO:0007229,GO:0009986,GO:0015026,GO:0016020,GO:0030183,GO:0030198,GO:0030426,GO:0034113,GO:0034446,GO:0034669,GO:0035987,GO:0043025,GO:0043113,GO:0046872,GO:0050776,GO:0050839,GO:0050900,GO:0050901,GO:0050904,GO:0060385,GO:0070062,GO:0071345,GO:0090074,GO:1903238,GO:1905564,GO:1990138,GO:1990405,GO:1990771,GO:2000353,GO:2000406	fibronectin binding|cell-matrix adhesion involved in ameboidal cell migration|plasma membrane|focal adhesion|leukocyte cell-cell adhesion|cell-matrix adhesion|integrin-mediated signaling pathway|cell surface|coreceptor activity|membrane|B cell differentiation|extracellular matrix organization|growth cone|heterotypic cell-cell adhesion|substrate adhesion-dependent cell spreading|integrin alpha4-be…	ko04151,ko04510,ko04512,ko04514,ko04640,ko04670,ko04672,ko04810,ko05135,ko05140,ko05165,ko05410,ko05412,ko05414	PI3K-Akt signaling pathway|Focal adhesion|ECM-receptor interaction|Cell adhesion molecules (CAMs)|Hematopoietic cell lineage|Leukocyte transendothelial migration|Intestinal immune network for IgA production|Regulation of actin cytoskeleton|Yersinia infection|Leishmaniasis|Human papillomavirus infection|Hypertrophic cardiomyopathy (HCM)|Arrhythmogenic right ventricular cardiomyopathy (ARVC)|Dilate…
RPS21	1.36924e-136	0.401109	0.973	0.877	3.69161e-132	1	1.109	ENSBGRG00000021116	protein_coding	PREDICTED: 40S ribosomal protein S21 isoform X4		GO:0000447,GO:0000461,GO:0002181,GO:0003735,GO:0005791,GO:0022627,GO:0042788,GO:0045202,GO:0047485	endonucleolytic cleavage in ITS1 to separate SSU-rRNA from 5.8S rRNA and LSU-rRNA from tricistronic rRNA transcript (SSU-rRNA, 5.8S rRNA, LSU-rRNA)|endonucleolytic cleavage to generate mature 3'-end of SSU-rRNA from (SSU-rRNA, 5.8S rRNA, LSU-rRNA)|cytoplasmic translation|structural constituent of ribosome|rough endoplasmic reticulum|cytosolic small ribosomal subunit|polysomal ribosome|synapse|pro…	ko03010	Ribosome
GZMM	2.25584e-135	0.713182	0.251	0.046	6.08198e-131	1	5.457	ENSBGRG00000005422	protein_coding	PREDICTED: granzyme M		GO:0001913,GO:0004252,GO:0005576,GO:0006915,GO:0008219,GO:0008236,GO:0016020,GO:0019835,GO:0045087	T cell mediated cytotoxicity|serine-type endopeptidase activity|extracellular region|apoptotic process|cell death|serine-type peptidase activity|membrane|cytolysis|innate immune response
UBB	6.50772e-135	0.390023	0.986	0.913	1.75455e-130	1	1.08	ENSBGRG00000012258	protein_coding	polyubiquitin-C		GO:0005634,GO:0005737,GO:0016567,GO:0019941,GO:0031386,GO:0031625	nucleus|cytoplasm|protein ubiquitination|modification-dependent protein catabolic process|protein tag|ubiquitin protein ligase binding
LAPTM5	1.40283e-134	0.601117	0.557	0.258	3.78216e-130	1	2.159	ENSBGRG00000022099	protein_coding	lysosomal-associated transmembrane protein 5		GO:0005765,GO:0016020,GO:0016021	lysosomal membrane|membrane|integral component of membrane	ko04142	Lysosome
ENSBGRG00000019233	1.25225e-133	0.368021	0.984	0.914	3.3762e-129	1	1.077	ENSBGRG00000019233	protein_coding	60S ribosomal protein L35		GO:0000463,GO:0003729,GO:0003735,GO:0006412,GO:0022625	maturation of LSU-rRNA from tricistronic rRNA transcript (SSU-rRNA, 5.8S rRNA, LSU-rRNA)|mRNA binding|structural constituent of ribosome|translation|cytosolic large ribosomal subunit	ko03010	Ribosome
RPL27	7.40764e-132	0.411279	0.96	0.852	1.99717e-127	1	1.127	ENSBGRG00000006198	protein_coding	ribosomal protein L27, partial		GO:0000184,GO:0003723,GO:0003735,GO:0005634,GO:0005829,GO:0005840,GO:0005925,GO:0006364,GO:0006412,GO:0006413,GO:0006614,GO:0016020,GO:0022625,GO:0070062,GO:0098556,GO:1990904	nuclear-transcribed mRNA catabolic process, nonsense-mediated decay|RNA binding|structural constituent of ribosome|nucleus|cytosol|ribosome|focal adhesion|rRNA processing|translation|translational initiation|SRP-dependent cotranslational protein targeting to membrane|membrane|cytosolic large ribosomal subunit|extracellular exosome|cytoplasmic side of rough endoplasmic reticulum membrane|ribonucle…	ko03010	Ribosome
ENSBGRG00000000373	1.39126e-131	0.373481	0.986	0.895	3.75098e-127	1	1.102	ENSBGRG00000000373	protein_coding	60S ribosomal protein L34 isoform X1		GO:0000184,GO:0003723,GO:0003735,GO:0005783,GO:0005829,GO:0006412,GO:0006413,GO:0006614,GO:0022625,GO:0045296,GO:0070062	nuclear-transcribed mRNA catabolic process, nonsense-mediated decay|RNA binding|structural constituent of ribosome|endoplasmic reticulum|cytosol|translation|translational initiation|SRP-dependent cotranslational protein targeting to membrane|cytosolic large ribosomal subunit|cadherin binding|extracellular exosome
ENSBGRG00000023898	7.19979e-129	0.402337	0.961	0.848	1.94114e-124	1	1.133	ENSBGRG00000023898	protein_coding	PREDICTED: 40S ribosomal protein S16 isoform X1		GO:0000184,GO:0000462,GO:0003723,GO:0003735,GO:0005654,GO:0005829,GO:0005925,GO:0006364,GO:0006412,GO:0006413,GO:0006614,GO:0015935,GO:0016020,GO:0022627,GO:0042274,GO:0070062,GO:0097421,GO:1990830	nuclear-transcribed mRNA catabolic process, nonsense-mediated decay|maturation of SSU-rRNA from tricistronic rRNA transcript (SSU-rRNA, 5.8S rRNA, LSU-rRNA)|RNA binding|structural constituent of ribosome|nucleoplasm|cytosol|focal adhesion|rRNA processing|translation|translational initiation|SRP-dependent cotranslational protein targeting to membrane|small ribosomal subunit|membrane|cytosolic smal…
ENSBGRG00000024149	3.71618e-128	0.524778	0.561	0.288	1.00192e-123	1	1.948	ENSBGRG00000024149	protein_coding	uncharacterized protein LOC100139916 isoform X2				ko04060	Cytokine-cytokine receptor interaction
ENSBGRG00000023074	8.06037e-128	0.439179	0.93	0.797	2.17316e-123	1	1.167	ENSBGRG00000023074	protein_coding	PREDICTED: 60S ribosomal protein L28 isoform X1		GO:0003735,GO:0006412,GO:0022625,GO:0030425,GO:0036464,GO:0044297	structural constituent of ribosome|translation|cytosolic large ribosomal subunit|dendrite|cytoplasmic ribonucleoprotein granule|cell body	ko03010	Ribosome
ENSBGRG00000001942	7.86339e-127	0.414586	0.964	0.838	2.12005e-122	1	1.15	ENSBGRG00000001942	protein_coding	ribosomal protein S6		GO:0003735,GO:0005634,GO:0006412,GO:0022627,GO:0042593,GO:0048471	structural constituent of ribosome|nucleus|translation|cytosolic small ribosomal subunit|glucose homeostasis|perinuclear region of cytoplasm	ko01521,ko03010,ko04066,ko04150,ko04151,ko04371,ko04714,ko04910,ko05205	EGFR tyrosine kinase inhibitor resistance|Ribosome|HIF-1 signaling pathway|mTOR signaling pathway|PI3K-Akt signaling pathway|Apelin signaling pathway|Thermogenesis|Insulin signaling pathway|Proteoglycans in cancer
KAT6B	5.57352e-126	0.606663	0.542	0.357	1.50268e-121	1	1.518	ENSBGRG00000020126	protein_coding	Histone acetyltransferase MYST4	zf-C2HC
TGFB1	1.13033e-124	0.574767	0.489	0.261	3.04749e-120	1	1.874	ENSBGRG00000019398	protein_coding	Transforming growth factor beta-1		GO:0000060,GO:0000165,GO:0001837,GO:0001933,GO:0001934,GO:0002062,GO:0002244,GO:0003823,GO:0005114,GO:0005125,GO:0005160,GO:0005615,GO:0005634,GO:0005737,GO:0006468,GO:0006611,GO:0006754,GO:0006796,GO:0006954,GO:0007050,GO:0007093,GO:0007173,GO:0007179,GO:0007182,GO:0007183,GO:0007435,GO:0008083,GO:0008284,GO:0008285,GO:0009611,GO:0009986,GO:0010628,GO:0010629,GO:0010718,GO:0010763,GO:0010800,GO:…	protein import into nucleus, translocation|MAPK cascade|epithelial to mesenchymal transition|negative regulation of protein phosphorylation|positive regulation of protein phosphorylation|chondrocyte differentiation|hematopoietic progenitor cell differentiation|antigen binding|type II transforming growth factor beta receptor binding|cytokine activity|transforming growth factor beta receptor bindin…	ko04010,ko04060,ko04068,ko04110,ko04218,ko04350,ko04380,ko04390,ko04659,ko04672,ko04926,ko04932,ko04933,ko05140,ko05142,ko05144,ko05145,ko05146,ko05152,ko05161,ko05166,ko05200,ko05205,ko05210,ko05211,ko05212,ko05220,ko05225,ko05226,ko05321,ko05323,ko05410,ko05414	MAPK signaling pathway|Cytokine-cytokine receptor interaction|FoxO signaling pathway|Cell cycle|Cellular senescence|TGF-beta signaling pathway|Osteoclast differentiation|Hippo signaling pathway|Th17 cell differentiation|Intestinal immune network for IgA production|Relaxin signaling pathway|Non-alcoholic fatty liver disease (NAFLD)|AGE-RAGE signaling pathway in diabetic complications|Leishmaniasis…
RPL26	1.58946e-124	0.323253	0.995	0.921	4.28534e-120	1	1.08	ENSBGRG00000026699	protein_coding	PREDICTED: 60S ribosomal protein L26				ko03010	Ribosome
ATP6	1.76556e-124	0.0884712	0.999	0.994	4.76012e-120	1	1.005	gene-ATP6
FYB1	4.41908e-124	0.511647	0.529	0.237	1.19143e-119	1	2.232	ENSBGRG00000023892	protein_coding	PREDICTED: FYN-binding protein isoform X2		GO:0005634,GO:0005829,GO:0005886,GO:0006955,GO:0008289,GO:0015629,GO:0030054,GO:0044877,GO:0072659	nucleus|cytosol|plasma membrane|immune response|lipid binding|actin cytoskeleton|cell junction|protein-containing complex binding|protein localization to plasma membrane	ko04015,ko05135	Rap1 signaling pathway|Yersinia infection
STK26	1.0505e-120	0.605344	0.338	0.119	2.83225e-116	1	2.84	ENSBGRG00000025345	protein_coding	serine/threonine-protein kinase 26		GO:0000139,GO:0000165,GO:0000287,GO:0004672,GO:0004674,GO:0005524,GO:0005737,GO:0005794,GO:0005798,GO:0005829,GO:0006468,GO:0006915,GO:0009267,GO:0012506,GO:0016020,GO:0016324,GO:0023014,GO:0030033,GO:0030336,GO:0031098,GO:0032147,GO:0042542,GO:0042802,GO:0042803,GO:0042981,GO:0046777,GO:0048471,GO:0048812,GO:0070062,GO:0071944,GO:1903205	Golgi membrane|MAPK cascade|magnesium ion binding|protein kinase activity|protein serine/threonine kinase activity|ATP binding|cytoplasm|Golgi apparatus|Golgi-associated vesicle|cytosol|protein phosphorylation|apoptotic process|cellular response to starvation|vesicle membrane|membrane|apical plasma membrane|signal transduction by protein phosphorylation|microvillus assembly|negative regulation of…
ENSBGRG00000021241	3.87294e-120	0.641851	0.417	0.183	1.04418e-115	1	2.279	ENSBGRG00000021241	protein_coding	PREDICTED: beta-galactosidase-1-like protein isoform X1		GO:0004565,GO:0005576,GO:0005773,GO:0005975	beta-galactosidase activity|extracellular region|vacuole|carbohydrate metabolic process
DOCK2	1.84818e-118	0.627593	0.371	0.127	4.98288e-114	1	2.921	ENSBGRG00000019387	protein_coding	dedicator of cytokinesis protein 2 isoform X1		GO:0001766,GO:0001768,GO:0001771,GO:0002277,GO:0005096,GO:0005576,GO:0005829,GO:0005856,GO:0006935,GO:0007264,GO:0016020,GO:0030036,GO:0030676,GO:0035580,GO:0042608,GO:0043312,GO:0044351,GO:0045059,GO:0045060,GO:0046633,GO:0050690,GO:0050766,GO:0070062	membrane raft polarization|establishment of T cell polarity|immunological synapse formation|myeloid dendritic cell activation involved in immune response|GTPase activator activity|extracellular region|cytosol|cytoskeleton|chemotaxis|small GTPase mediated signal transduction|membrane|actin cytoskeleton organization|Rac guanyl-nucleotide exchange factor activity|specific granule lumen|T cell recept…
RPL29	5.44326e-118	0.396867	0.961	0.856	1.46756e-113	1	1.123	ENSBGRG00000026033	protein_coding	60S ribosomal protein L29, partial		GO:0002181,GO:0003735,GO:0022625	cytoplasmic translation|structural constituent of ribosome|cytosolic large ribosomal subunit	ko03010	Ribosome
ENSBGRG00000022965	5.55699e-116	0.395098	0.967	0.863	1.49822e-111	1	1.121	ENSBGRG00000022965	protein_coding	60S ribosomal protein L17 isoform X1		GO:0002181,GO:0003735,GO:0005634,GO:0005844,GO:0022625,GO:0031672,GO:0034198,GO:0070180,GO:1900087,GO:1990928	cytoplasmic translation|structural constituent of ribosome|nucleus|polysome|cytosolic large ribosomal subunit|A band|cellular response to amino acid starvation|large ribosomal subunit rRNA binding|positive regulation of G1/S transition of mitotic cell cycle|response to amino acid starvation
ENSBGRG00000019078	3.11344e-115	0.484655	0.754	0.598	8.39416e-111	1	1.261	ENSBGRG00000019078	protein_coding	PREDICTED: ubiquitin-like protein FUBI				ko03010	Ribosome
ENSBGRG00000007840	8.52548e-115	0.431871	0.897	0.751	2.29855e-110	1	1.194	ENSBGRG00000007840	protein_coding	TPA: ribosomal protein S20-like		GO:0000184,GO:0003723,GO:0003735,GO:0005654,GO:0005829,GO:0006412,GO:0006413,GO:0006614,GO:0016020,GO:0022627,GO:0045202,GO:0070062	nuclear-transcribed mRNA catabolic process, nonsense-mediated decay|RNA binding|structural constituent of ribosome|nucleoplasm|cytosol|translation|translational initiation|SRP-dependent cotranslational protein targeting to membrane|membrane|cytosolic small ribosomal subunit|synapse|extracellular exosome	ko03010	Ribosome
ENSBGRG00000004783	9.89932e-114	0.369703	0.973	0.874	2.66896e-109	1	1.113	ENSBGRG00000004783	protein_coding	RPL30, partial		GO:0000184,GO:0002181,GO:0003723,GO:0003735,GO:0005634,GO:0005829,GO:0005925,GO:0006412,GO:0006413,GO:0006614,GO:0014069,GO:0016020,GO:0022625,GO:0031640,GO:0042788,GO:0050829,GO:0061844,GO:0070062	nuclear-transcribed mRNA catabolic process, nonsense-mediated decay|cytoplasmic translation|RNA binding|structural constituent of ribosome|nucleus|cytosol|focal adhesion|translation|translational initiation|SRP-dependent cotranslational protein targeting to membrane|postsynaptic density|membrane|cytosolic large ribosomal subunit|killing of cells of other organism|polysomal ribosome|defense respon…	ko03010	Ribosome
COX2	9.62053e-111	0.123515	0.999	0.98	2.59379e-106	1	1.019	gene-COX2
HSD11B1L	3.31308e-110	0.382441	0.947	0.849	8.93241e-106	1	1.115	ENSBGRG00000001504	protein_coding	hydroxysteroid 11-beta-dehydrogenase 1-like protein isoform X1		GO:0005576,GO:0005654,GO:0016491	extracellular region|nucleoplasm|oxidoreductase activity
ENSBGRG00000024123	1.66338e-109	0.539961	0.404	0.16	4.48463e-105	1	2.525	ENSBGRG00000024123	lncRNA	PREDICTED: uncharacterized protein LOC109578868 isoform X1				ko04060	Cytokine-cytokine receptor interaction
ENSBGRG00000008779	1.6634e-109	0.468594	0.646	0.492	4.48469e-105	1	1.313	ENSBGRG00000008779	protein_coding	proteasome assembly chaperone 4		GO:0043248	proteasome assembly
PFN1	5.5743e-108	0.503757	0.54	0.359	1.50289e-103	1	1.504	ENSBGRG00000026249	protein_coding	profilin 1		GO:0003779,GO:0005737,GO:0005856,GO:0030036,GO:0030833,GO:0032233	actin binding|cytoplasm|cytoskeleton|actin cytoskeleton organization|regulation of actin filament polymerization|positive regulation of actin filament bundle assembly	ko04013,ko04015,ko04810,ko05131,ko05132	MAPK signaling pathway - fly|Rap1 signaling pathway|Regulation of actin cytoskeleton|Shigellosis|Salmonella infection
TAGAP	3.53866e-107	0.675894	0.28	0.076	9.54059e-103	1	3.684	ENSBGRG00000026597	protein_coding	T-cell activation Rho GTPase-activating protein isoform X4		GO:0005085,GO:0005096,GO:0005829,GO:0007165,GO:0051056	guanyl-nucleotide exchange factor activity|GTPase activator activity|cytosol|signal transduction|regulation of small GTPase mediated signal transduction
ENSBGRG00000019979	8.61816e-107	0.437005	0.81	0.65	2.32354e-102	1	1.246	ENSBGRG00000019979	protein_coding	PREDICTED: 60S ribosomal protein L39		GO:0000184,GO:0002181,GO:0002227,GO:0003723,GO:0003735,GO:0005615,GO:0005829,GO:0006412,GO:0006413,GO:0006614,GO:0019731,GO:0022625,GO:0042788,GO:0050830,GO:0061844	nuclear-transcribed mRNA catabolic process, nonsense-mediated decay|cytoplasmic translation|innate immune response in mucosa|RNA binding|structural constituent of ribosome|extracellular space|cytosol|translation|translational initiation|SRP-dependent cotranslational protein targeting to membrane|antibacterial humoral response|cytosolic large ribosomal subunit|polysomal ribosome|defense response t…
PRKAR2B	2.71873e-105	0.63395	0.396	0.186	7.32997e-101	1	2.129	ENSBGRG00000007057	protein_coding	TPA: cAMP-dependent protein kinase type II-beta regulatory subunit		GO:0005829,GO:0005886,GO:0005952,GO:0008603,GO:0019934,GO:0030552,GO:0047555	cytosol|plasma membrane|cAMP-dependent protein kinase complex|cAMP-dependent protein kinase regulator activity|cGMP-mediated signaling|cAMP binding|3',5'-cyclic-GMP phosphodiesterase activity	ko04910	Insulin signaling pathway
DOCK10	3.42646e-105	0.566323	0.358	0.141	9.23809e-101	1	2.539	ENSBGRG00000013576	protein_coding	dedicator of cytokinesis protein 10		GO:0001782,GO:0002315,GO:0005085,GO:0005634,GO:0005654,GO:0005737,GO:0005829,GO:0007264,GO:0016020,GO:0030334,GO:0043197,GO:0043547,GO:0060997,GO:0070062	B cell homeostasis|marginal zone B cell differentiation|guanyl-nucleotide exchange factor activity|nucleus|nucleoplasm|cytoplasm|cytosol|small GTPase mediated signal transduction|membrane|regulation of cell migration|dendritic spine|positive regulation of GTPase activity|dendritic spine morphogenesis|extracellular exosome
ENSBGRG00000011291	4.62499e-105	0.559071	0.364	0.186	1.24694e-100	1	1.957	ENSBGRG00000011291	protein_coding	glutaredoxin-1 isoform X1		GO:0005737,GO:0009055,GO:0015035,GO:0045454	cytoplasm|electron transfer activity|protein disulfide oxidoreductase activity|cell redox homeostasis
RPS8	4.25159e-104	0.284031	0.99	0.931	1.14627e-99	1	1.063	ENSBGRG00000003896	protein_coding	PREDICTED: 40S ribosomal protein S8		GO:0000184,GO:0000462,GO:0003723,GO:0003735,GO:0005634,GO:0005654,GO:0005783,GO:0005829,GO:0005925,GO:0006412,GO:0006413,GO:0006614,GO:0016020,GO:0022627,GO:0070062,GO:1990904	nuclear-transcribed mRNA catabolic process, nonsense-mediated decay|maturation of SSU-rRNA from tricistronic rRNA transcript (SSU-rRNA, 5.8S rRNA, LSU-rRNA)|RNA binding|structural constituent of ribosome|nucleus|nucleoplasm|endoplasmic reticulum|cytosol|focal adhesion|translation|translational initiation|SRP-dependent cotranslational protein targeting to membrane|membrane|cytosolic small ribosoma…	ko03010	Ribosome
AKAP13	4.30149e-104	0.509979	0.496	0.338	1.15972e-99	1	1.467	ENSBGRG00000009001	protein_coding	A-kinase anchor protein 13		GO:0004691,GO:0005078,GO:0005085,GO:0005089,GO:0005634,GO:0005829,GO:0005884,GO:0005938,GO:0007186,GO:0007507,GO:0016020,GO:0017048,GO:0032947,GO:0035025,GO:0043065,GO:0043123,GO:0043406,GO:0046872,GO:0048471,GO:0051018,GO:0051056,GO:0051168,GO:0055007,GO:0060297,GO:0060348,GO:0061049,GO:0071875,GO:0086023,GO:1900169	cAMP-dependent protein kinase activity|MAP-kinase scaffold activity|guanyl-nucleotide exchange factor activity|Rho guanyl-nucleotide exchange factor activity|nucleus|cytosol|actin filament|cell cortex|G protein-coupled receptor signaling pathway|heart development|membrane|Rho GTPase binding|protein-containing complex scaffold activity|positive regulation of Rho protein signal transduction|positiv…	ko04928,ko05163	Parathyroid hormone synthesis, secretion and action|Human cytomegalovirus infection
H2AZ2	5.34934e-104	0.367777	0.744	0.588	1.44224e-99	1	1.265	ENSBGRG00000017843	protein_coding	H2AFV isoform 1		GO:0000786,GO:0000790,GO:0003677,GO:0006325,GO:0046982	nucleosome|nuclear chromatin|DNA binding|chromatin organization|protein heterodimerization activity
ENSBGRG00000026076	1.8486e-103	0.622333	0.289	0.087	4.98402e-99	1	3.322	ENSBGRG00000026076	protein_coding	IL2RG		GO:0004896,GO:0009897,GO:0016021,GO:0019955,GO:0019976,GO:0043235	cytokine receptor activity|external side of plasma membrane|integral component of membrane|cytokine binding|interleukin-2 binding|receptor complex	ko04060,ko04061,ko04144,ko04151,ko04630,ko04658,ko04659,ko05162,ko05166,ko05200,ko05321,ko05340	Cytokine-cytokine receptor interaction|Viral protein interaction with cytokine and cytokine receptor|Endocytosis|PI3K-Akt signaling pathway|Jak-STAT signaling pathway|Th1 and Th2 cell differentiation|Th17 cell differentiation|Measles|Human T-cell leukemia virus 1 infection|Pathways in cancer|Inflammatory bowel disease (IBD)|Primary immunodeficiency
TLN1	2.0644e-103	0.456738	0.765	0.603	5.56583e-99	1	1.269	ENSBGRG00000003900	protein_coding	talin-1 isoform X1		GO:0001726,GO:0001786,GO:0002576,GO:0005178,GO:0005200,GO:0005576,GO:0005829,GO:0005856,GO:0005925,GO:0006936,GO:0007016,GO:0007043,GO:0007044,GO:0007229,GO:0009986,GO:0016032,GO:0017166,GO:0030274,GO:0030866,GO:0032587,GO:0033622,GO:0035091,GO:0036498,GO:0045296,GO:0051015,GO:0070062,GO:0070527	ruffle|phosphatidylserine binding|platelet degranulation|integrin binding|structural constituent of cytoskeleton|extracellular region|cytosol|cytoskeleton|focal adhesion|muscle contraction|cytoskeletal anchoring at plasma membrane|cell-cell junction assembly|cell-substrate junction assembly|integrin-mediated signaling pathway|cell surface|viral process|vinculin binding|LIM domain binding|cortical…	ko04015,ko04510,ko04611,ko05131,ko05166	Rap1 signaling pathway|Focal adhesion|Platelet activation|Shigellosis|Human T-cell leukemia virus 1 infection
COQ10B	2.22e-102	0.591349	0.414	0.244	5.98535e-98	1	1.697	ENSBGRG00000000566	protein_coding	Coenzyme Q-binding protein COQ10-like protein B, mitochondrial	bHLH	GO:0005739,GO:0005743,GO:0006744,GO:0045333,GO:0048039	mitochondrion|mitochondrial inner membrane|ubiquinone biosynthetic process|cellular respiration|ubiquinone binding
FOSB	5.46372e-102	0.40056	0.913	0.703	1.47307e-97	1	1.299	ENSBGRG00000022164	protein_coding	protein fosB isoform X1	TF_bZIP			ko04380,ko04657,ko05030,ko05031,ko05034	Osteoclast differentiation|IL-17 signaling pathway|Cocaine addiction|Amphetamine addiction|Alcoholism
ENSBGRG00000003539	1.71732e-101	0.320091	0.982	0.883	4.63006e-97	1	1.112	ENSBGRG00000003539	protein_coding	60S ribosomal protein L9 isoform X1		GO:0002181,GO:0003735,GO:0019843,GO:0022625	cytoplasmic translation|structural constituent of ribosome|rRNA binding|cytosolic large ribosomal subunit	ko03010	Ribosome
ENSBGRG00000002552	3.28916e-101	0.158482	0.996	0.956	8.8679e-97	1	1.042	ENSBGRG00000002552	protein_coding	PREDICTED: uncharacterized protein LOC102325901		GO:0002181,GO:0003735,GO:0005783,GO:0005791,GO:0005829,GO:0006412,GO:0015935,GO:0022627,GO:0034063,GO:0042788,GO:0045202,GO:1990145	cytoplasmic translation|structural constituent of ribosome|endoplasmic reticulum|rough endoplasmic reticulum|cytosol|translation|small ribosomal subunit|cytosolic small ribosomal subunit|stress granule assembly|polysomal ribosome|synapse|maintenance of translational fidelity
WAS	4.32003e-101	0.512638	0.476	0.22	1.16472e-96	1	2.164	ENSBGRG00000019207	protein_coding	wiskott-Aldrich syndrome protein				ko04062,ko04520,ko04530,ko04666,ko05135,ko05231	Chemokine signaling pathway|Adherens junction|Tight junction|Fc gamma R-mediated phagocytosis|Yersinia infection|Choline metabolism in cancer
ENSBGRG00000024490	1.00625e-100	0.388279	0.927	0.796	2.71294e-96	1	1.165	ENSBGRG00000024490	protein_coding	60S ribosomal protein L37-like isoform X1		GO:0000184,GO:0003723,GO:0003735,GO:0005829,GO:0006412,GO:0006413,GO:0006614,GO:0019843,GO:0022625,GO:0045202,GO:0046872	nuclear-transcribed mRNA catabolic process, nonsense-mediated decay|RNA binding|structural constituent of ribosome|cytosol|translation|translational initiation|SRP-dependent cotranslational protein targeting to membrane|rRNA binding|cytosolic large ribosomal subunit|synapse|metal ion binding	ko03010	Ribosome
ENSBGRG00000023339	1.18361e-100	0.483906	0.619	0.438	3.19114e-96	1	1.413	ENSBGRG00000023339	protein_coding	Ubiquitin-conjugating enzyme E2S		GO:0004842,GO:0005524,GO:0005680,GO:0006511,GO:0010458,GO:0010994,GO:0010997,GO:0031145,GO:0035519,GO:0044314,GO:0051301,GO:0061631,GO:0070534,GO:0070979,GO:0085020,GO:1904668	ubiquitin-protein transferase activity|ATP binding|anaphase-promoting complex|ubiquitin-dependent protein catabolic process|exit from mitosis|free ubiquitin chain polymerization|anaphase-promoting complex binding|anaphase-promoting complex-dependent catabolic process|protein K29-linked ubiquitination|protein K27-linked ubiquitination|cell division|ubiquitin conjugating enzyme activity|protein K63…
ADGRE5	9.81881e-100	0.582198	0.445	0.225	2.64725e-95	1	1.978	ENSBGRG00000000526	protein_coding	PREDICTED: CD97 antigen isoform X1		GO:0004930,GO:0005509,GO:0005622,GO:0005887,GO:0007155,GO:0007166,GO:0007189	G protein-coupled receptor activity|calcium ion binding|intracellular|integral component of plasma membrane|cell adhesion|cell surface receptor signaling pathway|adenylate cyclase-activating G protein-coupled receptor signaling pathway
ENSBGRG00000001269	7.01225e-99	0.55156	0.794	0.587	1.89057e-94	1	1.353	ENSBGRG00000001269	protein_coding	growth arrest and DNA damage-inducible protein GADD45 beta isoform X1		GO:0000185,GO:0000186,GO:0005634,GO:0005737,GO:0006469,GO:0006915,GO:0007275,GO:0030154,GO:0043065,GO:0046330,GO:0051726,GO:1900745	activation of MAPKKK activity|activation of MAPKK activity|nucleus|cytoplasm|negative regulation of protein kinase activity|apoptotic process|multicellular organism development|cell differentiation|positive regulation of apoptotic process|positive regulation of JNK cascade|regulation of cell cycle|positive regulation of p38MAPK cascade
ENSBGRG00000007115	5.74633e-98	0.268536	0.994	0.937	1.54927e-93	1	1.061	ENSBGRG00000007115	protein_coding	PREDICTED: 60S ribosomal protein L27a isoform X2		GO:0003735,GO:0006412,GO:0015934	structural constituent of ribosome|translation|large ribosomal subunit	ko03010	Ribosome
ELL2	1.39834e-97	0.569462	0.292	0.115	3.77006e-93	1	2.539	ENSBGRG00000011427	protein_coding	RNA polymerase II elongation factor ELL2		GO:0005654,GO:0006368,GO:0008023,GO:0042795	nucleoplasm|transcription elongation from RNA polymerase II promoter|transcription elongation factor complex|snRNA transcription by RNA polymerase II
ENSBGRG00000001095	3.63495e-97	0.578089	0.308	0.118	9.80018e-93	1	2.61	ENSBGRG00000001095	protein_coding	PREDICTED: SH3 domain-binding protein 1	bHLH	GO:0001891,GO:0005096,GO:0005622,GO:0005634,GO:0005829,GO:0005912,GO:0005923,GO:0006911,GO:0007015,GO:0016477,GO:0017124,GO:0030027,GO:0030215,GO:0030834,GO:0031252,GO:0032956,GO:0034329,GO:0043535,GO:0043547,GO:0045198,GO:0046847,GO:0048365,GO:0051058,GO:0071526,GO:0097178	phagocytic cup|GTPase activator activity|intracellular|nucleus|cytosol|adherens junction|bicellular tight junction|phagocytosis, engulfment|actin filament organization|cell migration|SH3 domain binding|lamellipodium|semaphorin receptor binding|regulation of actin filament depolymerization|cell leading edge|regulation of actin cytoskeleton organization|cell junction assembly|regulation of blood ve…
TNFAIP3	9.968e-97	0.700144	0.328	0.13	2.68747e-92	1	2.523	ENSBGRG00000014104	protein_coding	tumor necrosis factor alpha-induced protein 3 isoform X1		GO:0001922,GO:0002020,GO:0002237,GO:0002315,GO:0002632,GO:0002634,GO:0002637,GO:0002677,GO:0003677,GO:0004842,GO:0004843,GO:0005634,GO:0005737,GO:0005764,GO:0006915,GO:0006954,GO:0007010,GO:0008270,GO:0009611,GO:0010507,GO:0016477,GO:0016579,GO:0019900,GO:0030177,GO:0031397,GO:0032088,GO:0032495,GO:0032691,GO:0032703,GO:0032715,GO:0032720,GO:0034115,GO:0034140,GO:0034148,GO:0035523,GO:0035871,GO:…	B-1 B cell homeostasis|protease binding|response to molecule of bacterial origin|marginal zone B cell differentiation|negative regulation of granuloma formation|regulation of germinal center formation|regulation of immunoglobulin production|negative regulation of chronic inflammatory response|DNA binding|ubiquitin-protein transferase activity|thiol-dependent ubiquitin-specific protease activity|n…	ko04064,ko04217,ko04621,ko04657,ko04668,ko05162,ko05169	NF-kappa B signaling pathway|Necroptosis|NOD-like receptor signaling pathway|IL-17 signaling pathway|TNF signaling pathway|Measles|Epstein-Barr virus infection
ENSBGRG00000011975	1.14186e-95	0.419012	0.784	0.634	3.07858e-91	1	1.237	ENSBGRG00000011975	protein_coding	60S acidic ribosomal protein P2, partial		GO:0000184,GO:0003735,GO:0005829,GO:0005925,GO:0006412,GO:0006413,GO:0006414,GO:0006614,GO:0016020,GO:0022625,GO:0045202,GO:0070062	nuclear-transcribed mRNA catabolic process, nonsense-mediated decay|structural constituent of ribosome|cytosol|focal adhesion|translation|translational initiation|translational elongation|SRP-dependent cotranslational protein targeting to membrane|membrane|cytosolic large ribosomal subunit|synapse|extracellular exosome	ko03010	Ribosome
TESC	3.13322e-94	0.521858	0.414	0.204	8.44747e-90	1	2.029	ENSBGRG00000012499	protein_coding	TPA: tescalcin-like	zf-C2H2	GO:0000287,GO:0001726,GO:0004860,GO:0005509,GO:0005634,GO:0005737,GO:0005829,GO:0005886,GO:0008285,GO:0010628,GO:0015031,GO:0019212,GO:0030027,GO:0030154,GO:0030854,GO:0032417,GO:0032587,GO:0033628,GO:0042803,GO:0045654,GO:0045893,GO:0050821,GO:0051604,GO:0071300,GO:0072659	magnesium ion binding|ruffle|protein kinase inhibitor activity|calcium ion binding|nucleus|cytoplasm|cytosol|plasma membrane|negative regulation of cell proliferation|positive regulation of gene expression|protein transport|phosphatase inhibitor activity|lamellipodium|cell differentiation|positive regulation of granulocyte differentiation|positive regulation of sodium:proton antiporter activity|r…
YWHAZ	1.19158e-92	0.4674	0.626	0.492	3.21262e-88	1	1.272	ENSBGRG00000009704	protein_coding	YWHAZ protein, partial		GO:0019904,GO:0042470	protein domain specific binding|melanosome	ko04013,ko04110,ko04114,ko04151,ko04212,ko04390,ko04391,ko05160,ko05161,ko05203	MAPK signaling pathway - fly|Cell cycle|Oocyte meiosis|PI3K-Akt signaling pathway|Longevity regulating pathway - worm|Hippo signaling pathway|Hippo signaling pathway - fly|Hepatitis C|Hepatitis B|Viral carcinogenesis
GMFG	2.4844e-92	0.502396	0.512	0.269	6.6982e-88	1	1.903	ENSBGRG00000024597	protein_coding	glia maturation factor gamma-like		GO:0003779,GO:0005622,GO:0008083,GO:0034316,GO:0071846,GO:0071933,GO:2000249	actin binding|intracellular|growth factor activity|negative regulation of Arp2/3 complex-mediated actin nucleation|actin filament debranching|Arp2/3 complex binding|regulation of actin cytoskeleton reorganization
ID2	3.59252e-92	0.517291	0.693	0.488	9.68579e-88	1	1.42	ENSBGRG00000015396	protein_coding	PREDICTED: DNA-binding protein inhibitor ID-2	bHLH	GO:0000122,GO:0001085,GO:0001656,GO:0001779,GO:0001966,GO:0003149,GO:0003166,GO:0003700,GO:0005634,GO:0005737,GO:0005829,GO:0007623,GO:0008134,GO:0008344,GO:0010628,GO:0010629,GO:0014003,GO:0019216,GO:0021772,GO:0030182,GO:0032922,GO:0032991,GO:0033598,GO:0042752,GO:0043153,GO:0043353,GO:0043392,GO:0043433,GO:0044325,GO:0045475,GO:0045578,GO:0045600,GO:0045648,GO:0045651,GO:0045665,GO:0045668,GO:…	negative regulation of transcription by RNA polymerase II|RNA polymerase II transcription factor binding|metanephros development|natural killer cell differentiation|thigmotaxis|membranous septum morphogenesis|bundle of His development|DNA-binding transcription factor activity|nucleus|cytoplasm|cytosol|circadian rhythm|transcription factor binding|adult locomotory behavior|positive regulation of g…	ko04350,ko04390,ko04550,ko05202	TGF-beta signaling pathway|Hippo signaling pathway|Signaling pathways regulating pluripotency of stem cells|Transcriptional misregulation in cancer
ENSBGRG00000013560	4.64381e-92	0.348801	0.964	0.872	1.25202e-87	1	1.106	ENSBGRG00000013560	protein_coding	PREDICTED: guanine nucleotide-binding protein subunit beta-2-like 1 isoform X2	zf-C2H2	GO:0001891,GO:0001934,GO:0005080,GO:0005634,GO:0005654,GO:0005737,GO:0005739,GO:0005829,GO:0006412,GO:0006919,GO:0007049,GO:0007369,GO:0008104,GO:0008200,GO:0008656,GO:0010629,GO:0015935,GO:0016567,GO:0017148,GO:0019899,GO:0019903,GO:0022627,GO:0030178,GO:0030292,GO:0030308,GO:0030332,GO:0030335,GO:0030425,GO:0030496,GO:0030971,GO:0032436,GO:0032464,GO:0032880,GO:0033137,GO:0035556,GO:0035591,GO:…	phagocytic cup|positive regulation of protein phosphorylation|protein kinase C binding|nucleus|nucleoplasm|cytoplasm|mitochondrion|cytosol|translation|activation of cysteine-type endopeptidase activity involved in apoptotic process|cell cycle|gastrulation|protein localization|ion channel inhibitor activity|cysteine-type endopeptidase activator activity involved in apoptotic process|negative regul…
WWP1	2.204e-91	0.487113	0.428	0.259	5.94221e-87	1	1.653	ENSBGRG00000013430	protein_coding	PREDICTED: NEDD4-like E3 ubiquitin-protein ligase WWP1 isoform X2				ko04120,ko04144	Ubiquitin mediated proteolysis|Endocytosis
GUK1	4.13288e-91	0.376367	0.511	0.391	1.11427e-86	1	1.307	ENSBGRG00000003137	protein_coding	PREDICTED: guanylate kinase isoform X2	HSF	GO:0004385,GO:0005524,GO:0005829,GO:0006163	guanylate kinase activity|ATP binding|cytosol|purine nucleotide metabolic process	ko00230	Purine metabolism
ENSBGRG00000021844	1.80593e-90	0.440679	0.707	0.534	4.86898e-86	1	1.324	ENSBGRG00000021844	protein_coding	histone H3.3		GO:0000786,GO:0005634,GO:0006334,GO:0031492,GO:0046982	nucleosome|nucleus|nucleosome assembly|nucleosomal DNA binding|protein heterodimerization activity	ko05034,ko05131,ko05202,ko05322	Alcoholism|Shigellosis|Transcriptional misregulation in cancer|Systemic lupus erythematosus
SRSF7	2.09482e-90	0.523417	0.39	0.251	5.64785e-86	1	1.554	ENSBGRG00000017282	protein_coding	PREDICTED: serine/arginine-rich splicing factor 7 L homeolog isoform X4		GO:0000381,GO:0003723,GO:0005654,GO:0005737,GO:0008270,GO:0019904,GO:0045292,GO:0048025,GO:0051028,GO:1990830	regulation of alternative mRNA splicing, via spliceosome|RNA binding|nucleoplasm|cytoplasm|zinc ion binding|protein domain specific binding|mRNA cis splicing, via spliceosome|negative regulation of mRNA splicing, via spliceosome|mRNA transport|cellular response to leukemia inhibitory factor	ko03040,ko05168	Spliceosome|Herpes simplex virus 1 infection
ENSBGRG00000009350	3.8737e-90	0.617969	0.291	0.094	1.04439e-85	1	3.096	ENSBGRG00000009350	protein_coding	PREDICTED: basic leucine zipper transcriptional factor ATF-like	TF_bZIP	GO:0000978,GO:0001077,GO:0001816,GO:0002320,GO:0003700,GO:0005634,GO:0005654,GO:0005737,GO:0006974,GO:0030330,GO:0042832,GO:0043011,GO:0043565,GO:0045064,GO:0045190,GO:0060218,GO:0072539,GO:0072540	RNA polymerase II proximal promoter sequence-specific DNA binding|proximal promoter DNA-binding transcription activator activity, RNA polymerase II-specific|cytokine production|lymphoid progenitor cell differentiation|DNA-binding transcription factor activity|nucleus|nucleoplasm|cytoplasm|cellular response to DNA damage stimulus|DNA damage response, signal transduction by p53 class mediator|defen…	ko05235	PD-L1 expression and PD-1 checkpoint pathway in cancer
ENSBGRG00000004074	1.16149e-89	0.453332	0.329	0.132	3.1315e-85	1	2.492	ENSBGRG00000004074	pseudogene	PREDICTED: GTPase IMAP family member 7	CBF	GO:0003924,GO:0005525,GO:0005783,GO:0005794,GO:0005811,GO:0005829,GO:0042802,GO:0042803,GO:0043231,GO:0046039	GTPase activity|GTP binding|endoplasmic reticulum|Golgi apparatus|lipid droplet|cytosol|identical protein binding|protein homodimerization activity|intracellular membrane-bounded organelle|GTP metabolic process
RPS9	2.74855e-89	0.338672	0.955	0.853	7.41038e-85	1	1.12	ENSBGRG00000019081	protein_coding	PREDICTED: LOW QUALITY PROTEIN: leukocyte immunoglobulin-like receptor subfamily A member 6 isoform X2, partial		GO:0003735,GO:0005730,GO:0005737,GO:0006412,GO:0008284,GO:0019843,GO:0022627,GO:0045182,GO:0045202,GO:0045903,GO:1990904,GO:1990932	structural constituent of ribosome|nucleolus|cytoplasm|translation|positive regulation of cell proliferation|rRNA binding|cytosolic small ribosomal subunit|translation regulator activity|synapse|positive regulation of translational fidelity|ribonucleoprotein complex|5.8S rRNA binding	ko03010	Ribosome
FOS	1.17585e-88	0.183148	0.931	0.746	3.17021e-84	1	1.248	ENSBGRG00000009096	protein_coding	PREDICTED: proto-oncogene c-Fos	TF_bZIP	GO:0000978,GO:0000979,GO:0001077,GO:0001102,GO:0003677,GO:0003682,GO:0003690,GO:0003700,GO:0005634,GO:0005654,GO:0005667,GO:0005783,GO:0005829,GO:0006355,GO:0007179,GO:0007399,GO:0031668,GO:0032993,GO:0034614,GO:0035914,GO:0035976,GO:0035994,GO:0042493,GO:0045672,GO:0046982,GO:0060395,GO:0070412,GO:0071276,GO:0071277	RNA polymerase II proximal promoter sequence-specific DNA binding|RNA polymerase II core promoter sequence-specific DNA binding|proximal promoter DNA-binding transcription activator activity, RNA polymerase II-specific|RNA polymerase II activating transcription factor binding|DNA binding|chromatin binding|double-stranded DNA binding|DNA-binding transcription factor activity|nucleus|nucleoplasm|tr…	ko01522,ko04010,ko04024,ko04210,ko04380,ko04620,ko04657,ko04658,ko04659,ko04660,ko04662,ko04668,ko04713,ko04725,ko04728,ko04915,ko04917,ko04921,ko04926,ko04928,ko04935,ko05031,ko05130,ko05132,ko05133,ko05135,ko05140,ko05142,ko05161,ko05162,ko05166,ko05167,ko05170,ko05200,ko05210,ko05224,ko05231,ko05235,ko05323,ko05418	Endocrine resistance|MAPK signaling pathway|cAMP signaling pathway|Apoptosis|Osteoclast differentiation|Toll-like receptor signaling pathway|IL-17 signaling pathway|Th1 and Th2 cell differentiation|Th17 cell differentiation|T cell receptor signaling pathway|B cell receptor signaling pathway|TNF signaling pathway|Circadian entrainment|Cholinergic synapse|Dopaminergic synapse|Estrogen signaling pat…
ITGAL	3.19124e-88	0.471766	0.262	0.091	8.6039e-84	1	2.879	ENSBGRG00000025785	protein_coding	Integrin alpha-L, partial		GO:0006909,GO:0007155,GO:0007229,GO:0008305,GO:0046872	phagocytosis|cell adhesion|integrin-mediated signaling pathway|integrin complex|metal ion binding	ko04015,ko04514,ko04650,ko04670,ko04810,ko05144,ko05150,ko05166,ko05169,ko05323,ko05416	Rap1 signaling pathway|Cell adhesion molecules (CAMs)|Natural killer cell mediated cytotoxicity|Leukocyte transendothelial migration|Regulation of actin cytoskeleton|Malaria|Staphylococcus aureus infection|Human T-cell leukemia virus 1 infection|Epstein-Barr virus infection|Rheumatoid arthritis|Viral myocarditis
KMT2E	1.12532e-87	0.457864	0.761	0.612	3.03396e-83	1	1.243	ENSBGRG00000009356	protein_coding	PREDICTED: histone-lysine N-methyltransferase 2E isoform X1	Others	GO:0000785,GO:0002446,GO:0005634,GO:0005654,GO:0005737,GO:0005815,GO:0005886,GO:0006306,GO:0007050,GO:0016607,GO:0018024,GO:0019899,GO:0030218,GO:0032991,GO:0035064,GO:0035327,GO:0042119,GO:0045652,GO:0045893,GO:0046872,GO:1900087,GO:1905437	chromatin|neutrophil mediated immunity|nucleus|nucleoplasm|cytoplasm|microtubule organizing center|plasma membrane|DNA methylation|cell cycle arrest|nuclear speck|histone-lysine N-methyltransferase activity|enzyme binding|erythrocyte differentiation|protein-containing complex|methylated histone binding|transcriptionally active chromatin|neutrophil activation|regulation of megakaryocyte differenti…	ko00310	Lysine degradation
PICALM	2.18867e-87	0.404936	0.484	0.365	5.90087e-83	1	1.326	ENSBGRG00000024679	protein_coding	phosphatidylinositol-binding clathrin assembly protein isoform X4		GO:0000149,GO:0005545,GO:0005546,GO:0005634,GO:0005768,GO:0005769,GO:0005794,GO:0005886,GO:0005905,GO:0006898,GO:0006900,GO:0007409,GO:0007611,GO:0008021,GO:0008283,GO:0009986,GO:0010629,GO:0014069,GO:0016188,GO:0016192,GO:0016197,GO:0017124,GO:0017137,GO:0030097,GO:0030100,GO:0030122,GO:0030136,GO:0030276,GO:0031224,GO:0031623,GO:0031982,GO:0032050,GO:0032880,GO:0035459,GO:0042734,GO:0042802,GO:…	SNARE binding|1-phosphatidylinositol binding|phosphatidylinositol-4,5-bisphosphate binding|nucleus|endosome|early endosome|Golgi apparatus|plasma membrane|clathrin-coated pit|receptor-mediated endocytosis|vesicle budding from membrane|axonogenesis|learning or memory|synaptic vesicle|cell proliferation|cell surface|negative regulation of gene expression|postsynaptic density|synaptic vesicle matura…
NR4A3	2.74994e-87	0.528834	0.34	0.155	7.41412e-83	1	2.194	ENSBGRG00000000461	protein_coding	PREDICTED: nuclear receptor subfamily 4 group A member 3 isoform X2	NGFIB-like	GO:0000122,GO:0000977,GO:0000978,GO:0001077,GO:0001223,GO:0001707,GO:0003677,GO:0003707,GO:0004879,GO:0005634,GO:0005667,GO:0007369,GO:0007411,GO:0008270,GO:0009444,GO:0010613,GO:0010828,GO:0019901,GO:0021766,GO:0030534,GO:0031100,GO:0032765,GO:0035035,GO:0035259,GO:0035497,GO:0035726,GO:0038097,GO:0042542,GO:0042629,GO:0042803,GO:0043303,GO:0043434,GO:0043524,GO:0043565,GO:0044320,GO:0045333,GO:…	negative regulation of transcription by RNA polymerase II|RNA polymerase II regulatory region sequence-specific DNA binding|RNA polymerase II proximal promoter sequence-specific DNA binding|proximal promoter DNA-binding transcription activator activity, RNA polymerase II-specific|transcription coactivator binding|mesoderm formation|DNA binding|steroid hormone receptor activity|nuclear receptor ac…	ko05202	Transcriptional misregulation in cancer
SQSTM1	7.65025e-87	0.443291	0.591	0.458	2.06258e-82	1	1.29	ENSBGRG00000004587	protein_coding	Sequestosome 1		GO:0000122,GO:0000407,GO:0000423,GO:0000932,GO:0001934,GO:0002376,GO:0002931,GO:0003712,GO:0005080,GO:0005737,GO:0005739,GO:0005770,GO:0005776,GO:0005783,GO:0005829,GO:0006914,GO:0006915,GO:0007005,GO:0007032,GO:0008270,GO:0016234,GO:0016235,GO:0016236,GO:0016605,GO:0019899,GO:0019901,GO:0030017,GO:0030154,GO:0031625,GO:0035255,GO:0035973,GO:0042169,GO:0042802,GO:0042803,GO:0043122,GO:0043130,GO:…	negative regulation of transcription by RNA polymerase II|phagophore assembly site|mitophagy|P-body|positive regulation of protein phosphorylation|immune system process|response to ischemia|transcription coregulator activity|protein kinase C binding|cytoplasm|mitochondrion|late endosome|autophagosome|endoplasmic reticulum|cytosol|autophagy|apoptotic process|mitochondrion organization|endosome org…	ko04137,ko04140,ko04217,ko04218,ko04380,ko05131,ko05418	Mitophagy - animal|Autophagy - animal|Necroptosis|Cellular senescence|Osteoclast differentiation|Shigellosis|Fluid shear stress and atherosclerosis
SLAMF6	6.39085e-86	0.481165	0.273	0.098	1.72304e-81	1	2.786	ENSBGRG00000000226	protein_coding	SLAM family member 6 isoform X1		GO:0005886,GO:0016021,GO:0032729,GO:0032740,GO:0045087,GO:0045954,GO:0050776,GO:0070062,GO:0072540	plasma membrane|integral component of membrane|positive regulation of interferon-gamma production|positive regulation of interleukin-17 production|innate immune response|positive regulation of natural killer cell mediated cytotoxicity|regulation of immune response|extracellular exosome|T-helper 17 cell lineage commitment
HSPA5	4.61476e-85	0.368149	0.9	0.763	1.24418e-80	1	1.18	ENSBGRG00000020026	protein_coding	PREDICTED: 78 kDa glucose-regulated protein		GO:0005524,GO:0005634,GO:0005737,GO:0005788,GO:0006986,GO:0016020,GO:0016887,GO:0030335,GO:0030433,GO:0030968,GO:0031072,GO:0034605,GO:0034620,GO:0034663,GO:0035437,GO:0042026,GO:0042623,GO:0044183,GO:0051082,GO:0051085,GO:0051787,GO:0090074,GO:1903895	ATP binding|nucleus|cytoplasm|endoplasmic reticulum lumen|response to unfolded protein|membrane|ATPase activity|positive regulation of cell migration|ubiquitin-dependent ERAD pathway|endoplasmic reticulum unfolded protein response|heat shock protein binding|cellular response to heat|cellular response to unfolded protein|endoplasmic reticulum chaperone complex|maintenance of protein localization i…	ko03060,ko04141,ko04918,ko05020	Protein export|Protein processing in endoplasmic reticulum|Thyroid hormone synthesis|Prion diseases
ENSBGRG00000000825	2.97884e-84	0.330143	0.331	0.241	8.03125e-80	1	1.373	ENSBGRG00000000825	pseudogene	PREDICTED: serine/threonine-protein kinase N1		GO:0003682,GO:0004674,GO:0004697,GO:0005524,GO:0005634,GO:0005737,GO:0005768,GO:0006357,GO:0006468,GO:0010631,GO:0017049,GO:0018105,GO:0030374,GO:0030496,GO:0032154,GO:0035402,GO:0035407,GO:0035556,GO:0042393,GO:0042826,GO:0048365,GO:0050681,GO:2000145	chromatin binding|protein serine/threonine kinase activity|protein kinase C activity|ATP binding|nucleus|cytoplasm|endosome|regulation of transcription by RNA polymerase II|protein phosphorylation|epithelial cell migration|GTP-Rho binding|peptidyl-serine phosphorylation|nuclear receptor transcription coactivator activity|midbody|cleavage furrow|histone kinase activity (H3-T11 specific)|histone H3…	ko04151,ko04621,ko05132,ko05135	PI3K-Akt signaling pathway|NOD-like receptor signaling pathway|Salmonella infection|Yersinia infection
SYTL2	1.90141e-83	0.508699	0.295	0.139	5.12638e-79	1	2.122	ENSBGRG00000024253	protein_coding	PREDICTED: synaptotagmin-like protein 2 isoform X1		GO:0005886,GO:0006886,GO:0006887,GO:0017137,GO:0070382	plasma membrane|intracellular protein transport|exocytosis|Rab GTPase binding|exocytic vesicle
ENSBGRG00000002922	1.4437e-82	0.598284	0.271	0.089	3.89237e-78	1	3.045	ENSBGRG00000002922	protein_coding	LOC509513 protein		GO:0003823,GO:0006910,GO:0006911,GO:0006958,GO:0009897,GO:0016021,GO:0034987,GO:0042571,GO:0042742,GO:0045087,GO:0050853,GO:0050871	antigen binding|phagocytosis, recognition|phagocytosis, engulfment|complement activation, classical pathway|external side of plasma membrane|integral component of membrane|immunoglobulin receptor binding|immunoglobulin complex, circulating|defense response to bacterium|innate immune response|B cell receptor signaling pathway|positive regulation of B cell activation	ko04014,ko04015,ko04020,ko04064,ko04514,ko04612,ko04658,ko04659,ko04660,ko04672,ko04940,ko05135,ko05142,ko05144,ko05150,ko05162,ko05166,ko05169,ko05170,ko05202,ko05235,ko05310,ko05320,ko05321,ko05322,ko05323,ko05330,ko05332,ko05416	Ras signaling pathway|Rap1 signaling pathway|Calcium signaling pathway|NF-kappa B signaling pathway|Cell adhesion molecules (CAMs)|Antigen processing and presentation|Th1 and Th2 cell differentiation|Th17 cell differentiation|T cell receptor signaling pathway|Intestinal immune network for IgA production|Type I diabetes mellitus|Yersinia infection|Chagas disease (American trypanosomiasis)|Malaria|…
TOPORS	4.80933e-82	0.474895	0.546	0.402	1.29664e-77	1	1.358	ENSBGRG00000001367	protein_coding	PREDICTED: E3 ubiquitin-protein ligase Topors isoform X1
UXT	9.03403e-82	0.423484	0.31	0.202	2.43567e-77	1	1.535	ENSBGRG00000016358	protein_coding	Protein UXT, partial		GO:0000122,GO:0000922,GO:0000930,GO:0003682,GO:0003714,GO:0005634,GO:0005737,GO:0005813,GO:0007098,GO:0048487	negative regulation of transcription by RNA polymerase II|spindle pole|gamma-tubulin complex|chromatin binding|transcription corepressor activity|nucleus|cytoplasm|centrosome|centrosome cycle|beta-tubulin binding
CSRNP1	7.56583e-81	0.501443	0.642	0.436	2.03982e-76	1	1.472	ENSBGRG00000008132	protein_coding	PREDICTED: cysteine/serine-rich nuclear protein 1 isoform X1		GO:0000981,GO:0001228,GO:0003700,GO:0005634,GO:0006915,GO:0009791,GO:0043565,GO:0045944,GO:0048008,GO:0048705,GO:0060021,GO:0060325	DNA-binding transcription factor activity, RNA polymerase II-specific|DNA-binding transcription activator activity, RNA polymerase II-specific|DNA-binding transcription factor activity|nucleus|apoptotic process|post-embryonic development|sequence-specific DNA binding|positive regulation of transcription by RNA polymerase II|platelet-derived growth factor receptor signaling pathway|skeletal system…
ELF1	5.62738e-80	0.479027	0.336	0.182	1.5172e-75	1	1.846	ENSBGRG00000006174	protein_coding	ETS-related transcription factor Elf-1, partial	ETS	GO:0000978,GO:0000981,GO:0001077,GO:0001817,GO:0005634,GO:0006357,GO:0030154,GO:0050860	RNA polymerase II proximal promoter sequence-specific DNA binding|DNA-binding transcription factor activity, RNA polymerase II-specific|proximal promoter DNA-binding transcription activator activity, RNA polymerase II-specific|regulation of cytokine production|nucleus|regulation of transcription by RNA polymerase II|cell differentiation|negative regulation of T cell receptor signaling pathway	ko04214	Apoptosis - fly
SKIL	1.1154e-79	0.463691	0.515	0.364	3.00724e-75	1	1.415	ENSBGRG00000006204	protein_coding	PREDICTED: ski-like protein isoform X1		GO:0000122,GO:0030512,GO:0046332	negative regulation of transcription by RNA polymerase II|negative regulation of transforming growth factor beta receptor signaling pathway|SMAD binding	ko04550	Signaling pathways regulating pluripotency of stem cells
ENSBGRG00000008122	2.72562e-79	0.492831	0.254	0.102	7.34856e-75	1	2.49	ENSBGRG00000008122	protein_coding	PREDICTED: tumor necrosis factor receptor superfamily member 1B, partial				ko04060,ko04061,ko04668,ko04920,ko05014,ko05170	Cytokine-cytokine receptor interaction|Viral protein interaction with cytokine and cytokine receptor|TNF signaling pathway|Adipocytokine signaling pathway|Amyotrophic lateral sclerosis (ALS)|Human immunodeficiency virus 1 infection
LTB	3.82667e-78	0.0575767	0.348	0.196	1.03171e-73	1	1.776	ENSBGRG00000013208	protein_coding	PREDICTED: lymphotoxin-beta				ko04060,ko04064,ko05323	Cytokine-cytokine receptor interaction|NF-kappa B signaling pathway|Rheumatoid arthritis
QSOX1	3.95372e-78	0.450953	0.358	0.228	1.06596e-73	1	1.57	ENSBGRG00000010745	protein_coding	sulfhydryl oxidase 1 isoform X1		GO:0002576,GO:0003756,GO:0005576,GO:0005615,GO:0005788,GO:0005794,GO:0016242,GO:0016971,GO:0030173,GO:0031093,GO:0035580,GO:0043231,GO:0043312,GO:0043687,GO:0044267,GO:0045171,GO:0045454,GO:0070062,GO:1904724	platelet degranulation|protein disulfide isomerase activity|extracellular region|extracellular space|endoplasmic reticulum lumen|Golgi apparatus|negative regulation of macroautophagy|flavin-linked sulfhydryl oxidase activity|integral component of Golgi membrane|platelet alpha granule lumen|specific granule lumen|intracellular membrane-bounded organelle|neutrophil degranulation|post-translational …
SLC25A5	6.94409e-78	0.438995	0.335	0.212	1.8722e-73	1	1.58	ENSBGRG00000021101	protein_coding	ADP/ATP translocase 2		GO:0005471,GO:0005743,GO:0007059,GO:0008284,GO:0016021,GO:0071817,GO:1901029	ATP:ADP antiporter activity|mitochondrial inner membrane|chromosome segregation|positive regulation of cell proliferation|integral component of membrane|MMXD complex|negative regulation of mitochondrial outer membrane permeabilization involved in apoptotic signaling pathway	ko04020,ko04022,ko04217,ko04218,ko05010,ko05012,ko05016,ko05164,ko05166	Calcium signaling pathway|cGMP-PKG signaling pathway|Necroptosis|Cellular senescence|Alzheimer disease|Parkinson disease|Huntington disease|Influenza A|Human T-cell leukemia virus 1 infection
CCNL1	3.52944e-77	0.411913	0.759	0.592	9.51572e-73	1	1.282	ENSBGRG00000016437	protein_coding	PREDICTED: cyclin-L1 isoform X1		GO:0000307,GO:0005634,GO:0006396,GO:0016538,GO:0016607,GO:0045737,GO:0045944,GO:1901409	cyclin-dependent protein kinase holoenzyme complex|nucleus|RNA processing|cyclin-dependent protein serine/threonine kinase regulator activity|nuclear speck|positive regulation of cyclin-dependent protein serine/threonine kinase activity|positive regulation of transcription by RNA polymerase II|positive regulation of phosphorylation of RNA polymerase II C-terminal domain
CBLB	4.43525e-77	0.516207	0.292	0.145	1.19579e-72	1	2.014	ENSBGRG00000004626	protein_coding	E3 ubiquitin-protein ligase CBL-B isoform X2				ko04012,ko04120,ko04144,ko04625,ko04660,ko04910,ko05162	ErbB signaling pathway|Ubiquitin mediated proteolysis|Endocytosis|C-type lectin receptor signaling pathway|T cell receptor signaling pathway|Insulin signaling pathway|Measles
VAV3	5.43368e-77	0.502532	0.285	0.149	1.46497e-72	1	1.913	ENSBGRG00000015783	protein_coding	guanine nucleotide exchange factor VAV3				ko04015,ko04024,ko04062,ko04510,ko04650,ko04660,ko04662,ko04664,ko04666,ko04670,ko04810,ko05135,ko05205	Rap1 signaling pathway|cAMP signaling pathway|Chemokine signaling pathway|Focal adhesion|Natural killer cell mediated cytotoxicity|T cell receptor signaling pathway|B cell receptor signaling pathway|Fc epsilon RI signaling pathway|Fc gamma R-mediated phagocytosis|Leukocyte transendothelial migration|Regulation of actin cytoskeleton|Yersinia infection|Proteoglycans in cancer
MOB3A	9.39654e-77	0.469124	0.274	0.145	2.5334e-72	1	1.89	ENSBGRG00000001980	protein_coding	Mps one binder kinase activator-like 2A, partial		GO:0005622,GO:0046872	intracellular|metal ion binding
SEPTIN9	1.86883e-76	0.379236	0.532	0.405	5.03854e-72	1	1.314	ENSBGRG00000013145	protein_coding	PREDICTED: septin-9 isoform X2				ko05100,ko05131	Bacterial invasion of epithelial cells|Shigellosis
ENSBGRG00000022984	4.39623e-76	0.392727	0.827	0.693	1.18527e-71	1	1.193	ENSBGRG00000022984	protein_coding	unnamed protein product, partial		GO:0000027,GO:0000184,GO:0003723,GO:0003735,GO:0005634,GO:0005730,GO:0005737,GO:0005829,GO:0006412,GO:0006413,GO:0006614,GO:0008283,GO:0022625,GO:0045296,GO:0070062,GO:0070180,GO:1904841	ribosomal large subunit assembly|nuclear-transcribed mRNA catabolic process, nonsense-mediated decay|RNA binding|structural constituent of ribosome|nucleus|nucleolus|cytoplasm|cytosol|translation|translational initiation|SRP-dependent cotranslational protein targeting to membrane|cell proliferation|cytosolic large ribosomal subunit|cadherin binding|extracellular exosome|large ribosomal subunit rR…	ko03010	Ribosome
ENSBGRG00000008096	6.63733e-76	0.446561	0.401	0.19	1.78949e-71	1	2.111	ENSBGRG00000008096	protein_coding	T-cell receptor alpha chain C region, partial		GO:0002250,GO:0005886,GO:0016021,GO:0050776,GO:0050852	adaptive immune response|plasma membrane|integral component of membrane|regulation of immune response|T cell receptor signaling pathway
SLC1A5	1.86815e-75	0.543217	0.277	0.118	5.03671e-71	1	2.347	ENSBGRG00000016867	protein_coding	Neutral amino acid transporter B(0), partial		GO:0005886,GO:0006868,GO:0015186,GO:0015293,GO:0016021,GO:0042470,GO:0046872,GO:0070207	plasma membrane|glutamine transport|L-glutamine transmembrane transporter activity|symporter activity|integral component of membrane|melanosome|metal ion binding|protein homotrimerization	ko04974,ko05230	Protein digestion and absorption|Central carbon metabolism in cancer
ENSBGRG00000009632	2.75021e-75	0.379694	0.547	0.403	7.41484e-71	1	1.357	ENSBGRG00000009632	protein_coding	hypothetical protein ASZ78_015391		GO:0005737,GO:0005884,GO:0005903,GO:0007015,GO:0007420,GO:0051015	cytoplasm|actin filament|brush border|actin filament organization|brain development|actin filament binding	ko04260,ko04261,ko05200,ko05216,ko05410,ko05414	Cardiac muscle contraction|Adrenergic signaling in cardiomyocytes|Pathways in cancer|Thyroid cancer|Hypertrophic cardiomyopathy (HCM)|Dilated cardiomyopathy (DCM)
REL	4.2057e-75	0.517299	0.341	0.195	1.1339e-70	1	1.749	ENSBGRG00000007184	protein_coding	PREDICTED: proto-oncogene c-Rel	RHD			ko04014,ko04624,ko05202,ko05203	Ras signaling pathway|Toll and Imd signaling pathway|Transcriptional misregulation in cancer|Viral carcinogenesis
PTPN1	6.03427e-75	0.409762	0.392	0.244	1.6269e-70	1	1.607	ENSBGRG00000004126	protein_coding	PREDICTED: tyrosine-protein phosphatase non-receptor type 1				ko04520,ko04910,ko04931	Adherens junction|Insulin signaling pathway|Insulin resistance
DDX5	1.15446e-74	0.287647	0.979	0.92	3.11253e-70	1	1.064	ENSBGRG00000010365	protein_coding	PREDICTED: probable ATP-dependent RNA helicase DDX5
CD3G	3.15863e-74	0.514581	0.257	0.09	8.51598e-70	1	2.856	ENSBGRG00000022359	protein_coding	PREDICTED: T-cell surface glycoprotein CD3 gamma chain		GO:0002250,GO:0004888,GO:0007166,GO:0009897,GO:0016021,GO:0030217,GO:0042105,GO:0045059	adaptive immune response|transmembrane signaling receptor activity|cell surface receptor signaling pathway|external side of plasma membrane|integral component of membrane|T cell differentiation|alpha-beta T cell receptor complex|positive thymic T cell selection	ko04640,ko04658,ko04659,ko04660,ko05142,ko05162,ko05166,ko05169,ko05170,ko05235	Hematopoietic cell lineage|Th1 and Th2 cell differentiation|Th17 cell differentiation|T cell receptor signaling pathway|Chagas disease (American trypanosomiasis)|Measles|Human T-cell leukemia virus 1 infection|Epstein-Barr virus infection|Human immunodeficiency virus 1 infection|PD-L1 expression and PD-1 checkpoint pathway in cancer
RAB8B	9.67732e-74	0.448037	0.353	0.239	2.6091e-69	1	1.477	ENSBGRG00000003715	protein_coding	PREDICTED: ras-related protein Rab-8B	zf-C2H2	GO:0003924,GO:0005525,GO:0005768,GO:0005886,GO:0006886,GO:0006904,GO:0008021,GO:0009306,GO:0017157,GO:0019003,GO:0030140,GO:0030670,GO:0032482,GO:0032869,GO:0045335,GO:0048210,GO:0072659	GTPase activity|GTP binding|endosome|plasma membrane|intracellular protein transport|vesicle docking involved in exocytosis|synaptic vesicle|protein secretion|regulation of exocytosis|GDP binding|trans-Golgi network transport vesicle|phagocytic vesicle membrane|Rab protein signal transduction|cellular response to insulin stimulus|phagocytic vesicle|Golgi vesicle fusion to target membrane|protein …	ko04530	Tight junction
ENSBGRG00000016831	1.24085e-73	0.292699	0.455	0.386	3.34545e-69	1	1.179	ENSBGRG00000016831	protein_coding	hypothetical protein M91_06272		GO:0000184,GO:0003723,GO:0003735,GO:0005654,GO:0005737,GO:0005829,GO:0006412,GO:0006413,GO:0006614,GO:0008284,GO:0009615,GO:0016020,GO:0022627,GO:0045787,GO:0070062	nuclear-transcribed mRNA catabolic process, nonsense-mediated decay|RNA binding|structural constituent of ribosome|nucleoplasm|cytoplasm|cytosol|translation|translational initiation|SRP-dependent cotranslational protein targeting to membrane|positive regulation of cell proliferation|response to virus|membrane|cytosolic small ribosomal subunit|positive regulation of cell cycle|extracellular exosome	ko03010	Ribosome
CRYBB1	5.44228e-73	0.438954	0.251	0.127	1.46729e-68	1	1.976	ENSBGRG00000015876	protein_coding	TPA: beta-crystallin B1		GO:0005212,GO:0007601	structural constituent of eye lens|visual perception
SLBP	2.18453e-72	0.407415	0.384	0.264	5.88972e-68	1	1.455	ENSBGRG00000018109	protein_coding	PREDICTED: histone RNA hairpin-binding protein		GO:0003729,GO:0005634,GO:0005730,GO:0005737,GO:0005829,GO:0006398,GO:0033260,GO:0044770,GO:0051028,GO:0071204,GO:0071207,GO:1990904	mRNA binding|nucleus|nucleolus|cytoplasm|cytosol|mRNA 3'-end processing by stem-loop binding and cleavage|nuclear DNA replication|cell cycle phase transition|mRNA transport|histone pre-mRNA 3'end processing complex|histone pre-mRNA stem-loop binding|ribonucleoprotein complex
NFKBID	6.46462e-72	0.526564	0.264	0.117	1.74293e-67	1	2.256	ENSBGRG00000022354	protein_coding	PREDICTED: NF-kappa-B inhibitor delta, partial	RHD	GO:0005634,GO:0006954,GO:0032088,GO:0033085,GO:0043124,GO:0050852,GO:0051059,GO:0070245,GO:2000321	nucleus|inflammatory response|negative regulation of NF-kappaB transcription factor activity|negative regulation of T cell differentiation in thymus|negative regulation of I-kappaB kinase/NF-kappaB signaling|T cell receptor signaling pathway|NF-kappaB binding|positive regulation of thymocyte apoptotic process|positive regulation of T-helper 17 cell differentiation
MCL1	3.96132e-71	0.391153	0.494	0.371	1.06801e-66	1	1.332	ENSBGRG00000000962	protein_coding	MCL1 protein				ko04151,ko04210,ko04630,ko05206	PI3K-Akt signaling pathway|Apoptosis|Jak-STAT signaling pathway|MicroRNAs in cancer
SF3B1	1.70524e-70	0.359302	0.735	0.632	4.59751e-66	1	1.163	ENSBGRG00000000604	protein_coding	PREDICTED: splicing factor 3B subunit 1 isoform X1		GO:0000245,GO:0000375,GO:0000398,GO:0003723,GO:0003729,GO:0005634,GO:0005654,GO:0005681,GO:0005686,GO:0005689,GO:0016607,GO:0034693,GO:0045815,GO:0071004,GO:0071005,GO:0071013	spliceosomal complex assembly|RNA splicing, via transesterification reactions|mRNA splicing, via spliceosome|RNA binding|mRNA binding|nucleus|nucleoplasm|spliceosomal complex|U2 snRNP|U12-type spliceosomal complex|nuclear speck|U11/U12 snRNP|positive regulation of gene expression, epigenetic|U2-type prespliceosome|U2-type precatalytic spliceosome|catalytic step 2 spliceosome	ko03040	Spliceosome
GIMAP8	5.09953e-70	0.457245	0.264	0.106	1.37488e-65	1	2.491	ENSBGRG00000018424	protein_coding	GTPase IMAP family member 8 isoform X1	CBF	GO:0005525,GO:0005739,GO:0005783,GO:0005794,GO:0005829,GO:0070232	GTP binding|mitochondrion|endoplasmic reticulum|Golgi apparatus|cytosol|regulation of T cell apoptotic process
SEPTIN1	4.51994e-69	0.433647	0.257	0.105	1.21862e-64	1	2.448	ENSBGRG00000025910	protein_coding	PREDICTED: septin-1		GO:0000281,GO:0000921,GO:0003924,GO:0005525,GO:0005815,GO:0005940,GO:0007056,GO:0008021,GO:0015630,GO:0017157,GO:0030496,GO:0031105,GO:0032160,GO:0032947,GO:0051311,GO:0060271,GO:0072687	mitotic cytokinesis|septin ring assembly|GTPase activity|GTP binding|microtubule organizing center|septin ring|spindle assembly involved in female meiosis|synaptic vesicle|microtubule cytoskeleton|regulation of exocytosis|midbody|septin complex|septin filament array|protein-containing complex scaffold activity|meiotic metaphase plate congression|cilium assembly|meiotic spindle	ko05100	Bacterial invasion of epithelial cells
ENSBGRG00000007513	1.43951e-68	0.341526	0.368	0.274	3.88106e-64	1	1.343	ENSBGRG00000007513	protein_coding	PREDICTED: 60S ribosomal protein L22-like 1 isoform X1		GO:0003735,GO:0006412,GO:0022625	structural constituent of ribosome|translation|cytosolic large ribosomal subunit
DDX3X	8.31756e-68	0.392108	0.606	0.499	2.2425e-63	1	1.214	ENSBGRG00000015328	protein_coding	PREDICTED: ATP-dependent RNA helicase DDX3X isoform X1		GO:0003677,GO:0003723,GO:0003924,GO:0004003,GO:0004004,GO:0005524,GO:0005576,GO:0005634,GO:0005737,GO:0005741,GO:0005829,GO:0006413,GO:0007059,GO:0008134,GO:0008143,GO:0008190,GO:0008625,GO:0009615,GO:0010494,GO:0010501,GO:0010628,GO:0016032,GO:0016055,GO:0016607,GO:0016887,GO:0017111,GO:0017148,GO:0030307,GO:0030308,GO:0031333,GO:0031369,GO:0032728,GO:0033592,GO:0034063,GO:0034774,GO:0035556,GO:…	DNA binding|RNA binding|GTPase activity|ATP-dependent DNA helicase activity|ATP-dependent RNA helicase activity|ATP binding|extracellular region|nucleus|cytoplasm|mitochondrial outer membrane|cytosol|translational initiation|chromosome segregation|transcription factor binding|poly(A) binding|eukaryotic initiation factor 4E binding|extrinsic apoptotic signaling pathway via death domain receptors|r…	ko04622,ko05161,ko05203	RIG-I-like receptor signaling pathway|Hepatitis B|Viral carcinogenesis
FNBP4	2.09294e-67	0.319922	0.593	0.483	5.64277e-63	1	1.228	ENSBGRG00000020099	protein_coding	formin-binding protein 4		GO:0016607	nuclear speck
ENSBGRG00000000914	2.51118e-67	0.305946	0.887	0.807	6.7704e-63	1	1.099	ENSBGRG00000000914	protein_coding	unnamed protein product, partial		GO:0000184,GO:0002181,GO:0003723,GO:0003729,GO:0003735,GO:0005654,GO:0005829,GO:0006412,GO:0006413,GO:0006614,GO:0015935,GO:0016020,GO:0022627,GO:0033119,GO:0042788,GO:0045296,GO:0070062,GO:0098556	nuclear-transcribed mRNA catabolic process, nonsense-mediated decay|cytoplasmic translation|RNA binding|mRNA binding|structural constituent of ribosome|nucleoplasm|cytosol|translation|translational initiation|SRP-dependent cotranslational protein targeting to membrane|small ribosomal subunit|membrane|cytosolic small ribosomal subunit|negative regulation of RNA splicing|polysomal ribosome|cadherin…	ko03010	Ribosome
LBR	7.81579e-67	0.279443	0.319	0.237	2.10722e-62	1	1.346	ENSBGRG00000003827	protein_coding	Lamin-B receptor		GO:0003677,GO:0003723,GO:0005521,GO:0005635,GO:0005637,GO:0005639,GO:0006695,GO:0016020,GO:0016021,GO:0016126,GO:0031965,GO:0050613,GO:0070087	DNA binding|RNA binding|lamin binding|nuclear envelope|nuclear inner membrane|integral component of nuclear inner membrane|cholesterol biosynthetic process|membrane|integral component of membrane|sterol biosynthetic process|nuclear membrane|delta14-sterol reductase activity|chromo shadow domain binding	ko00100	Steroid biosynthesis
RBMX	8.74067e-67	0.312121	0.406	0.36	2.35657e-62	1	1.128	ENSBGRG00000018516	protein_coding	Heterogeneous nuclear ribonucleoprotein G-like 1	bHLH	GO:0000381,GO:0000978,GO:0003682,GO:0003723,GO:0003729,GO:0005634,GO:0005719,GO:0006366,GO:0006397,GO:0006509,GO:0008380,GO:0044530,GO:0045944,GO:0048025,GO:0048026,GO:0051260,GO:0070062,GO:0071013,GO:0071347	regulation of alternative mRNA splicing, via spliceosome|RNA polymerase II proximal promoter sequence-specific DNA binding|chromatin binding|RNA binding|mRNA binding|nucleus|nuclear euchromatin|transcription by RNA polymerase II|mRNA processing|membrane protein ectodomain proteolysis|RNA splicing|supraspliceosomal complex|positive regulation of transcription by RNA polymerase II|negative regulati…	ko03040	Spliceosome
ENSBGRG00000025044	8.93504e-67	0.339717	0.845	0.728	2.40898e-62	1	1.161	ENSBGRG00000025044	protein_coding	40S ribosomal protein S28		GO:0000028,GO:0000184,GO:0002181,GO:0003723,GO:0003735,GO:0005654,GO:0005829,GO:0006364,GO:0006412,GO:0006413,GO:0006614,GO:0015935,GO:0022627,GO:0030490,GO:0042254,GO:0042274,GO:0042788,GO:0070062,GO:0098556	ribosomal small subunit assembly|nuclear-transcribed mRNA catabolic process, nonsense-mediated decay|cytoplasmic translation|RNA binding|structural constituent of ribosome|nucleoplasm|cytosol|rRNA processing|translation|translational initiation|SRP-dependent cotranslational protein targeting to membrane|small ribosomal subunit|cytosolic small ribosomal subunit|maturation of SSU-rRNA|ribosome biog…	ko03010	Ribosome
ENSBGRG00000002566	1.08851e-66	0.222255	0.402	0.37	2.93474e-62	1	1.086	ENSBGRG00000002566	protein_coding	PREDICTED: 40S ribosomal protein S6-like		GO:0003735,GO:0005634,GO:0006412,GO:0022627,GO:0042593,GO:0048471	structural constituent of ribosome|nucleus|translation|cytosolic small ribosomal subunit|glucose homeostasis|perinuclear region of cytoplasm	ko01521,ko03010,ko04066,ko04150,ko04151,ko04371,ko04714,ko04910,ko05205	EGFR tyrosine kinase inhibitor resistance|Ribosome|HIF-1 signaling pathway|mTOR signaling pathway|PI3K-Akt signaling pathway|Apelin signaling pathway|Thermogenesis|Insulin signaling pathway|Proteoglycans in cancer
ENSBGRG00000000686	2.91655e-66	0.276985	0.542	0.477	7.86332e-62	1	1.136	ENSBGRG00000000686	protein_coding	60S ribosomal protein L23a, partial		GO:0000027,GO:0000184,GO:0003723,GO:0003735,GO:0005634,GO:0005730,GO:0005737,GO:0005829,GO:0006412,GO:0006413,GO:0006614,GO:0008283,GO:0022625,GO:0045296,GO:0070062,GO:0070180,GO:1904841	ribosomal large subunit assembly|nuclear-transcribed mRNA catabolic process, nonsense-mediated decay|RNA binding|structural constituent of ribosome|nucleus|nucleolus|cytoplasm|cytosol|translation|translational initiation|SRP-dependent cotranslational protein targeting to membrane|cell proliferation|cytosolic large ribosomal subunit|cadherin binding|extracellular exosome|large ribosomal subunit rR…	ko03010	Ribosome
ENSBGRG00000015577	7.10539e-66	0.28136	0.394	0.346	1.91569e-61	1	1.139	ENSBGRG00000015577	protein_coding	ribosomal protein S29, partial		GO:0002181,GO:0003735,GO:0006412,GO:0008270,GO:0022627,GO:0042788,GO:0043065,GO:0098556	cytoplasmic translation|structural constituent of ribosome|translation|zinc ion binding|cytosolic small ribosomal subunit|polysomal ribosome|positive regulation of apoptotic process|cytoplasmic side of rough endoplasmic reticulum membrane	ko03010	Ribosome
ACTR3	8.16644e-66	0.33021	0.472	0.379	2.20176e-61	1	1.245	ENSBGRG00000003534	protein_coding	ARP3 actin-related protein 3 homolog, partial		GO:0003779,GO:0005200,GO:0005524,GO:0005634,GO:0005737,GO:0005829,GO:0005885,GO:0005903,GO:0005911,GO:0005925,GO:0007163,GO:0008356,GO:0015629,GO:0016020,GO:0016344,GO:0030027,GO:0033206,GO:0034314,GO:0035861,GO:0038096,GO:0045944,GO:0048013,GO:0051653,GO:0060271,GO:0061024,GO:0070062,GO:0070358,GO:0071346	actin binding|structural constituent of cytoskeleton|ATP binding|nucleus|cytoplasm|cytosol|Arp2/3 protein complex|brush border|cell-cell junction|focal adhesion|establishment or maintenance of cell polarity|asymmetric cell division|actin cytoskeleton|membrane|meiotic chromosome movement towards spindle pole|lamellipodium|meiotic cytokinesis|Arp2/3 complex-mediated actin nucleation|site of double-…	ko04530,ko05135	Tight junction|Yersinia infection
BCLAF1	1.22751e-65	0.366651	0.63	0.553	3.30948e-61	1	1.139	ENSBGRG00000015909	protein_coding	PREDICTED: bcl-2-associated transcription factor 1	Others
ENSBGRG00000024583	2.85641e-65	0.261321	0.369	0.323	7.70118e-61	1	1.142	ENSBGRG00000024583	protein_coding	unnamed protein product, partial		GO:0000027,GO:0000184,GO:0003723,GO:0003735,GO:0005634,GO:0005730,GO:0005737,GO:0005829,GO:0006412,GO:0006413,GO:0006614,GO:0008283,GO:0022625,GO:0045296,GO:0070062,GO:0070180,GO:1904841	ribosomal large subunit assembly|nuclear-transcribed mRNA catabolic process, nonsense-mediated decay|RNA binding|structural constituent of ribosome|nucleus|nucleolus|cytoplasm|cytosol|translation|translational initiation|SRP-dependent cotranslational protein targeting to membrane|cell proliferation|cytosolic large ribosomal subunit|cadherin binding|extracellular exosome|large ribosomal subunit rR…	ko03010	Ribosome
CITED2	5.57748e-65	0.473949	0.453	0.356	1.50374e-60	1	1.272	ENSBGRG00000023646	protein_coding	PREDICTED: cbp/p300-interacting transactivator 2		GO:0000790,GO:0001102,GO:0001570,GO:0001666,GO:0001829,GO:0001843,GO:0001889,GO:0001892,GO:0001947,GO:0002089,GO:0002244,GO:0003151,GO:0003156,GO:0003197,GO:0003682,GO:0003700,GO:0003713,GO:0003714,GO:0005634,GO:0006357,GO:0007179,GO:0007417,GO:0007422,GO:0007530,GO:0008584,GO:0021602,GO:0022409,GO:0030511,GO:0030851,GO:0035360,GO:0035802,GO:0035914,GO:0043066,GO:0043627,GO:0045787,GO:0045893,GO:…	nuclear chromatin|RNA polymerase II activating transcription factor binding|vasculogenesis|response to hypoxia|trophectodermal cell differentiation|neural tube closure|liver development|embryonic placenta development|heart looping|lens morphogenesis in camera-type eye|hematopoietic progenitor cell differentiation|outflow tract morphogenesis|regulation of animal organ formation|endocardial cushion…	ko04137	Mitophagy - animal
SIRT1	1.33266e-64	0.355234	0.279	0.192	3.59298e-60	1	1.453	ENSBGRG00000007475	protein_coding	PREDICTED: NAD-dependent protein deacetylase sirtuin-1 isoform X2				ko00760,ko04068,ko04152,ko04211,ko04212,ko04213,ko04218,ko04922,ko05031,ko05206	Nicotinate and nicotinamide metabolism|FoxO signaling pathway|AMPK signaling pathway|Longevity regulating pathway|Longevity regulating pathway - worm|Longevity regulating pathway - multiple species|Cellular senescence|Glucagon signaling pathway|Amphetamine addiction|MicroRNAs in cancer
TAGLN2	2.65493e-64	0.356964	0.324	0.239	7.15796e-60	1	1.356	ENSBGRG00000013398	protein_coding	Transgelin-2, partial		GO:0030855	epithelial cell differentiation
ENSBGRG00000016675	2.72045e-64	0.501146	0.44	0.279	7.33461e-60	1	1.577	ENSBGRG00000016675	lncRNA	Transmembrane 9 superfamily member 2
ENSBGRG00000004428	8.82244e-64	0.36239	0.328	0.207	2.37862e-59	1	1.585	ENSBGRG00000004428	protein_coding	rap guanine nucleotide exchange factor 6 isoform X10		GO:0005085,GO:0005813,GO:0005829,GO:0005886,GO:0007265,GO:0016324,GO:0017016,GO:0030033,GO:0030139,GO:0030742,GO:0043087,GO:0043547,GO:0070300,GO:0072659	guanyl-nucleotide exchange factor activity|centrosome|cytosol|plasma membrane|Ras protein signal transduction|apical plasma membrane|Ras GTPase binding|microvillus assembly|endocytic vesicle|GTP-dependent protein binding|regulation of GTPase activity|positive regulation of GTPase activity|phosphatidic acid binding|protein localization to plasma membrane	ko04015,ko04530	Rap1 signaling pathway|Tight junction
ARID1A	1.35798e-63	0.25109	0.287	0.249	3.66125e-59	1	1.153	ENSBGRG00000008144	protein_coding	AT-rich interactive domain-containing protein 1A	ARID	GO:0000122,GO:0000790,GO:0000981,GO:0001704,GO:0001843,GO:0003205,GO:0003408,GO:0003677,GO:0003713,GO:0005634,GO:0005654,GO:0006337,GO:0006338,GO:0006344,GO:0006357,GO:0007566,GO:0016514,GO:0016922,GO:0019827,GO:0030520,GO:0030521,GO:0030900,GO:0031491,GO:0042766,GO:0042921,GO:0043044,GO:0045893,GO:0048096,GO:0055007,GO:0060674,GO:0071564,GO:0071565,GO:1901998	negative regulation of transcription by RNA polymerase II|nuclear chromatin|DNA-binding transcription factor activity, RNA polymerase II-specific|formation of primary germ layer|neural tube closure|cardiac chamber development|optic cup formation involved in camera-type eye development|DNA binding|transcription coactivator activity|nucleus|nucleoplasm|nucleosome disassembly|chromatin remodeling|ma…	ko04714,ko05225	Thermogenesis|Hepatocellular carcinoma
ARID4A	1.48711e-63	0.394515	0.556	0.463	4.0094e-59	1	1.201	ENSBGRG00000006268	protein_coding	TPA: retinoblastoma-binding protein 1-like	ARID	GO:0000981,GO:0003677,GO:0003700,GO:0004407,GO:0005634,GO:0005654,GO:0005829,GO:0005886,GO:0006349,GO:0006357,GO:0006366,GO:0007283,GO:0017053,GO:0034773,GO:0036124,GO:0044212,GO:0045892,GO:0045944,GO:0048821,GO:0080182,GO:0097368	DNA-binding transcription factor activity, RNA polymerase II-specific|DNA binding|DNA-binding transcription factor activity|histone deacetylase activity|nucleus|nucleoplasm|cytosol|plasma membrane|regulation of gene expression by genetic imprinting|regulation of transcription by RNA polymerase II|transcription by RNA polymerase II|spermatogenesis|transcriptional repressor complex|histone H4-K20 t…
LFNG	3.65504e-63	0.384384	0.394	0.264	9.85435e-59	1	1.492	ENSBGRG00000023763	protein_coding	TPA: beta-1,3-N-acetylglucosaminyltransferase lunatic fringe		GO:0001541,GO:0001756,GO:0002315,GO:0007386,GO:0008375,GO:0008593,GO:0030173,GO:0030217,GO:0032092,GO:0033829,GO:0036066,GO:0045747,GO:0046872,GO:0051446,GO:1902367	ovarian follicle development|somitogenesis|marginal zone B cell differentiation|compartment pattern specification|acetylglucosaminyltransferase activity|regulation of Notch signaling pathway|integral component of Golgi membrane|T cell differentiation|positive regulation of protein binding|O-fucosylpeptide 3-beta-N-acetylglucosaminyltransferase activity|protein O-linked fucosylation|positive regul…	ko00514,ko04330,ko05165	Other types of O-glycan biosynthesis|Notch signaling pathway|Human papillomavirus infection
TRA2B	5.28672e-63	0.245763	0.35	0.306	1.42535e-58	1	1.144	ENSBGRG00000002443	protein_coding	splicing factor, arginine/serine-rich 10 (transformer 2 homolog, Drosophila), partial		GO:0000381,GO:0000398,GO:0003723,GO:0003729,GO:0005637,GO:0005654,GO:0005681,GO:0019904,GO:0021796,GO:0036002,GO:0042802,GO:0048026,GO:0051259,GO:0071333,GO:1990403,GO:1990904	regulation of alternative mRNA splicing, via spliceosome|mRNA splicing, via spliceosome|RNA binding|mRNA binding|nuclear inner membrane|nucleoplasm|spliceosomal complex|protein domain specific binding|cerebral cortex regionalization|pre-mRNA binding|identical protein binding|positive regulation of mRNA splicing, via spliceosome|protein complex oligomerization|cellular response to glucose stimulus…	ko03040	Spliceosome
ANXA6	1.50588e-62	0.291198	0.297	0.234	4.06e-58	1	1.269	ENSBGRG00000006833	protein_coding	RecName: Full=Annexin A6; AltName: Full=Annexin VI; AltName: Full=Annexin-6		GO:0001725,GO:0001755,GO:0001786,GO:0003418,GO:0005262,GO:0005509,GO:0005525,GO:0005544,GO:0005737,GO:0005765,GO:0005829,GO:0005886,GO:0005925,GO:0006816,GO:0006937,GO:0008201,GO:0015276,GO:0015485,GO:0016020,GO:0016021,GO:0019899,GO:0030061,GO:0031214,GO:0031902,GO:0031982,GO:0035374,GO:0038023,GO:0042470,GO:0042584,GO:0042802,GO:0042803,GO:0044877,GO:0048306,GO:0048471,GO:0051015,GO:0051260,GO:…	stress fiber|neural crest cell migration|phosphatidylserine binding|growth plate cartilage chondrocyte differentiation|calcium channel activity|calcium ion binding|GTP binding|calcium-dependent phospholipid binding|cytoplasm|lysosomal membrane|cytosol|plasma membrane|focal adhesion|calcium ion transport|regulation of muscle contraction|heparin binding|ligand-gated ion channel activity|cholesterol…
ENSBGRG00000001318	2.59608e-62	0.395231	0.727	0.572	6.9993e-58	1	1.271	ENSBGRG00000001318	protein_coding	TPA: DnaJ (Hsp40) homolog, subfamily A, member 1-like		GO:0000151,GO:0001664,GO:0001671,GO:0005524,GO:0005634,GO:0005739,GO:0005783,GO:0005829,GO:0006457,GO:0007283,GO:0009408,GO:0015630,GO:0016020,GO:0030317,GO:0030521,GO:0030544,GO:0030957,GO:0031397,GO:0031625,GO:0043065,GO:0043066,GO:0043508,GO:0046872,GO:0048471,GO:0050750,GO:0051082,GO:0051087,GO:0051223,GO:0055131,GO:0070585,GO:1901998,GO:1903748,GO:1905259	ubiquitin ligase complex|G protein-coupled receptor binding|ATPase activator activity|ATP binding|nucleus|mitochondrion|endoplasmic reticulum|cytosol|protein folding|spermatogenesis|response to heat|microtubule cytoskeleton|membrane|flagellated sperm motility|androgen receptor signaling pathway|Hsp70 protein binding|Tat protein binding|negative regulation of protein ubiquitination|ubiquitin prote…	ko04141	Protein processing in endoplasmic reticulum
ENSBGRG00000012018	3.48635e-62	0.31562	0.924	0.814	9.39954e-58	1	1.135	ENSBGRG00000012018	protein_coding	LOW QUALITY PROTEIN: polyubiquitin-C		GO:0005634,GO:0005654,GO:0005737,GO:0005829,GO:0006914,GO:0016567,GO:0019941,GO:0031386,GO:0031625,GO:0035096	nucleus|nucleoplasm|cytoplasm|cytosol|autophagy|protein ubiquitination|modification-dependent protein catabolic process|protein tag|ubiquitin protein ligase binding|larval midgut cell programmed cell death
PSMB8	4.00486e-62	0.33415	0.361	0.258	1.07975e-57	1	1.399	ENSBGRG00000022108	protein_coding	PREDICTED: proteasome subunit beta type-8 isoform X1		GO:0004175,GO:0004298,GO:0005634,GO:0005737,GO:0005839,GO:0010498,GO:0010499,GO:0019774,GO:0019882,GO:0043161,GO:0045444,GO:0052548,GO:1990111	endopeptidase activity|threonine-type endopeptidase activity|nucleus|cytoplasm|proteasome core complex|proteasomal protein catabolic process|proteasomal ubiquitin-independent protein catabolic process|proteasome core complex, beta-subunit complex|antigen processing and presentation|proteasome-mediated ubiquitin-dependent protein catabolic process|fat cell differentiation|regulation of endopeptida…	ko03050	Proteasome
ENSBGRG00000018675	4.37e-62	0.205339	0.282	0.274	1.1782e-57	1	1.029	ENSBGRG00000018675	protein_coding	TPA: ribosomal protein L23a-like		GO:0000027,GO:0000184,GO:0003723,GO:0003735,GO:0005634,GO:0005730,GO:0005737,GO:0005829,GO:0006412,GO:0006413,GO:0006614,GO:0008283,GO:0022625,GO:0045296,GO:0070062,GO:0070180,GO:1904841	ribosomal large subunit assembly|nuclear-transcribed mRNA catabolic process, nonsense-mediated decay|RNA binding|structural constituent of ribosome|nucleus|nucleolus|cytoplasm|cytosol|translation|translational initiation|SRP-dependent cotranslational protein targeting to membrane|cell proliferation|cytosolic large ribosomal subunit|cadherin binding|extracellular exosome|large ribosomal subunit rR…	ko03010	Ribosome
ENSBGRG00000020700	4.46011e-62	0.42342	0.394	0.257	1.20249e-57	1	1.533	ENSBGRG00000020700	protein_coding	serine/threonine-protein kinase SIK1		GO:0000287,GO:0002028,GO:0004674,GO:0005524,GO:0005634,GO:0005737,GO:0006468,GO:0007049,GO:0007346,GO:0008140,GO:0010830,GO:0010868,GO:0019901,GO:0031588,GO:0032007,GO:0032792,GO:0035556,GO:0042149,GO:0043153,GO:0045595,GO:0045721,GO:0046777,GO:0048511,GO:0055007,GO:0071889,GO:2000210	magnesium ion binding|regulation of sodium ion transport|protein serine/threonine kinase activity|ATP binding|nucleus|cytoplasm|protein phosphorylation|cell cycle|regulation of mitotic cell cycle|cAMP response element binding protein binding|regulation of myotube differentiation|negative regulation of triglyceride biosynthetic process|protein kinase binding|nucleotide-activated protein kinase com…	ko04922	Glucagon signaling pathway
AKIRIN2	5.77351e-62	0.256521	0.293	0.215	1.5566e-57	1	1.363	ENSBGRG00000022850	protein_coding	akirin-2		GO:0005634,GO:0005654,GO:0009792,GO:0017053,GO:0019899,GO:0032496,GO:0032755,GO:0045087,GO:0045944	nucleus|nucleoplasm|embryo development ending in birth or egg hatching|transcriptional repressor complex|enzyme binding|response to lipopolysaccharide|positive regulation of interleukin-6 production|innate immune response|positive regulation of transcription by RNA polymerase II
CDK13	6.05484e-62	0.26717	0.271	0.227	1.63245e-57	1	1.194	ENSBGRG00000009206	protein_coding	RecName: Full=Cyclin-dependent kinase 13; AltName: Full=CDC2-related protein kinase 5; AltName: Full=Cell division cycle 2-like protein kinase 5; AltName: Full=Cell division protein kinase 13		GO:0000307,GO:0000380,GO:0000790,GO:0002945,GO:0004693,GO:0005524,GO:0005634,GO:0005694,GO:0005794,GO:0005829,GO:0006368,GO:0006468,GO:0008024,GO:0008134,GO:0008353,GO:0016607,GO:0019901,GO:0019908,GO:0030097,GO:0030332,GO:0032968,GO:0044212,GO:0045944,GO:0070816,GO:2000737	cyclin-dependent protein kinase holoenzyme complex|alternative mRNA splicing, via spliceosome|nuclear chromatin|cyclin K-CDK13 complex|cyclin-dependent protein serine/threonine kinase activity|ATP binding|nucleus|chromosome|Golgi apparatus|cytosol|transcription elongation from RNA polymerase II promoter|protein phosphorylation|cyclin/CDK positive transcription elongation factor complex|transcript…
SELENOK	1.62631e-61	0.274069	0.517	0.451	4.3847e-57	1	1.146	ENSBGRG00000021608	protein_coding	PREDICTED: selenoprotein K isoform X2		GO:0005783,GO:0005789,GO:0005794,GO:0005886,GO:0006816,GO:0016021,GO:0018345,GO:0032469	endoplasmic reticulum|endoplasmic reticulum membrane|Golgi apparatus|plasma membrane|calcium ion transport|integral component of membrane|protein palmitoylation|endoplasmic reticulum calcium ion homeostasis
GLS	3.08939e-61	0.223748	0.363	0.326	8.3293e-57	1	1.113	ENSBGRG00000001930	protein_coding	glutaminase kidney isoform, mitochondrial isoform X1		GO:0001967,GO:0002087,GO:0004359,GO:0005739,GO:0005759,GO:0005829,GO:0006537,GO:0006543,GO:0007268,GO:0008652,GO:0014047,GO:0051289	suckling behavior|regulation of respiratory gaseous exchange by neurological system process|glutaminase activity|mitochondrion|mitochondrial matrix|cytosol|glutamate biosynthetic process|glutamine catabolic process|chemical synaptic transmission|cellular amino acid biosynthetic process|glutamate secretion|protein homotetramerization	ko00220,ko00250,ko00471,ko04724,ko04727,ko04964,ko05206,ko05230	Arginine biosynthesis|Alanine, aspartate and glutamate metabolism|D-Glutamine and D-glutamate metabolism|Glutamatergic synapse|GABAergic synapse|Proximal tubule bicarbonate reclamation|MicroRNAs in cancer|Central carbon metabolism in cancer
RSRC2	4.02595e-61	0.284336	0.377	0.342	1.08544e-56	1	1.102	ENSBGRG00000006158	protein_coding	PREDICTED: arginine/serine-rich coiled-coil protein 2 isoform X4		GO:0003723	RNA binding
ENSBGRG00000001653	5.05255e-61	0.253708	0.396	0.359	1.36222e-56	1	1.103	ENSBGRG00000001653	protein_coding	eukaryotic initiation factor 4A-II isoform X3		GO:0003743,GO:0004004,GO:0005524	translation initiation factor activity|ATP-dependent RNA helicase activity|ATP binding
ENSBGRG00000021650	2.45592e-60	0.257076	0.284	0.24	6.6214e-56	1	1.183	ENSBGRG00000021650	pseudogene	40S ribosomal protein S13		GO:0003729,GO:0003735,GO:0005634,GO:0005730,GO:0006412,GO:0014069,GO:0022627,GO:0033119,GO:0048027,GO:0070181	mRNA binding|structural constituent of ribosome|nucleus|nucleolus|translation|postsynaptic density|cytosolic small ribosomal subunit|negative regulation of RNA splicing|mRNA 5'-UTR binding|small ribosomal subunit rRNA binding
EIF1	4.31861e-60	0.310137	0.642	0.539	1.16434e-55	1	1.191	ENSBGRG00000011435	protein_coding	putative translation initiation factor, partial		GO:0003723,GO:0003743,GO:0005634,GO:0005737,GO:0006446,GO:0008135,GO:0009048,GO:0016282,GO:0043024	RNA binding|translation initiation factor activity|nucleus|cytoplasm|regulation of translational initiation|translation factor activity, RNA binding|dosage compensation by inactivation of X chromosome|eukaryotic 43S preinitiation complex|ribosomal small subunit binding	ko03013	RNA transport
WNK1	7.96404e-60	0.296159	0.491	0.387	2.14719e-55	1	1.269	ENSBGRG00000017585	protein_coding	serine/threonine-protein kinase WNK1 isoform X5		GO:0004674,GO:0004860,GO:0005524,GO:0005737,GO:0010923,GO:0019902	protein serine/threonine kinase activity|protein kinase inhibitor activity|ATP binding|cytoplasm|negative regulation of phosphatase activity|phosphatase binding
ND4	9.06537e-60	0.0889295	0.999	0.991	2.44411e-55	1	1.008	gene-ND4
SMC4	1.4389e-59	0.46121	0.381	0.233	3.87942e-55	1	1.635	ENSBGRG00000012219	protein_coding	PREDICTED: structural maintenance of chromosomes protein 4 isoform X1		GO:0000070,GO:0000796,GO:0003697,GO:0005524,GO:0005634,GO:0005654,GO:0005829,GO:0007076,GO:0010032,GO:0016607,GO:0045132,GO:0046982,GO:0051301,GO:0051383	mitotic sister chromatid segregation|condensin complex|single-stranded DNA binding|ATP binding|nucleus|nucleoplasm|cytosol|mitotic chromosome condensation|meiotic chromosome condensation|nuclear speck|meiotic chromosome segregation|protein heterodimerization activity|cell division|kinetochore organization
ENSBGRG00000020835	2.56422e-59	0.163377	0.489	0.46	6.91338e-55	1	1.063	ENSBGRG00000020835	protein_coding
SRGN	1.23037e-58	0.394828	0.278	0.143	3.31721e-54	1	1.944	ENSBGRG00000011187	protein_coding	Serglycin, partial		GO:0002576,GO:0005576,GO:0005615,GO:0005794,GO:0008626,GO:0016485,GO:0030502,GO:0031093,GO:0031214,GO:0033364,GO:0033371,GO:0033373,GO:0033382,GO:0042629,GO:0050710	platelet degranulation|extracellular region|extracellular space|Golgi apparatus|granzyme-mediated apoptotic signaling pathway|protein processing|negative regulation of bone mineralization|platelet alpha granule lumen|biomineral tissue development|mast cell secretory granule organization|T cell secretory granule organization|maintenance of protease location in mast cell secretory granule|maintenan…
PKM	2.09536e-58	0.290458	0.542	0.465	5.64929e-54	1	1.166	ENSBGRG00000013574	protein_coding	pyruvate kinase PKM isoform X3		GO:0000287,GO:0004743,GO:0005524,GO:0005634,GO:0005737,GO:0016301,GO:0030955,GO:1903672	magnesium ion binding|pyruvate kinase activity|ATP binding|nucleus|cytoplasm|kinase activity|potassium ion binding|positive regulation of sprouting angiogenesis	ko00010,ko00230,ko00620,ko04922,ko04930,ko05165,ko05203,ko05230	Glycolysis / Gluconeogenesis|Purine metabolism|Pyruvate metabolism|Glucagon signaling pathway|Type II diabetes mellitus|Human papillomavirus infection|Viral carcinogenesis|Central carbon metabolism in cancer
ENSBGRG00000013069	4.85944e-58	0.388004	0.261	0.125	1.31015e-53	1	2.088	ENSBGRG00000013069	protein_coding	rho GTPase-activating protein 45 isoform X2	bHLH	GO:0005096,GO:0005576,GO:0005829,GO:0016020,GO:0032587,GO:0034774,GO:0035556,GO:0035578,GO:0043312,GO:0046872,GO:0051056	GTPase activator activity|extracellular region|cytosol|membrane|ruffle membrane|secretory granule lumen|intracellular signal transduction|azurophil granule lumen|neutrophil degranulation|metal ion binding|regulation of small GTPase mediated signal transduction
EIF3E	5.15468e-58	0.205729	0.452	0.44	1.38975e-53	1	1.027	ENSBGRG00000005170	protein_coding	Eukaryotic translation initiation factor 3 subunit E, partial		GO:0000184,GO:0001732,GO:0003743,GO:0005634,GO:0005829,GO:0005852,GO:0006413,GO:0016282,GO:0016605,GO:0033290,GO:0045727,GO:0047485,GO:0071540,GO:1902416	nuclear-transcribed mRNA catabolic process, nonsense-mediated decay|formation of cytoplasmic translation initiation complex|translation initiation factor activity|nucleus|cytosol|eukaryotic translation initiation factor 3 complex|translational initiation|eukaryotic 43S preinitiation complex|PML body|eukaryotic 48S preinitiation complex|positive regulation of translation|protein N-terminus binding…	ko03013,ko05160	RNA transport|Hepatitis C
RPS4X	1.03643e-57	0.221311	0.966	0.878	2.79431e-53	1	1.1	ENSBGRG00000025116	protein_coding	hypothetical protein Celaphus_00009848, partial		GO:0000184,GO:0003723,GO:0003735,GO:0005654,GO:0005829,GO:0005840,GO:0005844,GO:0005925,GO:0006412,GO:0006413,GO:0006614,GO:0007275,GO:0008284,GO:0015935,GO:0016020,GO:0019843,GO:0022627,GO:0036464,GO:0045202,GO:0045727,GO:0070062,GO:1990904	nuclear-transcribed mRNA catabolic process, nonsense-mediated decay|RNA binding|structural constituent of ribosome|nucleoplasm|cytosol|ribosome|polysome|focal adhesion|translation|translational initiation|SRP-dependent cotranslational protein targeting to membrane|multicellular organism development|positive regulation of cell proliferation|small ribosomal subunit|membrane|rRNA binding|cytosolic s…	ko03010	Ribosome
ARPC4	1.75829e-57	0.294891	0.373	0.305	4.74052e-53	1	1.223	ENSBGRG00000010258	protein_coding	hypothetical protein Celaphus_00010324		GO:0003779,GO:0005200,GO:0005634,GO:0005829,GO:0005885,GO:0019899,GO:0030041,GO:0034314,GO:0035861,GO:0038096,GO:0042995,GO:0045010,GO:0048013,GO:0061024,GO:0070062	actin binding|structural constituent of cytoskeleton|nucleus|cytosol|Arp2/3 protein complex|enzyme binding|actin filament polymerization|Arp2/3 complex-mediated actin nucleation|site of double-strand break|Fc-gamma receptor signaling pathway involved in phagocytosis|cell projection|actin nucleation|ephrin receptor signaling pathway|membrane organization|extracellular exosome	ko04144,ko04666,ko04810,ko05100,ko05130,ko05131,ko05132	Endocytosis|Fc gamma R-mediated phagocytosis|Regulation of actin cytoskeleton|Bacterial invasion of epithelial cells|Pathogenic Escherichia coli infection|Shigellosis|Salmonella infection
PABPC1	2.19077e-57	0.320898	0.767	0.652	5.90652e-53	1	1.176	ENSBGRG00000009759	protein_coding	polyadenylate-binding protein 1, partial	bHLH	GO:0000184,GO:0000398,GO:0003723,GO:0003730,GO:0005634,GO:0005737,GO:0005829,GO:0005925,GO:0006378,GO:0006413,GO:0008022,GO:0008143,GO:0008266,GO:0008494,GO:0010494,GO:0016020,GO:0031047,GO:0036464,GO:0043488,GO:0045070,GO:0048255,GO:0060213,GO:0070062,GO:0071013,GO:1900153,GO:1990904,GO:2000623	nuclear-transcribed mRNA catabolic process, nonsense-mediated decay|mRNA splicing, via spliceosome|RNA binding|mRNA 3'-UTR binding|nucleus|cytoplasm|cytosol|focal adhesion|mRNA polyadenylation|translational initiation|protein C-terminus binding|poly(A) binding|poly(U) RNA binding|translation activator activity|cytoplasmic stress granule|membrane|gene silencing by RNA|cytoplasmic ribonucleoprotein…	ko03013,ko03015,ko03018	RNA transport|mRNA surveillance pathway|RNA degradation
ENSBGRG00000010591	2.63293e-57	0.378264	0.351	0.236	7.09863e-53	1	1.487	ENSBGRG00000010591	protein_coding	Ornithine decarboxylase		GO:0004586,GO:0005737,GO:0033387,GO:0042176,GO:0042803	ornithine decarboxylase activity|cytoplasm|putrescine biosynthetic process from ornithine|regulation of protein catabolic process|protein homodimerization activity	ko00330,ko00480	Arginine and proline metabolism|Glutathione metabolism
FNBP1	2.79153e-57	0.306605	0.281	0.196	7.52625e-53	1	1.434	ENSBGRG00000006540	protein_coding	formin-binding protein 1				ko05131	Shigellosis
HNRNPAB	3.15041e-57	0.268672	0.381	0.306	8.49381e-53	1	1.245	ENSBGRG00000011184	protein_coding	PREDICTED: heterogeneous nuclear ribonucleoprotein A/B isoform X1	CSD	GO:0001837,GO:0003723,GO:0003729,GO:0005634,GO:0005654,GO:0005737,GO:0043565,GO:0045893,GO:0090575,GO:1990837,GO:1990904	epithelial to mesenchymal transition|RNA binding|mRNA binding|nucleus|nucleoplasm|cytoplasm|sequence-specific DNA binding|positive regulation of transcription, DNA-templated|RNA polymerase II transcription factor complex|sequence-specific double-stranded DNA binding|ribonucleoprotein complex
AKIRIN1	3.83981e-57	0.100607	0.371	0.383	1.03525e-52	1	0.969	ENSBGRG00000005084	protein_coding	Akirin-1		GO:0005634,GO:0005654,GO:0010592,GO:0010759,GO:0014839,GO:0031965,GO:0045663,GO:1902723,GO:1902725	nucleus|nucleoplasm|positive regulation of lamellipodium assembly|positive regulation of macrophage chemotaxis|myoblast migration involved in skeletal muscle regeneration|nuclear membrane|positive regulation of myoblast differentiation|negative regulation of skeletal muscle satellite cell proliferation|negative regulation of satellite cell differentiation
EIF3K	5.53201e-57	0.168886	0.484	0.478	1.49148e-52	1	1.013	ENSBGRG00000025829	protein_coding	PREDICTED: eukaryotic translation initiation factor 3 subunit K isoform X1		GO:0001732,GO:0003743,GO:0005634,GO:0005829,GO:0005852,GO:0006413,GO:0006446,GO:0016282,GO:0033290,GO:0043022	formation of cytoplasmic translation initiation complex|translation initiation factor activity|nucleus|cytosol|eukaryotic translation initiation factor 3 complex|translational initiation|regulation of translational initiation|eukaryotic 43S preinitiation complex|eukaryotic 48S preinitiation complex|ribosome binding
ENSBGRG00000013940	1.04978e-56	0.0413977	0.354	0.379	2.8303e-52	1	0.934	ENSBGRG00000013940	protein_coding	elongin-B		GO:0005654,GO:0005829,GO:0006366,GO:0006368,GO:0016567,GO:0030891,GO:0031462,GO:0031466,GO:0031625,GO:0043687,GO:0061418,GO:0065003,GO:0070449	nucleoplasm|cytosol|transcription by RNA polymerase II|transcription elongation from RNA polymerase II promoter|protein ubiquitination|VCB complex|Cul2-RING ubiquitin ligase complex|Cul5-RING ubiquitin ligase complex|ubiquitin protein ligase binding|post-translational protein modification|regulation of transcription from RNA polymerase II promoter in response to hypoxia|protein-containing complex…	ko04066,ko04120,ko05170,ko05200,ko05211	HIF-1 signaling pathway|Ubiquitin mediated proteolysis|Human immunodeficiency virus 1 infection|Pathways in cancer|Renal cell carcinoma
ENSBGRG00000011254	1.38461e-56	0.409362	0.361	0.268	3.73304e-52	1	1.347	ENSBGRG00000011254	lncRNA	endonuclease-reverse transcriptase	zf-C2H2
ND1	1.97301e-56	0.18762	0.988	0.919	5.31942e-52	1	1.075	gene-ND1
SAT1	2.29005e-56	0.15758	0.72	0.575	6.17421e-52	1	1.252	ENSBGRG00000007508	protein_coding	PREDICTED: diamine acetyltransferase 1		GO:0001525,GO:0004145,GO:0005829,GO:0008080,GO:0009447,GO:0019809,GO:0032918,GO:0042127,GO:0042802	angiogenesis|diamine N-acetyltransferase activity|cytosol|N-acetyltransferase activity|putrescine catabolic process|spermidine binding|spermidine acetylation|regulation of cell proliferation|identical protein binding	ko00330,ko04216	Arginine and proline metabolism|Ferroptosis
RBM39	4.07266e-56	0.221142	0.261	0.233	1.09803e-51	1	1.12	ENSBGRG00000012692	protein_coding	PREDICTED: RNA-binding protein 39 isoform X1	bHLH	GO:0003713,GO:0003723,GO:0005634,GO:0005654,GO:0005815,GO:0006351,GO:0006397,GO:0008380,GO:0015630,GO:0016607,GO:0032991	transcription coactivator activity|RNA binding|nucleus|nucleoplasm|microtubule organizing center|transcription, DNA-templated|mRNA processing|RNA splicing|microtubule cytoskeleton|nuclear speck|protein-containing complex
PPP4R3A	4.68364e-56	0.304476	0.31	0.244	1.26276e-51	1	1.27	ENSBGRG00000015670	protein_coding	PREDICTED: serine/threonine-protein phosphatase 4 regulatory subunit 3A isoform X1		GO:0005654,GO:0005737,GO:0005815	nucleoplasm|cytoplasm|microtubule organizing center	ko04212,ko04922	Longevity regulating pathway - worm|Glucagon signaling pathway
TRAPPC5	5.82958e-56	0.0737534	0.264	0.299	1.57171e-51	1	0.883	ENSBGRG00000019065	protein_coding	TRAPPC5 isoform 4		GO:0000139,GO:0005783,GO:0005829,GO:0006888,GO:0017112,GO:0030008,GO:0048208,GO:1990070,GO:1990071,GO:1990072	Golgi membrane|endoplasmic reticulum|cytosol|ER to Golgi vesicle-mediated transport|Rab guanyl-nucleotide exchange factor activity|TRAPP complex|COPII vesicle coating|TRAPPI protein complex|TRAPPII protein complex|TRAPPIII protein complex
ENSBGRG00000011604	6.1127e-56	0.250035	0.697	0.622	1.64804e-51	1	1.121	ENSBGRG00000011604	protein_coding	PREDICTED: 60S ribosomal protein L38 isoform X1		GO:0003735,GO:0006412,GO:0022625	structural constituent of ribosome|translation|cytosolic large ribosomal subunit
GPX1	6.50247e-56	0.33729	0.309	0.217	1.75313e-51	1	1.424	ENSBGRG00000019961	protein_coding	TPA: glutathione peroxidase 1		GO:0004602,GO:0005737,GO:0006749,GO:0006979,GO:0042744,GO:1902905	glutathione peroxidase activity|cytoplasm|glutathione metabolic process|response to oxidative stress|hydrogen peroxide catabolic process|positive regulation of supramolecular fiber organization	ko00480,ko00590,ko04918,ko05014,ko05016	Glutathione metabolism|Arachidonic acid metabolism|Thyroid hormone synthesis|Amyotrophic lateral sclerosis (ALS)|Huntington disease
ENSBGRG00000001526	1.34455e-55	0.164293	0.364	0.364	3.62504e-51	1	1	ENSBGRG00000001526	protein_coding	ubiquitin-like 5, partial		GO:0000398,GO:0005634,GO:0005737,GO:0006464,GO:0031386,GO:1903955	mRNA splicing, via spliceosome|nucleus|cytoplasm|cellular protein modification process|protein tag|positive regulation of protein targeting to mitochondrion	ko04212	Longevity regulating pathway - worm
USP15	2.37787e-55	0.127989	0.305	0.298	6.41097e-51	1	1.023	ENSBGRG00000009962	protein_coding	ubiquitin carboxyl-terminal hydrolase 15 isoform X1		GO:0004197,GO:0004843,GO:0005160,GO:0005634,GO:0005737,GO:0005739,GO:0005829,GO:0006511,GO:0007179,GO:0016579,GO:0030509,GO:0035520,GO:0035616,GO:0042802,GO:0046332,GO:0060389,GO:0061649	cysteine-type endopeptidase activity|thiol-dependent ubiquitin-specific protease activity|transforming growth factor beta receptor binding|nucleus|cytoplasm|mitochondrion|cytosol|ubiquitin-dependent protein catabolic process|transforming growth factor beta receptor signaling pathway|protein deubiquitination|BMP signaling pathway|monoubiquitinated protein deubiquitination|histone H2B conserved C-t…	ko04137	Mitophagy - animal
DDX21	4.11777e-55	0.184762	0.302	0.299	1.11019e-50	1	1.01	ENSBGRG00000010744	protein_coding	PREDICTED: nucleolar RNA helicase 2		GO:0001649,GO:0002735,GO:0003723,GO:0003725,GO:0004004,GO:0005524,GO:0005634,GO:0005654,GO:0005730,GO:0005739,GO:0005829,GO:0006364,GO:0006366,GO:0016020,GO:0019843,GO:0030515,GO:0035198,GO:0042802,GO:0043123,GO:0043330,GO:0045087,GO:0045815,GO:0051607,GO:0097322	osteoblast differentiation|positive regulation of myeloid dendritic cell cytokine production|RNA binding|double-stranded RNA binding|ATP-dependent RNA helicase activity|ATP binding|nucleus|nucleoplasm|nucleolus|mitochondrion|cytosol|rRNA processing|transcription by RNA polymerase II|membrane|rRNA binding|snoRNA binding|miRNA binding|identical protein binding|positive regulation of I-kappaB kinase…
ENSBGRG00000021854	6.4524e-55	0.12187	0.338	0.361	1.73963e-50	1	0.936	ENSBGRG00000021854	protein_coding	bromodomain-containing protein 4 isoform X2	AF-4
SAFB2	6.52259e-55	0.294512	0.389	0.318	1.75855e-50	1	1.223	ENSBGRG00000002546	protein_coding	PREDICTED: scaffold attachment factor B2		GO:0003723,GO:0005634,GO:0005654,GO:0005737,GO:0006357,GO:0016604,GO:0042802,GO:0043231,GO:0043565,GO:0050684,GO:0060008,GO:0060765,GO:0070062	RNA binding|nucleus|nucleoplasm|cytoplasm|regulation of transcription by RNA polymerase II|nuclear body|identical protein binding|intracellular membrane-bounded organelle|sequence-specific DNA binding|regulation of mRNA processing|Sertoli cell differentiation|regulation of androgen receptor signaling pathway|extracellular exosome
CBX4	9.13187e-55	0.267221	0.285	0.223	2.46204e-50	1	1.278	ENSBGRG00000020445	protein_coding	E3 SUMO-protein ligase CBX4 isoform X1		GO:0000122,GO:0003682,GO:0003714,GO:0003727,GO:0005634,GO:0005654,GO:0006325,GO:0016604,GO:0016607,GO:0019789,GO:0019899,GO:0031519,GO:0032183,GO:0035064,GO:0035102,GO:0043066,GO:0044212,GO:0045892,GO:0051219	negative regulation of transcription by RNA polymerase II|chromatin binding|transcription corepressor activity|single-stranded RNA binding|nucleus|nucleoplasm|chromatin organization|nuclear body|nuclear speck|SUMO transferase activity|enzyme binding|PcG protein complex|SUMO binding|methylated histone binding|PRC1 complex|negative regulation of apoptotic process|transcription regulatory region DNA…
JPT1	1.27782e-54	0.161366	0.352	0.268	3.44513e-50	1	1.313	ENSBGRG00000016769	protein_coding	RecName: Full=Jupiter microtubule associated homolog 1; AltName: Full=Hematological and neurological expressed 1 protein; Contains: RecName: Full=Jupiter microtubule associated homolog 1, N-terminally processed		GO:0005634,GO:0005737	nucleus|cytoplasm
ENSBGRG00000007640	2.02571e-54	0.346742	0.573	0.441	5.46152e-50	1	1.299	ENSBGRG00000007640	protein_coding	cysteine-rich protein 2 isoform X1		GO:0046872	metal ion binding
NOP56	2.42593e-54	0.165815	0.307	0.303	6.54054e-50	1	1.013	ENSBGRG00000014581	protein_coding	Transmembrane channel-like protein 2		GO:0001650,GO:0005654,GO:0005732,GO:0005737,GO:0030515,GO:0031428,GO:0032040,GO:0042254,GO:0070761,GO:1990226	fibrillar center|nucleoplasm|small nucleolar ribonucleoprotein complex|cytoplasm|snoRNA binding|box C/D snoRNP complex|small-subunit processome|ribosome biogenesis|pre-snoRNP complex|histone methyltransferase binding	ko03008	Ribosome biogenesis in eukaryotes
SAMD9	2.59951e-54	0.454333	0.32	0.184	7.00855e-50	1	1.739	ENSBGRG00000016732	protein_coding	PREDICTED: sterile alpha motif domain-containing protein 9		GO:0005737,GO:0005829,GO:0034058,GO:0043231	cytoplasm|cytosol|endosomal vesicle fusion|intracellular membrane-bounded organelle
ENSBGRG00000009845	2.8677e-54	0.0810599	0.247	0.273	7.73161e-50	1	0.905	ENSBGRG00000009845	protein_coding	PREDICTED: 11-cis retinol dehydrogenase isoform X1		GO:0005758,GO:0005759,GO:0005765,GO:0005769,GO:0005829,GO:0008089,GO:0009060,GO:0018394,GO:0031083,GO:0031175,GO:0032418,GO:0048490,GO:0099078,GO:1904115	mitochondrial intermembrane space|mitochondrial matrix|lysosomal membrane|early endosome|cytosol|anterograde axonal transport|aerobic respiration|peptidyl-lysine acetylation|BLOC-1 complex|neuron projection development|lysosome localization|anterograde synaptic vesicle transport|BORC complex|axon cytoplasm
ENSBGRG00000021957	3.35605e-54	0.1164	0.303	0.195	9.04825e-50	1	1.554	ENSBGRG00000021957	protein_coding	PREDICTED: bcl-2-related protein A1 isoform X2		GO:0005741,GO:0008630,GO:0042803,GO:0043066,GO:0046982,GO:0097192,GO:2001243	mitochondrial outer membrane|intrinsic apoptotic signaling pathway in response to DNA damage|protein homodimerization activity|negative regulation of apoptotic process|protein heterodimerization activity|extrinsic apoptotic signaling pathway in absence of ligand|negative regulation of intrinsic apoptotic signaling pathway	ko04064,ko04210,ko05202,ko05221	NF-kappa B signaling pathway|Apoptosis|Transcriptional misregulation in cancer|Acute myeloid leukemia
ENSBGRG00000001048	3.49409e-54	0.0970891	0.382	0.393	9.42041e-50	1	0.972	ENSBGRG00000001048	protein_coding	PREDICTED: S-phase kinase-associated protein 1-like isoform X1		GO:0006511,GO:0016567,GO:0019005,GO:0031467	ubiquitin-dependent protein catabolic process|protein ubiquitination|SCF ubiquitin ligase complex|Cul7-RING ubiquitin ligase complex	ko04110,ko04114,ko04120,ko04141,ko04310,ko04341,ko04350,ko04710,ko05131,ko05132,ko05170,ko05200	Cell cycle|Oocyte meiosis|Ubiquitin mediated proteolysis|Protein processing in endoplasmic reticulum|Wnt signaling pathway|Hedgehog signaling pathway - fly|TGF-beta signaling pathway|Circadian rhythm|Shigellosis|Salmonella infection|Human immunodeficiency virus 1 infection|Pathways in cancer
NSA2	3.91175e-54	0.180773	0.33	0.328	1.05465e-49	1	1.006	ENSBGRG00000012194	protein_coding	ribosome biogenesis protein NSA2 homolog		GO:0005730,GO:0006364,GO:0030687	nucleolus|rRNA processing|preribosome, large subunit precursor
ZFAND5	5.12132e-54	0.333696	0.571	0.476	1.38076e-49	1	1.2	ENSBGRG00000022368	protein_coding	PREDICTED: AN1-type zinc finger protein 5 isoform X1		GO:0001701,GO:0001944,GO:0003016,GO:0003677,GO:0005737,GO:0008270,GO:0010761,GO:0048008,GO:0048705,GO:0048745,GO:0060324	in utero embryonic development|vasculature development|respiratory system process|DNA binding|cytoplasm|zinc ion binding|fibroblast migration|platelet-derived growth factor receptor signaling pathway|skeletal system morphogenesis|smooth muscle tissue development|face development
MICOS13	6.51117e-54	0.163171	0.387	0.372	1.75548e-49	1	1.04	ENSBGRG00000001661	protein_coding	TPA: QIL1 protein-like		GO:0005743,GO:0042407,GO:0044284,GO:0061617	mitochondrial inner membrane|cristae formation|mitochondrial crista junction|MICOS complex
TAF10	6.54544e-54	0.08855	0.345	0.376	1.76472e-49	1	0.918	ENSBGRG00000004125	protein_coding	transcription initiation factor TFIID subunit 10				ko03022	Basal transcription factors
CCNL2	7.25302e-54	0.0221429	0.226	0.255	1.95549e-49	1	0.886	ENSBGRG00000011847	protein_coding	PREDICTED: cyclin-L2 isoform X2		GO:0000307,GO:0005634,GO:0016538,GO:0016607,GO:0045737,GO:0045944,GO:1901409	cyclin-dependent protein kinase holoenzyme complex|nucleus|cyclin-dependent protein serine/threonine kinase regulator activity|nuclear speck|positive regulation of cyclin-dependent protein serine/threonine kinase activity|positive regulation of transcription by RNA polymerase II|positive regulation of phosphorylation of RNA polymerase II C-terminal domain
DDX46	8.54479e-54	0.199585	0.38	0.367	2.30376e-49	1	1.035	ENSBGRG00000001771	protein_coding	probable ATP-dependent RNA helicase DDX46 isoform X1		GO:0003723,GO:0004386,GO:0005524,GO:0006397,GO:0008380,GO:0015030,GO:0016020,GO:0016607	RNA binding|helicase activity|ATP binding|mRNA processing|RNA splicing|Cajal body|membrane|nuclear speck	ko03040	Spliceosome
ENSBGRG00000001137	9.84746e-54	0.296444	0.914	0.818	2.65497e-49	1	1.117	ENSBGRG00000001137	protein_coding	60S ribosomal protein L5		GO:0000027,GO:0003735,GO:0005730,GO:0005737,GO:0006412,GO:0008097,GO:0022625	ribosomal large subunit assembly|structural constituent of ribosome|nucleolus|cytoplasm|translation|5S rRNA binding|cytosolic large ribosomal subunit	ko03010	Ribosome
ACAP2	1.09122e-53	0.231877	0.371	0.339	2.94204e-49	1	1.094	ENSBGRG00000023053	protein_coding	arf-GAP with coiled-coil, ANK repeat and PH domain-containing protein 2 isoform X2		GO:0005096,GO:0010008,GO:0016020,GO:0017137,GO:0032456,GO:0046872,GO:0080025,GO:1990090	GTPase activator activity|endosome membrane|membrane|Rab GTPase binding|endocytic recycling|metal ion binding|phosphatidylinositol-3,5-bisphosphate binding|cellular response to nerve growth factor stimulus	ko04144	Endocytosis
JMY	1.3613e-53	0.347216	0.269	0.178	3.6702e-49	1	1.511	ENSBGRG00000005553	protein_coding	PREDICTED: junction-mediating and -regulatory protein		GO:0003713,GO:0003779,GO:0005634,GO:0005654,GO:0005737,GO:0005856,GO:0006281,GO:0006357,GO:0007050,GO:0031252,GO:0034314,GO:0043065,GO:0051091,GO:0070060,GO:0070358,GO:0071933,GO:0072332,GO:1901796	transcription coactivator activity|actin binding|nucleus|nucleoplasm|cytoplasm|cytoskeleton|DNA repair|regulation of transcription by RNA polymerase II|cell cycle arrest|cell leading edge|Arp2/3 complex-mediated actin nucleation|positive regulation of apoptotic process|positive regulation of DNA-binding transcription factor activity|'de novo' actin filament nucleation|actin polymerization-depende…
GNB1	1.41927e-53	0.218312	0.265	0.255	3.82649e-49	1	1.039	ENSBGRG00000024332	protein_coding	PREDICTED: guanine nucleotide-binding protein G(I)/G(S)/G(T) subunit beta-1	zf-LITAF-like	GO:0001917,GO:0003924,GO:0005765,GO:0005829,GO:0005834,GO:0005886,GO:0006457,GO:0007165,GO:0007186,GO:0007191,GO:0007200,GO:0007204,GO:0007213,GO:0007223,GO:0007265,GO:0008283,GO:0010659,GO:0016020,GO:0016056,GO:0030168,GO:0030425,GO:0030507,GO:0042622,GO:0043209,GO:0044297,GO:0044877,GO:0047391,GO:0050909,GO:0051020,GO:0060041,GO:0070062,GO:0070208,GO:0071380,GO:0071456,GO:0071870,GO:0097381,GO:…	photoreceptor inner segment|GTPase activity|lysosomal membrane|cytosol|heterotrimeric G-protein complex|plasma membrane|protein folding|signal transduction|G protein-coupled receptor signaling pathway|adenylate cyclase-activating dopamine receptor signaling pathway|phospholipase C-activating G protein-coupled receptor signaling pathway|positive regulation of cytosolic calcium ion concentration|G …	ko04014,ko04062,ko04151,ko04371,ko04713,ko04723,ko04724,ko04725,ko04726,ko04727,ko04728,ko04740,ko04744,ko04926,ko05032,ko05034,ko05163,ko05167,ko05170,ko05200	Ras signaling pathway|Chemokine signaling pathway|PI3K-Akt signaling pathway|Apelin signaling pathway|Circadian entrainment|Retrograde endocannabinoid signaling|Glutamatergic synapse|Cholinergic synapse|Serotonergic synapse|GABAergic synapse|Dopaminergic synapse|Olfactory transduction|Phototransduction|Relaxin signaling pathway|Morphine addiction|Alcoholism|Human cytomegalovirus infection|Kaposi …
SRSF6	1.45302e-53	0.157998	0.335	0.33	3.9175e-49	1	1.015	ENSBGRG00000011891	protein_coding	PREDICTED: serine/arginine-rich splicing factor 6		GO:0000380,GO:0000381,GO:0000398,GO:0003723,GO:0005654,GO:0006376,GO:0006405,GO:0006406,GO:0010837,GO:0016607,GO:0031124,GO:0032868,GO:0036002,GO:0045292,GO:0045617,GO:0048025,GO:0060501,GO:0060548,GO:0061041,GO:2000675	alternative mRNA splicing, via spliceosome|regulation of alternative mRNA splicing, via spliceosome|mRNA splicing, via spliceosome|RNA binding|nucleoplasm|mRNA splice site selection|RNA export from nucleus|mRNA export from nucleus|regulation of keratinocyte proliferation|nuclear speck|mRNA 3'-end processing|response to insulin|pre-mRNA binding|mRNA cis splicing, via spliceosome|negative regulatio…
ETS1	1.47748e-53	0.380862	0.45	0.325	3.98345e-49	1	1.385	ENSBGRG00000024615	protein_coding	PREDICTED: protein C-ets-1	ETS			ko04013,ko04014,ko04218,ko04320,ko05166,ko05200,ko05211	MAPK signaling pathway - fly|Ras signaling pathway|Cellular senescence|Dorso-ventral axis formation|Human T-cell leukemia virus 1 infection|Pathways in cancer|Renal cell carcinoma
TBL1XR1	1.60665e-53	0.0539669	0.24	0.27	4.33169e-49	1	0.889	ENSBGRG00000003307	protein_coding	PREDICTED: F-box-like/WD repeat-containing protein TBL1XR1 isoform X2	HMG	GO:0000118,GO:0000122,GO:0001835,GO:0002021,GO:0003714,GO:0005634,GO:0005654,GO:0006357,GO:0008013,GO:0016042,GO:0016575,GO:0017053,GO:0019216,GO:0035264,GO:0042393,GO:0043161,GO:0044212,GO:0045893,GO:0045944,GO:0047485,GO:0050872,GO:0060613,GO:0072686,GO:0090207,GO:0090263	histone deacetylase complex|negative regulation of transcription by RNA polymerase II|blastocyst hatching|response to dietary excess|transcription corepressor activity|nucleus|nucleoplasm|regulation of transcription by RNA polymerase II|beta-catenin binding|lipid catabolic process|histone deacetylation|transcriptional repressor complex|regulation of lipid metabolic process|multicellular organism …	ko04013,ko04310	MAPK signaling pathway - fly|Wnt signaling pathway
ENSBGRG00000006897	1.82321e-53	0.0428584	0.228	0.265	4.91556e-49	1	0.86	ENSBGRG00000006897	protein_coding	TPA: serine/arginine repetitive matrix 1		GO:0000375,GO:0000398,GO:0003677,GO:0003723,GO:0005634,GO:0005654,GO:0005829,GO:0006405,GO:0006406,GO:0008380,GO:0016363,GO:0016607,GO:0031124,GO:0071013	RNA splicing, via transesterification reactions|mRNA splicing, via spliceosome|DNA binding|RNA binding|nucleus|nucleoplasm|cytosol|RNA export from nucleus|mRNA export from nucleus|RNA splicing|nuclear matrix|nuclear speck|mRNA 3'-end processing|catalytic step 2 spliceosome	ko03013,ko03015	RNA transport|mRNA surveillance pathway
ENSBGRG00000020812	1.93504e-53	0.230801	0.794	0.649	5.21705e-49	1	1.223	ENSBGRG00000020812	protein_coding	MHC class I antigen, partial		GO:0001916,GO:0002474,GO:0002476,GO:0005102,GO:0005886,GO:0006955,GO:0016021,GO:0042605,GO:0042612	positive regulation of T cell mediated cytotoxicity|antigen processing and presentation of peptide antigen via MHC class I|antigen processing and presentation of endogenous peptide antigen via MHC class Ib|signaling receptor binding|plasma membrane|immune response|integral component of membrane|peptide antigen binding|MHC class I protein complex	ko04144,ko04145,ko04218,ko04514,ko04612,ko04650,ko04940,ko05163,ko05165,ko05166,ko05167,ko05168,ko05169,ko05170,ko05203,ko05320,ko05330,ko05332,ko05416	Endocytosis|Phagosome|Cellular senescence|Cell adhesion molecules (CAMs)|Antigen processing and presentation|Natural killer cell mediated cytotoxicity|Type I diabetes mellitus|Human cytomegalovirus infection|Human papillomavirus infection|Human T-cell leukemia virus 1 infection|Kaposi sarcoma-associated herpesvirus infection|Herpes simplex virus 1 infection|Epstein-Barr virus infection|Human immu…
JAK1	2.12721e-53	0.1898	0.471	0.46	5.73518e-49	1	1.024	ENSBGRG00000014206	protein_coding	tyrosine-protein kinase JAK1 isoform X1				ko01521,ko04151,ko04217,ko04380,ko04550,ko04621,ko04630,ko04658,ko04659,ko05140,ko05145,ko05152,ko05160,ko05161,ko05162,ko05163,ko05164,ko05165,ko05166,ko05167,ko05168,ko05169,ko05200,ko05203,ko05212,ko05235	EGFR tyrosine kinase inhibitor resistance|PI3K-Akt signaling pathway|Necroptosis|Osteoclast differentiation|Signaling pathways regulating pluripotency of stem cells|NOD-like receptor signaling pathway|Jak-STAT signaling pathway|Th1 and Th2 cell differentiation|Th17 cell differentiation|Leishmaniasis|Toxoplasmosis|Tuberculosis|Hepatitis C|Hepatitis B|Measles|Human cytomegalovirus infection|Influen…
ENSBGRG00000019813	2.29832e-53	0.310776	0.751	0.637	6.1965e-49	1	1.179	ENSBGRG00000019813	protein_coding	PREDICTED: uncharacterized protein LOC100472553		GO:0003735,GO:0006412,GO:0022625	structural constituent of ribosome|translation|cytosolic large ribosomal subunit	ko03010	Ribosome
ENO1	3.10801e-53	0.131593	0.34	0.337	8.37952e-49	1	1.009	ENSBGRG00000012014	protein_coding	ENO1		GO:0000015,GO:0000287,GO:0004634,GO:0005737,GO:0005886,GO:0006096	phosphopyruvate hydratase complex|magnesium ion binding|phosphopyruvate hydratase activity|cytoplasm|plasma membrane|glycolytic process	ko00010,ko03018,ko04066	Glycolysis / Gluconeogenesis|RNA degradation|HIF-1 signaling pathway
ENSBGRG00000003401	4.00249e-53	0.220383	0.466	0.453	1.07911e-48	1	1.029	ENSBGRG00000003401	protein_coding	prostaglandin E synthase 3		GO:0000723,GO:0000781,GO:0001516,GO:0003720,GO:0005634,GO:0005654,GO:0005697,GO:0005737,GO:0005829,GO:0006457,GO:0006805,GO:0007004,GO:0007165,GO:0019371,GO:0032991,GO:0042327,GO:0050220,GO:0050821,GO:0051082,GO:0051085,GO:0051087,GO:0051131,GO:0051879,GO:0051973,GO:0070182,GO:0101031,GO:1900034,GO:1905323	telomere maintenance|chromosome, telomeric region|prostaglandin biosynthetic process|telomerase activity|nucleus|nucleoplasm|telomerase holoenzyme complex|cytoplasm|cytosol|protein folding|xenobiotic metabolic process|telomere maintenance via telomerase|signal transduction|cyclooxygenase pathway|protein-containing complex|positive regulation of phosphorylation|prostaglandin-E synthase activity|pr…	ko00590	Arachidonic acid metabolism
RYBP	8.90339e-53	0.210471	0.305	0.266	2.40044e-48	1	1.147	ENSBGRG00000021759	protein_coding	PREDICTED: RING1 and YY1-binding protein		GO:0000122,GO:0003677,GO:0003714,GO:0005634,GO:0005654,GO:0005737,GO:0006915,GO:0031519,GO:0032435,GO:0035518,GO:0043065,GO:0045893,GO:0046872	negative regulation of transcription by RNA polymerase II|DNA binding|transcription corepressor activity|nucleus|nucleoplasm|cytoplasm|apoptotic process|PcG protein complex|negative regulation of proteasomal ubiquitin-dependent protein catabolic process|histone H2A monoubiquitination|positive regulation of apoptotic process|positive regulation of transcription, DNA-templated|metal ion binding
ENSBGRG00000006840	1.14842e-52	0.227447	0.354	0.314	3.09624e-48	1	1.127	ENSBGRG00000006840	protein_coding	PREDICTED: chromodomain-helicase-DNA-binding protein 2 isoform X1	MYB	GO:0000978,GO:0003677,GO:0003723,GO:0004003,GO:0005524,GO:0005634,GO:0005654,GO:0005730,GO:0006325,GO:0006357,GO:0007517,GO:0042393,GO:0043231	RNA polymerase II proximal promoter sequence-specific DNA binding|DNA binding|RNA binding|ATP-dependent DNA helicase activity|ATP binding|nucleus|nucleoplasm|nucleolus|chromatin organization|regulation of transcription by RNA polymerase II|muscle organ development|histone binding|intracellular membrane-bounded organelle
ENSBGRG00000025129	1.17538e-52	0.105651	0.247	0.281	3.16894e-48	1	0.879	ENSBGRG00000025129	protein_coding	B-cell CLL/lymphoma 7 protein family member C isoform X1		GO:0006915	apoptotic process
ENSBGRG00000000320	1.43294e-52	0.00322795	0.217	0.283	3.86336e-48	1	0.767	ENSBGRG00000000320	protein_coding	septin-7 isoform X5		GO:0000281,GO:0000777,GO:0000921,GO:0001725,GO:0003924,GO:0005198,GO:0005525,GO:0005634,GO:0005819,GO:0005829,GO:0005930,GO:0005940,GO:0007283,GO:0015630,GO:0016476,GO:0030154,GO:0030496,GO:0031105,GO:0032154,GO:0032160,GO:0032947,GO:0042802,GO:0045296,GO:0051291,GO:0060271,GO:0070062,GO:0097227,GO:0097730,GO:1902857	mitotic cytokinesis|condensed chromosome kinetochore|septin ring assembly|stress fiber|GTPase activity|structural molecule activity|GTP binding|nucleus|spindle|cytosol|axoneme|septin ring|spermatogenesis|microtubule cytoskeleton|regulation of embryonic cell shape|cell differentiation|midbody|septin complex|cleavage furrow|septin filament array|protein-containing complex scaffold activity|identica…	ko05131	Shigellosis
ENSBGRG00000021330	3.15857e-52	0.0383743	0.295	0.337	8.51583e-48	1	0.875	ENSBGRG00000021330	protein_coding	PREDICTED: ATP synthase F(0) complex subunit C2, mitochondrial	TF_bZIP	GO:0008289,GO:0015078,GO:0015986,GO:0015991,GO:0016021,GO:0031966,GO:0045263	lipid binding|proton transmembrane transporter activity|ATP synthesis coupled proton transport|ATP hydrolysis coupled proton transport|integral component of membrane|mitochondrial membrane|proton-transporting ATP synthase complex, coupling factor F(o)
CLIC1	3.35842e-52	0.162947	0.257	0.245	9.05465e-48	1	1.049	ENSBGRG00000016105	protein_coding	Chloride intracellular channel protein 1, partial		GO:0005244,GO:0005254,GO:0005634,GO:0005737,GO:0005739,GO:0005886,GO:0031965,GO:0034707,GO:0034765,GO:0045669,GO:0048471,GO:0051726,GO:0051881,GO:0070062	voltage-gated ion channel activity|chloride channel activity|nucleus|cytoplasm|mitochondrion|plasma membrane|nuclear membrane|chloride channel complex|regulation of ion transmembrane transport|positive regulation of osteoblast differentiation|perinuclear region of cytoplasm|regulation of cell cycle|regulation of mitochondrial membrane potential|extracellular exosome
ENSBGRG00000007540	3.97383e-52	0.0438513	0.316	0.371	1.07138e-47	1	0.852	ENSBGRG00000007540	protein_coding	PREDICTED: pre-mRNA-splicing factor SYF2		GO:0000398,GO:0000974,GO:0001701,GO:0005634,GO:0007095,GO:0007369,GO:0008284,GO:0016607,GO:0048568,GO:0071007,GO:0071013,GO:0071014	mRNA splicing, via spliceosome|Prp19 complex|in utero embryonic development|nucleus|mitotic G2 DNA damage checkpoint|gastrulation|positive regulation of cell proliferation|nuclear speck|embryonic organ development|U2-type catalytic step 2 spliceosome|catalytic step 2 spliceosome|post-mRNA release spliceosomal complex	ko03040	Spliceosome
UBL3	5.32697e-52	0.157201	0.263	0.253	1.4362e-47	1	1.04	ENSBGRG00000006856	protein_coding	PREDICTED: ubiquitin-like protein 3		GO:0005622,GO:0005886,GO:0070062	intracellular|plasma membrane|extracellular exosome
ENSBGRG00000023279	5.34373e-52	0.134115	0.458	0.451	1.44072e-47	1	1.016	ENSBGRG00000023279	protein_coding	COP9 signalosome complex subunit 9 isoform X1		GO:0000790,GO:0005634,GO:0005654,GO:0005737,GO:0008180,GO:0008284,GO:0034644,GO:0051220,GO:2000435	nuclear chromatin|nucleus|nucleoplasm|cytoplasm|COP9 signalosome|positive regulation of cell proliferation|cellular response to UV|cytoplasmic sequestering of protein|negative regulation of protein neddylation
CDC42	6.05516e-52	0.095409	0.286	0.313	1.63253e-47	1	0.914	ENSBGRG00000003276	protein_coding	PREDICTED: cell division control protein 42 homolog isoform X1		GO:0000322,GO:0003161,GO:0003924,GO:0005525,GO:0005737,GO:0005815,GO:0005829,GO:0005886,GO:0005911,GO:0005938,GO:0006897,GO:0006911,GO:0007015,GO:0007088,GO:0007097,GO:0007163,GO:0007266,GO:0008360,GO:0016020,GO:0019901,GO:0030031,GO:0030036,GO:0030496,GO:0030742,GO:0031258,GO:0032467,GO:0032488,GO:0034329,GO:0034332,GO:0034613,GO:0036336,GO:0042995,GO:0043005,GO:0043197,GO:0043209,GO:0043410,GO:…	storage vacuole|cardiac conduction system development|GTPase activity|GTP binding|cytoplasm|microtubule organizing center|cytosol|plasma membrane|cell-cell junction|cell cortex|endocytosis|phagocytosis, engulfment|actin filament organization|regulation of mitotic nuclear division|nuclear migration|establishment or maintenance of cell polarity|Rho protein signal transduction|regulation of cell sha…	ko04010,ko04014,ko04015,ko04062,ko04144,ko04360,ko04370,ko04510,ko04520,ko04530,ko04660,ko04666,ko04670,ko04722,ko04810,ko04912,ko04932,ko04933,ko05100,ko05120,ko05130,ko05131,ko05132,ko05135,ko05165,ko05200,ko05203,ko05205,ko05211,ko05212	MAPK signaling pathway|Ras signaling pathway|Rap1 signaling pathway|Chemokine signaling pathway|Endocytosis|Axon guidance|VEGF signaling pathway|Focal adhesion|Adherens junction|Tight junction|T cell receptor signaling pathway|Fc gamma R-mediated phagocytosis|Leukocyte transendothelial migration|Neurotrophin signaling pathway|Regulation of actin cytoskeleton|GnRH signaling pathway|Non-alcoholic f…
ENSBGRG00000013909	6.76796e-52	0.0531047	0.276	0.322	1.82471e-47	1	0.857	ENSBGRG00000013909	protein_coding	PREDICTED: serine/arginine repetitive matrix protein 2 isoform X1		GO:0000398,GO:0003723,GO:0005634,GO:0005654,GO:0015030,GO:0016607,GO:0047485,GO:0070742,GO:0071007,GO:0071013	mRNA splicing, via spliceosome|RNA binding|nucleus|nucleoplasm|Cajal body|nuclear speck|protein N-terminus binding|C2H2 zinc finger domain binding|U2-type catalytic step 2 spliceosome|catalytic step 2 spliceosome
RBM25	1.31538e-51	0.282313	0.627	0.559	3.5464e-47	1	1.122	ENSBGRG00000014814	protein_coding	RBM25 protein		GO:0000381,GO:0003723,GO:0003729,GO:0005737,GO:0006397,GO:0008380,GO:0016607,GO:0042981	regulation of alternative mRNA splicing, via spliceosome|RNA binding|mRNA binding|cytoplasm|mRNA processing|RNA splicing|nuclear speck|regulation of apoptotic process	ko03040	Spliceosome
ENSBGRG00000000944	1.54094e-51	0.283875	0.525	0.416	4.15453e-47	1	1.262	ENSBGRG00000000944	protein_coding	DnaJ-like protein subfamily B member 1, partial	MYB	GO:0000122,GO:0001671,GO:0003714,GO:0005730,GO:0005829,GO:0030544,GO:0051082,GO:0051085,GO:0051087,GO:0097201	negative regulation of transcription by RNA polymerase II|ATPase activator activity|transcription corepressor activity|nucleolus|cytosol|Hsp70 protein binding|unfolded protein binding|chaperone cofactor-dependent protein refolding|chaperone binding|negative regulation of transcription from RNA polymerase II promoter in response to stress	ko04141,ko05164	Protein processing in endoplasmic reticulum|Influenza A
SRSF11	1.65053e-51	0.239816	0.47	0.435	4.44999e-47	1	1.08	ENSBGRG00000007267	protein_coding	serine/arginine-rich splicing factor 11 isoform X2		GO:0000398,GO:0003723,GO:0005634,GO:0005654,GO:0006397,GO:0006405,GO:0006406,GO:0008380,GO:0016607,GO:0031124	mRNA splicing, via spliceosome|RNA binding|nucleus|nucleoplasm|mRNA processing|RNA export from nucleus|mRNA export from nucleus|RNA splicing|nuclear speck|mRNA 3'-end processing
SLC25A3	2.95654e-51	0.124112	0.285	0.304	7.97113e-47	1	0.937	ENSBGRG00000005230	protein_coding	Phosphate carrier protein, mitochondrial, partial		GO:0005315,GO:0005739,GO:0005743,GO:0015293,GO:0031305,GO:0035435,GO:0043209,GO:0044877	inorganic phosphate transmembrane transporter activity|mitochondrion|mitochondrial inner membrane|symporter activity|integral component of mitochondrial inner membrane|phosphate ion transmembrane transport|myelin sheath|protein-containing complex binding
AGFG1	5.41146e-51	0.167362	0.277	0.255	1.45898e-46	1	1.086	ENSBGRG00000010371	protein_coding	PREDICTED: arf-GAP domain and FG repeat-containing protein 1 isoform X1		GO:0001675,GO:0003677,GO:0003723,GO:0005096,GO:0005643,GO:0005829,GO:0006406,GO:0007275,GO:0007289,GO:0031410,GO:0042995,GO:0043025,GO:0043231,GO:0045109,GO:0046872,GO:0061024	acrosome assembly|DNA binding|RNA binding|GTPase activator activity|nuclear pore|cytosol|mRNA export from nucleus|multicellular organism development|spermatid nucleus differentiation|cytoplasmic vesicle|cell projection|neuronal cell body|intracellular membrane-bounded organelle|intermediate filament organization|metal ion binding|membrane organization
EIF3G	5.6781e-51	0.0799625	0.396	0.408	1.53087e-46	1	0.971	ENSBGRG00000002308	protein_coding	PREDICTED: eukaryotic translation initiation factor 3 subunit G isoform X1		GO:0001732,GO:0003723,GO:0003743,GO:0005737,GO:0005829,GO:0005852,GO:0006413,GO:0016282,GO:0033290,GO:0048471,GO:0075525	formation of cytoplasmic translation initiation complex|RNA binding|translation initiation factor activity|cytoplasm|cytosol|eukaryotic translation initiation factor 3 complex|translational initiation|eukaryotic 43S preinitiation complex|eukaryotic 48S preinitiation complex|perinuclear region of cytoplasm|viral translational termination-reinitiation	ko03013	RNA transport
YTHDC1	6.3432e-51	0.015015	0.269	0.31	1.71019e-46	1	0.868	ENSBGRG00000011676	protein_coding	PREDICTED: YTH domain-containing protein 1 isoform X2		GO:0000398,GO:0003723,GO:0005634,GO:0005654,GO:0005886,GO:0006376,GO:0006406,GO:0009048,GO:0010608,GO:0016604,GO:0016607,GO:0048024,GO:1990247	mRNA splicing, via spliceosome|RNA binding|nucleus|nucleoplasm|plasma membrane|mRNA splice site selection|mRNA export from nucleus|dosage compensation by inactivation of X chromosome|posttranscriptional regulation of gene expression|nuclear body|nuclear speck|regulation of mRNA splicing, via spliceosome|N6-methyladenosine-containing RNA binding
ENSBGRG00000002894	8.44929e-51	0.259292	0.301	0.323	2.27801e-46	1	0.932	ENSBGRG00000002894	protein_coding	thioredoxin		GO:0000122,GO:0005576,GO:0005634,GO:0005829,GO:0006662,GO:0009314,GO:0015035,GO:0015037,GO:0033158,GO:0043388,GO:0045454,GO:0046826,GO:0055114	negative regulation of transcription by RNA polymerase II|extracellular region|nucleus|cytosol|glycerol ether metabolic process|response to radiation|protein disulfide oxidoreductase activity|peptide disulfide oxidoreductase activity|regulation of protein import into nucleus, translocation|positive regulation of DNA binding|cell redox homeostasis|negative regulation of protein export from nucleus…	ko04621,ko05132,ko05418	NOD-like receptor signaling pathway|Salmonella infection|Fluid shear stress and atherosclerosis
HMGB2	1.44827e-50	0.172575	0.36	0.291	3.90469e-46	1	1.237	ENSBGRG00000012160	protein_coding	high mobility group protein B2 isoform X1	HMG	GO:0000400,GO:0000790,GO:0000793,GO:0001158,GO:0001938,GO:0002437,GO:0003677,GO:0003684,GO:0003690,GO:0003697,GO:0003700,GO:0003723,GO:0005615,GO:0005623,GO:0005634,GO:0005654,GO:0005730,GO:0005737,GO:0006265,GO:0006309,GO:0006310,GO:0006325,GO:0006334,GO:0006338,GO:0006357,GO:0007289,GO:0008134,GO:0008144,GO:0008301,GO:0008584,GO:0019904,GO:0032075,GO:0032392,GO:0032496,GO:0032728,GO:0032991,GO:…	four-way junction DNA binding|nuclear chromatin|condensed chromosome|enhancer sequence-specific DNA binding|positive regulation of endothelial cell proliferation|inflammatory response to antigenic stimulus|DNA binding|damaged DNA binding|double-stranded DNA binding|single-stranded DNA binding|DNA-binding transcription factor activity|RNA binding|extracellular space|cell|nucleus|nucleoplasm|nucleo…
RNF19A	1.80519e-50	0.203068	0.269	0.239	4.86697e-46	1	1.126	ENSBGRG00000010272	protein_coding	E3 ubiquitin-protein ligase RNF19A		GO:0000151,GO:0000209,GO:0005737,GO:0005815,GO:0006511,GO:0016021,GO:0031624,GO:0032436,GO:0046872,GO:0061630,GO:0098686,GO:0098794,GO:0098978,GO:0099576	ubiquitin ligase complex|protein polyubiquitination|cytoplasm|microtubule organizing center|ubiquitin-dependent protein catabolic process|integral component of membrane|ubiquitin conjugating enzyme binding|positive regulation of proteasomal ubiquitin-dependent protein catabolic process|metal ion binding|ubiquitin protein ligase activity|hippocampal mossy fiber to CA3 synapse|postsynapse|glutamate…
SNRPB	1.83499e-50	0.0734945	0.369	0.402	4.9473e-46	1	0.918	ENSBGRG00000014997	protein_coding	PREDICTED: small nuclear ribonucleoprotein-associated proteins B and B' isoform X2		GO:0000387,GO:0000398,GO:0003723,GO:0005634,GO:0005682,GO:0005683,GO:0005685,GO:0005686,GO:0005687,GO:0005737,GO:0005829,GO:0034709,GO:0034719,GO:0046540,GO:0071004,GO:0071005,GO:0071007,GO:0071013	spliceosomal snRNP assembly|mRNA splicing, via spliceosome|RNA binding|nucleus|U5 snRNP|U7 snRNP|U1 snRNP|U2 snRNP|U4 snRNP|cytoplasm|cytosol|methylosome|SMN-Sm protein complex|U4/U6 x U5 tri-snRNP complex|U2-type prespliceosome|U2-type precatalytic spliceosome|U2-type catalytic step 2 spliceosome|catalytic step 2 spliceosome	ko03040,ko05322	Spliceosome|Systemic lupus erythematosus
LEPROTL1	2.01137e-50	0.192867	0.267	0.241	5.42285e-46	1	1.108	ENSBGRG00000025525	protein_coding	leptin receptor overlapping transcript-like 1 isoform X1		GO:0005768,GO:0016021,GO:0032511,GO:2000009	endosome|integral component of membrane|late endosome to vacuole transport via multivesicular body sorting pathway|negative regulation of protein localization to cell surface
MDH2	2.23606e-50	0.00971247	0.218	0.261	6.02864e-46	1	0.835	ENSBGRG00000008546	protein_coding	Malate dehydrogenase, mitochondrial, partial		GO:0005759,GO:0005975,GO:0006099,GO:0006108,GO:0006475,GO:0009060,GO:0030060,GO:0042803	mitochondrial matrix|carbohydrate metabolic process|tricarboxylic acid cycle|malate metabolic process|internal protein amino acid acetylation|aerobic respiration|L-malate dehydrogenase activity|protein homodimerization activity	ko00020,ko00270,ko00620,ko00630	Citrate cycle (TCA cycle)|Cysteine and methionine metabolism|Pyruvate metabolism|Glyoxylate and dicarboxylate metabolism
ENSBGRG00000005568	2.78898e-50	0.0149528	0.396	0.44	7.51938e-46	1	0.9	ENSBGRG00000005568	protein_coding	PREDICTED: small EDRK-rich factor 2 isoform X1
ENSBGRG00000000439	2.81567e-50	0.154371	0.3	0.316	7.59132e-46	1	0.949	ENSBGRG00000000439	protein_coding	pre-mRNA-splicing factor 38B isoform X2		GO:0005681,GO:0006397,GO:0008380	spliceosomal complex|mRNA processing|RNA splicing	ko03040	Spliceosome
G3BP1	4.16407e-50	0.0694532	0.218	0.259	1.12267e-45	1	0.842	ENSBGRG00000009329	protein_coding	PREDICTED: ras GTPase-activating protein-binding protein 1 isoform X1		GO:0003677,GO:0003729,GO:0004386,GO:0004519,GO:0005524,GO:0005634,GO:0005829,GO:0010494,GO:0034063,GO:0043204,GO:0090090,GO:1990904	DNA binding|mRNA binding|helicase activity|endonuclease activity|ATP binding|nucleus|cytosol|cytoplasmic stress granule|stress granule assembly|perikaryon|negative regulation of canonical Wnt signaling pathway|ribonucleoprotein complex
EP300	7.63371e-50	0.137778	0.303	0.307	2.05812e-45	1	0.987	ENSBGRG00000006401	protein_coding	histone acetyltransferase p300 isoform X1	AF-4			ko04024,ko04066,ko04068,ko04110,ko04310,ko04330,ko04350,ko04520,ko04630,ko04720,ko04916,ko04919,ko04922,ko04935,ko05016,ko05152,ko05161,ko05164,ko05165,ko05166,ko05167,ko05200,ko05203,ko05206,ko05211,ko05215	cAMP signaling pathway|HIF-1 signaling pathway|FoxO signaling pathway|Cell cycle|Wnt signaling pathway|Notch signaling pathway|TGF-beta signaling pathway|Adherens junction|Jak-STAT signaling pathway|Long-term potentiation|Melanogenesis|Thyroid hormone signaling pathway|Glucagon signaling pathway|Growth hormone synthesis, secretion and action|Huntington disease|Tuberculosis|Hepatitis B|Influenza A…
C1orf35	1.16469e-49	0.0176782	0.216	0.276	3.14012e-45	1	0.783	ENSBGRG00000003092	protein_coding	PREDICTED: multiple myeloma tumor-associated protein 2
ANKRD17	1.69383e-49	0.0140123	0.211	0.254	4.56672e-45	1	0.831	ENSBGRG00000021574	protein_coding	ankyrin repeat domain-containing protein 17 isoform X6	Others	GO:0000785,GO:0001955,GO:0003682,GO:0003723,GO:0005634,GO:0005737,GO:0006275,GO:0016020,GO:0016032,GO:0031965,GO:0042742,GO:0043123,GO:0045087,GO:0045787,GO:0051151,GO:1900087,GO:1900245,GO:1900246	chromatin|blood vessel maturation|chromatin binding|RNA binding|nucleus|cytoplasm|regulation of DNA replication|membrane|viral process|nuclear membrane|defense response to bacterium|positive regulation of I-kappaB kinase/NF-kappaB signaling|innate immune response|positive regulation of cell cycle|negative regulation of smooth muscle cell differentiation|positive regulation of G1/S transition of m…
EIF4A1	1.97139e-49	0.235205	0.492	0.447	5.31507e-45	1	1.101	ENSBGRG00000015731	protein_coding	eukaryotic translation initiation factor 4A isoform 1		GO:0000339,GO:0003723,GO:0003725,GO:0003729,GO:0003743,GO:0004004,GO:0004386,GO:0005524,GO:0005737,GO:0005829,GO:0006413,GO:0008135,GO:0016020,GO:0016032,GO:0016281,GO:0070062	RNA cap binding|RNA binding|double-stranded RNA binding|mRNA binding|translation initiation factor activity|ATP-dependent RNA helicase activity|helicase activity|ATP binding|cytoplasm|cytosol|translational initiation|translation factor activity, RNA binding|membrane|viral process|eukaryotic translation initiation factor 4F complex|extracellular exosome	ko03013	RNA transport
RLIM	2.06442e-49	0.111911	0.259	0.278	5.56589e-45	1	0.932	ENSBGRG00000023991	protein_coding	PREDICTED: E3 ubiquitin-protein ligase RLIM		GO:0000122,GO:0000209,GO:0003714,GO:0004842,GO:0005634,GO:0005654,GO:0005829,GO:0006511,GO:0016567,GO:0017053,GO:0043433,GO:0045892,GO:0046872,GO:0060816,GO:0061630,GO:1900095	negative regulation of transcription by RNA polymerase II|protein polyubiquitination|transcription corepressor activity|ubiquitin-protein transferase activity|nucleus|nucleoplasm|cytosol|ubiquitin-dependent protein catabolic process|protein ubiquitination|transcriptional repressor complex|negative regulation of DNA-binding transcription factor activity|negative regulation of transcription, DNA-te…
ENSBGRG00000001664	4.06249e-49	0.0106174	0.3	0.363	1.09529e-44	1	0.826	ENSBGRG00000001664	protein_coding	TMEM59		GO:0000137,GO:0000138,GO:0000139,GO:0004175,GO:0005764,GO:0005765,GO:0005770,GO:0005797,GO:0005886,GO:0006914,GO:0010508,GO:0010955,GO:0016021,GO:0031902,GO:0090285,GO:1903077	Golgi cis cisterna|Golgi trans cisterna|Golgi membrane|endopeptidase activity|lysosome|lysosomal membrane|late endosome|Golgi medial cisterna|plasma membrane|autophagy|positive regulation of autophagy|negative regulation of protein processing|integral component of membrane|late endosome membrane|negative regulation of protein glycosylation in Golgi|negative regulation of protein localization to p…
MBNL1	6.7699e-49	0.200295	0.26	0.227	1.82523e-44	1	1.145	ENSBGRG00000012526	protein_coding	PREDICTED: muscleblind-like protein 1-like isoform X6		GO:0000381,GO:0001069,GO:0001701,GO:0003723,GO:0003725,GO:0005634,GO:0005654,GO:0005737,GO:0005829,GO:0006397,GO:0007399,GO:0008380,GO:0010494,GO:0030326,GO:0043484,GO:0045445,GO:0046872	regulation of alternative mRNA splicing, via spliceosome|regulatory region RNA binding|in utero embryonic development|RNA binding|double-stranded RNA binding|nucleus|nucleoplasm|cytoplasm|cytosol|mRNA processing|nervous system development|RNA splicing|cytoplasmic stress granule|embryonic limb morphogenesis|regulation of RNA splicing|myoblast differentiation|metal ion binding
ITSN2	1.57391e-48	0.229046	0.303	0.266	4.24343e-44	1	1.139	ENSBGRG00000018009	protein_coding	PREDICTED: intersectin-2		GO:0005070,GO:0005089,GO:0005509,GO:0005737,GO:0005813,GO:0006897,GO:0016032,GO:0035023,GO:0070062,GO:1903861	SH3/SH2 adaptor activity|Rho guanyl-nucleotide exchange factor activity|calcium ion binding|cytoplasm|centrosome|endocytosis|viral process|regulation of Rho protein signal transduction|extracellular exosome|positive regulation of dendrite extension
SETD2	1.78716e-48	0.0225456	0.224	0.284	4.81836e-44	1	0.789	ENSBGRG00000015668	protein_coding	LOW QUALITY PROTEIN: histone-lysine N-methyltransferase SETD2	HMG	GO:0001525,GO:0001763,GO:0001843,GO:0005634,GO:0005654,GO:0005694,GO:0006298,GO:0006355,GO:0006368,GO:0010569,GO:0010793,GO:0016279,GO:0018023,GO:0018024,GO:0018026,GO:0030900,GO:0032465,GO:0032727,GO:0034340,GO:0034728,GO:0035441,GO:0035987,GO:0043014,GO:0046872,GO:0046975,GO:0048332,GO:0048701,GO:0048863,GO:0048864,GO:0051607,GO:0060039,GO:0060669,GO:0060977,GO:0097198,GO:0097676,GO:1902850,GO:…	angiogenesis|morphogenesis of a branching structure|neural tube closure|nucleus|nucleoplasm|chromosome|mismatch repair|regulation of transcription, DNA-templated|transcription elongation from RNA polymerase II promoter|regulation of double-strand break repair via homologous recombination|regulation of mRNA export from nucleus|protein-lysine N-methyltransferase activity|peptidyl-lysine trimethylat…	ko00310	Lysine degradation
DNAJC3	3.0597e-48	0.0805616	0.305	0.339	8.24927e-44	1	0.9	ENSBGRG00000020313	protein_coding	TPA: dnaJ homolog subfamily C member 3 precursor		GO:0004860,GO:0005783,GO:0005829,GO:0006469,GO:0006986,GO:0019901,GO:0034975,GO:0036494,GO:0051082,GO:0051087,GO:0051787,GO:0070417,GO:1903912	protein kinase inhibitor activity|endoplasmic reticulum|cytosol|negative regulation of protein kinase activity|response to unfolded protein|protein kinase binding|protein folding in endoplasmic reticulum|positive regulation of translation initiation in response to endoplasmic reticulum stress|unfolded protein binding|chaperone binding|misfolded protein binding|cellular response to cold|negative r…	ko04141,ko05164	Protein processing in endoplasmic reticulum|Influenza A
ZYX	3.51101e-48	0.277533	0.563	0.476	9.46603e-44	1	1.183	ENSBGRG00000010163	protein_coding	zyxin isoform X1		GO:0001725,GO:0005634,GO:0005829,GO:0005913,GO:0005925,GO:0007160,GO:0007179,GO:0007229,GO:0043149,GO:0045335,GO:0046872,GO:0050727,GO:0071346	stress fiber|nucleus|cytosol|cell-cell adherens junction|focal adhesion|cell-matrix adhesion|transforming growth factor beta receptor signaling pathway|integrin-mediated signaling pathway|stress fiber assembly|phagocytic vesicle|metal ion binding|regulation of inflammatory response|cellular response to interferon-gamma	ko04510	Focal adhesion
HNRNPH3	3.92191e-48	0.0402833	0.378	0.421	1.05739e-43	1	0.898	ENSBGRG00000008863	protein_coding	Heterogeneous nuclear ribonucleoprotein H3		GO:0000398,GO:0003723,GO:0005634,GO:0005654,GO:0005681,GO:0006396,GO:0008380,GO:0030855	mRNA splicing, via spliceosome|RNA binding|nucleus|nucleoplasm|spliceosomal complex|RNA processing|RNA splicing|epithelial cell differentiation
RNF19B	5.06951e-48	0.279517	0.458	0.355	1.36679e-43	1	1.29	ENSBGRG00000015458	protein_coding	PREDICTED: E3 ubiquitin-protein ligase RNF19B isoform X3		GO:0000151,GO:0000209,GO:0002250,GO:0004842,GO:0005737,GO:0005789,GO:0005829,GO:0006511,GO:0016021,GO:0031624,GO:0032436,GO:0044194,GO:0046872,GO:0061630	ubiquitin ligase complex|protein polyubiquitination|adaptive immune response|ubiquitin-protein transferase activity|cytoplasm|endoplasmic reticulum membrane|cytosol|ubiquitin-dependent protein catabolic process|integral component of membrane|ubiquitin conjugating enzyme binding|positive regulation of proteasomal ubiquitin-dependent protein catabolic process|cytolytic granule|metal ion binding|ubi…
HNRNPH1	6.44411e-48	0.290304	0.756	0.675	1.7374e-43	1	1.12	ENSBGRG00000003913	protein_coding	PREDICTED: heterogeneous nuclear ribonucleoprotein H isoform X6		GO:0003723,GO:0005634,GO:0005654,GO:0005829,GO:0006397,GO:0008380,GO:0043484,GO:0071013	RNA binding|nucleus|nucleoplasm|cytosol|mRNA processing|RNA splicing|regulation of RNA splicing|catalytic step 2 spliceosome
KLF13	8.42937e-48	0.253441	0.43	0.385	2.27264e-43	1	1.117	ENSBGRG00000010998	protein_coding	Krueppel-like factor 13	zf-C2H2	GO:0000978,GO:0000981,GO:0001077,GO:0003677,GO:0005634,GO:0006357,GO:0006366,GO:0008285,GO:0045647,GO:0045944,GO:0046872	RNA polymerase II proximal promoter sequence-specific DNA binding|DNA-binding transcription factor activity, RNA polymerase II-specific|proximal promoter DNA-binding transcription activator activity, RNA polymerase II-specific|DNA binding|nucleus|regulation of transcription by RNA polymerase II|transcription by RNA polymerase II|negative regulation of cell proliferation|negative regulation of ery…
HUWE1	9.03852e-48	0.0279893	0.249	0.299	2.43687e-43	1	0.833	ENSBGRG00000026013	protein_coding	TPA: HECT, UBA and WWE domain containing 1		GO:0000209,GO:0003677,GO:0004842,GO:0005634,GO:0005654,GO:0005737,GO:0005829,GO:0006284,GO:0006511,GO:0006513,GO:0016567,GO:0016574,GO:0030154,GO:0061630	protein polyubiquitination|DNA binding|ubiquitin-protein transferase activity|nucleus|nucleoplasm|cytoplasm|cytosol|base-excision repair|ubiquitin-dependent protein catabolic process|protein monoubiquitination|protein ubiquitination|histone ubiquitination|cell differentiation|ubiquitin protein ligase activity	ko04120	Ubiquitin mediated proteolysis
NOP53	1.40988e-47	0.0885168	0.251	0.282	3.80118e-43	1	0.89	ENSBGRG00000025223	protein_coding	PREDICTED: glioma tumor suppressor candidate region gene 2 protein
TRIR	1.45809e-47	0.0538075	0.309	0.368	3.93116e-43	1	0.84	ENSBGRG00000005621	protein_coding	PREDICTED: uncharacterized protein C19orf43 homolog isoform X2		GO:0003723,GO:0008408,GO:0008409,GO:0016075,GO:0090503	RNA binding|3'-5' exonuclease activity|5'-3' exonuclease activity|rRNA catabolic process|RNA phosphodiester bond hydrolysis, exonucleolytic
ATP5PD	1.46135e-47	0.0115069	0.212	0.27	3.93995e-43	1	0.785	ENSBGRG00000016084	protein_coding	PREDICTED: ATP synthase subunit d, mitochondrial isoform X3		GO:0000274,GO:0005753,GO:0015078,GO:0015986,GO:0099132	mitochondrial proton-transporting ATP synthase, stator stalk|mitochondrial proton-transporting ATP synthase complex|proton transmembrane transporter activity|ATP synthesis coupled proton transport|ATP hydrolysis coupled cation transmembrane transport	ko00190,ko04714,ko05010,ko05012,ko05016	Oxidative phosphorylation|Thermogenesis|Alzheimer disease|Parkinson disease|Huntington disease
ENSBGRG00000020770	1.64914e-47	0.252008	0.85	0.724	4.44625e-43	1	1.174	ENSBGRG00000020770	protein_coding	translocon-associated protein subunit delta isoform X1		GO:0005789,GO:0016021	endoplasmic reticulum membrane|integral component of membrane	ko04141	Protein processing in endoplasmic reticulum
IFRD1	1.85661e-47	0.164143	0.357	0.307	5.00559e-43	1	1.163	ENSBGRG00000001761	protein_coding	Interferon-related developmental regulator 1, partial		GO:0005634,GO:0005737,GO:0007518,GO:0014706,GO:0030517,GO:0042692,GO:0043403,GO:0048671	nucleus|cytoplasm|myoblast fate determination|striated muscle tissue development|negative regulation of axon extension|muscle cell differentiation|skeletal muscle tissue regeneration|negative regulation of collateral sprouting
ENSBGRG00000021523	1.98251e-47	0.086535	0.27	0.3	5.34505e-43	1	0.9	ENSBGRG00000021523	pseudogene	PREDICTED: histone-lysine N-methyltransferase 2A	HMG			ko00310,ko04934,ko05202	Lysine degradation|Cushing syndrome|Transcriptional misregulation in cancer
ENSBGRG00000003880	2.02558e-47	0.0723338	0.261	0.291	5.46117e-43	1	0.897	ENSBGRG00000003880	protein_coding	PREDICTED: cytochrome c oxidase subunit NDUFA4 isoform X1		GO:0004129,GO:0005747,GO:0005751,GO:0044877	cytochrome-c oxidase activity|mitochondrial respiratory chain complex I|mitochondrial respiratory chain complex IV|protein-containing complex binding	ko00190,ko04714,ko04723,ko04932,ko05010,ko05012,ko05016	Oxidative phosphorylation|Thermogenesis|Retrograde endocannabinoid signaling|Non-alcoholic fatty liver disease (NAFLD)|Alzheimer disease|Parkinson disease|Huntington disease
RPL7A	2.03566e-47	0.200446	0.986	0.934	5.48834e-43	1	1.056	ENSBGRG00000025968	protein_coding	PREDICTED: 60S ribosomal protein L7a		GO:0000470,GO:0003723,GO:0006412,GO:0016020,GO:0022625,GO:0042788,GO:0045202	maturation of LSU-rRNA|RNA binding|translation|membrane|cytosolic large ribosomal subunit|polysomal ribosome|synapse	ko03010	Ribosome
PPP1R10	2.39299e-47	0.238937	0.312	0.279	6.45173e-43	1	1.118	ENSBGRG00000007558	protein_coding	serine/threonine-protein phosphatase 1 regulatory subunit 10 isoform X1		GO:0000784,GO:0000785,GO:0003677,GO:0003723,GO:0004864,GO:0010667,GO:0016604,GO:0032206,GO:0046872,GO:0072357,GO:1904290	nuclear chromosome, telomeric region|chromatin|DNA binding|RNA binding|protein phosphatase inhibitor activity|negative regulation of cardiac muscle cell apoptotic process|nuclear body|positive regulation of telomere maintenance|metal ion binding|PTW/PP1 phosphatase complex|negative regulation of mitotic DNA damage checkpoint
KPNA4	2.4667e-47	0.0366769	0.248	0.29	6.65048e-43	1	0.855	ENSBGRG00000011942	protein_coding	PREDICTED: importin subunit alpha-3		GO:0005634,GO:0005654,GO:0005829,GO:0006607,GO:0008565,GO:0019054,GO:0031965,GO:0042542,GO:0061608	nucleus|nucleoplasm|cytosol|NLS-bearing protein import into nucleus|protein transporter activity|modulation by virus of host process|nuclear membrane|response to hydrogen peroxide|nuclear import signal receptor activity	ko05132	Salmonella infection
ENSBGRG00000018312	4.54374e-47	0.142251	0.315	0.291	1.22504e-42	1	1.082	ENSBGRG00000018312	protein_coding	X-box-binding protein 1 isoform XBP1(S)	TF_bZIP	GO:0000977,GO:0000978,GO:0000981,GO:0001158,GO:0001525,GO:0001889,GO:0001935,GO:0002639,GO:0003700,GO:0005634,GO:0005737,GO:0005783,GO:0006366,GO:0006511,GO:0006990,GO:0007517,GO:0010506,GO:0030176,GO:0030335,GO:0031017,GO:0031490,GO:0031648,GO:0034976,GO:0035356,GO:0035470,GO:0042149,GO:0042632,GO:0043066,GO:0045348,GO:0045579,GO:0045582,GO:0045600,GO:0045944,GO:0046982,GO:0055089,GO:0055092,GO:…	RNA polymerase II regulatory region sequence-specific DNA binding|RNA polymerase II proximal promoter sequence-specific DNA binding|DNA-binding transcription factor activity, RNA polymerase II-specific|enhancer sequence-specific DNA binding|angiogenesis|liver development|endothelial cell proliferation|positive regulation of immunoglobulin production|DNA-binding transcription factor activity|nucle…
ENSBGRG00000018205	4.96486e-47	0.104932	0.331	0.339	1.33858e-42	1	0.976	ENSBGRG00000018205	protein_coding	PREDICTED: poly(A) polymerase alpha isoform X1		GO:0000287,GO:0003723,GO:0004652,GO:0005524,GO:0005634,GO:0005654,GO:0005737,GO:0006378,GO:0030145,GO:0031440,GO:0043631	magnesium ion binding|RNA binding|polynucleotide adenylyltransferase activity|ATP binding|nucleus|nucleoplasm|cytoplasm|mRNA polyadenylation|manganese ion binding|regulation of mRNA 3'-end processing|RNA polyadenylation	ko03015	mRNA surveillance pathway
EIF3H	4.98548e-47	0.0666842	0.35	0.395	1.34414e-42	1	0.886	ENSBGRG00000004195	protein_coding	Eukaryotic translation initiation factor 3 subunit H, partial		GO:0001732,GO:0003743,GO:0005829,GO:0005852,GO:0006413,GO:0008237,GO:0016282,GO:0033290,GO:0042788,GO:0071541	formation of cytoplasmic translation initiation complex|translation initiation factor activity|cytosol|eukaryotic translation initiation factor 3 complex|translational initiation|metallopeptidase activity|eukaryotic 43S preinitiation complex|eukaryotic 48S preinitiation complex|polysomal ribosome|eukaryotic translation initiation factor 3 complex, eIF3m
RABGAP1L	6.58322e-47	0.314427	0.251	0.169	1.7749e-42	1	1.485	ENSBGRG00000004274	protein_coding	PREDICTED: rab GTPase-activating protein 1-like isoform X2	zf-C2H2	GO:0005096,GO:0005769,GO:0005794,GO:0006897,GO:0015031	GTPase activator activity|early endosome|Golgi apparatus|endocytosis|protein transport
WDR13	8.07251e-47	0.00432284	0.345	0.415	2.17643e-42	1	0.831	ENSBGRG00000019030	protein_coding	WD repeat domain 13, isoform CRA_c, partial	CSD	GO:0005634	nucleus
PTBP1	8.44314e-47	0.101955	0.354	0.374	2.27636e-42	1	0.947	ENSBGRG00000006180	protein_coding	polypyrimidine tract-binding protein 1 isoform 1		GO:0000381,GO:0003723,GO:0005634,GO:0006397,GO:0008380,GO:0048025,GO:0051148	regulation of alternative mRNA splicing, via spliceosome|RNA binding|nucleus|mRNA processing|RNA splicing|negative regulation of mRNA splicing, via spliceosome|negative regulation of muscle cell differentiation
ENSBGRG00000014370	1.67312e-46	0.0985989	0.43	0.417	4.51091e-42	1	1.031	ENSBGRG00000014370	protein_coding	PREDICTED: translocator protein		GO:0005783,GO:0006869,GO:0015485,GO:0016021,GO:0031966	endoplasmic reticulum|lipid transport|cholesterol binding|integral component of membrane|mitochondrial membrane	ko04080,ko04214,ko04979,ko05166	Neuroactive ligand-receptor interaction|Apoptosis - fly|Cholesterol metabolism|Human T-cell leukemia virus 1 infection
ENSBGRG00000000389	1.8795e-46	0.0174996	0.299	0.343	5.06733e-42	1	0.872	ENSBGRG00000000389	protein_coding	PREDICTED: structural maintenance of chromosomes protein 5		GO:0000722,GO:0000724,GO:0000781,GO:0000803,GO:0005524,GO:0005634,GO:0005654,GO:0006974,GO:0007062,GO:0016605,GO:0016607,GO:0030054,GO:0030915,GO:0034184,GO:0035061,GO:0035861,GO:0051301,GO:0051984,GO:0090398	telomere maintenance via recombination|double-strand break repair via homologous recombination|chromosome, telomeric region|sex chromosome|ATP binding|nucleus|nucleoplasm|cellular response to DNA damage stimulus|sister chromatid cohesion|PML body|nuclear speck|cell junction|Smc5-Smc6 complex|positive regulation of maintenance of mitotic sister chromatid cohesion|interchromatin granule|site of dou…
TMEM160	1.88337e-46	0.0801465	0.276	0.302	5.07776e-42	1	0.914	ENSBGRG00000015984	protein_coding	TPA: transmembrane protein 160	bHLH	GO:0016021	integral component of membrane
KAT6A	3.73279e-46	0.0188234	0.198	0.251	1.0064e-41	1	0.789	ENSBGRG00000009022	protein_coding	histone acetyltransferase KAT6A isoform X2	zf-C2HC			ko04550	Signaling pathways regulating pluripotency of stem cells
ENSBGRG00000025837	3.95474e-46	0.0806237	0.36	0.371	1.06624e-41	1	0.97	ENSBGRG00000025837	protein_coding	cytochrome b		GO:0005743,GO:0006122,GO:0008121,GO:0016021,GO:0045275,GO:0046872	mitochondrial inner membrane|mitochondrial electron transport, ubiquinol to cytochrome c|ubiquinol-cytochrome-c reductase activity|integral component of membrane|respiratory chain complex III|metal ion binding	ko00190,ko04260,ko04714,ko04932,ko05010,ko05012,ko05016	Oxidative phosphorylation|Cardiac muscle contraction|Thermogenesis|Non-alcoholic fatty liver disease (NAFLD)|Alzheimer disease|Parkinson disease|Huntington disease
MED13	4.55204e-46	0.0639171	0.227	0.259	1.22728e-41	1	0.876	ENSBGRG00000019885	protein_coding	mediator of RNA polymerase II transcription subunit 13		GO:0003712,GO:0003713,GO:0005634,GO:0005654,GO:0006357,GO:0006367,GO:0016020,GO:0016592,GO:0030374,GO:0030518,GO:0030521,GO:0038023,GO:0042632,GO:0042809,GO:0045893,GO:0045944,GO:0046966,GO:0070328,GO:1904168	transcription coregulator activity|transcription coactivator activity|nucleus|nucleoplasm|regulation of transcription by RNA polymerase II|transcription initiation from RNA polymerase II promoter|membrane|mediator complex|nuclear receptor transcription coactivator activity|intracellular steroid hormone receptor signaling pathway|androgen receptor signaling pathway|signaling receptor activity|chol…	ko04919	Thyroid hormone signaling pathway
PHF20L1	4.65394e-46	0.0194459	0.213	0.279	1.25475e-41	1	0.763	ENSBGRG00000021817	protein_coding	PHD finger protein 20-like protein 1 isoform X5	MBD	GO:0005634,GO:0006355,GO:0046872	nucleus|regulation of transcription, DNA-templated|metal ion binding
PFDN5	5.05206e-46	0.0331215	0.344	0.403	1.36209e-41	1	0.854	ENSBGRG00000002918	protein_coding	PREDICTED: UPF0160 protein MYG1, mitochondrial		GO:0005634,GO:0005654,GO:0005739,GO:0035641	nucleus|nucleoplasm|mitochondrion|locomotory exploration behavior
ENSBGRG00000016148	1.0274e-45	0.199987	0.277	0.227	2.76998e-41	1	1.22	ENSBGRG00000016148	protein_coding	unnamed protein product, partial		GO:0000786,GO:0000790,GO:0003677,GO:0006325,GO:0046982	nucleosome|nuclear chromatin|DNA binding|chromatin organization|protein heterodimerization activity	ko04217,ko05034,ko05322	Necroptosis|Alcoholism|Systemic lupus erythematosus
EIF3F	1.1741e-45	0.149678	0.509	0.495	3.1655e-41	1	1.028	ENSBGRG00000006058	protein_coding	Eukaryotic translation initiation factor 3 subunit F		GO:0001732,GO:0003743,GO:0005852,GO:0006413,GO:0016282,GO:0031369,GO:0033290,GO:0036459,GO:0071541	formation of cytoplasmic translation initiation complex|translation initiation factor activity|eukaryotic translation initiation factor 3 complex|translational initiation|eukaryotic 43S preinitiation complex|translation initiation factor binding|eukaryotic 48S preinitiation complex|thiol-dependent ubiquitinyl hydrolase activity|eukaryotic translation initiation factor 3 complex, eIF3m	ko03013	RNA transport
NDUFB10	1.18306e-45	0.201354	0.619	0.58	3.18964e-41	1	1.067	ENSBGRG00000025973	protein_coding	NADH dehydrogenase		GO:0005747,GO:0032981,GO:0055114	mitochondrial respiratory chain complex I|mitochondrial respiratory chain complex I assembly|oxidation-reduction process	ko00190,ko04714,ko04723,ko04932,ko05010,ko05012,ko05016	Oxidative phosphorylation|Thermogenesis|Retrograde endocannabinoid signaling|Non-alcoholic fatty liver disease (NAFLD)|Alzheimer disease|Parkinson disease|Huntington disease
ENSBGRG00000018925	1.35854e-45	0.189217	0.498	0.467	3.66277e-41	1	1.066	ENSBGRG00000018925	protein_coding	calmodulin, putative		GO:0005509,GO:0005622,GO:0019722	calcium ion binding|intracellular|calcium-mediated signaling	ko04014,ko04015,ko04020,ko04022,ko04024,ko04070,ko04114,ko04218,ko04261,ko04270,ko04371,ko04625,ko04713,ko04720,ko04722,ko04728,ko04740,ko04744,ko04745,ko04750,ko04910,ko04912,ko04915,ko04916,ko04921,ko04922,ko04924,ko04925,ko04970,ko04971,ko05010,ko05031,ko05034,ko05133,ko05152,ko05163,ko05167,ko05170,ko05200,ko05214,ko05418	Ras signaling pathway|Rap1 signaling pathway|Calcium signaling pathway|cGMP-PKG signaling pathway|cAMP signaling pathway|Phosphatidylinositol signaling system|Oocyte meiosis|Cellular senescence|Adrenergic signaling in cardiomyocytes|Vascular smooth muscle contraction|Apelin signaling pathway|C-type lectin receptor signaling pathway|Circadian entrainment|Long-term potentiation|Neurotrophin signali…
USF2	1.38413e-45	0.0453148	0.21	0.257	3.73176e-41	1	0.817	ENSBGRG00000015949	protein_coding	Upstream transcription factor 2, c-fos interacting	bHLH	GO:0000430,GO:0000432,GO:0000981,GO:0003700,GO:0003705,GO:0005634,GO:0005654,GO:0006366,GO:0007595,GO:0019086,GO:0042803,GO:0043231,GO:0043425,GO:0043565,GO:0045944,GO:0046982,GO:0055088	regulation of transcription from RNA polymerase II promoter by glucose|positive regulation of transcription from RNA polymerase II promoter by glucose|DNA-binding transcription factor activity, RNA polymerase II-specific|DNA-binding transcription factor activity|transcription factor activity, RNA polymerase II distal enhancer sequence-specific binding|nucleus|nucleoplasm|transcription by RNA poly…
ENSBGRG00000008564	1.41733e-45	0.0600153	0.264	0.286	3.82125e-41	1	0.923	ENSBGRG00000008564	protein_coding	PREDICTED: transcription initiation factor IIA subunit 2		GO:0001103,GO:0003713,GO:0005654,GO:0005669,GO:0005672,GO:0006366,GO:0006367,GO:0008134,GO:0016032,GO:0017025,GO:0030054,GO:0042795,GO:0042803,GO:0045944,GO:0046982,GO:0051091,GO:0051123	RNA polymerase II repressing transcription factor binding|transcription coactivator activity|nucleoplasm|transcription factor TFIID complex|transcription factor TFIIA complex|transcription by RNA polymerase II|transcription initiation from RNA polymerase II promoter|transcription factor binding|viral process|TBP-class protein binding|cell junction|snRNA transcription by RNA polymerase II|protein …	ko03022,ko05203	Basal transcription factors|Viral carcinogenesis
JOSD1	1.56746e-45	0.192779	0.28	0.259	4.22603e-41	1	1.081	ENSBGRG00000002758	protein_coding	josephin-1 isoform X2		GO:0004843,GO:0005737,GO:0005886,GO:0016579	thiol-dependent ubiquitin-specific protease activity|cytoplasm|plasma membrane|protein deubiquitination
SENP6	2.25493e-45	0.0358461	0.38	0.438	6.07953e-41	1	0.868	ENSBGRG00000005342	protein_coding	PREDICTED: sentrin-specific protease 6 isoform X1		GO:0005634,GO:0005654,GO:0005737,GO:0005829,GO:0016925,GO:0016926,GO:0070139,GO:0070646,GO:0090169,GO:0090234	nucleus|nucleoplasm|cytoplasm|cytosol|protein sumoylation|protein desumoylation|SUMO-specific endopeptidase activity|protein modification by small protein removal|regulation of spindle assembly|regulation of kinetochore assembly
GTF2F1	2.4538e-45	0.25154	0.275	0.24	6.6157e-41	1	1.146	ENSBGRG00000000661	protein_coding	RecName: Full=General transcription factor IIF subunit 1; AltName: Full=Transcription initiation factor IIF subunit alpha; Short=TFIIF-alpha		GO:0003677,GO:0005634,GO:0006367,GO:0032091,GO:0032968,GO:0045944,GO:1990841	DNA binding|nucleus|transcription initiation from RNA polymerase II promoter|negative regulation of protein binding|positive regulation of transcription elongation from RNA polymerase II promoter|positive regulation of transcription by RNA polymerase II|promoter-specific chromatin binding	ko03022	Basal transcription factors
TUBA1B	2.63206e-45	0.30097	0.91	0.794	7.0963e-41	1	1.146	ENSBGRG00000001452	protein_coding	Tubulin alpha-1D chain		GO:0000086,GO:0000226,GO:0000278,GO:0003924,GO:0005198,GO:0005200,GO:0005525,GO:0005634,GO:0005737,GO:0005829,GO:0005874,GO:0005881,GO:0007017,GO:0010389,GO:0015630,GO:0019904,GO:0030705,GO:0031594,GO:0036464,GO:0043209,GO:0045121,GO:0050807,GO:0051301,GO:0055037,GO:0070062,GO:0097711	G2/M transition of mitotic cell cycle|microtubule cytoskeleton organization|mitotic cell cycle|GTPase activity|structural molecule activity|structural constituent of cytoskeleton|GTP binding|nucleus|cytoplasm|cytosol|microtubule|cytoplasmic microtubule|microtubule-based process|regulation of G2/M transition of mitotic cell cycle|microtubule cytoskeleton|protein domain specific binding|cytoskeleto…	ko04145,ko04210,ko04530,ko04540,ko05010,ko05016,ko05130	Phagosome|Apoptosis|Tight junction|Gap junction|Alzheimer disease|Huntington disease|Pathogenic Escherichia coli infection
ENSBGRG00000005177	2.64696e-45	0.121944	0.312	0.307	7.13647e-41	1	1.016	ENSBGRG00000005177	protein_coding	DNA-directed RNA polymerases I and III subunit RPAC2-like		GO:0003677,GO:0003899,GO:0005666,GO:0005736,GO:0006360,GO:0006383,GO:0046983	DNA binding|DNA-directed 5'-3' RNA polymerase activity|RNA polymerase III complex|RNA polymerase I complex|transcription by RNA polymerase I|transcription by RNA polymerase III|protein dimerization activity	ko03020,ko04623	RNA polymerase|Cytosolic DNA-sensing pathway
CHD1	3.27091e-45	0.138591	0.367	0.362	8.81869e-41	1	1.014	ENSBGRG00000017292	protein_coding	chromodomain-helicase-DNA-binding protein 1 isoform X3	MYB	GO:0001650,GO:0003677,GO:0004003,GO:0005524,GO:0005634,GO:0005654,GO:0005737,GO:0006338,GO:0006357,GO:0016569,GO:0035064,GO:0043923	fibrillar center|DNA binding|ATP-dependent DNA helicase activity|ATP binding|nucleus|nucleoplasm|cytoplasm|chromatin remodeling|regulation of transcription by RNA polymerase II|covalent chromatin modification|methylated histone binding|positive regulation by host of viral transcription
TAF1D	5.61386e-45	0.241344	0.29	0.257	1.51355e-40	1	1.128	ENSBGRG00000017699	protein_coding	TATA box-binding protein-associated factor RNA polymerase I subunit D, partial		GO:0003677,GO:0005654,GO:0005668,GO:0005815,GO:0006355	DNA binding|nucleoplasm|RNA polymerase transcription factor SL1 complex|microtubule organizing center|regulation of transcription, DNA-templated
SRSF5	6.37918e-45	0.159415	0.504	0.495	1.71989e-40	1	1.018	ENSBGRG00000007863	protein_coding	splicing factor arginine/serine-rich 5		GO:0000381,GO:0000398,GO:0003723,GO:0005634,GO:0005654,GO:0005730,GO:0005829,GO:0006376,GO:0006397,GO:0006405,GO:0006406,GO:0016607,GO:0031124,GO:0032869,GO:0033120,GO:0043422,GO:0045292,GO:0051726,GO:0097421	regulation of alternative mRNA splicing, via spliceosome|mRNA splicing, via spliceosome|RNA binding|nucleus|nucleoplasm|nucleolus|cytosol|mRNA splice site selection|mRNA processing|RNA export from nucleus|mRNA export from nucleus|nuclear speck|mRNA 3'-end processing|cellular response to insulin stimulus|positive regulation of RNA splicing|protein kinase B binding|mRNA cis splicing, via spliceosom…	ko03040,ko05168	Spliceosome|Herpes simplex virus 1 infection
NSD3	7.60158e-45	0.124034	0.422	0.436	2.04946e-40	1	0.968	ENSBGRG00000016971	protein_coding	histone-lysine N-methyltransferase NSD3 isoform X1	HMG			ko00310	Lysine degradation
WAPL	7.84483e-45	0.0597188	0.279	0.303	2.11504e-40	1	0.921	ENSBGRG00000026454	protein_coding	TPA: WAPL family member (wapl-1)-like		GO:0000278,GO:0000775,GO:0000785,GO:0000795,GO:0005634,GO:0005654,GO:0005694,GO:0005737,GO:0005829,GO:0008156,GO:0008278,GO:0009636,GO:0016032,GO:0035562,GO:0045132,GO:0045875,GO:0048146,GO:0051301,GO:0060623,GO:0071168,GO:0071922	mitotic cell cycle|chromosome, centromeric region|chromatin|synaptonemal complex|nucleus|nucleoplasm|chromosome|cytoplasm|cytosol|negative regulation of DNA replication|cohesin complex|response to toxic substance|viral process|negative regulation of chromatin binding|meiotic chromosome segregation|negative regulation of sister chromatid cohesion|positive regulation of fibroblast proliferation|cel…
CNTRL	8.08104e-45	0.174188	0.364	0.302	2.17873e-40	1	1.205	ENSBGRG00000012248	protein_coding	PREDICTED: centriolin		GO:0000086,GO:0004713,GO:0005813,GO:0005829,GO:0010389,GO:0016020,GO:0051301,GO:0090543,GO:0097711,GO:0120103	G2/M transition of mitotic cell cycle|protein tyrosine kinase activity|centrosome|cytosol|regulation of G2/M transition of mitotic cell cycle|membrane|cell division|Flemming body|ciliary basal body-plasma membrane docking|centriolar subdistal appendage
MANF	1.07031e-44	0.0110698	0.261	0.268	2.88565e-40	1	0.974	ENSBGRG00000025630	protein_coding	ARMET protein		GO:0005615,GO:0005783,GO:0006986,GO:0008083,GO:0008289,GO:0031175,GO:0033018	extracellular space|endoplasmic reticulum|response to unfolded protein|growth factor activity|lipid binding|neuron projection development|sarcoplasmic reticulum lumen
SEC14L1	1.43661e-44	0.274792	0.341	0.293	3.87325e-40	1	1.164	ENSBGRG00000012852	protein_coding	SEC14-like protein 1		GO:0005654,GO:0005737,GO:0005794,GO:0005829,GO:0015871,GO:0039536,GO:0039552,GO:0045087,GO:0098772	nucleoplasm|cytoplasm|Golgi apparatus|cytosol|choline transport|negative regulation of RIG-I signaling pathway|RIG-I binding|innate immune response|molecular function regulator
ENSBGRG00000001042	2.41674e-44	0.27302	0.654	0.56	6.51576e-40	1	1.168	ENSBGRG00000001042	protein_coding	PREDICTED: LOW QUALITY PROTEIN: glyceraldehyde-3-phosphate dehydrogenase		GO:0000226,GO:0004365,GO:0005634,GO:0005737,GO:0005811,GO:0005829,GO:0005886,GO:0006006,GO:0006096,GO:0008017,GO:0015630,GO:0017148,GO:0019828,GO:0031965,GO:0035605,GO:0035606,GO:0042802,GO:0050661,GO:0050715,GO:0050821,GO:0050832,GO:0051287,GO:0051402,GO:0051873,GO:0052501,GO:0061844,GO:0071346,GO:0097452,GO:0097718,GO:0098850,GO:0099162,GO:1990904	microtubule cytoskeleton organization|glyceraldehyde-3-phosphate dehydrogenase (NAD+) (phosphorylating) activity|nucleus|cytoplasm|lipid droplet|cytosol|plasma membrane|glucose metabolic process|glycolytic process|microtubule binding|microtubule cytoskeleton|negative regulation of translation|aspartic-type endopeptidase inhibitor activity|nuclear membrane|peptidyl-cysteine S-nitrosylase activity|…	ko00010,ko04066,ko05010,ko05130,ko05132	Glycolysis / Gluconeogenesis|HIF-1 signaling pathway|Alzheimer disease|Pathogenic Escherichia coli infection|Salmonella infection
SLK	2.67247e-44	0.17029	0.387	0.38	7.20525e-40	1	1.018	ENSBGRG00000010186	protein_coding	STE20-like serine/threonine-protein kinase		GO:0004674,GO:0005524,GO:0005737,GO:0006915,GO:0023014,GO:0030334,GO:0031098,GO:0031122,GO:0031252,GO:0032147,GO:0042802,GO:0042803,GO:0042981,GO:0045296,GO:0046777,GO:0048471,GO:0051893,GO:0070062	protein serine/threonine kinase activity|ATP binding|cytoplasm|apoptotic process|signal transduction by protein phosphorylation|regulation of cell migration|stress-activated protein kinase signaling cascade|cytoplasmic microtubule organization|cell leading edge|activation of protein kinase activity|identical protein binding|protein homodimerization activity|regulation of apoptotic process|cadheri…	ko04114	Oocyte meiosis
HK1	4.08998e-44	0.00659959	0.243	0.292	1.1027e-39	1	0.832	ENSBGRG00000011917	protein_coding	PREDICTED: putative hexokinase HKDC1 isoform X1		GO:0001678,GO:0004340,GO:0005524,GO:0005536,GO:0005739,GO:0005829,GO:0006096,GO:0008865,GO:0019158,GO:0019318	cellular glucose homeostasis|glucokinase activity|ATP binding|glucose binding|mitochondrion|cytosol|glycolytic process|fructokinase activity|mannokinase activity|hexose metabolic process	ko00010,ko00051,ko00052,ko00500,ko00520,ko00524,ko04066,ko04910,ko04930,ko04973,ko05131,ko05230	Glycolysis / Gluconeogenesis|Fructose and mannose metabolism|Galactose metabolism|Starch and sucrose metabolism|Amino sugar and nucleotide sugar metabolism|Neomycin, kanamycin and gentamicin biosynthesis|HIF-1 signaling pathway|Insulin signaling pathway|Type II diabetes mellitus|Carbohydrate digestion and absorption|Shigellosis|Central carbon metabolism in cancer
ENSBGRG00000009951	4.31885e-44	0.110566	0.409	0.39	1.1644e-39	1	1.049	ENSBGRG00000009951	protein_coding	Beta-2-microglobulin		GO:0001916,GO:0002237,GO:0002481,GO:0002726,GO:0005576,GO:0005794,GO:0005829,GO:0006955,GO:0009897,GO:0010977,GO:0019885,GO:0033077,GO:0033216,GO:0042026,GO:0042612,GO:0042802,GO:0045646,GO:0048260,GO:0055072,GO:0071283,GO:1900121,GO:1900390,GO:1904434,GO:1904437,GO:1990712	positive regulation of T cell mediated cytotoxicity|response to molecule of bacterial origin|antigen processing and presentation of exogenous protein antigen via MHC class Ib, TAP-dependent|positive regulation of T cell cytokine production|extracellular region|Golgi apparatus|cytosol|immune response|external side of plasma membrane|negative regulation of neuron projection development|antigen proc…
NCOR1	5.21133e-44	0.0391493	0.35	0.392	1.40503e-39	1	0.893	ENSBGRG00000011022	protein_coding	Nuclear receptor corepressor 1	MYB	GO:0000118,GO:0000122,GO:0000790,GO:0000981,GO:0001012,GO:0001102,GO:0003682,GO:0003714,GO:0005634,GO:0005654,GO:0005829,GO:0006325,GO:0006366,GO:0007623,GO:0016020,GO:0017053,GO:0019216,GO:0035257,GO:0042826,GO:0043565,GO:0044212,GO:0045892,GO:0046329,GO:0046966,GO:0051225,GO:0060766,GO:0072362,GO:0072368,GO:0072686,GO:1903799,GO:2000191	histone deacetylase complex|negative regulation of transcription by RNA polymerase II|nuclear chromatin|DNA-binding transcription factor activity, RNA polymerase II-specific|RNA polymerase II regulatory region DNA binding|RNA polymerase II activating transcription factor binding|chromatin binding|transcription corepressor activity|nucleus|nucleoplasm|cytosol|chromatin organization|transcription b…	ko01522,ko04919,ko05202	Endocrine resistance|Thyroid hormone signaling pathway|Transcriptional misregulation in cancer
PPP2R5A	7.96501e-44	0.125973	0.322	0.329	2.14745e-39	1	0.979	ENSBGRG00000021515	protein_coding	TPA: serine/threonine-protein phosphatase 2A 56 kDa regulatory subunit alpha isoform		GO:0000159,GO:0000775,GO:0004721,GO:0005634,GO:0005737,GO:0005813,GO:0005829,GO:0006470,GO:0007165,GO:0016020,GO:0019888,GO:0019900,GO:0030018,GO:0031430,GO:0031952,GO:0035307,GO:0072542,GO:0090219,GO:1903077	protein phosphatase type 2A complex|chromosome, centromeric region|phosphoprotein phosphatase activity|nucleus|cytoplasm|centrosome|cytosol|protein dephosphorylation|signal transduction|membrane|protein phosphatase regulator activity|kinase binding|Z disc|M band|regulation of protein autophosphorylation|positive regulation of protein dephosphorylation|protein phosphatase activator activity|negati…	ko03015,ko04071,ko04114,ko04151,ko04152,ko04261,ko04728,ko05165	mRNA surveillance pathway|Sphingolipid signaling pathway|Oocyte meiosis|PI3K-Akt signaling pathway|AMPK signaling pathway|Adrenergic signaling in cardiomyocytes|Dopaminergic synapse|Human papillomavirus infection
FUS	8.00801e-44	0.0422209	0.452	0.495	2.15904e-39	1	0.913	ENSBGRG00000022802	protein_coding	fusion, partial		GO:0003677,GO:0003723,GO:0005634,GO:0005737,GO:0006355,GO:0046872	DNA binding|RNA binding|nucleus|cytoplasm|regulation of transcription, DNA-templated|metal ion binding	ko05202	Transcriptional misregulation in cancer
BAX	9.27611e-44	0.130674	0.91	0.809	2.50093e-39	1	1.125	ENSBGRG00000018680	protein_coding	PREDICTED: apoptosis regulator BAX isoform X2		GO:0001541,GO:0001764,GO:0001777,GO:0001782,GO:0001783,GO:0001822,GO:0001836,GO:0001844,GO:0001974,GO:0002262,GO:0002352,GO:0002358,GO:0002904,GO:0005634,GO:0005635,GO:0005737,GO:0005739,GO:0005741,GO:0005757,GO:0005783,GO:0005789,GO:0005829,GO:0006687,GO:0006808,GO:0006919,GO:0007281,GO:0008053,GO:0008289,GO:0008625,GO:0008630,GO:0008635,GO:0008637,GO:0009566,GO:0009636,GO:0009651,GO:0010248,GO:…	ovarian follicle development|neuron migration|T cell homeostatic proliferation|B cell homeostasis|B cell apoptotic process|kidney development|release of cytochrome c from mitochondria|protein insertion into mitochondrial membrane involved in apoptotic signaling pathway|blood vessel remodeling|myeloid cell homeostasis|B cell negative selection|B cell homeostatic proliferation|positive regulation o…	ko01521,ko01522,ko01524,ko04071,ko04115,ko04141,ko04210,ko04211,ko04215,ko04217,ko04722,ko04932,ko04933,ko05014,ko05016,ko05020,ko05130,ko05131,ko05132,ko05152,ko05160,ko05161,ko05162,ko05163,ko05164,ko05165,ko05166,ko05167,ko05168,ko05169,ko05170,ko05200,ko05202,ko05203,ko05210,ko05212,ko05213,ko05214,ko05216,ko05217,ko05218,ko05220,ko05222,ko05223,ko05224,ko05225,ko05226	EGFR tyrosine kinase inhibitor resistance|Endocrine resistance|Platinum drug resistance|Sphingolipid signaling pathway|p53 signaling pathway|Protein processing in endoplasmic reticulum|Apoptosis|Longevity regulating pathway|Apoptosis - multiple species|Necroptosis|Neurotrophin signaling pathway|Non-alcoholic fatty liver disease (NAFLD)|AGE-RAGE signaling pathway in diabetic complications|Amyotrop…
ETFB	9.96465e-44	0.171323	0.475	0.46	2.68657e-39	1	1.033	ENSBGRG00000013749	protein_coding	electron transfer flavoprotein subunit beta isoform X1		GO:0000166,GO:0005759,GO:0005829,GO:0009055,GO:0033539	nucleotide binding|mitochondrial matrix|cytosol|electron transfer activity|fatty acid beta-oxidation using acyl-CoA dehydrogenase
TOP2B	1.20814e-43	0.059044	0.384	0.413	3.25726e-39	1	0.93	ENSBGRG00000010489	protein_coding	DNA topoisomerase 2-beta, partial		GO:0000712,GO:0000819,GO:0001764,GO:0003677,GO:0003682,GO:0003918,GO:0005080,GO:0005524,GO:0005634,GO:0005654,GO:0005829,GO:0006265,GO:0007409,GO:0008022,GO:0019035,GO:0019899,GO:0030900,GO:0042826,GO:0044774,GO:0045870,GO:0046872,GO:0046982,GO:1990904	resolution of meiotic recombination intermediates|sister chromatid segregation|neuron migration|DNA binding|chromatin binding|DNA topoisomerase type II (ATP-hydrolyzing) activity|protein kinase C binding|ATP binding|nucleus|nucleoplasm|cytosol|DNA topological change|axonogenesis|protein C-terminus binding|viral integration complex|enzyme binding|forebrain development|histone deacetylase binding|m…	ko01524	Platinum drug resistance
LAP3	1.38896e-43	0.0297513	0.22	0.259	3.74477e-39	1	0.849	ENSBGRG00000020079	protein_coding	TPA: cytosol aminopeptidase		GO:0004177,GO:0005654,GO:0005737,GO:0005739,GO:0005829,GO:0008233,GO:0008235,GO:0030145,GO:0030496,GO:0097718	aminopeptidase activity|nucleoplasm|cytoplasm|mitochondrion|cytosol|peptidase activity|metalloexopeptidase activity|manganese ion binding|midbody|disordered domain specific binding	ko00330,ko00480	Arginine and proline metabolism|Glutathione metabolism
CCAR1	1.92045e-43	0.0616948	0.306	0.363	5.17771e-39	1	0.843	ENSBGRG00000010118	protein_coding	PREDICTED: cell division cycle and apoptosis regulator protein 1 isoform X2		GO:0000398,GO:0000980,GO:0003713,GO:0003714,GO:0003723,GO:0005634,GO:0005654,GO:0006355,GO:0006915,GO:0007049,GO:0008284,GO:0030335,GO:0030374,GO:0048471	mRNA splicing, via spliceosome|RNA polymerase II distal enhancer sequence-specific DNA binding|transcription coactivator activity|transcription corepressor activity|RNA binding|nucleus|nucleoplasm|regulation of transcription, DNA-templated|apoptotic process|cell cycle|positive regulation of cell proliferation|positive regulation of cell migration|nuclear receptor transcription coactivator activit…
N4BP1	3.37019e-43	0.190992	0.257	0.246	9.08638e-39	1	1.045	ENSBGRG00000012870	protein_coding	NEDD4-binding protein 1		GO:0005730,GO:0016605,GO:0031397,GO:0032435,GO:0034644	nucleolus|PML body|negative regulation of protein ubiquitination|negative regulation of proteasomal ubiquitin-dependent protein catabolic process|cellular response to UV
SMCHD1	4.60542e-43	0.166072	0.271	0.245	1.24167e-38	1	1.106	ENSBGRG00000021081	protein_coding	TPA: structural maintenance of chromosomes flexible hinge domain containing 1		GO:0001740,GO:0003677,GO:0005524,GO:0006302,GO:0009048,GO:0016887,GO:0035861,GO:0042803,GO:0043584,GO:0045739,GO:0060820,GO:0060821,GO:0070868,GO:2000042,GO:2001034	Barr body|DNA binding|ATP binding|double-strand break repair|dosage compensation by inactivation of X chromosome|ATPase activity|site of double-strand break|protein homodimerization activity|nose development|positive regulation of DNA repair|inactivation of X chromosome by heterochromatin assembly|inactivation of X chromosome by DNA methylation|heterochromatin organization involved in chromatin s…
KMT2C	4.7062e-43	0.0515327	0.262	0.288	1.26884e-38	1	0.91	ENSBGRG00000008413	protein_coding	PREDICTED: histone-lysine N-methyltransferase 2C	HMG	GO:0003677,GO:0003713,GO:0003723,GO:0005634,GO:0005654,GO:0016746,GO:0018024,GO:0035097,GO:0042393,GO:0042800,GO:0044666,GO:0045652,GO:0045944,GO:0046872	DNA binding|transcription coactivator activity|RNA binding|nucleus|nucleoplasm|transferase activity, transferring acyl groups|histone-lysine N-methyltransferase activity|histone methyltransferase complex|histone binding|histone methyltransferase activity (H3-K4 specific)|MLL3/4 complex|regulation of megakaryocyte differentiation|positive regulation of transcription by RNA polymerase II|metal ion …	ko00310	Lysine degradation
ENSBGRG00000010041	5.50091e-43	0.0286965	0.304	0.359	1.4831e-38	1	0.847	ENSBGRG00000010041	protein_coding	PREDICTED: THO complex subunit 2 isoform X8		GO:0003723,GO:0006397,GO:0008380,GO:0016607,GO:0048666,GO:0048699,GO:0051028	RNA binding|mRNA processing|RNA splicing|nuclear speck|neuron development|generation of neurons|mRNA transport	ko03013,ko03040	RNA transport|Spliceosome
ENSBGRG00000023084	8.7373e-43	0.0482562	0.371	0.421	2.35566e-38	1	0.881	ENSBGRG00000023084	protein_coding	PREDICTED: proteasome subunit alpha type-7		GO:0004175,GO:0004298,GO:0005634,GO:0005737,GO:0005839,GO:0010498,GO:0010499,GO:0019773,GO:0042802,GO:0043161,GO:0098794	endopeptidase activity|threonine-type endopeptidase activity|nucleus|cytoplasm|proteasome core complex|proteasomal protein catabolic process|proteasomal ubiquitin-independent protein catabolic process|proteasome core complex, alpha-subunit complex|identical protein binding|proteasome-mediated ubiquitin-dependent protein catabolic process|postsynapse	ko03050	Proteasome
TLE5	1.52856e-42	0.137422	0.274	0.274	4.12114e-38	1	1	ENSBGRG00000000793	protein_coding	amino-terminal enhancer of split isoform b		GO:0000122,GO:0001501,GO:0003714,GO:0005634,GO:0005667,GO:0007275,GO:0009887,GO:0010629,GO:0016055,GO:0031668,GO:0032091,GO:0040008,GO:0042802,GO:0045892,GO:0060761,GO:0070491,GO:0070555,GO:0090090,GO:2000210	negative regulation of transcription by RNA polymerase II|skeletal system development|transcription corepressor activity|nucleus|transcription factor complex|multicellular organism development|animal organ morphogenesis|negative regulation of gene expression|Wnt signaling pathway|cellular response to extracellular stimulus|negative regulation of protein binding|regulation of growth|identical prot…
ENSBGRG00000021505	2.19695e-42	0.23114	0.505	0.449	5.92319e-38	1	1.125	ENSBGRG00000021505	protein_coding	nuclear fragile X mental retardation-interacting protein 2		GO:0003723,GO:0005634,GO:0005654,GO:0005737,GO:0005829,GO:0010494,GO:0016020,GO:0016604,GO:0042788	RNA binding|nucleus|nucleoplasm|cytoplasm|cytosol|cytoplasmic stress granule|membrane|nuclear body|polysomal ribosome
ENSBGRG00000013279	2.23465e-42	0.0778239	0.236	0.259	6.02484e-38	1	0.911	ENSBGRG00000013279	protein_coding	PREDICTED: RNA-binding protein 27 isoform X2		GO:0003723,GO:0003729,GO:0005634,GO:0005737,GO:0006397,GO:0016607,GO:0046833,GO:0046872	RNA binding|mRNA binding|nucleus|cytoplasm|mRNA processing|nuclear speck|positive regulation of RNA export from nucleus|metal ion binding
ENSBGRG00000016969	2.49514e-42	0.0230222	0.414	0.459	6.72715e-38	1	0.902	ENSBGRG00000016969	protein_coding	PREDICTED: nucleophosmin isoform X1		GO:0000055,GO:0000056,GO:0003682,GO:0003723,GO:0004860,GO:0005654,GO:0005730,GO:0005737,GO:0005813,GO:0006281,GO:0006338,GO:0006407,GO:0008284,GO:0010824,GO:0032071,GO:0042273,GO:0042274,GO:0042393,GO:0043066,GO:0044387,GO:0045727,GO:0045893,GO:0045944,GO:0046599,GO:0060699,GO:0060735,GO:1902751,GO:1990904	ribosomal large subunit export from nucleus|ribosomal small subunit export from nucleus|chromatin binding|RNA binding|protein kinase inhibitor activity|nucleoplasm|nucleolus|cytoplasm|centrosome|DNA repair|chromatin remodeling|rRNA export from nucleus|positive regulation of cell proliferation|regulation of centrosome duplication|regulation of endodeoxyribonuclease activity|ribosomal large subunit…
SRI	3.38642e-42	0.0774565	0.259	0.286	9.13014e-38	1	0.906	ENSBGRG00000021029	protein_coding	Sorcin		GO:0002020,GO:0005509,GO:0005654,GO:0005829,GO:0005886,GO:0006816,GO:0010459,GO:0030018,GO:0033017,GO:0035774,GO:0042584,GO:0042994,GO:0046982,GO:0051281,GO:0055118,GO:0060315,GO:0070062,GO:0070491,GO:0086004,GO:1901077,GO:1901841,GO:1901844,GO:2000678	protease binding|calcium ion binding|nucleoplasm|cytosol|plasma membrane|calcium ion transport|negative regulation of heart rate|Z disc|sarcoplasmic reticulum membrane|positive regulation of insulin secretion involved in cellular response to glucose stimulus|chromaffin granule membrane|cytoplasmic sequestering of transcription factor|protein heterodimerization activity|positive regulation of rele…
ENSBGRG00000008892	6.75468e-42	0.140464	0.529	0.519	1.82113e-37	1	1.019	ENSBGRG00000008892	protein_coding	hypothetical protein WR25_07110 isoform B		GO:0005509,GO:0005622,GO:0019722	calcium ion binding|intracellular|calcium-mediated signaling	ko04014,ko04015,ko04020,ko04022,ko04024,ko04070,ko04114,ko04218,ko04261,ko04270,ko04371,ko04625,ko04713,ko04720,ko04722,ko04728,ko04740,ko04744,ko04745,ko04750,ko04910,ko04912,ko04915,ko04916,ko04921,ko04922,ko04924,ko04925,ko04970,ko04971,ko05010,ko05031,ko05034,ko05133,ko05152,ko05163,ko05167,ko05170,ko05200,ko05214,ko05418	Ras signaling pathway|Rap1 signaling pathway|Calcium signaling pathway|cGMP-PKG signaling pathway|cAMP signaling pathway|Phosphatidylinositol signaling system|Oocyte meiosis|Cellular senescence|Adrenergic signaling in cardiomyocytes|Vascular smooth muscle contraction|Apelin signaling pathway|C-type lectin receptor signaling pathway|Circadian entrainment|Long-term potentiation|Neurotrophin signali…
ENSBGRG00000021991	7.32196e-42	0.155599	0.466	0.404	1.97407e-37	1	1.153	ENSBGRG00000021991	protein_coding	PREDICTED: proteasome subunit beta type-9		GO:0002376,GO:0004175,GO:0004298,GO:0005634,GO:0005737,GO:0005829,GO:0005839,GO:0010498,GO:0010499,GO:0019774,GO:0043161,GO:1990111,GO:2000116	immune system process|endopeptidase activity|threonine-type endopeptidase activity|nucleus|cytoplasm|cytosol|proteasome core complex|proteasomal protein catabolic process|proteasomal ubiquitin-independent protein catabolic process|proteasome core complex, beta-subunit complex|proteasome-mediated ubiquitin-dependent protein catabolic process|spermatoproteasome complex|regulation of cysteine-type e…	ko03050	Proteasome
PHF3	8.04694e-42	0.0452688	0.437	0.486	2.16954e-37	1	0.899	ENSBGRG00000022995	protein_coding	PHD finger protein 3, partial		GO:0006351,GO:0007275,GO:0046872	transcription, DNA-templated|multicellular organism development|metal ion binding
ENSBGRG00000022832	1.40908e-41	0.219633	0.649	0.589	3.79903e-37	1	1.102	ENSBGRG00000022832	protein_coding	PREDICTED: 60S ribosomal protein L9		GO:0002181,GO:0003735,GO:0019843,GO:0022625	cytoplasmic translation|structural constituent of ribosome|rRNA binding|cytosolic large ribosomal subunit	ko03010	Ribosome
EML4	1.72835e-41	0.102794	0.251	0.255	4.65981e-37	1	0.984	ENSBGRG00000019698	protein_coding	echinoderm microtubule-associated protein-like 4 isoform X5	zf-GATA	GO:0000226,GO:0005737,GO:0005874,GO:0007026,GO:0008017,GO:0015630	microtubule cytoskeleton organization|cytoplasm|microtubule|negative regulation of microtubule depolymerization|microtubule binding|microtubule cytoskeleton	ko05200,ko05223,ko05235	Pathways in cancer|Non-small cell lung cancer|PD-L1 expression and PD-1 checkpoint pathway in cancer
LGALS1	1.89743e-41	0.19581	0.576	0.429	5.11566e-37	1	1.343	ENSBGRG00000001172	protein_coding	unnamed protein product		GO:0002317,GO:0005615,GO:0005622,GO:0006915,GO:0030246,GO:0031295,GO:0045445,GO:0046598	plasma cell differentiation|extracellular space|intracellular|apoptotic process|carbohydrate binding|T cell costimulation|myoblast differentiation|positive regulation of viral entry into host cell
HNRNPF	2.21527e-41	0.114546	0.246	0.252	5.97259e-37	1	0.976	ENSBGRG00000024688	protein_coding	heterogeneous nuclear ribonucleoprotein F		GO:0003727,GO:0005654,GO:0005681,GO:0006397,GO:0008380,GO:0043484	single-stranded RNA binding|nucleoplasm|spliceosomal complex|mRNA processing|RNA splicing|regulation of RNA splicing
CALR	3.03419e-41	0.121412	0.567	0.545	8.18047e-37	1	1.04	ENSBGRG00000007159	protein_coding	Calreticulin		GO:0005509,GO:0006457,GO:0030246,GO:0033018,GO:0050821,GO:0051082	calcium ion binding|protein folding|carbohydrate binding|sarcoplasmic reticulum lumen|protein stabilization|unfolded protein binding	ko04141,ko04145,ko04612,ko05142,ko05163,ko05166,ko05168,ko05169,ko05170	Protein processing in endoplasmic reticulum|Phagosome|Antigen processing and presentation|Chagas disease (American trypanosomiasis)|Human cytomegalovirus infection|Human T-cell leukemia virus 1 infection|Herpes simplex virus 1 infection|Epstein-Barr virus infection|Human immunodeficiency virus 1 infection
SFPQ	3.50991e-41	0.220773	0.64	0.592	9.46306e-37	1	1.081	ENSBGRG00000011649	protein_coding	splicing factor, proline- and glutamine-rich isoform X1
CREBRF	4.16307e-41	0.0834884	0.251	0.279	1.1224e-36	1	0.9	ENSBGRG00000014123	protein_coding	PREDICTED: CREB3 regulatory factor	TF_bZIP	GO:0000122,GO:0000977,GO:0000981,GO:0001228,GO:0005634,GO:0005654,GO:0005737,GO:0016604,GO:0030968,GO:0032388,GO:0034976,GO:0042711,GO:0045732,GO:0045944,GO:0051222,GO:1900102,GO:1900170,GO:1902213	negative regulation of transcription by RNA polymerase II|RNA polymerase II regulatory region sequence-specific DNA binding|DNA-binding transcription factor activity, RNA polymerase II-specific|DNA-binding transcription activator activity, RNA polymerase II-specific|nucleus|nucleoplasm|cytoplasm|nuclear body|endoplasmic reticulum unfolded protein response|positive regulation of intracellular tran…
ENSBGRG00000001634	4.44426e-41	0.0515994	0.369	0.409	1.19822e-36	1	0.902	ENSBGRG00000001634	protein_coding	PREDICTED: eukaryotic translation initiation factor 4B isoform X2		GO:0001731,GO:0002181,GO:0003723,GO:0003743,GO:0004386,GO:0005829,GO:0005844,GO:0006413,GO:0006446,GO:0016281,GO:0033592,GO:0034057,GO:0043024,GO:0097010	formation of translation preinitiation complex|cytoplasmic translation|RNA binding|translation initiation factor activity|helicase activity|cytosol|polysome|translational initiation|regulation of translational initiation|eukaryotic translation initiation factor 4F complex|RNA strand annealing activity|RNA strand-exchange activity|ribosomal small subunit binding|eukaryotic translation initiation f…
SGK1	6.06866e-41	0.333331	0.32	0.225	1.63617e-36	1	1.422	ENSBGRG00000018550	protein_coding	SGK1		GO:0004674,GO:0004712,GO:0005524,GO:0005634,GO:0005737,GO:0005739,GO:0005789,GO:0005829,GO:0005886,GO:0006915,GO:0006974,GO:0015459,GO:0016607,GO:0018105,GO:0035556,GO:0048812	protein serine/threonine kinase activity|protein serine/threonine/tyrosine kinase activity|ATP binding|nucleus|cytoplasm|mitochondrion|endoplasmic reticulum membrane|cytosol|plasma membrane|apoptotic process|cellular response to DNA damage stimulus|potassium channel regulator activity|nuclear speck|peptidyl-serine phosphorylation|intracellular signal transduction|neuron projection morphogenesis
ENSBGRG00000000684	6.13581e-41	0.0348001	0.335	0.386	1.65427e-36	1	0.868	ENSBGRG00000000684	protein_coding	chromodomain-helicase-DNA-binding protein 4 isoform X1	MYB	GO:0000790,GO:0001103,GO:0003677,GO:0004003,GO:0004407,GO:0005524,GO:0005634,GO:0005654,GO:0005737,GO:0005813,GO:0006357,GO:0008270,GO:0016020,GO:0016581,GO:0032991,GO:0042826,GO:0043044	nuclear chromatin|RNA polymerase II repressing transcription factor binding|DNA binding|ATP-dependent DNA helicase activity|histone deacetylase activity|ATP binding|nucleus|nucleoplasm|cytoplasm|centrosome|regulation of transcription by RNA polymerase II|zinc ion binding|membrane|NuRD complex|protein-containing complex|histone deacetylase binding|ATP-dependent chromatin remodeling	ko05165,ko05203	Human papillomavirus infection|Viral carcinogenesis
CEP350	8.39734e-41	0.0485594	0.346	0.377	2.26401e-36	1	0.918	ENSBGRG00000010338	protein_coding	centrosome-associated protein 350 isoform X1		GO:0005634,GO:0005813,GO:0005814,GO:0005819,GO:0008017,GO:0016020,GO:0034453,GO:0042995	nucleus|centrosome|centriole|spindle|microtubule binding|membrane|microtubule anchoring|cell projection
MSN	1.07925e-40	0.114032	0.44	0.405	2.90977e-36	1	1.086	ENSBGRG00000009295	protein_coding	Moesin		GO:0001771,GO:0001931,GO:0003725,GO:0003779,GO:0005102,GO:0005829,GO:0005856,GO:0005902,GO:0005925,GO:0008360,GO:0008361,GO:0009986,GO:0010628,GO:0016323,GO:0016324,GO:0019901,GO:0022612,GO:0022614,GO:0030175,GO:0031143,GO:0031528,GO:0042098,GO:0043209,GO:0045198,GO:0048471,GO:0050839,GO:0061028,GO:0070489,GO:0071394,GO:0071437,GO:0071803,GO:0072678,GO:1902966,GO:1903364,GO:2000401,GO:2000643	immunological synapse formation|uropod|double-stranded RNA binding|actin binding|signaling receptor binding|cytosol|cytoskeleton|microvillus|focal adhesion|regulation of cell shape|regulation of cell size|cell surface|positive regulation of gene expression|basolateral plasma membrane|apical plasma membrane|protein kinase binding|gland morphogenesis|membrane to membrane docking|filopodium|pseudopo…	ko04530,ko04670,ko04810,ko05162,ko05205	Tight junction|Leukocyte transendothelial migration|Regulation of actin cytoskeleton|Measles|Proteoglycans in cancer
ENSBGRG00000018954	4.64187e-40	0.113512	0.3	0.321	1.2515e-35	1	0.935	ENSBGRG00000018954	pseudogene	Integrin beta-1		GO:0001618,GO:0001968,GO:0005178,GO:0005925,GO:0007160,GO:0007229,GO:0008305,GO:0009986,GO:0010710,GO:0016020,GO:0016477,GO:0030027,GO:0031623,GO:0032587,GO:0033627,GO:0038023,GO:0042383,GO:0042470,GO:0046872,GO:0046982,GO:0055037,GO:0071404,GO:0071438,GO:0098639,GO:1903078	virus receptor activity|fibronectin binding|integrin binding|focal adhesion|cell-matrix adhesion|integrin-mediated signaling pathway|integrin complex|cell surface|regulation of collagen catabolic process|membrane|cell migration|lamellipodium|receptor internalization|ruffle membrane|cell adhesion mediated by integrin|signaling receptor activity|sarcolemma|melanosome|metal ion binding|protein heter…	ko04015,ko04145,ko04151,ko04360,ko04510,ko04512,ko04514,ko04530,ko04611,ko04670,ko04810,ko05100,ko05130,ko05131,ko05133,ko05135,ko05140,ko05145,ko05165,ko05200,ko05205,ko05222,ko05410,ko05412,ko05414	Rap1 signaling pathway|Phagosome|PI3K-Akt signaling pathway|Axon guidance|Focal adhesion|ECM-receptor interaction|Cell adhesion molecules (CAMs)|Tight junction|Platelet activation|Leukocyte transendothelial migration|Regulation of actin cytoskeleton|Bacterial invasion of epithelial cells|Pathogenic Escherichia coli infection|Shigellosis|Pertussis|Yersinia infection|Leishmaniasis|Toxoplasmosis|Hum…
CCDC186	5.1037e-40	0.0945463	0.272	0.294	1.37601e-35	1	0.925	ENSBGRG00000025005	protein_coding	hypothetical protein M91_19431, partial
ENSBGRG00000018140	7.19552e-40	0.266881	0.843	0.734	1.93998e-35	1	1.149	ENSBGRG00000018140	protein_coding	60S ribosomal protein L22 isoform X1		GO:0003723,GO:0003735,GO:0005634,GO:0005737,GO:0005840,GO:0006412,GO:0008201,GO:0022625,GO:0045182,GO:0046632,GO:0098793,GO:0098978,GO:0099577,GO:1990904	RNA binding|structural constituent of ribosome|nucleus|cytoplasm|ribosome|translation|heparin binding|cytosolic large ribosomal subunit|translation regulator activity|alpha-beta T cell differentiation|presynapse|glutamatergic synapse|regulation of translation at presynapse, modulating synaptic transmission|ribonucleoprotein complex	ko03010	Ribosome
TCERG1	1.31028e-39	0.0260067	0.201	0.254	3.53264e-35	1	0.791	ENSBGRG00000013462	protein_coding	TPA: transcription elongation regulator 1 isoform 1		GO:0000122,GO:0001103,GO:0003713,GO:0003714,GO:0003723,GO:0005634,GO:0005654,GO:0006366,GO:0042802,GO:0070063,GO:0070064	negative regulation of transcription by RNA polymerase II|RNA polymerase II repressing transcription factor binding|transcription coactivator activity|transcription corepressor activity|RNA binding|nucleus|nucleoplasm|transcription by RNA polymerase II|identical protein binding|RNA polymerase binding|proline-rich region binding	ko03040,ko04212	Spliceosome|Longevity regulating pathway - worm
ENSBGRG00000022189	1.971e-39	0.101683	0.248	0.265	5.31401e-35	1	0.936	ENSBGRG00000022189	protein_coding	ABC transporter TAP2		GO:0000166,GO:0001916,GO:0002237,GO:0002250,GO:0002481,GO:0002485,GO:0002489,GO:0002591,GO:0005524,GO:0005783,GO:0015031,GO:0015433,GO:0015833,GO:0016021,GO:0016607,GO:0019885,GO:0023029,GO:0030176,GO:0042270,GO:0042288,GO:0042626,GO:0042803,GO:0042824,GO:0042825,GO:0043231,GO:0043531,GO:0046967,GO:0046968,GO:0046978,GO:0046979,GO:0046980,GO:0046982,GO:0065003	nucleotide binding|positive regulation of T cell mediated cytotoxicity|response to molecule of bacterial origin|adaptive immune response|antigen processing and presentation of exogenous protein antigen via MHC class Ib, TAP-dependent|antigen processing and presentation of endogenous peptide antigen via MHC class I via ER pathway, TAP-dependent|antigen processing and presentation of endogenous pep…	ko02010,ko04145,ko04612,ko05163,ko05168,ko05169,ko05170,ko05340	ABC transporters|Phagosome|Antigen processing and presentation|Human cytomegalovirus infection|Herpes simplex virus 1 infection|Epstein-Barr virus infection|Human immunodeficiency virus 1 infection|Primary immunodeficiency
PRPF4B	1.99461e-39	0.0522388	0.505	0.541	5.37766e-35	1	0.933	ENSBGRG00000008304	protein_coding	PREDICTED: serine/threonine-protein kinase PRP4 homolog		GO:0004672,GO:0004674,GO:0005524,GO:0005634,GO:0005694,GO:0006397,GO:0006468,GO:0008380,GO:0016607,GO:0071013	protein kinase activity|protein serine/threonine kinase activity|ATP binding|nucleus|chromosome|mRNA processing|protein phosphorylation|RNA splicing|nuclear speck|catalytic step 2 spliceosome
ENSBGRG00000005433	3.35389e-39	0.128921	0.524	0.526	9.04242e-35	1	0.996	ENSBGRG00000005433	protein_coding	eukaryotic translation elongation factor 1 delta transcript variant 2		GO:0003746,GO:0005853	translation elongation factor activity|eukaryotic translation elongation factor 1 complex
ENSBGRG00000012118	4.7703e-39	0.206097	0.277	0.253	1.28612e-34	1	1.095	ENSBGRG00000012118	protein_coding	PREDICTED: gamma-interferon-inducible protein 16		GO:0000122,GO:0000978,GO:0001078,GO:0001819,GO:0002218,GO:0003690,GO:0003723,GO:0005634,GO:0005654,GO:0005730,GO:0005829,GO:0006914,GO:0006954,GO:0008134,GO:0008283,GO:0010506,GO:0016020,GO:0016607,GO:0030097,GO:0030099,GO:0030224,GO:0032481,GO:0032731,GO:0040029,GO:0042149,GO:0042771,GO:0042802,GO:0043392,GO:0045071,GO:0045087,GO:0045824,GO:0045892,GO:0045944,GO:0051607,GO:0071479,GO:0072332,GO:…	negative regulation of transcription by RNA polymerase II|RNA polymerase II proximal promoter sequence-specific DNA binding|proximal promoter DNA-binding transcription repressor activity, RNA polymerase II-specific|positive regulation of cytokine production|activation of innate immune response|double-stranded DNA binding|RNA binding|nucleus|nucleoplasm|nucleolus|cytosol|autophagy|inflammatory res…	ko04621	NOD-like receptor signaling pathway
ENSBGRG00000009070	1.11478e-38	0.227848	0.921	0.817	3.00557e-34	1	1.127	ENSBGRG00000009070	protein_coding	unnamed protein product, partial		GO:0003746,GO:0003924,GO:0005525,GO:0005634,GO:0005730,GO:0005737,GO:0005886,GO:0006412,GO:0006414,GO:0071364	translation elongation factor activity|GTPase activity|GTP binding|nucleus|nucleolus|cytoplasm|plasma membrane|translation|translational elongation|cellular response to epidermal growth factor stimulus	ko03013,ko05134,ko05140	RNA transport|Legionellosis|Leishmaniasis
EIF3M	1.2218e-38	0.134387	0.515	0.507	3.2941e-34	1	1.016	ENSBGRG00000015042	protein_coding	unnamed protein product, partial		GO:0001732,GO:0002183,GO:0003743,GO:0005829,GO:0005852,GO:0006413,GO:0016282,GO:0031369,GO:0033290,GO:0071541	formation of cytoplasmic translation initiation complex|cytoplasmic translational initiation|translation initiation factor activity|cytosol|eukaryotic translation initiation factor 3 complex|translational initiation|eukaryotic 43S preinitiation complex|translation initiation factor binding|eukaryotic 48S preinitiation complex|eukaryotic translation initiation factor 3 complex, eIF3m
HSPD1	1.63281e-38	0.206018	0.515	0.493	4.40222e-34	1	1.045	ENSBGRG00000000539	protein_coding	60 kDa heat shock protein, mitochondrial isoform X1		GO:0005524,GO:0005737,GO:0005739,GO:0005759,GO:0005829,GO:0006458,GO:0007005,GO:0008637,GO:0009409,GO:0016787,GO:0032991,GO:0042026,GO:0042110,GO:0045041,GO:0051082	ATP binding|cytoplasm|mitochondrion|mitochondrial matrix|cytosol|'de novo' protein folding|mitochondrion organization|apoptotic mitochondrial changes|response to cold|hydrolase activity|protein-containing complex|protein refolding|T cell activation|protein import into mitochondrial intermembrane space|unfolded protein binding
ENSBGRG00000004082	2.94482e-38	0.150039	0.557	0.538	7.93952e-34	1	1.035	ENSBGRG00000004082	protein_coding	PREDICTED: LOW QUALITY PROTEIN: heterogeneous nuclear ribonucleoprotein A1-like isoform X2	CSD	GO:0000381,GO:0000398,GO:0003697,GO:0003723,GO:0003727,GO:0003729,GO:0005634,GO:0005654,GO:0005681,GO:0005737,GO:0006405,GO:0008543,GO:0016020,GO:0016032,GO:0016070,GO:0019904,GO:0032211,GO:0032212,GO:0035198,GO:0036002,GO:0042149,GO:0042802,GO:0051028,GO:0051168,GO:0051170,GO:0061752,GO:0070062,GO:0071013,GO:0098505,GO:1903936,GO:1990904	regulation of alternative mRNA splicing, via spliceosome|mRNA splicing, via spliceosome|single-stranded DNA binding|RNA binding|single-stranded RNA binding|mRNA binding|nucleus|nucleoplasm|spliceosomal complex|cytoplasm|RNA export from nucleus|fibroblast growth factor receptor signaling pathway|membrane|viral process|RNA metabolic process|protein domain specific binding|negative regulation of tel…	ko03015	mRNA surveillance pathway
SLTM	5.30731e-38	0.0278144	0.34	0.378	1.4309e-33	1	0.899	ENSBGRG00000009817	protein_coding	SAFB-like transcription modulator, partial		GO:0003723,GO:0005634,GO:0005654,GO:0006357,GO:0006915,GO:0016604,GO:0043565,GO:0050684	RNA binding|nucleus|nucleoplasm|regulation of transcription by RNA polymerase II|apoptotic process|nuclear body|sequence-specific DNA binding|regulation of mRNA processing
JUN	1.19292e-37	0.107511	0.93	0.821	3.21624e-33	1	1.133	ENSBGRG00000024565	protein_coding	PREDICTED: transcription factor AP-1	TF_bZIP	GO:0000122,GO:0000790,GO:0000978,GO:0000981,GO:0003713,GO:0005654,GO:0005667,GO:0007265,GO:0008134,GO:0009314,GO:0009612,GO:0010033,GO:0032496,GO:0032870,GO:0034097,GO:0042493,GO:0044212,GO:0045597,GO:0045944,GO:0051591,GO:0051726	negative regulation of transcription by RNA polymerase II|nuclear chromatin|RNA polymerase II proximal promoter sequence-specific DNA binding|DNA-binding transcription factor activity, RNA polymerase II-specific|transcription coactivator activity|nucleoplasm|transcription factor complex|Ras protein signal transduction|transcription factor binding|response to radiation|response to mechanical stimu…	ko01522,ko04010,ko04012,ko04013,ko04024,ko04137,ko04210,ko04214,ko04310,ko04380,ko04510,ko04530,ko04620,ko04621,ko04624,ko04625,ko04657,ko04658,ko04659,ko04660,ko04662,ko04668,ko04722,ko04912,ko04915,ko04921,ko04926,ko04932,ko04933,ko05030,ko05031,ko05120,ko05130,ko05131,ko05132,ko05133,ko05135,ko05140,ko05142,ko05161,ko05162,ko05166,ko05167,ko05169,ko05170,ko05200,ko05203,ko05210,ko05211,ko05224…	Endocrine resistance|MAPK signaling pathway|ErbB signaling pathway|MAPK signaling pathway - fly|cAMP signaling pathway|Mitophagy - animal|Apoptosis|Apoptosis - fly|Wnt signaling pathway|Osteoclast differentiation|Focal adhesion|Tight junction|Toll-like receptor signaling pathway|NOD-like receptor signaling pathway|Toll and Imd signaling pathway|C-type lectin receptor signaling pathway|IL-17 signa…
BZW1	1.4678e-37	0.0496962	0.504	0.521	3.95734e-33	1	0.967	ENSBGRG00000023222	protein_coding	PREDICTED: basic leucine zipper and W2 domain-containing protein 1 isoform X1		GO:0005737	cytoplasm
ATP2B1	2.81903e-37	0.0928475	0.353	0.347	7.60039e-33	1	1.017	ENSBGRG00000002414	protein_coding	PREDICTED: plasma membrane calcium-transporting ATPase 1 isoform X1		GO:0005388,GO:0005516,GO:0005524,GO:0005887,GO:0006874,GO:0030165,GO:0046872,GO:0051480	calcium-transporting ATPase activity|calmodulin binding|ATP binding|integral component of plasma membrane|cellular calcium ion homeostasis|PDZ domain binding|metal ion binding|regulation of cytosolic calcium ion concentration	ko04020,ko04022,ko04024,ko04261,ko04925,ko04961,ko04970,ko04972,ko04978	Calcium signaling pathway|cGMP-PKG signaling pathway|cAMP signaling pathway|Adrenergic signaling in cardiomyocytes|Aldosterone synthesis and secretion|Endocrine and other factor-regulated calcium reabsorption|Salivary secretion|Pancreatic secretion|Mineral absorption
C12orf57	3.46851e-37	0.063262	0.273	0.296	9.35146e-33	1	0.922	ENSBGRG00000021156	protein_coding	hypothetical protein Celaphus_00013933		GO:0005737	cytoplasm
ANKRD11	4.29358e-37	0.0742667	0.491	0.515	1.15759e-32	1	0.953	ENSBGRG00000026866	protein_coding	Ankyrin repeat domain-containing protein 11, partial		GO:0001701,GO:0001894,GO:0005634,GO:0005654,GO:0005829,GO:0005886,GO:0035264,GO:0042475,GO:0048705,GO:0060325,GO:0060348	in utero embryonic development|tissue homeostasis|nucleus|nucleoplasm|cytosol|plasma membrane|multicellular organism growth|odontogenesis of dentin-containing tooth|skeletal system morphogenesis|face morphogenesis|bone development
PTMA	4.55223e-37	0.139057	0.991	0.937	1.22733e-32	1	1.058	ENSBGRG00000020966	protein_coding	prothymosin alpha isoform X1
ENSBGRG00000017422	8.23543e-37	0.0950737	0.979	0.932	2.22036e-32	1	1.05	ENSBGRG00000017422	protein_coding	PREDICTED: ubiquitin-40S ribosomal protein S27a		GO:0003735,GO:0005634,GO:0005737,GO:0006412,GO:0016567,GO:0019941,GO:0022627,GO:0031386,GO:0031625,GO:0043209,GO:0046872	structural constituent of ribosome|nucleus|cytoplasm|translation|protein ubiquitination|modification-dependent protein catabolic process|cytosolic small ribosomal subunit|protein tag|ubiquitin protein ligase binding|myelin sheath|metal ion binding
TNFSF10	2.48239e-36	0.112431	0.314	0.262	6.69277e-32	1	1.198	ENSBGRG00000003840	protein_coding	PREDICTED: tumor necrosis factor ligand superfamily member 10 isoform X2				ko04060,ko04061,ko04068,ko04210,ko04217,ko04650,ko05130,ko05132,ko05164	Cytokine-cytokine receptor interaction|Viral protein interaction with cytokine and cytokine receptor|FoxO signaling pathway|Apoptosis|Necroptosis|Natural killer cell mediated cytotoxicity|Pathogenic Escherichia coli infection|Salmonella infection|Influenza A
ACTG1	2.61499e-36	0.188402	0.455	0.436	7.05026e-32	1	1.044	ENSBGRG00000025349	protein_coding	PREDICTED: LOW QUALITY PROTEIN: actin, cytoplasmic 2		GO:0005524,GO:0005829,GO:0005856,GO:0005886,GO:0005925,GO:0009612,GO:0051592,GO:0097433,GO:0098871,GO:0098973,GO:0099143	ATP binding|cytosol|cytoskeleton|plasma membrane|focal adhesion|response to mechanical stimulus|response to calcium ion|dense body|postsynaptic actin cytoskeleton|structural constituent of postsynaptic actin cytoskeleton|presynaptic actin cytoskeleton	ko04015,ko04145,ko04210,ko04390,ko04391,ko04510,ko04520,ko04530,ko04611,ko04670,ko04714,ko04745,ko04810,ko04919,ko04921,ko04971,ko05100,ko05110,ko05130,ko05131,ko05132,ko05135,ko05164,ko05205,ko05225,ko05410,ko05412,ko05414,ko05416,ko05418	Rap1 signaling pathway|Phagosome|Apoptosis|Hippo signaling pathway|Hippo signaling pathway - fly|Focal adhesion|Adherens junction|Tight junction|Platelet activation|Leukocyte transendothelial migration|Thermogenesis|Phototransduction - fly|Regulation of actin cytoskeleton|Thyroid hormone signaling pathway|Oxytocin signaling pathway|Gastric acid secretion|Bacterial invasion of epithelial cells|Vib…
NEDD9	2.95491e-36	0.184659	0.318	0.256	7.96674e-32	1	1.242	ENSBGRG00000013247	protein_coding	Enhancer of filamentation 1, partial		GO:0000922,GO:0005634,GO:0005654,GO:0005737,GO:0005794,GO:0005819,GO:0005829,GO:0005886,GO:0005925,GO:0005938,GO:0007010,GO:0007049,GO:0007155,GO:0007165,GO:0007229,GO:0016477,GO:0030027,GO:0030335,GO:0040008,GO:0051017,GO:0051301,GO:0061098,GO:0090527,GO:1900026,GO:1990782	spindle pole|nucleus|nucleoplasm|cytoplasm|Golgi apparatus|spindle|cytosol|plasma membrane|focal adhesion|cell cortex|cytoskeleton organization|cell cycle|cell adhesion|signal transduction|integrin-mediated signaling pathway|cell migration|lamellipodium|positive regulation of cell migration|regulation of growth|actin filament bundle assembly|cell division|positive regulation of protein tyrosine k…
IRF2BP2	8.12894e-36	0.162349	0.42	0.422	2.19164e-31	1	0.995	ENSBGRG00000018052	protein_coding	interferon regulatory factor 2-binding protein 2 isoform X2		GO:0000977,GO:0001078,GO:0001228,GO:0002327,GO:0005634,GO:0005654,GO:0005737,GO:0046872	RNA polymerase II regulatory region sequence-specific DNA binding|proximal promoter DNA-binding transcription repressor activity, RNA polymerase II-specific|DNA-binding transcription activator activity, RNA polymerase II-specific|immature B cell differentiation|nucleus|nucleoplasm|cytoplasm|metal ion binding
ENSBGRG00000011907	9.24915e-36	0.0713925	0.419	0.372	2.49366e-31	1	1.126	ENSBGRG00000011907	protein_coding	PREDICTED: NF-kappa-B inhibitor alpha	RHD	GO:0000060,GO:0005634,GO:0005737,GO:0005829,GO:0005886,GO:0007249,GO:0007253,GO:0008139,GO:0010745,GO:0010875,GO:0010888,GO:0031625,GO:0031663,GO:0032270,GO:0032495,GO:0032496,GO:0033209,GO:0034142,GO:0035994,GO:0042127,GO:0042802,GO:0042994,GO:0043330,GO:0045638,GO:0045746,GO:0045944,GO:0050729,GO:0051059,GO:0070427,GO:0070431	protein import into nucleus, translocation|nucleus|cytoplasm|cytosol|plasma membrane|I-kappaB kinase/NF-kappaB signaling|cytoplasmic sequestering of NF-kappaB|nuclear localization sequence binding|negative regulation of macrophage derived foam cell differentiation|positive regulation of cholesterol efflux|negative regulation of lipid storage|ubiquitin protein ligase binding|lipopolysaccharide-med…	ko04024,ko04062,ko04064,ko04210,ko04380,ko04620,ko04621,ko04622,ko04623,ko04624,ko04625,ko04657,ko04658,ko04659,ko04660,ko04662,ko04668,ko04722,ko04920,ko04926,ko04931,ko05120,ko05130,ko05131,ko05132,ko05134,ko05135,ko05140,ko05142,ko05145,ko05160,ko05161,ko05162,ko05163,ko05164,ko05166,ko05167,ko05168,ko05169,ko05170,ko05200,ko05203,ko05215,ko05220,ko05222,ko05235	cAMP signaling pathway|Chemokine signaling pathway|NF-kappa B signaling pathway|Apoptosis|Osteoclast differentiation|Toll-like receptor signaling pathway|NOD-like receptor signaling pathway|RIG-I-like receptor signaling pathway|Cytosolic DNA-sensing pathway|Toll and Imd signaling pathway|C-type lectin receptor signaling pathway|IL-17 signaling pathway|Th1 and Th2 cell differentiation|Th17 cell di…
PDCD4	3.48435e-35	0.11116	0.319	0.326	9.39417e-31	1	0.979	ENSBGRG00000017884	protein_coding	programmed cell death protein 4		GO:0003723,GO:0005634,GO:0005737,GO:0005829,GO:0006915,GO:0007569,GO:0030509,GO:0034393,GO:0043066,GO:0043508,GO:0045892,GO:0050729,GO:0051246,GO:0060940,GO:0071222,GO:1900016,GO:1901224,GO:1904706,GO:1904761,GO:1905064,GO:1905461,GO:2000353	RNA binding|nucleus|cytoplasm|cytosol|apoptotic process|cell aging|BMP signaling pathway|positive regulation of smooth muscle cell apoptotic process|negative regulation of apoptotic process|negative regulation of JUN kinase activity|negative regulation of transcription, DNA-templated|positive regulation of inflammatory response|regulation of protein metabolic process|epithelial to mesenchymal tra…	ko05205,ko05206	Proteoglycans in cancer|MicroRNAs in cancer
ENSBGRG00000004866	4.81249e-35	0.128583	0.504	0.52	1.2975e-30	1	0.969	ENSBGRG00000004866	protein_coding	histone H3.3-like		GO:0000786,GO:0005634,GO:0006334,GO:0031492,GO:0046982	nucleosome|nucleus|nucleosome assembly|nucleosomal DNA binding|protein heterodimerization activity
PRDX6	6.28324e-35	0.123649	0.353	0.384	1.69402e-30	1	0.919	ENSBGRG00000021918	protein_coding	non-selenium glutathione phospholipid hydroperoxide peroxidase		GO:0000302,GO:0004601,GO:0004602,GO:0005634,GO:0005737,GO:0005764,GO:0005829,GO:0006979,GO:0031625,GO:0034599,GO:0042744,GO:0042803,GO:0045454,GO:0046475,GO:0047499,GO:0048026,GO:0048471,GO:0051920,GO:0102567,GO:0102568	response to reactive oxygen species|peroxidase activity|glutathione peroxidase activity|nucleus|cytoplasm|lysosome|cytosol|response to oxidative stress|ubiquitin protein ligase binding|cellular response to oxidative stress|hydrogen peroxide catabolic process|protein homodimerization activity|cell redox homeostasis|glycerophospholipid catabolic process|calcium-independent phospholipase A2 activity…
ENSBGRG00000013843	5.93932e-34	0.149236	0.631	0.62	1.6013e-29	1	1.018	ENSBGRG00000013843	protein_coding	Serine/arginine repetitive matrix protein 2		GO:0000398,GO:0015030,GO:0016607,GO:0047485,GO:0070742,GO:0071007	mRNA splicing, via spliceosome|Cajal body|nuclear speck|protein N-terminus binding|C2H2 zinc finger domain binding|U2-type catalytic step 2 spliceosome
SPEN	1.3442e-33	0.0465629	0.35	0.384	3.62409e-29	1	0.911	ENSBGRG00000017603	protein_coding	Msx2-interacting protein, partial		GO:0000122,GO:0001085,GO:0003677,GO:0003714,GO:0003723,GO:0005634,GO:0005654,GO:0007219,GO:0016032,GO:0017053,GO:0045892,GO:0050769,GO:0070062	negative regulation of transcription by RNA polymerase II|RNA polymerase II transcription factor binding|DNA binding|transcription corepressor activity|RNA binding|nucleus|nucleoplasm|Notch signaling pathway|viral process|transcriptional repressor complex|negative regulation of transcription, DNA-templated|positive regulation of neurogenesis|extracellular exosome
RESF1	2.26666e-33	0.00557116	0.343	0.389	6.11114e-29	1	0.882	ENSBGRG00000004628	protein_coding	hypothetical protein M91_07549
ENSBGRG00000020003	2.83249e-33	0.197622	0.931	0.844	7.63668e-29	1	1.103	ENSBGRG00000020003	protein_coding	TPA: ribosomal protein L6-like		GO:0000027,GO:0002181,GO:0003723,GO:0003735,GO:0005791,GO:0022625,GO:0042788	ribosomal large subunit assembly|cytoplasmic translation|RNA binding|structural constituent of ribosome|rough endoplasmic reticulum|cytosolic large ribosomal subunit|polysomal ribosome	ko03010	Ribosome
ENSBGRG00000021968	8.23576e-32	0.176154	0.374	0.342	2.22044e-27	1	1.094	ENSBGRG00000021968	protein_coding	Annexin A1		GO:0001891,GO:0002250,GO:0002548,GO:0002685,GO:0005198,GO:0005509,GO:0005544,GO:0005615,GO:0005634,GO:0005829,GO:0006909,GO:0006954,GO:0007166,GO:0007187,GO:0008360,GO:0010165,GO:0014839,GO:0016020,GO:0016323,GO:0016324,GO:0016328,GO:0019834,GO:0030073,GO:0030216,GO:0030659,GO:0030674,GO:0030850,GO:0031018,GO:0031232,GO:0031313,GO:0031340,GO:0031394,GO:0031514,GO:0031532,GO:0031901,GO:0032355,GO:…	phagocytic cup|adaptive immune response|monocyte chemotaxis|regulation of leukocyte migration|structural molecule activity|calcium ion binding|calcium-dependent phospholipid binding|extracellular space|nucleus|cytosol|phagocytosis|inflammatory response|cell surface receptor signaling pathway|G protein-coupled receptor signaling pathway, coupled to cyclic nucleotide second messenger|regulation of …
ENSBGRG00000021053	1.48919e-31	0.125178	0.751	0.694	4.01502e-27	1	1.082	ENSBGRG00000021053	protein_coding	PREDICTED: nucleolin	bHLH	GO:0003723,GO:0005730,GO:0005737,GO:0042162,GO:1990904	RNA binding|nucleolus|cytoplasm|telomeric DNA binding|ribonucleoprotein complex	ko05130	Pathogenic Escherichia coli infection
PNN	1.53052e-31	0.0999189	0.516	0.531	4.12643e-27	1	0.972	ENSBGRG00000005188	protein_coding	Pinin		GO:0003677,GO:0005681,GO:0006397,GO:0008380,GO:0016607,GO:0030057	DNA binding|spliceosomal complex|mRNA processing|RNA splicing|nuclear speck|desmosome	ko03013,ko03015	RNA transport|mRNA surveillance pathway
NIBAN1	3.5854e-31	0.0862994	0.445	0.401	9.6666e-27	1	1.11	ENSBGRG00000015406	protein_coding	PREDICTED: protein Niban		GO:0001933,GO:0001934,GO:0005737,GO:0005829,GO:0005886,GO:0016020,GO:0034976,GO:0045727,GO:0070062	negative regulation of protein phosphorylation|positive regulation of protein phosphorylation|cytoplasm|cytosol|plasma membrane|membrane|response to endoplasmic reticulum stress|positive regulation of translation|extracellular exosome
DDIT3	4.10999e-31	0.155524	0.404	0.382	1.1081e-26	1	1.058	ENSBGRG00000007918	protein_coding	DNA damage-inducible transcript 3 protein isoform X1	TF_bZIP	GO:0000122,GO:0000978,GO:0001077,GO:0001955,GO:0003677,GO:0005634,GO:0005737,GO:0005770,GO:0006355,GO:0006915,GO:0006983,GO:0006986,GO:0007050,GO:0008140,GO:0016055,GO:0030968,GO:0032757,GO:0032792,GO:0032993,GO:0034976,GO:0035976,GO:0036488,GO:0042594,GO:0042789,GO:0042803,GO:0043161,GO:0043522,GO:0043525,GO:0044324,GO:0045454,GO:0045599,GO:0045662,GO:0045892,GO:0045893,GO:0046982,GO:0051091,GO:…	negative regulation of transcription by RNA polymerase II|RNA polymerase II proximal promoter sequence-specific DNA binding|proximal promoter DNA-binding transcription activator activity, RNA polymerase II-specific|blood vessel maturation|DNA binding|nucleus|cytoplasm|late endosome|regulation of transcription, DNA-templated|apoptotic process|ER overload response|response to unfolded protein|cell …	ko04010,ko04141,ko04210,ko04932,ko05010,ko05202	MAPK signaling pathway|Protein processing in endoplasmic reticulum|Apoptosis|Non-alcoholic fatty liver disease (NAFLD)|Alzheimer disease|Transcriptional misregulation in cancer
ENSBGRG00000006481	6.01305e-31	0.137706	0.958	0.901	1.62118e-26	1	1.063	ENSBGRG00000006481	protein_coding	hypothetical protein D918_03386		GO:0005509,GO:0005622,GO:0019722	calcium ion binding|intracellular|calcium-mediated signaling	ko04014,ko04015,ko04020,ko04022,ko04024,ko04070,ko04114,ko04218,ko04261,ko04270,ko04371,ko04625,ko04713,ko04720,ko04722,ko04728,ko04740,ko04744,ko04745,ko04750,ko04910,ko04912,ko04915,ko04916,ko04921,ko04922,ko04924,ko04925,ko04970,ko04971,ko05010,ko05031,ko05034,ko05133,ko05152,ko05163,ko05167,ko05170,ko05200,ko05214,ko05418	Ras signaling pathway|Rap1 signaling pathway|Calcium signaling pathway|cGMP-PKG signaling pathway|cAMP signaling pathway|Phosphatidylinositol signaling system|Oocyte meiosis|Cellular senescence|Adrenergic signaling in cardiomyocytes|Vascular smooth muscle contraction|Apelin signaling pathway|C-type lectin receptor signaling pathway|Circadian entrainment|Long-term potentiation|Neurotrophin signali…
S100A10	7.97711e-31	0.0618889	0.241	0.261	2.15071e-26	1	0.923	ENSBGRG00000002962	protein_coding	protein S100-A10				ko05132	Salmonella infection
ROCK1	8.89266e-31	0.0282662	0.476	0.506	2.39755e-26	1	0.941	ENSBGRG00000017206	protein_coding	Rho-associated protein kinase 1		GO:0000139,GO:0001726,GO:0004674,GO:0005524,GO:0005814,GO:0005856,GO:0005886,GO:0006915,GO:0007266,GO:0017049,GO:0030027,GO:0030036,GO:0032059,GO:0046872,GO:0051451,GO:0051492,GO:0051894,GO:2000114	Golgi membrane|ruffle|protein serine/threonine kinase activity|ATP binding|centriole|cytoskeleton|plasma membrane|apoptotic process|Rho protein signal transduction|GTP-Rho binding|lamellipodium|actin cytoskeleton organization|bleb|metal ion binding|myoblast migration|regulation of stress fiber assembly|positive regulation of focal adhesion assembly|regulation of establishment of cell polarity	ko04022,ko04024,ko04062,ko04071,ko04270,ko04350,ko04360,ko04510,ko04530,ko04611,ko04670,ko04810,ko04921,ko05130,ko05131,ko05135,ko05163,ko05200,ko05205,ko05206	cGMP-PKG signaling pathway|cAMP signaling pathway|Chemokine signaling pathway|Sphingolipid signaling pathway|Vascular smooth muscle contraction|TGF-beta signaling pathway|Axon guidance|Focal adhesion|Tight junction|Platelet activation|Leukocyte transendothelial migration|Regulation of actin cytoskeleton|Oxytocin signaling pathway|Pathogenic Escherichia coli infection|Shigellosis|Yersinia infectio…
PCF11	9.45911e-31	0.0127304	0.435	0.448	2.55027e-26	1	0.971	ENSBGRG00000021669	protein_coding	pre-mRNA cleavage complex 2 protein Pcf11 isoform X2		GO:0000398,GO:0000993,GO:0003729,GO:0005654,GO:0005737,GO:0005739,GO:0005849,GO:0006369,GO:0006378,GO:0006379,GO:0031124	mRNA splicing, via spliceosome|RNA polymerase II complex binding|mRNA binding|nucleoplasm|cytoplasm|mitochondrion|mRNA cleavage factor complex|termination of RNA polymerase II transcription|mRNA polyadenylation|mRNA cleavage|mRNA 3'-end processing
HSP90B1	1.18223e-30	0.0326953	0.626	0.634	3.1874e-26	1	0.987	ENSBGRG00000020036	protein_coding	Endoplasmin, partial		GO:0001666,GO:0003723,GO:0005524,GO:0005783,GO:0005788,GO:0005789,GO:0005829,GO:0005886,GO:0006457,GO:0019903,GO:0030433,GO:0030496,GO:0030970,GO:0031247,GO:0034663,GO:0042470,GO:0043066,GO:0043666,GO:0048471,GO:0050750,GO:0051082,GO:0071318	response to hypoxia|RNA binding|ATP binding|endoplasmic reticulum|endoplasmic reticulum lumen|endoplasmic reticulum membrane|cytosol|plasma membrane|protein folding|protein phosphatase binding|ubiquitin-dependent ERAD pathway|midbody|retrograde protein transport, ER to cytosol|actin rod assembly|endoplasmic reticulum chaperone complex|melanosome|negative regulation of apoptotic process|regulation…	ko04141,ko04151,ko04657,ko04915,ko04918,ko05132,ko05200,ko05215,ko05418	Protein processing in endoplasmic reticulum|PI3K-Akt signaling pathway|IL-17 signaling pathway|Estrogen signaling pathway|Thyroid hormone synthesis|Salmonella infection|Pathways in cancer|Prostate cancer|Fluid shear stress and atherosclerosis
ND4L	3.05997e-30	0.0444341	0.517	0.534	8.24997e-26	1	0.968	gene-ND4L
ENSBGRG00000017631	3.43901e-30	0.00440103	0.575	0.58	9.27191e-26	1	0.991	ENSBGRG00000017631	protein_coding	peptidyl-prolyl cis-trans isomerase A-like		GO:0000413,GO:0003755,GO:0005576,GO:0005634,GO:0005739,GO:0005829,GO:0006457,GO:0016018,GO:0045069,GO:0051082	protein peptidyl-prolyl isomerization|peptidyl-prolyl cis-trans isomerase activity|extracellular region|nucleus|mitochondrion|cytosol|protein folding|cyclosporin A binding|regulation of viral genome replication|unfolded protein binding	ko04217	Necroptosis
ENSBGRG00000014766	1.14878e-29	0.00464429	0.661	0.608	3.09723e-25	1	1.087	ENSBGRG00000014766	protein_coding	uncharacterized protein LOC102407804		GO:0001503,GO:0005886,GO:0007166,GO:0008285,GO:0009615,GO:0016020,GO:0016021,GO:0030336,GO:0032991,GO:0034341,GO:0035455,GO:0035456,GO:0045071,GO:0045669,GO:0046597,GO:0050776,GO:0051607,GO:0060337	ossification|plasma membrane|cell surface receptor signaling pathway|negative regulation of cell proliferation|response to virus|membrane|integral component of membrane|negative regulation of cell migration|protein-containing complex|response to interferon-gamma|response to interferon-alpha|response to interferon-beta|negative regulation of viral genome replication|positive regulation of osteobla…	ko04662	B cell receptor signaling pathway
TUBB2A	1.71401e-29	0.144502	0.521	0.488	4.62113e-25	1	1.068	ENSBGRG00000008862	protein_coding	hypothetical protein T265_07282		GO:0000226,GO:0000278,GO:0003924,GO:0005200,GO:0005525,GO:0005634,GO:0005737,GO:0005874,GO:0007017,GO:0070062,GO:1903561	microtubule cytoskeleton organization|mitotic cell cycle|GTPase activity|structural constituent of cytoskeleton|GTP binding|nucleus|cytoplasm|microtubule|microtubule-based process|extracellular exosome|extracellular vesicle	ko04145,ko04540,ko05010,ko05016,ko05130	Phagosome|Gap junction|Alzheimer disease|Huntington disease|Pathogenic Escherichia coli infection
LRRFIP1	2.71149e-29	0.11058	0.563	0.516	7.31045e-25	1	1.091	ENSBGRG00000020281	protein_coding	leucine-rich repeat flightless-interacting protein 1 isoform X2		GO:0000122,GO:0000978,GO:0000981,GO:0001078,GO:0003677,GO:0003725,GO:0005634,GO:0005737,GO:0005829,GO:0005856,GO:0005886,GO:0006357,GO:0032481,GO:0042803,GO:0045296,GO:0045892,GO:0051092	negative regulation of transcription by RNA polymerase II|RNA polymerase II proximal promoter sequence-specific DNA binding|DNA-binding transcription factor activity, RNA polymerase II-specific|proximal promoter DNA-binding transcription repressor activity, RNA polymerase II-specific|DNA binding|double-stranded RNA binding|nucleus|cytoplasm|cytosol|cytoskeleton|plasma membrane|regulation of trans…
PIM3	5.29759e-29	0.187213	0.506	0.431	1.42828e-24	1	1.174	ENSBGRG00000002237	protein_coding	PREDICTED: serine/threonine-protein kinase pim-3		GO:0004674,GO:0005524,GO:0005737,GO:0005829,GO:0006468,GO:0006915,GO:0007049,GO:0007346,GO:0016572,GO:0043066,GO:0046777,GO:0061179	protein serine/threonine kinase activity|ATP binding|cytoplasm|cytosol|protein phosphorylation|apoptotic process|cell cycle|regulation of mitotic cell cycle|histone phosphorylation|negative regulation of apoptotic process|protein autophosphorylation|negative regulation of insulin secretion involved in cellular response to glucose stimulus
ENSBGRG00000013514	1.2818e-28	0.104258	0.68	0.661	3.45587e-24	1	1.029	ENSBGRG00000013514	protein_coding	PREDICTED: cytochrome c oxidase subunit 4 isoform 1, mitochondrial		GO:0004129,GO:0005634,GO:0005751,GO:0006123,GO:0016021,GO:0045277	cytochrome-c oxidase activity|nucleus|mitochondrial respiratory chain complex IV|mitochondrial electron transport, cytochrome c to oxygen|integral component of membrane|respiratory chain complex IV	ko00190,ko04260,ko04714,ko04932,ko05010,ko05012,ko05016	Oxidative phosphorylation|Cardiac muscle contraction|Thermogenesis|Non-alcoholic fatty liver disease (NAFLD)|Alzheimer disease|Parkinson disease|Huntington disease
MYH9	1.52834e-28	0.00846971	0.601	0.548	4.12057e-24	1	1.097	ENSBGRG00000008691	protein_coding	PREDICTED: myosin-9 isoform X1				ko04530,ko05130,ko05132	Tight junction|Pathogenic Escherichia coli infection|Salmonella infection
BPTF	4.96051e-28	0.0692418	0.519	0.542	1.3374e-23	1	0.958	ENSBGRG00000008954	protein_coding	nucleosome-remodeling factor subunit BPTF isoform X4	MBD	GO:0000122,GO:0000790,GO:0001892,GO:0005634,GO:0005654,GO:0005737,GO:0006338,GO:0006357,GO:0007420,GO:0007492,GO:0008134,GO:0009952,GO:0016589,GO:0035064,GO:0043565,GO:0045944,GO:0046872,GO:0070062	negative regulation of transcription by RNA polymerase II|nuclear chromatin|embryonic placenta development|nucleus|nucleoplasm|cytoplasm|chromatin remodeling|regulation of transcription by RNA polymerase II|brain development|endoderm development|transcription factor binding|anterior/posterior pattern specification|NURF complex|methylated histone binding|sequence-specific DNA binding|positive regu…
ARGLU1	5.549e-28	0.0709113	0.59	0.596	1.49607e-23	1	0.99	ENSBGRG00000004158	protein_coding	ARGLU1 isoform 3
IRF1	2.17136e-27	0.0304865	0.403	0.378	5.85421e-23	1	1.066	ENSBGRG00000003116	protein_coding	PREDICTED: interferon regulatory factor 1	IRF	GO:0003700,GO:0005634,GO:0005737,GO:0006915,GO:0007050,GO:0008285,GO:0032481,GO:0032728,GO:0034124,GO:0044212,GO:0045590,GO:0045892,GO:0045893,GO:0051607,GO:0060333,GO:2000564	DNA-binding transcription factor activity|nucleus|cytoplasm|apoptotic process|cell cycle arrest|negative regulation of cell proliferation|positive regulation of type I interferon production|positive regulation of interferon-beta production|regulation of MyD88-dependent toll-like receptor signaling pathway|transcription regulatory region DNA binding|negative regulation of regulatory T cell differe…	ko04625,ko04668,ko04917,ko05133,ko05165	C-type lectin receptor signaling pathway|TNF signaling pathway|Prolactin signaling pathway|Pertussis|Human papillomavirus infection
SMARCA5	4.27766e-27	0.0286944	0.49	0.514	1.1533e-22	1	0.953	ENSBGRG00000020282	protein_coding	PREDICTED: SWI/SNF-related matrix-associated actin-dependent regulator of chromatin subfamily A member 5	MYB	GO:0000183,GO:0000793,GO:0001650,GO:0003677,GO:0004386,GO:0005524,GO:0005634,GO:0005654,GO:0005677,GO:0006333,GO:0006334,GO:0006338,GO:0006352,GO:0016584,GO:0016589,GO:0016887,GO:0031010,GO:0031213,GO:0031491,GO:0042393,GO:0043044,GO:0043596,GO:0045893,GO:1990830	chromatin silencing at rDNA|condensed chromosome|fibrillar center|DNA binding|helicase activity|ATP binding|nucleus|nucleoplasm|chromatin silencing complex|chromatin assembly or disassembly|nucleosome assembly|chromatin remodeling|DNA-templated transcription, initiation|nucleosome positioning|NURF complex|ATPase activity|ISWI-type complex|RSF complex|nucleosome binding|histone binding|ATP-depende…
ACTB	5.99602e-27	0.159377	0.83	0.74	1.61659e-22	1	1.122	ENSBGRG00000017982	protein_coding	cytoskeletal beta actin, partial		GO:0000079,GO:0001725,GO:0002102,GO:0005524,GO:0005634,GO:0005737,GO:0005829,GO:0005856,GO:0005886,GO:0005925,GO:0007409,GO:0014069,GO:0015629,GO:0019894,GO:0019901,GO:0022898,GO:0030424,GO:0030863,GO:0030957,GO:0032091,GO:0032991,GO:0035267,GO:0036464,GO:0042802,GO:0043209,GO:0044305,GO:0045121,GO:0048488,GO:0048870,GO:0050998,GO:0051621,GO:0071257,GO:0072749,GO:0097433,GO:0098685,GO:0098871,GO:…	regulation of cyclin-dependent protein serine/threonine kinase activity|stress fiber|podosome|ATP binding|nucleus|cytoplasm|cytosol|cytoskeleton|plasma membrane|focal adhesion|axonogenesis|postsynaptic density|actin cytoskeleton|kinesin binding|protein kinase binding|regulation of transmembrane transporter activity|axon|cortical cytoskeleton|Tat protein binding|negative regulation of protein bind…	ko04015,ko04145,ko04210,ko04390,ko04391,ko04510,ko04520,ko04530,ko04611,ko04670,ko04714,ko04745,ko04810,ko04919,ko04921,ko04971,ko05100,ko05110,ko05130,ko05131,ko05132,ko05135,ko05164,ko05205,ko05225,ko05410,ko05412,ko05414,ko05416,ko05418	Rap1 signaling pathway|Phagosome|Apoptosis|Hippo signaling pathway|Hippo signaling pathway - fly|Focal adhesion|Adherens junction|Tight junction|Platelet activation|Leukocyte transendothelial migration|Thermogenesis|Phototransduction - fly|Regulation of actin cytoskeleton|Thyroid hormone signaling pathway|Oxytocin signaling pathway|Gastric acid secretion|Bacterial invasion of epithelial cells|Vib…
LMNA	4.35209e-25	0.148282	0.433	0.452	1.17337e-20	1	0.958	ENSBGRG00000022777	protein_coding	PREDICTED: lamin isoform X4				ko04210,ko05410,ko05412,ko05414	Apoptosis|Hypertrophic cardiomyopathy (HCM)|Arrhythmogenic right ventricular cardiomyopathy (ARVC)|Dilated cardiomyopathy (DCM)
RBBP6	4.7187e-25	0.154702	0.603	0.596	1.27221e-20	1	1.012	ENSBGRG00000021542	protein_coding	PREDICTED: E3 ubiquitin-protein ligase RBBP6 isoform X1		GO:0000209,GO:0001701,GO:0003723,GO:0004842,GO:0005694,GO:0005730,GO:0005815,GO:0005829,GO:0006260,GO:0006275,GO:0006397,GO:0006511,GO:0006974,GO:0008270,GO:0016607,GO:0019901,GO:0032991,GO:0035264,GO:0048568,GO:0061053,GO:0061630	protein polyubiquitination|in utero embryonic development|RNA binding|ubiquitin-protein transferase activity|chromosome|nucleolus|microtubule organizing center|cytosol|DNA replication|regulation of DNA replication|mRNA processing|ubiquitin-dependent protein catabolic process|cellular response to DNA damage stimulus|zinc ion binding|nuclear speck|protein kinase binding|protein-containing complex|m…
MTDH	1.31217e-24	0.077144	0.586	0.577	3.53775e-20	1	1.016	ENSBGRG00000005120	protein_coding	PREDICTED: protein LYRIC isoform X1		GO:0000122,GO:0001085,GO:0001650,GO:0003713,GO:0003725,GO:0005634,GO:0005783,GO:0005789,GO:0005923,GO:0010508,GO:0016021,GO:0016324,GO:0016604,GO:0031663,GO:0031965,GO:0043066,GO:0043123,GO:0045766,GO:0046581,GO:0048471,GO:0051059,GO:0051092,GO:0051897,GO:0070830	negative regulation of transcription by RNA polymerase II|RNA polymerase II transcription factor binding|fibrillar center|transcription coactivator activity|double-stranded RNA binding|nucleus|endoplasmic reticulum|endoplasmic reticulum membrane|bicellular tight junction|positive regulation of autophagy|integral component of membrane|apical plasma membrane|nuclear body|lipopolysaccharide-mediated…
ENSBGRG00000002626	1.50676e-24	0.18961	0.828	0.755	4.06237e-20	1	1.097	ENSBGRG00000002626	protein_coding	eukaryotic translation elongation factor 1 gamma, isoform CRA_a		GO:0003746	translation elongation factor activity	ko05134	Legionellosis
EMP3	1.58051e-23	0.114308	0.441	0.406	4.26121e-19	1	1.086	ENSBGRG00000021880	protein_coding	epithelial membrane protein 3 isoform X1		GO:0005886,GO:0008219,GO:0016021,GO:0032060	plasma membrane|cell death|integral component of membrane|bleb assembly
MAP1A	2.84484e-22	0.00808609	0.284	0.331	7.66998e-18	1	0.858	ENSBGRG00000010433	protein_coding	Microtubule-associated protein 1A		GO:0000226,GO:0003779,GO:0005198,GO:0005737,GO:0005829,GO:0005874,GO:0005875,GO:0007409,GO:0007613,GO:0008017,GO:0008093,GO:0008306,GO:0015631,GO:0016358,GO:0030424,GO:0030425,GO:0032435,GO:0042995,GO:0043005,GO:0043025,GO:0043194,GO:0043198,GO:0044307,GO:0045202,GO:0048167,GO:0050882,GO:0070050,GO:0099641,GO:0099642,GO:0150001,GO:1901588,GO:1902817,GO:1903829,GO:1904115,GO:1990535,GO:2000010	microtubule cytoskeleton organization|actin binding|structural molecule activity|cytoplasm|cytosol|microtubule|microtubule associated complex|axonogenesis|memory|microtubule binding|cytoskeletal adaptor activity|associative learning|tubulin binding|dendrite development|axon|dendrite|negative regulation of proteasomal ubiquitin-dependent protein catabolic process|cell projection|neuron projection|…
PCBP2	3.4534e-21	0.123779	0.636	0.615	9.3107e-17	1	1.034	ENSBGRG00000003386	protein_coding	poly(rC)-binding protein 2 isoform X1	Others	GO:0000398,GO:0003677,GO:0003723,GO:0005634,GO:0005654,GO:0005737,GO:0005829,GO:0005925,GO:0016020,GO:0016070,GO:0016071,GO:0019899,GO:0031625,GO:0032480,GO:0039694,GO:0043161,GO:0045087,GO:0050687,GO:0051607,GO:0070062,GO:0075522	mRNA splicing, via spliceosome|DNA binding|RNA binding|nucleus|nucleoplasm|cytoplasm|cytosol|focal adhesion|membrane|RNA metabolic process|mRNA metabolic process|enzyme binding|ubiquitin protein ligase binding|negative regulation of type I interferon production|viral RNA genome replication|proteasome-mediated ubiquitin-dependent protein catabolic process|innate immune response|negative regulation…
SERBP1	5.75601e-20	0.0405907	0.618	0.63	1.55188e-15	1	0.981	ENSBGRG00000009099	protein_coding	plasminogen activator inhibitor 1 RNA-binding protein isoform X1		GO:0003730,GO:0005634,GO:0005737,GO:0005829,GO:0005886,GO:0042981,GO:0048471	mRNA 3'-UTR binding|nucleus|cytoplasm|cytosol|plasma membrane|regulation of apoptotic process|perinuclear region of cytoplasm
ENSBGRG00000012385	1.18921e-19	0.127495	0.884	0.828	3.20624e-15	1	1.068	ENSBGRG00000012385	protein_coding	cytoplasmic polyadenylation element-binding protein 1 isoform X1		GO:0000900,GO:0000932,GO:0003730,GO:0005634,GO:0005654,GO:0005737,GO:0005829,GO:0006397,GO:0008135,GO:0014069,GO:0030054,GO:0030425,GO:0032869,GO:0035925,GO:0043005,GO:0043022,GO:0045202,GO:0045211,GO:0046872,GO:0071230,GO:0071456,GO:1900365,GO:1990124,GO:2000766	translation repressor activity, mRNA regulatory element binding|P-body|mRNA 3'-UTR binding|nucleus|nucleoplasm|cytoplasm|cytosol|mRNA processing|translation factor activity, RNA binding|postsynaptic density|cell junction|dendrite|cellular response to insulin stimulus|mRNA 3'-UTR AU-rich region binding|neuron projection|ribosome binding|synapse|postsynaptic membrane|metal ion binding|cellular resp…
ATRX	1.33233e-19	0.0742048	0.618	0.62	3.59209e-15	1	0.997	ENSBGRG00000016038	protein_coding	PREDICTED: transcriptional regulator ATRX isoform X1	MYB	GO:0003677,GO:0003682,GO:0004386,GO:0005524,GO:0006281,GO:0006334,GO:0006336,GO:0006338,GO:0010571,GO:0016605,GO:0030330,GO:0031297,GO:0031933,GO:0032206,GO:0042393,GO:0045944,GO:0046872,GO:0072711,GO:1900112,GO:1901581	DNA binding|chromatin binding|helicase activity|ATP binding|DNA repair|nucleosome assembly|DNA replication-independent nucleosome assembly|chromatin remodeling|positive regulation of nuclear cell cycle DNA replication|PML body|DNA damage response, signal transduction by p53 class mediator|replication fork processing|telomeric heterochromatin|positive regulation of telomere maintenance|histone bin…
ENSBGRG00000002496	1.34238e-19	0.116224	0.532	0.519	3.6192e-15	1	1.025	ENSBGRG00000002496	protein_coding	PREDICTED: histone H2A.Z		GO:0000786,GO:0000790,GO:0003677,GO:0006325,GO:0046982	nucleosome|nuclear chromatin|DNA binding|chromatin organization|protein heterodimerization activity	ko04217,ko05034,ko05322	Necroptosis|Alcoholism|Systemic lupus erythematosus
ENSBGRG00000002990	4.10176e-18	0.186323	0.865	0.797	1.10588e-13	1	1.085	ENSBGRG00000002990	protein_coding	PREDICTED: protein PF14_0175-like		GO:0001726,GO:0005509,GO:0005634,GO:0005737,GO:0042127,GO:0042803,GO:0044548,GO:0048306	ruffle|calcium ion binding|nucleus|cytoplasm|regulation of cell proliferation|protein homodimerization activity|S100 protein binding|calcium-dependent protein binding
ENSBGRG00000001515	5.26998e-17	0.0302863	0.672	0.695	1.42084e-12	1	0.967	ENSBGRG00000001515	protein_coding	mCG119114, isoform CRA_a, partial	CSD	GO:0000122,GO:0000398,GO:0000781,GO:0003723,GO:0003729,GO:0003730,GO:0005634,GO:0005654,GO:0005681,GO:0005737,GO:0006397,GO:0006406,GO:0015030,GO:0016020,GO:0016070,GO:0016363,GO:0031053,GO:0035198,GO:0035722,GO:0042802,GO:0043047,GO:0044806,GO:0048025,GO:0050658,GO:0070062,GO:0071013,GO:0097157,GO:0098505,GO:1904358,GO:1905663,GO:1990247,GO:1990428,GO:1990904	negative regulation of transcription by RNA polymerase II|mRNA splicing, via spliceosome|chromosome, telomeric region|RNA binding|mRNA binding|mRNA 3'-UTR binding|nucleus|nucleoplasm|spliceosomal complex|cytoplasm|mRNA processing|mRNA export from nucleus|Cajal body|membrane|RNA metabolic process|nuclear matrix|primary miRNA processing|miRNA binding|interleukin-12-mediated signaling pathway|identi…
ENSBGRG00000024489	3.57848e-16	0.157575	0.769	0.701	9.64793e-12	1	1.097	ENSBGRG00000024489	protein_coding	60S ribosomal protein L4, partial		GO:0003735,GO:0006412,GO:0022625	structural constituent of ribosome|translation|cytosolic large ribosomal subunit	ko03010	Ribosome
ENSBGRG00000023638	4.90938e-15	0.134639	0.771	0.755	1.32362e-10	1	1.021	ENSBGRG00000023638	protein_coding	heterogeneous nuclear ribonucleoprotein D-like isoform X1	CSD	GO:0003690,GO:0003697,GO:0003723,GO:0005634,GO:0005654,GO:0005681,GO:0005829,GO:0006396,GO:0008143,GO:0010468,GO:0034046,GO:0035722,GO:0043565,GO:1990837,GO:1990904	double-stranded DNA binding|single-stranded DNA binding|RNA binding|nucleus|nucleoplasm|spliceosomal complex|cytosol|RNA processing|poly(A) binding|regulation of gene expression|poly(G) binding|interleukin-12-mediated signaling pathway|sequence-specific DNA binding|sequence-specific double-stranded DNA binding|ribonucleoprotein complex
ENSBGRG00000003803	2.85617e-11	0.101682	0.902	0.838	7.70053e-07	1	1.076	ENSBGRG00000003803	protein_coding	PREDICTED: 60S ribosomal protein L24		GO:0000027,GO:0000184,GO:0002181,GO:0003723,GO:0003735,GO:0005737,GO:0005783,GO:0005829,GO:0006412,GO:0006413,GO:0006614,GO:0007093,GO:0010458,GO:0016020,GO:0021554,GO:0022625,GO:0031290,GO:0042788,GO:0045202,GO:0045296,GO:0060041,GO:0070062,GO:1902626	ribosomal large subunit assembly|nuclear-transcribed mRNA catabolic process, nonsense-mediated decay|cytoplasmic translation|RNA binding|structural constituent of ribosome|cytoplasm|endoplasmic reticulum|cytosol|translation|translational initiation|SRP-dependent cotranslational protein targeting to membrane|mitotic cell cycle checkpoint|exit from mitosis|membrane|optic nerve development|cytosolic…	ko03010	Ribosome
PPIB	3.07085e-11	0.107579	0.847	0.773	8.27931e-07	1	1.096	ENSBGRG00000024663	protein_coding	PREDICTED: peptidyl-prolyl cis-trans isomerase B		GO:0000413,GO:0003755,GO:0005634,GO:0005788,GO:0005790,GO:0016018,GO:0032991,GO:0034663,GO:0040018,GO:0042470,GO:0044794,GO:0044829,GO:0044877,GO:0048471,GO:0051082,GO:0060348,GO:0061077,GO:0070063	protein peptidyl-prolyl isomerization|peptidyl-prolyl cis-trans isomerase activity|nucleus|endoplasmic reticulum lumen|smooth endoplasmic reticulum|cyclosporin A binding|protein-containing complex|endoplasmic reticulum chaperone complex|positive regulation of multicellular organism growth|melanosome|positive regulation by host of viral process|positive regulation by host of viral genome replicati…
ENSBGRG00000014160	1.61971e-10	0.0274083	0.939	0.891	4.36689e-06	1	1.054	ENSBGRG00000014160	protein_coding	60S ribosomal protein L7, partial		GO:0000463,GO:0003723,GO:0003735,GO:0022625	maturation of LSU-rRNA from tricistronic rRNA transcript (SSU-rRNA, 5.8S rRNA, LSU-rRNA)|RNA binding|structural constituent of ribosome|cytosolic large ribosomal subunit	ko03010	Ribosome
ANKRD12	3.63319e-10	0.0628824	0.723	0.739	9.79545e-06	1	0.978	ENSBGRG00000024894	protein_coding	PREDICTED: ankyrin repeat domain-containing protein 12 isoform X1	Others	GO:0005654,GO:0005829	nucleoplasm|cytosol
S100A4	7.30031e-09	0.201032	0.567	0.501	0.000196824	1	1.132	ENSBGRG00000006185	protein_coding	protein S100-A4 isoform X1		GO:0005509,GO:0005634,GO:0042802,GO:0043123,GO:0046914,GO:0048471,GO:0050786	calcium ion binding|nucleus|identical protein binding|positive regulation of I-kappaB kinase/NF-kappaB signaling|transition metal ion binding|perinuclear region of cytoplasm|RAGE receptor binding
ATP8	1.48145e-08	0.0405569	0.841	0.793	0.000399414	1	1.061	gene-ATP8
EIF4G2	9.52412e-08	0.0744883	0.821	0.793	0.0025678	1	1.035	ENSBGRG00000005087	protein_coding	Eukaryotic translation initiation factor 4 gamma 2, partial		GO:0003723,GO:0003729,GO:0003743,GO:0005829,GO:0005913,GO:0006446,GO:0007050,GO:0008135,GO:0008219,GO:0010507,GO:0016020,GO:0016281,GO:0030307,GO:0034645,GO:0045296	RNA binding|mRNA binding|translation initiation factor activity|cytosol|cell-cell adherens junction|regulation of translational initiation|cell cycle arrest|translation factor activity, RNA binding|cell death|negative regulation of autophagy|membrane|eukaryotic translation initiation factor 4F complex|positive regulation of cell growth|cellular macromolecule biosynthetic process|cadherin binding	ko03013,ko05416	RNA transport|Viral myocarditis
HSP90AB1	6.9615e-06	0.0227868	0.903	0.858	0.187689	1	1.052	ENSBGRG00000007091	protein_coding	PREDICTED: heat shock protein HSP 90-beta		GO:0005524,GO:0005576,GO:0005634,GO:0005737,GO:0005739,GO:0005886,GO:0006457,GO:0030511,GO:0032435,GO:0034751,GO:0042470,GO:0046983,GO:0051082,GO:0071157,GO:1901389	ATP binding|extracellular region|nucleus|cytoplasm|mitochondrion|plasma membrane|protein folding|positive regulation of transforming growth factor beta receptor signaling pathway|negative regulation of proteasomal ubiquitin-dependent protein catabolic process|aryl hydrocarbon receptor complex|melanosome|protein dimerization activity|unfolded protein binding|negative regulation of cell cycle arres…	ko04141,ko04151,ko04217,ko04612,ko04621,ko04657,ko04659,ko04914,ko04915,ko05132,ko05200,ko05215,ko05418	Protein processing in endoplasmic reticulum|PI3K-Akt signaling pathway|Necroptosis|Antigen processing and presentation|NOD-like receptor signaling pathway|IL-17 signaling pathway|Th17 cell differentiation|Progesterone-mediated oocyte maturation|Estrogen signaling pathway|Salmonella infection|Pathways in cancer|Prostate cancer|Fluid shear stress and atherosclerosis
EEF2	2.54998e-05	0.000559011	0.736	0.733	0.6875	1	1.004	ENSBGRG00000018816	protein_coding	EEF2, partial		GO:0002244,GO:0003746,GO:0003924,GO:0005525,GO:0005634,GO:0005737,GO:0005829,GO:0005844,GO:0005886,GO:0006414,GO:0016235,GO:0019901,GO:0045202,GO:0045727	hematopoietic progenitor cell differentiation|translation elongation factor activity|GTPase activity|GTP binding|nucleus|cytoplasm|cytosol|polysome|plasma membrane|translational elongation|aggresome|protein kinase binding|synapse|positive regulation of translation
HSP90AA1	3.18797e-05	0.0143136	0.942	0.907	0.859509	1	1.039	ENSBGRG00000014769	protein_coding	PREDICTED: heat shock protein HSP 90-alpha		GO:0005524,GO:0005634,GO:0005737,GO:0005829,GO:0005886,GO:0006457,GO:0009408,GO:0009409,GO:0016887,GO:0021955,GO:0030010,GO:0030235,GO:0030911,GO:0033138,GO:0042470,GO:0042803,GO:0043025,GO:0043209,GO:0044294,GO:0044295,GO:0045429,GO:0046677,GO:0048471,GO:0048675,GO:0051082,GO:0051897,GO:0097718,GO:1903827	ATP binding|nucleus|cytoplasm|cytosol|plasma membrane|protein folding|response to heat|response to cold|ATPase activity|central nervous system neuron axonogenesis|establishment of cell polarity|nitric-oxide synthase regulator activity|TPR domain binding|positive regulation of peptidyl-serine phosphorylation|melanosome|protein homodimerization activity|neuronal cell body|myelin sheath|dendritic gr…	ko04141,ko04151,ko04217,ko04612,ko04621,ko04657,ko04659,ko04914,ko04915,ko05132,ko05200,ko05215,ko05418	Protein processing in endoplasmic reticulum|PI3K-Akt signaling pathway|Necroptosis|Antigen processing and presentation|NOD-like receptor signaling pathway|IL-17 signaling pathway|Th17 cell differentiation|Progesterone-mediated oocyte maturation|Estrogen signaling pathway|Salmonella infection|Pathways in cancer|Prostate cancer|Fluid shear stress and atherosclerosis
ENSBGRG00000000358	0.000446801	0.0420669	0.696	0.657	1	1	1.059	ENSBGRG00000000358	protein_coding
IL7R	0	1.77024	0.688	0.091	0	2	7.56	ENSBGRG00000016149	protein_coding	PREDICTED: interleukin-7 receptor subunit alpha		GO:0004896,GO:0005886,GO:0016021	cytokine receptor activity|plasma membrane|integral component of membrane	ko04060,ko04068,ko04151,ko04630,ko04640,ko05200,ko05340	Cytokine-cytokine receptor interaction|FoxO signaling pathway|PI3K-Akt signaling pathway|Jak-STAT signaling pathway|Hematopoietic cell lineage|Pathways in cancer|Primary immunodeficiency
ICOS	1.41617395713868e-317	1.25052	0.438	0.024	3.8181466058416e-313	2	18.25	ENSBGRG00000012246	protein_coding	PREDICTED: inducible T-cell costimulator		GO:0005887,GO:0009897	integral component of plasma membrane|external side of plasma membrane	ko04514,ko04660,ko04672,ko05340	Cell adhesion molecules (CAMs)|T cell receptor signaling pathway|Intestinal immune network for IgA production|Primary immunodeficiency
LTB	9.47688759916745e-311	1.64687	0.678	0.162	2.55506e-306	2	4.185	ENSBGRG00000013208	protein_coding	PREDICTED: lymphotoxin-beta				ko04060,ko04064,ko05323	Cytokine-cytokine receptor interaction|NF-kappa B signaling pathway|Rheumatoid arthritis
FYB1	1.96864e-299	1.22993	0.776	0.224	5.30766e-295	2	3.464	ENSBGRG00000023892	protein_coding	PREDICTED: FYN-binding protein isoform X2		GO:0005634,GO:0005829,GO:0005886,GO:0006955,GO:0008289,GO:0015629,GO:0030054,GO:0044877,GO:0072659	nucleus|cytosol|plasma membrane|immune response|lipid binding|actin cytoskeleton|cell junction|protein-containing complex binding|protein localization to plasma membrane	ko04015,ko05135	Rap1 signaling pathway|Yersinia infection
LY6E	4.5262e-298	1.40247	0.622	0.113	1.22031e-293	2	5.504	ENSBGRG00000004776	protein_coding	Lymphocyte antigen 6E, partial		GO:0005576,GO:0005886,GO:0007166,GO:0016020,GO:0030550,GO:0031225	extracellular region|plasma membrane|cell surface receptor signaling pathway|membrane|acetylcholine receptor inhibitor activity|anchored component of membrane
ENSBGRG00000002139	6.69698e-291	0.800246	0.996	0.871	1.80557e-286	2	1.144	ENSBGRG00000002139	protein_coding	PREDICTED: protein BTG1		GO:0005634,GO:0005737,GO:0008285,GO:0019899,GO:0045603,GO:0045663,GO:0045766,GO:0045930,GO:2000271	nucleus|cytoplasm|negative regulation of cell proliferation|enzyme binding|positive regulation of endothelial cell differentiation|positive regulation of myoblast differentiation|positive regulation of angiogenesis|negative regulation of mitotic cell cycle|positive regulation of fibroblast apoptotic process	ko03018	RNA degradation
GPR183	5.90607e-286	1.37488	0.43	0.031	1.59234e-281	2	13.871	ENSBGRG00000023186	protein_coding	PREDICTED: G-protein coupled receptor 183		GO:0002250,GO:0002313,GO:0002407,GO:0004930,GO:0005886,GO:0006959,GO:0007186,GO:0008142,GO:0010818,GO:0016021,GO:0030316,GO:0030595,GO:0030890,GO:0036145,GO:0061470,GO:0070374,GO:2000458	adaptive immune response|mature B cell differentiation involved in immune response|dendritic cell chemotaxis|G protein-coupled receptor activity|plasma membrane|humoral immune response|G protein-coupled receptor signaling pathway|oxysterol binding|T cell chemotaxis|integral component of membrane|osteoclast differentiation|leukocyte chemotaxis|positive regulation of B cell proliferation|dendritic …
ENSBGRG00000007369	1.22008e-272	1.21933	0.833	0.298	3.28945e-268	2	2.795	ENSBGRG00000007369	protein_coding	T-cell receptor beta-1 chain C region		GO:0003823,GO:0006910,GO:0006911,GO:0006958,GO:0009897,GO:0016021,GO:0034987,GO:0042571,GO:0042742,GO:0045087,GO:0050853,GO:0050871	antigen binding|phagocytosis, recognition|phagocytosis, engulfment|complement activation, classical pathway|external side of plasma membrane|integral component of membrane|immunoglobulin receptor binding|immunoglobulin complex, circulating|defense response to bacterium|innate immune response|B cell receptor signaling pathway|positive regulation of B cell activation	ko04014,ko04015,ko04020,ko04064,ko04514,ko04612,ko04658,ko04659,ko04660,ko04672,ko04940,ko05135,ko05142,ko05144,ko05150,ko05162,ko05166,ko05169,ko05170,ko05202,ko05235,ko05310,ko05320,ko05321,ko05322,ko05323,ko05330,ko05332,ko05416	Ras signaling pathway|Rap1 signaling pathway|Calcium signaling pathway|NF-kappa B signaling pathway|Cell adhesion molecules (CAMs)|Antigen processing and presentation|Th1 and Th2 cell differentiation|Th17 cell differentiation|T cell receptor signaling pathway|Intestinal immune network for IgA production|Type I diabetes mellitus|Yersinia infection|Chagas disease (American trypanosomiasis)|Malaria|…
ENSBGRG00000023216	1.72472e-256	0.57372	0.998	0.984	4.65003e-252	2	1.014	ENSBGRG00000023216	protein_coding	translationally-controlled tumor protein-like		GO:0000922,GO:0005509,GO:0005615,GO:0005737,GO:0005771,GO:0005881	spindle pole|calcium ion binding|extracellular space|cytoplasm|multivesicular body|cytoplasmic microtubule
ENSBGRG00000008096	2.03081e-255	1.0195	0.679	0.166	5.47528e-251	2	4.09	ENSBGRG00000008096	protein_coding	T-cell receptor alpha chain C region, partial		GO:0002250,GO:0005886,GO:0016021,GO:0050776,GO:0050852	adaptive immune response|plasma membrane|integral component of membrane|regulation of immune response|T cell receptor signaling pathway
RPLP1	6.14846e-253	0.488521	0.993	0.973	1.65769e-248	2	1.021	ENSBGRG00000020068	protein_coding	ribosomal protein, large, P1, partial		GO:0000184,GO:0002181,GO:0003735,GO:0005829,GO:0005925,GO:0006412,GO:0006413,GO:0006414,GO:0006614,GO:0022625,GO:0030295,GO:0043021	nuclear-transcribed mRNA catabolic process, nonsense-mediated decay|cytoplasmic translation|structural constituent of ribosome|cytosol|focal adhesion|translation|translational initiation|translational elongation|SRP-dependent cotranslational protein targeting to membrane|cytosolic large ribosomal subunit|protein kinase activator activity|ribonucleoprotein complex binding	ko03010	Ribosome
STK17B	1.77538e-232	0.987108	0.788	0.279	4.78659e-228	2	2.824	ENSBGRG00000001329	protein_coding	PREDICTED: serine/threonine-protein kinase 17B		GO:0004672,GO:0004674,GO:0005524,GO:0005634,GO:0005793,GO:0005886,GO:0006468,GO:0006915,GO:0015629,GO:0035556,GO:0046777,GO:2000271	protein kinase activity|protein serine/threonine kinase activity|ATP binding|nucleus|endoplasmic reticulum-Golgi intermediate compartment|plasma membrane|protein phosphorylation|apoptotic process|actin cytoskeleton|intracellular signal transduction|protein autophosphorylation|positive regulation of fibroblast apoptotic process
RASGEF1B	1.71819e-222	1.04976	0.815	0.364	4.63241e-218	2	2.239	ENSBGRG00000023927	protein_coding	ras-GEF domain-containing family member 1B isoform X1		GO:0005088,GO:0005769,GO:0005770,GO:0007264,GO:0030496,GO:0043547	Ras guanyl-nucleotide exchange factor activity|early endosome|late endosome|small GTPase mediated signal transduction|midbody|positive regulation of GTPase activity
ZFP36L2	1.45494e-210	0.858237	0.94	0.624	3.92266e-206	2	1.506	ENSBGRG00000020995	protein_coding	zinc finger protein 36, C3H1 type-like 2	Others	GO:0000288,GO:0000981,GO:0003677,GO:0003700,GO:0003723,GO:0003730,GO:0005634,GO:0005737,GO:0005829,GO:0006402,GO:0008283,GO:0009611,GO:0017091,GO:0030097,GO:0033077,GO:0035019,GO:0035925,GO:0043488,GO:0044344,GO:0045577,GO:0045599,GO:0046872,GO:0048103,GO:0060216,GO:0061158,GO:0070371,GO:0071356,GO:0071364,GO:0071385,GO:0071560,GO:0097011,GO:1900153,GO:1901991,GO:2000737	nuclear-transcribed mRNA catabolic process, deadenylation-dependent decay|DNA-binding transcription factor activity, RNA polymerase II-specific|DNA binding|DNA-binding transcription factor activity|RNA binding|mRNA 3'-UTR binding|nucleus|cytoplasm|cytosol|mRNA catabolic process|cell proliferation|response to wounding|AU-rich element binding|hemopoiesis|T cell differentiation in thymus|somatic ste…	ko04218	Cellular senescence
COX1	1.65418e-208	0.329148	1	0.993	4.45984e-204	2	1.007	gene-COX1
ENSBGRG00000021957	2.77351e-205	1.40884	0.549	0.169	7.47767e-201	2	3.249	ENSBGRG00000021957	protein_coding	PREDICTED: bcl-2-related protein A1 isoform X2		GO:0005741,GO:0008630,GO:0042803,GO:0043066,GO:0046982,GO:0097192,GO:2001243	mitochondrial outer membrane|intrinsic apoptotic signaling pathway in response to DNA damage|protein homodimerization activity|negative regulation of apoptotic process|protein heterodimerization activity|extrinsic apoptotic signaling pathway in absence of ligand|negative regulation of intrinsic apoptotic signaling pathway	ko04064,ko04210,ko05202,ko05221	NF-kappa B signaling pathway|Apoptosis|Transcriptional misregulation in cancer|Acute myeloid leukemia
PTPRC	1.39273e-203	0.64955	0.815	0.336	3.75495e-199	2	2.426	ENSBGRG00000016494	protein_coding	PREDICTED: receptor-type tyrosine-protein phosphatase C, partial				ko04514,ko04660,ko04666,ko05132,ko05340	Cell adhesion molecules (CAMs)|T cell receptor signaling pathway|Fc gamma R-mediated phagocytosis|Salmonella infection|Primary immunodeficiency
ENSBGRG00000026238	1.20804e-189	0.619606	0.995	0.874	3.25699e-185	2	1.138	ENSBGRG00000026238	protein_coding	TPA: jun D proto-oncogene	TF_bZIP	GO:0000122,GO:0000790,GO:0000978,GO:0000981,GO:0003713,GO:0005654,GO:0005667,GO:0008134,GO:0009314,GO:0009612,GO:0010033,GO:0032496,GO:0032870,GO:0034097,GO:0042493,GO:0045597,GO:0045944,GO:0051591,GO:0051726	negative regulation of transcription by RNA polymerase II|nuclear chromatin|RNA polymerase II proximal promoter sequence-specific DNA binding|DNA-binding transcription factor activity, RNA polymerase II-specific|transcription coactivator activity|nucleoplasm|transcription factor complex|transcription factor binding|response to radiation|response to mechanical stimulus|response to organic substanc…	ko04010,ko04380,ko04657,ko04928	MAPK signaling pathway|Osteoclast differentiation|IL-17 signaling pathway|Parathyroid hormone synthesis, secretion and action
EZR	4.36401e-182	0.785693	0.888	0.585	1.17658e-177	2	1.518	ENSBGRG00000026603	protein_coding	PREDICTED: ezrin		GO:0000122,GO:0001650,GO:0001772,GO:0001931,GO:0001951,GO:0003376,GO:0005768,GO:0005829,GO:0005884,GO:0005902,GO:0005903,GO:0005925,GO:0005938,GO:0007159,GO:0008017,GO:0008022,GO:0008360,GO:0010628,GO:0010737,GO:0015629,GO:0016323,GO:0016324,GO:0019898,GO:0022614,GO:0030033,GO:0030175,GO:0030953,GO:0031528,GO:0031532,GO:0031623,GO:0032532,GO:0032587,GO:0032991,GO:0034236,GO:0034237,GO:0034629,GO:…	negative regulation of transcription by RNA polymerase II|fibrillar center|immunological synapse|uropod|intestinal D-glucose absorption|sphingosine-1-phosphate receptor signaling pathway|endosome|cytosol|actin filament|microvillus|brush border|focal adhesion|cell cortex|leukocyte cell-cell adhesion|microtubule binding|protein C-terminus binding|regulation of cell shape|positive regulation of gene…
ENSBGRG00000025877	2.58887e-178	0.451822	0.986	0.941	6.97986e-174	2	1.048	ENSBGRG00000025877	protein_coding	hypothetical protein, partial		GO:0003735,GO:0005840,GO:0006412	structural constituent of ribosome|ribosome|translation	ko03010	Ribosome
RPS10-NUDT3	2.33707e-176	0.502008	0.982	0.928	6.30096e-172	2	1.058	--	--	--	--	--	--	--	--
COX2	1.49665e-170	0.31232	0.999	0.981	4.03513e-166	2	1.018	gene-COX2
ENSBGRG00000021241	2.08725e-167	0.981973	0.563	0.179	5.62744e-163	2	3.145	ENSBGRG00000021241	protein_coding	PREDICTED: beta-galactosidase-1-like protein isoform X1		GO:0004565,GO:0005576,GO:0005773,GO:0005975	beta-galactosidase activity|extracellular region|vacuole|carbohydrate metabolic process
CD44	8.20586e-165	0.827679	0.625	0.206	2.21238e-160	2	3.034	ENSBGRG00000020517	protein_coding	PREDICTED: CD44 antigen isoform X1		GO:0001558,GO:0001658,GO:0002246,GO:0002821,GO:0002906,GO:0004888,GO:0005114,GO:0005154,GO:0005540,GO:0005634,GO:0005794,GO:0005829,GO:0005886,GO:0005902,GO:0006954,GO:0007155,GO:0009897,GO:0009986,GO:0010628,GO:0016021,GO:0016055,GO:0016323,GO:0016324,GO:0016477,GO:0019221,GO:0019901,GO:0030214,GO:0031175,GO:0031258,GO:0032991,GO:0033031,GO:0033138,GO:0033674,GO:0034116,GO:0034238,GO:0035692,GO:…	regulation of cell growth|branching involved in ureteric bud morphogenesis|wound healing involved in inflammatory response|positive regulation of adaptive immune response|negative regulation of mature B cell apoptotic process|transmembrane signaling receptor activity|type II transforming growth factor beta receptor binding|epidermal growth factor receptor binding|hyaluronic acid binding|nucleus|G…	ko04512,ko04640,ko05131,ko05169,ko05205,ko05206	ECM-receptor interaction|Hematopoietic cell lineage|Shigellosis|Epstein-Barr virus infection|Proteoglycans in cancer|MicroRNAs in cancer
CSRNP1	2.48906e-164	0.725073	0.82	0.425	6.71077e-160	2	1.929	ENSBGRG00000008132	protein_coding	PREDICTED: cysteine/serine-rich nuclear protein 1 isoform X1		GO:0000981,GO:0001228,GO:0003700,GO:0005634,GO:0006915,GO:0009791,GO:0043565,GO:0045944,GO:0048008,GO:0048705,GO:0060021,GO:0060325	DNA-binding transcription factor activity, RNA polymerase II-specific|DNA-binding transcription activator activity, RNA polymerase II-specific|DNA-binding transcription factor activity|nucleus|apoptotic process|post-embryonic development|sequence-specific DNA binding|positive regulation of transcription by RNA polymerase II|platelet-derived growth factor receptor signaling pathway|skeletal system…
WAS	6.45961e-154	0.743449	0.624	0.218	1.74157e-149	2	2.862	ENSBGRG00000019207	protein_coding	wiskott-Aldrich syndrome protein				ko04062,ko04520,ko04530,ko04666,ko05135,ko05231	Chemokine signaling pathway|Adherens junction|Tight junction|Fc gamma R-mediated phagocytosis|Yersinia infection|Choline metabolism in cancer
ENSBGRG00000024407	7.17518e-152	0.35486	0.989	0.953	1.9345e-147	2	1.038	ENSBGRG00000024407	protein_coding	60S ribosomal protein L13a isoform X1		GO:0003729,GO:0003735,GO:0005840,GO:0006412,GO:0017148,GO:0022625,GO:0097452,GO:1901194	mRNA binding|structural constituent of ribosome|ribosome|translation|negative regulation of translation|cytosolic large ribosomal subunit|GAIT complex|negative regulation of formation of translation preinitiation complex	ko03010	Ribosome
RGS1	1.53652e-150	0.342685	0.81	0.415	4.14262e-146	2	1.952	ENSBGRG00000004500	protein_coding	PREDICTED: regulator of G-protein signaling 1		GO:0001965,GO:0005096,GO:0005829,GO:0007165,GO:0007186,GO:0008277,GO:0009617,GO:0009968,GO:0031234,GO:0043547,GO:0061737	G-protein alpha-subunit binding|GTPase activator activity|cytosol|signal transduction|G protein-coupled receptor signaling pathway|regulation of G protein-coupled receptor signaling pathway|response to bacterium|negative regulation of signal transduction|extrinsic component of cytoplasmic side of plasma membrane|positive regulation of GTPase activity|leukotriene signaling pathway
PNRC1	1.77258e-150	0.662451	0.905	0.627	4.77906e-146	2	1.443	ENSBGRG00000023280	protein_coding	proline-rich nuclear receptor coactivator 1		GO:0005634	nucleus
DPP4	3.44338e-150	0.825556	0.271	0.026	9.2837e-146	2	10.423	ENSBGRG00000016318	protein_coding	PREDICTED: dipeptidyl peptidase 4 isoform X1		GO:0002020,GO:0004252,GO:0005102,GO:0005576,GO:0007155,GO:0008239,GO:0008284,GO:0009986,GO:0010716,GO:0016021,GO:0016324,GO:0030027,GO:0030054,GO:0030139,GO:0031258,GO:0031295,GO:0042803,GO:0043542,GO:0045121,GO:0071438	protease binding|serine-type endopeptidase activity|signaling receptor binding|extracellular region|cell adhesion|dipeptidyl-peptidase activity|positive regulation of cell proliferation|cell surface|negative regulation of extracellular matrix disassembly|integral component of membrane|apical plasma membrane|lamellipodium|cell junction|endocytic vesicle|lamellipodium membrane|T cell costimulation|…	ko04974	Protein digestion and absorption
RPSA	2.04935e-148	0.484322	0.987	0.925	5.52525e-144	2	1.067	ENSBGRG00000007397	protein_coding	40S ribosomal protein SA isoform X1		GO:0000028,GO:0000447,GO:0000461,GO:0003735,GO:0005055,GO:0005604,GO:0005634,GO:0005737,GO:0005829,GO:0005886,GO:0006407,GO:0006412,GO:0015935,GO:0016020,GO:0022627,GO:0030855,GO:0043022,GO:0043025,GO:0043236,GO:0045202,GO:0062023,GO:0098609,GO:0098978	ribosomal small subunit assembly|endonucleolytic cleavage in ITS1 to separate SSU-rRNA from 5.8S rRNA and LSU-rRNA from tricistronic rRNA transcript (SSU-rRNA, 5.8S rRNA, LSU-rRNA)|endonucleolytic cleavage to generate mature 3'-end of SSU-rRNA from (SSU-rRNA, 5.8S rRNA, LSU-rRNA)|structural constituent of ribosome|laminin receptor activity|basement membrane|nucleus|cytoplasm|cytosol|plasma membra…	ko03010	Ribosome
ENSBGRG00000009649	1.33627e-143	0.646858	0.92	0.601	3.60272e-139	2	1.531	ENSBGRG00000009649	lncRNA	uncharacterized protein C10orf88 isoform X6		GO:0000184,GO:0003723,GO:0003735,GO:0005783,GO:0005829,GO:0006412,GO:0006413,GO:0006614,GO:0022625,GO:0045296,GO:0070062	nuclear-transcribed mRNA catabolic process, nonsense-mediated decay|RNA binding|structural constituent of ribosome|endoplasmic reticulum|cytosol|translation|translational initiation|SRP-dependent cotranslational protein targeting to membrane|cytosolic large ribosomal subunit|cadherin binding|extracellular exosome
HSPA5	6.33211e-143	0.615661	0.943	0.766	1.7072e-138	2	1.231	ENSBGRG00000020026	protein_coding	PREDICTED: 78 kDa glucose-regulated protein		GO:0005524,GO:0005634,GO:0005737,GO:0005788,GO:0006986,GO:0016020,GO:0016887,GO:0030335,GO:0030433,GO:0030968,GO:0031072,GO:0034605,GO:0034620,GO:0034663,GO:0035437,GO:0042026,GO:0042623,GO:0044183,GO:0051082,GO:0051085,GO:0051787,GO:0090074,GO:1903895	ATP binding|nucleus|cytoplasm|endoplasmic reticulum lumen|response to unfolded protein|membrane|ATPase activity|positive regulation of cell migration|ubiquitin-dependent ERAD pathway|endoplasmic reticulum unfolded protein response|heat shock protein binding|cellular response to heat|cellular response to unfolded protein|endoplasmic reticulum chaperone complex|maintenance of protein localization i…	ko03060,ko04141,ko04918,ko05020	Protein export|Protein processing in endoplasmic reticulum|Thyroid hormone synthesis|Prion diseases
SRGN	2.81271e-142	0.901678	0.465	0.127	7.58336e-138	2	3.661	ENSBGRG00000011187	protein_coding	Serglycin, partial		GO:0002576,GO:0005576,GO:0005615,GO:0005794,GO:0008626,GO:0016485,GO:0030502,GO:0031093,GO:0031214,GO:0033364,GO:0033371,GO:0033373,GO:0033382,GO:0042629,GO:0050710	platelet degranulation|extracellular region|extracellular space|Golgi apparatus|granzyme-mediated apoptotic signaling pathway|protein processing|negative regulation of bone mineralization|platelet alpha granule lumen|biomineral tissue development|mast cell secretory granule organization|T cell secretory granule organization|maintenance of protease location in mast cell secretory granule|maintenan…
NSD3	2.24778e-140	0.810441	0.702	0.397	6.06024e-136	2	1.768	ENSBGRG00000016971	protein_coding	histone-lysine N-methyltransferase NSD3 isoform X1	HMG			ko00310	Lysine degradation
LAPTM5	2.61734e-140	0.753218	0.654	0.265	7.05661e-136	2	2.468	ENSBGRG00000022099	protein_coding	lysosomal-associated transmembrane protein 5		GO:0005765,GO:0016020,GO:0016021	lysosomal membrane|membrane|integral component of membrane	ko04142	Lysosome
SAT1	5.80447e-140	0.781718	0.855	0.567	1.56494e-135	2	1.508	ENSBGRG00000007508	protein_coding	PREDICTED: diamine acetyltransferase 1		GO:0001525,GO:0004145,GO:0005829,GO:0008080,GO:0009447,GO:0019809,GO:0032918,GO:0042127,GO:0042802	angiogenesis|diamine N-acetyltransferase activity|cytosol|N-acetyltransferase activity|putrescine catabolic process|spermidine binding|spermidine acetylation|regulation of cell proliferation|identical protein binding	ko00330,ko04216	Arginine and proline metabolism|Ferroptosis
CORO1A	1.55365e-139	0.632615	0.652	0.261	4.1888e-135	2	2.498	ENSBGRG00000007642	protein_coding	PREDICTED: coronin-1A		GO:0001772,GO:0001845,GO:0001891,GO:0003785,GO:0005769,GO:0005829,GO:0005884,GO:0005911,GO:0006816,GO:0007015,GO:0008022,GO:0008360,GO:0030027,GO:0030335,GO:0030424,GO:0030595,GO:0030670,GO:0030864,GO:0031339,GO:0031589,GO:0032036,GO:0032796,GO:0032991,GO:0038180,GO:0042102,GO:0042803,GO:0043029,GO:0043320,GO:0043524,GO:0043548,GO:0048873,GO:0050918,GO:0051015,GO:0051126,GO:0051279,GO:0061502,GO:…	immunological synapse|phagolysosome assembly|phagocytic cup|actin monomer binding|early endosome|cytosol|actin filament|cell-cell junction|calcium ion transport|actin filament organization|protein C-terminus binding|regulation of cell shape|lamellipodium|positive regulation of cell migration|axon|leukocyte chemotaxis|phagocytic vesicle membrane|cortical actin cytoskeleton|negative regulation of v…	ko04145,ko05152	Phagosome|Tuberculosis
ENSBGRG00000009189	2.01322e-135	0.435813	0.98	0.889	5.42784e-131	2	1.102	ENSBGRG00000009189	protein_coding	Phosphatidylinositol-4-phosphate 3-kinase C2 domain-containing subunit alpha		GO:0003729,GO:0003735,GO:0005634,GO:0005730,GO:0006412,GO:0014069,GO:0022627,GO:0033119,GO:0048027,GO:0070181	mRNA binding|structural constituent of ribosome|nucleus|nucleolus|translation|postsynaptic density|cytosolic small ribosomal subunit|negative regulation of RNA splicing|mRNA 5'-UTR binding|small ribosomal subunit rRNA binding	ko03010	Ribosome
NFKBIZ	4.96519e-131	0.910147	0.547	0.237	1.33866e-126	2	2.308	ENSBGRG00000004210	protein_coding	NFKBIZ protein	RHD	GO:0005634,GO:0006954,GO:0016607,GO:0036464,GO:0050729,GO:0050852,GO:2000321	nucleus|inflammatory response|nuclear speck|cytoplasmic ribonucleoprotein granule|positive regulation of inflammatory response|T cell receptor signaling pathway|positive regulation of T-helper 17 cell differentiation	ko05202	Transcriptional misregulation in cancer
ID2	5.62923e-131	0.794433	0.796	0.488	1.5177e-126	2	1.631	ENSBGRG00000015396	protein_coding	PREDICTED: DNA-binding protein inhibitor ID-2	bHLH	GO:0000122,GO:0001085,GO:0001656,GO:0001779,GO:0001966,GO:0003149,GO:0003166,GO:0003700,GO:0005634,GO:0005737,GO:0005829,GO:0007623,GO:0008134,GO:0008344,GO:0010628,GO:0010629,GO:0014003,GO:0019216,GO:0021772,GO:0030182,GO:0032922,GO:0032991,GO:0033598,GO:0042752,GO:0043153,GO:0043353,GO:0043392,GO:0043433,GO:0044325,GO:0045475,GO:0045578,GO:0045600,GO:0045648,GO:0045651,GO:0045665,GO:0045668,GO:…	negative regulation of transcription by RNA polymerase II|RNA polymerase II transcription factor binding|metanephros development|natural killer cell differentiation|thigmotaxis|membranous septum morphogenesis|bundle of His development|DNA-binding transcription factor activity|nucleus|cytoplasm|cytosol|circadian rhythm|transcription factor binding|adult locomotory behavior|positive regulation of g…	ko04350,ko04390,ko04550,ko05202	TGF-beta signaling pathway|Hippo signaling pathway|Signaling pathways regulating pluripotency of stem cells|Transcriptional misregulation in cancer
ENSBGRG00000009680	5.209e-130	0.419488	0.974	0.926	1.4044e-125	2	1.052	ENSBGRG00000009680	protein_coding	60S ribosomal protein L15, partial		GO:0002181,GO:0003723,GO:0003735,GO:0005634,GO:0016020,GO:0022625,GO:0031672,GO:0045471	cytoplasmic translation|RNA binding|structural constituent of ribosome|nucleus|membrane|cytosolic large ribosomal subunit|A band|response to ethanol	ko03010	Ribosome
LCP1	7.98041e-130	0.48568	0.71	0.333	2.1516e-125	2	2.132	ENSBGRG00000022064	protein_coding	TPA: lymphocyte cytosolic protein 1 (L-plastin)
DDX5	1.86613e-129	0.47052	0.985	0.923	5.03129e-125	2	1.067	ENSBGRG00000010365	protein_coding	PREDICTED: probable ATP-dependent RNA helicase DDX5
ND3	4.20455e-128	0.341802	1	0.992	1.13359e-123	2	1.008	gene-ND3
RPS2	2.02923e-121	0.330193	0.996	0.979	5.47101e-117	2	1.017	ENSBGRG00000025950	protein_coding	PREDICTED: 40S ribosomal protein S2 isoform X3		GO:0003729,GO:0003735,GO:0005654,GO:0006412,GO:0017134,GO:0019899,GO:0022627,GO:0051443	mRNA binding|structural constituent of ribosome|nucleoplasm|translation|fibroblast growth factor binding|enzyme binding|cytosolic small ribosomal subunit|positive regulation of ubiquitin-protein transferase activity	ko03010	Ribosome
TESC	3.13449e-116	0.778477	0.537	0.201	8.45091e-112	2	2.672	ENSBGRG00000012499	protein_coding	TPA: tescalcin-like	zf-C2H2	GO:0000287,GO:0001726,GO:0004860,GO:0005509,GO:0005634,GO:0005737,GO:0005829,GO:0005886,GO:0008285,GO:0010628,GO:0015031,GO:0019212,GO:0030027,GO:0030154,GO:0030854,GO:0032417,GO:0032587,GO:0033628,GO:0042803,GO:0045654,GO:0045893,GO:0050821,GO:0051604,GO:0071300,GO:0072659	magnesium ion binding|ruffle|protein kinase inhibitor activity|calcium ion binding|nucleus|cytoplasm|cytosol|plasma membrane|negative regulation of cell proliferation|positive regulation of gene expression|protein transport|phosphatase inhibitor activity|lamellipodium|cell differentiation|positive regulation of granulocyte differentiation|positive regulation of sodium:proton antiporter activity|r…
ND2	1.76725e-113	0.339432	0.996	0.969	4.76468e-109	2	1.028	gene-ND2
ADGRE5	2.73673e-113	0.641153	0.558	0.224	7.3785e-109	2	2.491	ENSBGRG00000000526	protein_coding	PREDICTED: CD97 antigen isoform X1		GO:0004930,GO:0005509,GO:0005622,GO:0005887,GO:0007155,GO:0007166,GO:0007189	G protein-coupled receptor activity|calcium ion binding|intracellular|integral component of plasma membrane|cell adhesion|cell surface receptor signaling pathway|adenylate cyclase-activating G protein-coupled receptor signaling pathway
NR4A3	6.49301e-113	0.799695	0.46	0.151	1.75058e-108	2	3.046	ENSBGRG00000000461	protein_coding	PREDICTED: nuclear receptor subfamily 4 group A member 3 isoform X2	NGFIB-like	GO:0000122,GO:0000977,GO:0000978,GO:0001077,GO:0001223,GO:0001707,GO:0003677,GO:0003707,GO:0004879,GO:0005634,GO:0005667,GO:0007369,GO:0007411,GO:0008270,GO:0009444,GO:0010613,GO:0010828,GO:0019901,GO:0021766,GO:0030534,GO:0031100,GO:0032765,GO:0035035,GO:0035259,GO:0035497,GO:0035726,GO:0038097,GO:0042542,GO:0042629,GO:0042803,GO:0043303,GO:0043434,GO:0043524,GO:0043565,GO:0044320,GO:0045333,GO:…	negative regulation of transcription by RNA polymerase II|RNA polymerase II regulatory region sequence-specific DNA binding|RNA polymerase II proximal promoter sequence-specific DNA binding|proximal promoter DNA-binding transcription activator activity, RNA polymerase II-specific|transcription coactivator binding|mesoderm formation|DNA binding|steroid hormone receptor activity|nuclear receptor ac…	ko05202	Transcriptional misregulation in cancer
CD3D	1.10338e-112	0.517093	0.546	0.218	2.97481e-108	2	2.505	ENSBGRG00000022481	protein_coding	PREDICTED: T-cell surface glycoprotein CD3 delta chain isoform X1		GO:0002250,GO:0003713,GO:0004888,GO:0007166,GO:0009897,GO:0016021,GO:0030217,GO:0042105,GO:0042803,GO:0045059,GO:0045944,GO:0046982,GO:0051260	adaptive immune response|transcription coactivator activity|transmembrane signaling receptor activity|cell surface receptor signaling pathway|external side of plasma membrane|integral component of membrane|T cell differentiation|alpha-beta T cell receptor complex|protein homodimerization activity|positive thymic T cell selection|positive regulation of transcription by RNA polymerase II|protein he…	ko04640,ko04658,ko04659,ko04660,ko05142,ko05162,ko05166,ko05169,ko05170,ko05235,ko05340	Hematopoietic cell lineage|Th1 and Th2 cell differentiation|Th17 cell differentiation|T cell receptor signaling pathway|Chagas disease (American trypanosomiasis)|Measles|Human T-cell leukemia virus 1 infection|Epstein-Barr virus infection|Human immunodeficiency virus 1 infection|PD-L1 expression and PD-1 checkpoint pathway in cancer|Primary immunodeficiency
CST7	5.28684e-112	0.348047	0.568	0.26	1.42538e-107	2	2.185	ENSBGRG00000008014	protein_coding	PREDICTED: cystatin-F isoform X2		GO:0004866,GO:0004869,GO:0005576,GO:0005737,GO:0006955	endopeptidase inhibitor activity|cysteine-type endopeptidase inhibitor activity|extracellular region|cytoplasm|immune response
KLF6	1.77342e-110	0.552986	0.929	0.7	4.78131e-106	2	1.327	ENSBGRG00000012023	protein_coding	Krueppel-like factor 6 isoform X1	zf-C2H2
RPL8	7.58183e-110	0.356887	0.984	0.932	2.04414e-105	2	1.056	ENSBGRG00000020059	protein_coding	PREDICTED: LOW QUALITY PROTEIN: 60S ribosomal protein L8		GO:0002181,GO:0003735,GO:0022625,GO:1990090,GO:1990932	cytoplasmic translation|structural constituent of ribosome|cytosolic large ribosomal subunit|cellular response to nerve growth factor stimulus|5.8S rRNA binding	ko03010	Ribosome
ARL6IP1	9.88068e-110	0.413397	0.966	0.868	2.66393e-105	2	1.113	ENSBGRG00000022565	protein_coding	ADP-ribosylation factor-like protein 6-interacting protein 1		GO:0002038,GO:0005783,GO:0005789,GO:0006915,GO:0030176,GO:0042802,GO:0043066,GO:0043154,GO:0071787,GO:1990809	positive regulation of L-glutamate import across plasma membrane|endoplasmic reticulum|endoplasmic reticulum membrane|apoptotic process|integral component of endoplasmic reticulum membrane|identical protein binding|negative regulation of apoptotic process|negative regulation of cysteine-type endopeptidase activity involved in apoptotic process|endoplasmic reticulum tubular network formation|endop…
ARHGDIB	3.12501e-109	0.500384	0.759	0.447	8.42535e-105	2	1.698	ENSBGRG00000001687	protein_coding	rho GDP-dissociation inhibitor 2 isoform X1		GO:0003924,GO:0005094,GO:0005096,GO:0005829,GO:0007266,GO:0016020,GO:0035023,GO:0048365,GO:1901164,GO:2000249	GTPase activity|Rho GDP-dissociation inhibitor activity|GTPase activator activity|cytosol|Rho protein signal transduction|membrane|regulation of Rho protein signal transduction|Rac GTPase binding|negative regulation of trophoblast cell migration|regulation of actin cytoskeleton reorganization
rna-NC-006380.3:961..1917	1.38966e-107	0.153595	1	1	3.74665e-103	2	1	--	--	--	--	--	--	--	--
ENSBGRG00000024123	1.12564e-106	0.624617	0.48	0.167	3.03483e-102	2	2.874	ENSBGRG00000024123	lncRNA	PREDICTED: uncharacterized protein LOC109578868 isoform X1				ko04060	Cytokine-cytokine receptor interaction
ENSBGRG00000006481	1.25493e-106	0.458659	0.982	0.902	3.38342e-102	2	1.089	ENSBGRG00000006481	protein_coding	hypothetical protein D918_03386		GO:0005509,GO:0005622,GO:0019722	calcium ion binding|intracellular|calcium-mediated signaling	ko04014,ko04015,ko04020,ko04022,ko04024,ko04070,ko04114,ko04218,ko04261,ko04270,ko04371,ko04625,ko04713,ko04720,ko04722,ko04728,ko04740,ko04744,ko04745,ko04750,ko04910,ko04912,ko04915,ko04916,ko04921,ko04922,ko04924,ko04925,ko04970,ko04971,ko05010,ko05031,ko05034,ko05133,ko05152,ko05163,ko05167,ko05170,ko05200,ko05214,ko05418	Ras signaling pathway|Rap1 signaling pathway|Calcium signaling pathway|cGMP-PKG signaling pathway|cAMP signaling pathway|Phosphatidylinositol signaling system|Oocyte meiosis|Cellular senescence|Adrenergic signaling in cardiomyocytes|Vascular smooth muscle contraction|Apelin signaling pathway|C-type lectin receptor signaling pathway|Circadian entrainment|Long-term potentiation|Neurotrophin signali…
LMLN	8.23399e-106	0.388587	0.976	0.905	2.21997e-101	2	1.078	ENSBGRG00000013101	protein_coding	leishmanolysin-like peptidase isoform X1		GO:0004222,GO:0005737,GO:0005811,GO:0005829,GO:0005925,GO:0007049,GO:0007155,GO:0008233,GO:0016020,GO:0046872,GO:0051301	metalloendopeptidase activity|cytoplasm|lipid droplet|cytosol|focal adhesion|cell cycle|cell adhesion|peptidase activity|membrane|metal ion binding|cell division
GMFG	1.072e-105	0.64324	0.612	0.272	2.89023e-101	2	2.25	ENSBGRG00000024597	protein_coding	glia maturation factor gamma-like		GO:0003779,GO:0005622,GO:0008083,GO:0034316,GO:0071846,GO:0071933,GO:2000249	actin binding|intracellular|growth factor activity|negative regulation of Arp2/3 complex-mediated actin nucleation|actin filament debranching|Arp2/3 complex binding|regulation of actin cytoskeleton reorganization
ENSBGRG00000026230	1.83678e-105	0.366532	0.984	0.911	4.95213e-101	2	1.08	ENSBGRG00000026230	protein_coding	Ubiquitin-like protein FUBI, partial				ko03010	Ribosome
NR4A2	2.495e-105	0.535896	0.809	0.501	6.72677e-101	2	1.615	ENSBGRG00000007951	protein_coding	nuclear receptor subfamily 4 group A member 2 isoform X1	NGFIB-like	GO:0000122,GO:0000977,GO:0000978,GO:0000981,GO:0001077,GO:0001666,GO:0001764,GO:0001975,GO:0003677,GO:0003707,GO:0004879,GO:0005634,GO:0005654,GO:0005667,GO:0005737,GO:0006351,GO:0006367,GO:0007165,GO:0008013,GO:0008270,GO:0008344,GO:0009791,GO:0016607,GO:0021952,GO:0021953,GO:0021986,GO:0031668,GO:0034599,GO:0035259,GO:0042053,GO:0042416,GO:0042551,GO:0042803,GO:0043085,GO:0043524,GO:0043565,GO:…	negative regulation of transcription by RNA polymerase II|RNA polymerase II regulatory region sequence-specific DNA binding|RNA polymerase II proximal promoter sequence-specific DNA binding|DNA-binding transcription factor activity, RNA polymerase II-specific|proximal promoter DNA-binding transcription activator activity, RNA polymerase II-specific|response to hypoxia|neuron migration|response to…	ko04925,ko04928	Aldosterone synthesis and secretion|Parathyroid hormone synthesis, secretion and action
RPL23	1.84133e-104	0.358183	0.986	0.941	4.96441e-100	2	1.048	ENSBGRG00000014229	protein_coding	RPL23 isoform 6		GO:0000122,GO:0000184,GO:0001223,GO:0003723,GO:0003735,GO:0005654,GO:0005730,GO:0005737,GO:0005829,GO:0005840,GO:0005925,GO:0006412,GO:0006413,GO:0006610,GO:0006614,GO:0008284,GO:0010628,GO:0014069,GO:0016020,GO:0022625,GO:0031625,GO:0032986,GO:0032991,GO:0050821,GO:0070062,GO:0070180,GO:0071157,GO:0071158,GO:0072717,GO:1901798,GO:1904667,GO:1990948,GO:2000059	negative regulation of transcription by RNA polymerase II|nuclear-transcribed mRNA catabolic process, nonsense-mediated decay|transcription coactivator binding|RNA binding|structural constituent of ribosome|nucleoplasm|nucleolus|cytoplasm|cytosol|ribosome|focal adhesion|translation|translational initiation|ribosomal protein import into nucleus|SRP-dependent cotranslational protein targeting to me…	ko03010	Ribosome
TGFB1	4.43951e-104	0.673901	0.575	0.265	1.19694e-99	2	2.17	ENSBGRG00000019398	protein_coding	Transforming growth factor beta-1		GO:0000060,GO:0000165,GO:0001837,GO:0001933,GO:0001934,GO:0002062,GO:0002244,GO:0003823,GO:0005114,GO:0005125,GO:0005160,GO:0005615,GO:0005634,GO:0005737,GO:0006468,GO:0006611,GO:0006754,GO:0006796,GO:0006954,GO:0007050,GO:0007093,GO:0007173,GO:0007179,GO:0007182,GO:0007183,GO:0007435,GO:0008083,GO:0008284,GO:0008285,GO:0009611,GO:0009986,GO:0010628,GO:0010629,GO:0010718,GO:0010763,GO:0010800,GO:…	protein import into nucleus, translocation|MAPK cascade|epithelial to mesenchymal transition|negative regulation of protein phosphorylation|positive regulation of protein phosphorylation|chondrocyte differentiation|hematopoietic progenitor cell differentiation|antigen binding|type II transforming growth factor beta receptor binding|cytokine activity|transforming growth factor beta receptor bindin…	ko04010,ko04060,ko04068,ko04110,ko04218,ko04350,ko04380,ko04390,ko04659,ko04672,ko04926,ko04932,ko04933,ko05140,ko05142,ko05144,ko05145,ko05146,ko05152,ko05161,ko05166,ko05200,ko05205,ko05210,ko05211,ko05212,ko05220,ko05225,ko05226,ko05321,ko05323,ko05410,ko05414	MAPK signaling pathway|Cytokine-cytokine receptor interaction|FoxO signaling pathway|Cell cycle|Cellular senescence|TGF-beta signaling pathway|Osteoclast differentiation|Hippo signaling pathway|Th17 cell differentiation|Intestinal immune network for IgA production|Relaxin signaling pathway|Non-alcoholic fatty liver disease (NAFLD)|AGE-RAGE signaling pathway in diabetic complications|Leishmaniasis…
STK17A	4.3229e-103	0.627088	0.698	0.378	1.1655e-98	2	1.847	ENSBGRG00000010569	protein_coding	serine/threonine-protein kinase 17A		GO:0004674,GO:0005524,GO:0005634,GO:0005886,GO:0006468,GO:0006915,GO:0016607,GO:0035556,GO:0043065,GO:2000271,GO:2000377	protein serine/threonine kinase activity|ATP binding|nucleus|plasma membrane|protein phosphorylation|apoptotic process|nuclear speck|intracellular signal transduction|positive regulation of apoptotic process|positive regulation of fibroblast apoptotic process|regulation of reactive oxygen species metabolic process
ENSBGRG00000001318	1.02982e-102	0.639256	0.826	0.569	2.77649e-98	2	1.452	ENSBGRG00000001318	protein_coding	TPA: DnaJ (Hsp40) homolog, subfamily A, member 1-like		GO:0000151,GO:0001664,GO:0001671,GO:0005524,GO:0005634,GO:0005739,GO:0005783,GO:0005829,GO:0006457,GO:0007283,GO:0009408,GO:0015630,GO:0016020,GO:0030317,GO:0030521,GO:0030544,GO:0030957,GO:0031397,GO:0031625,GO:0043065,GO:0043066,GO:0043508,GO:0046872,GO:0048471,GO:0050750,GO:0051082,GO:0051087,GO:0051223,GO:0055131,GO:0070585,GO:1901998,GO:1903748,GO:1905259	ubiquitin ligase complex|G protein-coupled receptor binding|ATPase activator activity|ATP binding|nucleus|mitochondrion|endoplasmic reticulum|cytosol|protein folding|spermatogenesis|response to heat|microtubule cytoskeleton|membrane|flagellated sperm motility|androgen receptor signaling pathway|Hsp70 protein binding|Tat protein binding|negative regulation of protein ubiquitination|ubiquitin prote…	ko04141	Protein processing in endoplasmic reticulum
ATP6	1.70995e-102	0.168151	1	0.994	4.61019e-98	2	1.006	gene-ATP6
ENSBGRG00000021172	7.99499e-101	0.408073	0.97	0.87	2.15553e-96	2	1.115	ENSBGRG00000021172	pseudogene	PREDICTED: 40S ribosomal protein S12		GO:0000184,GO:0003723,GO:0003735,GO:0005654,GO:0005794,GO:0005829,GO:0006412,GO:0006413,GO:0006614,GO:0016020,GO:0022627,GO:0043231	nuclear-transcribed mRNA catabolic process, nonsense-mediated decay|RNA binding|structural constituent of ribosome|nucleoplasm|Golgi apparatus|cytosol|translation|translational initiation|SRP-dependent cotranslational protein targeting to membrane|membrane|cytosolic small ribosomal subunit|intracellular membrane-bounded organelle
GIMAP1	1.41694e-100	0.531228	0.469	0.173	3.82021e-96	2	2.711	ENSBGRG00000004080	protein_coding	GTPase IMAP family member 1 isoform X1	CBF	GO:0000139,GO:0005525,GO:0005783,GO:0005789,GO:0016021	Golgi membrane|GTP binding|endoplasmic reticulum|endoplasmic reticulum membrane|integral component of membrane
CXCR4	1.08016e-99	0.580191	0.637	0.3	2.91222e-95	2	2.123	ENSBGRG00000001345	protein_coding	TPA: C-X-C chemokine receptor type 4		GO:0001666,GO:0003779,GO:0005764,GO:0005769,GO:0005770,GO:0005886,GO:0006935,GO:0006955,GO:0007204,GO:0007420,GO:0009897,GO:0016021,GO:0016493,GO:0019722,GO:0019956,GO:0019957,GO:0022008,GO:0030054,GO:0031252,GO:0031625,GO:0032027,GO:0032991,GO:0038147,GO:0038160,GO:0043130,GO:0050920,GO:0060326,GO:0071345	response to hypoxia|actin binding|lysosome|early endosome|late endosome|plasma membrane|chemotaxis|immune response|positive regulation of cytosolic calcium ion concentration|brain development|external side of plasma membrane|integral component of membrane|C-C chemokine receptor activity|calcium-mediated signaling|chemokine binding|C-C chemokine binding|neurogenesis|cell junction|cell leading edge…	ko04020,ko04060,ko04061,ko04062,ko04144,ko04360,ko04670,ko04672,ko04810,ko05163,ko05170,ko05200	Calcium signaling pathway|Cytokine-cytokine receptor interaction|Viral protein interaction with cytokine and cytokine receptor|Chemokine signaling pathway|Endocytosis|Axon guidance|Leukocyte transendothelial migration|Intestinal immune network for IgA production|Regulation of actin cytoskeleton|Human cytomegalovirus infection|Human immunodeficiency virus 1 infection|Pathways in cancer
TNFAIP3	1.67863e-98	0.775635	0.404	0.133	4.52574e-94	2	3.038	ENSBGRG00000014104	protein_coding	tumor necrosis factor alpha-induced protein 3 isoform X1		GO:0001922,GO:0002020,GO:0002237,GO:0002315,GO:0002632,GO:0002634,GO:0002637,GO:0002677,GO:0003677,GO:0004842,GO:0004843,GO:0005634,GO:0005737,GO:0005764,GO:0006915,GO:0006954,GO:0007010,GO:0008270,GO:0009611,GO:0010507,GO:0016477,GO:0016579,GO:0019900,GO:0030177,GO:0031397,GO:0032088,GO:0032495,GO:0032691,GO:0032703,GO:0032715,GO:0032720,GO:0034115,GO:0034140,GO:0034148,GO:0035523,GO:0035871,GO:…	B-1 B cell homeostasis|protease binding|response to molecule of bacterial origin|marginal zone B cell differentiation|negative regulation of granuloma formation|regulation of germinal center formation|regulation of immunoglobulin production|negative regulation of chronic inflammatory response|DNA binding|ubiquitin-protein transferase activity|thiol-dependent ubiquitin-specific protease activity|n…	ko04064,ko04217,ko04621,ko04657,ko04668,ko05162,ko05169	NF-kappa B signaling pathway|Necroptosis|NOD-like receptor signaling pathway|IL-17 signaling pathway|TNF signaling pathway|Measles|Epstein-Barr virus infection
SSH2	3.10039e-98	0.765147	0.38	0.117	8.35895e-94	2	3.248	ENSBGRG00000019199	protein_coding	PREDICTED: protein phosphatase Slingshot homolog 2 isoform X1		GO:0003779,GO:0004721,GO:0004725,GO:0005615,GO:0005737,GO:0005856,GO:0006470,GO:0008064,GO:0008138,GO:0010591,GO:0030036,GO:0050770	actin binding|phosphoprotein phosphatase activity|protein tyrosine phosphatase activity|extracellular space|cytoplasm|cytoskeleton|protein dephosphorylation|regulation of actin polymerization or depolymerization|protein tyrosine/serine/threonine phosphatase activity|regulation of lamellipodium assembly|actin cytoskeleton organization|regulation of axonogenesis	ko04360,ko04810	Axon guidance|Regulation of actin cytoskeleton
RPS5	2.30829e-97	0.31356	0.986	0.943	6.22337e-93	2	1.046	ENSBGRG00000017563	protein_coding	PREDICTED: 40S ribosomal protein S5, partial		GO:0000028,GO:0000184,GO:0003723,GO:0003729,GO:0003735,GO:0005654,GO:0005829,GO:0005925,GO:0006412,GO:0006413,GO:0006450,GO:0006614,GO:0016020,GO:0019843,GO:0022627,GO:0070062,GO:1990904	ribosomal small subunit assembly|nuclear-transcribed mRNA catabolic process, nonsense-mediated decay|RNA binding|mRNA binding|structural constituent of ribosome|nucleoplasm|cytosol|focal adhesion|translation|translational initiation|regulation of translational fidelity|SRP-dependent cotranslational protein targeting to membrane|membrane|rRNA binding|cytosolic small ribosomal subunit|extracellular…	ko03010	Ribosome
SEPTIN9	1.1742e-96	0.610011	0.661	0.397	3.16576e-92	2	1.665	ENSBGRG00000013145	protein_coding	PREDICTED: septin-9 isoform X2				ko05100,ko05131	Bacterial invasion of epithelial cells|Shigellosis
RPL12	1.55069e-96	0.387139	0.976	0.905	4.18081e-92	2	1.078	ENSBGRG00000004793	protein_coding	PREDICTED: 60S ribosomal protein L12 isoform X2		GO:0000027,GO:0000184,GO:0003723,GO:0003735,GO:0005730,GO:0005829,GO:0005925,GO:0006412,GO:0006413,GO:0006614,GO:0014069,GO:0016020,GO:0019843,GO:0022625,GO:0070062	ribosomal large subunit assembly|nuclear-transcribed mRNA catabolic process, nonsense-mediated decay|RNA binding|structural constituent of ribosome|nucleolus|cytosol|focal adhesion|translation|translational initiation|SRP-dependent cotranslational protein targeting to membrane|postsynaptic density|membrane|rRNA binding|cytosolic large ribosomal subunit|extracellular exosome	ko03010	Ribosome
ENSBGRG00000015856	2.18902e-96	0.347594	0.972	0.895	5.90183e-92	2	1.086	ENSBGRG00000015856	protein_coding	PREDICTED: 40S ribosomal protein S15, partial		GO:0000028,GO:0003723,GO:0003735,GO:0006412,GO:0022627	ribosomal small subunit assembly|RNA binding|structural constituent of ribosome|translation|cytosolic small ribosomal subunit	ko03010	Ribosome
ENSBGRG00000015604	5.17817e-96	0.542795	0.803	0.555	1.39609e-91	2	1.447	ENSBGRG00000015604	protein_coding	NEDD4-binding protein 2-like 2 isoform X1		GO:0000122,GO:0003714,GO:0005634,GO:0017053,GO:0019899,GO:0070062,GO:1902035,GO:1902037	negative regulation of transcription by RNA polymerase II|transcription corepressor activity|nucleus|transcriptional repressor complex|enzyme binding|extracellular exosome|positive regulation of hematopoietic stem cell proliferation|negative regulation of hematopoietic stem cell differentiation
RPLP0	3.23016e-94	0.323209	0.986	0.967	8.70885e-90	2	1.02	ENSBGRG00000026224	protein_coding	ribosomal protein P0		GO:0000027,GO:0002181,GO:0003735,GO:0005634,GO:0005737,GO:0022625,GO:0070180,GO:1990904	ribosomal large subunit assembly|cytoplasmic translation|structural constituent of ribosome|nucleus|cytoplasm|cytosolic large ribosomal subunit|large ribosomal subunit rRNA binding|ribonucleoprotein complex	ko03010	Ribosome
RPL18A	4.08724e-94	0.345479	0.974	0.909	1.10196e-89	2	1.072	ENSBGRG00000026043	protein_coding	Chain S, Structure Of The Mammalian 60s Ribosomal Subunit (this Entry Contains The Large Ribosomal Proteins)		GO:0000184,GO:0002181,GO:0003723,GO:0003735,GO:0005829,GO:0006412,GO:0006413,GO:0006614,GO:0014069,GO:0016020,GO:0022625,GO:0042788,GO:0097327	nuclear-transcribed mRNA catabolic process, nonsense-mediated decay|cytoplasmic translation|RNA binding|structural constituent of ribosome|cytosol|translation|translational initiation|SRP-dependent cotranslational protein targeting to membrane|postsynaptic density|membrane|cytosolic large ribosomal subunit|polysomal ribosome|response to antineoplastic agent	ko03010	Ribosome
RPL14	4.98307e-94	0.30203	0.981	0.932	1.34349e-89	2	1.053	ENSBGRG00000021512	protein_coding	PREDICTED: 60S ribosomal protein L14		GO:0003723,GO:0003735,GO:0006412,GO:0015934,GO:0022625,GO:0042273,GO:0098556	RNA binding|structural constituent of ribosome|translation|large ribosomal subunit|cytosolic large ribosomal subunit|ribosomal large subunit biogenesis|cytoplasmic side of rough endoplasmic reticulum membrane	ko03010	Ribosome
PTPN1	5.8567e-94	0.756413	0.514	0.238	1.57903e-89	2	2.16	ENSBGRG00000004126	protein_coding	PREDICTED: tyrosine-protein phosphatase non-receptor type 1				ko04520,ko04910,ko04931	Adherens junction|Insulin signaling pathway|Insulin resistance
ENSBGRG00000022490	9.68997e-94	0.29181	0.983	0.96	2.61251e-89	2	1.024	ENSBGRG00000022490	protein_coding	40S ribosomal protein S14		GO:0000028,GO:0000122,GO:0000184,GO:0000462,GO:0003723,GO:0003735,GO:0005654,GO:0005730,GO:0005829,GO:0005925,GO:0006364,GO:0006412,GO:0006413,GO:0006614,GO:0014069,GO:0016020,GO:0022627,GO:0030218,GO:0030490,GO:0045182,GO:0048027,GO:0070062,GO:0070181	ribosomal small subunit assembly|negative regulation of transcription by RNA polymerase II|nuclear-transcribed mRNA catabolic process, nonsense-mediated decay|maturation of SSU-rRNA from tricistronic rRNA transcript (SSU-rRNA, 5.8S rRNA, LSU-rRNA)|RNA binding|structural constituent of ribosome|nucleoplasm|nucleolus|cytosol|focal adhesion|rRNA processing|translation|translational initiation|SRP-de…	ko03010	Ribosome
UBA52	1.32721e-93	0.324909	0.992	0.968	3.57828e-89	2	1.025	ENSBGRG00000026400	protein_coding	PREDICTED: ubiquitin-60S ribosomal protein L40 isoform X1		GO:0000122,GO:0000184,GO:0000187,GO:0000209,GO:0000715,GO:0002755,GO:0003735,GO:0005615,GO:0005634,GO:0005654,GO:0005737,GO:0005741,GO:0005765,GO:0005783,GO:0005789,GO:0005829,GO:0005886,GO:0006283,GO:0006294,GO:0006296,GO:0006297,GO:0006412,GO:0006413,GO:0006464,GO:0006614,GO:0006625,GO:0007179,GO:0007249,GO:0007254,GO:0010008,GO:0016055,GO:0016197,GO:0016567,GO:0016579,GO:0017085,GO:0019058,GO:…	negative regulation of transcription by RNA polymerase II|nuclear-transcribed mRNA catabolic process, nonsense-mediated decay|activation of MAPK activity|protein polyubiquitination|nucleotide-excision repair, DNA damage recognition|MyD88-dependent toll-like receptor signaling pathway|structural constituent of ribosome|extracellular space|nucleus|nucleoplasm|cytoplasm|mitochondrial outer membrane|…	ko03010	Ribosome
ARPC2	1.68998e-93	0.442542	0.884	0.699	4.55636e-89	2	1.265	ENSBGRG00000001784	protein_coding	PREDICTED: actin-related protein 2/3 complex subunit 2 isoform X1		GO:0005200,GO:0005634,GO:0005829,GO:0005885,GO:0030041,GO:0030054,GO:0034314,GO:0035861,GO:0043005,GO:0045202,GO:0051015	structural constituent of cytoskeleton|nucleus|cytosol|Arp2/3 protein complex|actin filament polymerization|cell junction|Arp2/3 complex-mediated actin nucleation|site of double-strand break|neuron projection|synapse|actin filament binding	ko04144,ko04666,ko04810,ko05100,ko05130,ko05131,ko05132	Endocytosis|Fc gamma R-mediated phagocytosis|Regulation of actin cytoskeleton|Bacterial invasion of epithelial cells|Pathogenic Escherichia coli infection|Shigellosis|Salmonella infection
ENSBGRG00000008122	2.15761e-93	0.671846	0.352	0.099	5.81714e-89	2	3.556	ENSBGRG00000008122	protein_coding	PREDICTED: tumor necrosis factor receptor superfamily member 1B, partial				ko04060,ko04061,ko04668,ko04920,ko05014,ko05170	Cytokine-cytokine receptor interaction|Viral protein interaction with cytokine and cytokine receptor|TNF signaling pathway|Adipocytokine signaling pathway|Amyotrophic lateral sclerosis (ALS)|Human immunodeficiency virus 1 infection
SERPINE2	2.5426e-92	0.65843	0.289	0.068	6.85511e-88	2	4.25	ENSBGRG00000015709	protein_coding	Glia-derived nexin, partial		GO:0004867,GO:0005102,GO:0005539,GO:0005576,GO:0005615,GO:0005829,GO:0007596,GO:0008201,GO:0008285,GO:0010757,GO:0010766,GO:0010951,GO:0010955,GO:0014067,GO:0021683,GO:0030195,GO:0030308,GO:0030334,GO:0031091,GO:0031232,GO:0031594,GO:0032940,GO:0033363,GO:0042177,GO:0042628,GO:0045861,GO:0045879,GO:0048505,GO:0048711,GO:0050974,GO:0051966,GO:0060291,GO:0060384,GO:0061108,GO:0062023,GO:0090331,GO:…	serine-type endopeptidase inhibitor activity|signaling receptor binding|glycosaminoglycan binding|extracellular region|extracellular space|cytosol|blood coagulation|heparin binding|negative regulation of cell proliferation|negative regulation of plasminogen activation|negative regulation of sodium ion transport|negative regulation of endopeptidase activity|negative regulation of protein processin…
ENSBGRG00000010591	1.03189e-91	0.662421	0.511	0.222	2.78207e-87	2	2.302	ENSBGRG00000010591	protein_coding	Ornithine decarboxylase		GO:0004586,GO:0005737,GO:0033387,GO:0042176,GO:0042803	ornithine decarboxylase activity|cytoplasm|putrescine biosynthetic process from ornithine|regulation of protein catabolic process|protein homodimerization activity	ko00330,ko00480	Arginine and proline metabolism|Glutathione metabolism
RPL31	1.87596e-89	0.283492	0.978	0.94	5.05777e-85	2	1.04	ENSBGRG00000003902	protein_coding	unnamed protein product, partial		GO:0002181,GO:0003735,GO:0005654,GO:0005730,GO:0022625	cytoplasmic translation|structural constituent of ribosome|nucleoplasm|nucleolus|cytosolic large ribosomal subunit	ko03010	Ribosome
RPL19	3.27314e-89	0.315374	0.983	0.932	8.82472e-85	2	1.055	ENSBGRG00000013154	protein_coding	ribosomal protein L19		GO:0000184,GO:0002181,GO:0003723,GO:0003735,GO:0005829,GO:0005925,GO:0006412,GO:0006413,GO:0006614,GO:0016020,GO:0022625,GO:0042788,GO:0045202,GO:0070180,GO:0097421,GO:1990932	nuclear-transcribed mRNA catabolic process, nonsense-mediated decay|cytoplasmic translation|RNA binding|structural constituent of ribosome|cytosol|focal adhesion|translation|translational initiation|SRP-dependent cotranslational protein targeting to membrane|membrane|cytosolic large ribosomal subunit|polysomal ribosome|synapse|large ribosomal subunit rRNA binding|liver regeneration|5.8S rRNA bind…
WNK1	9.60879e-89	0.632788	0.649	0.372	2.59063e-84	2	1.745	ENSBGRG00000017585	protein_coding	serine/threonine-protein kinase WNK1 isoform X5		GO:0004674,GO:0004860,GO:0005524,GO:0005737,GO:0010923,GO:0019902	protein serine/threonine kinase activity|protein kinase inhibitor activity|ATP binding|cytoplasm|negative regulation of phosphatase activity|phosphatase binding
ENSBGRG00000000979	1.58249e-88	0.625285	0.5	0.244	4.26655e-84	2	2.049	ENSBGRG00000000979	protein_coding	ADP-ribosylation factor 3		GO:0005525,GO:0005794,GO:0015031,GO:0016192	GTP binding|Golgi apparatus|protein transport|vesicle-mediated transport	ko04144	Endocytosis
ENSBGRG00000014536	1.70606e-88	0.262213	0.987	0.958	4.59971e-84	2	1.03	ENSBGRG00000014536	protein_coding	PREDICTED: 40S ribosomal protein S19 isoform X1		GO:0000028,GO:0000462,GO:0002548,GO:0003735,GO:0005654,GO:0005730,GO:0006412,GO:0007000,GO:0014069,GO:0017134,GO:0019901,GO:0022627,GO:0030218,GO:0031640,GO:0042803,GO:0050829,GO:0051262,GO:0060265,GO:0060266,GO:0061844	ribosomal small subunit assembly|maturation of SSU-rRNA from tricistronic rRNA transcript (SSU-rRNA, 5.8S rRNA, LSU-rRNA)|monocyte chemotaxis|structural constituent of ribosome|nucleoplasm|nucleolus|translation|nucleolus organization|postsynaptic density|fibroblast growth factor binding|protein kinase binding|cytosolic small ribosomal subunit|erythrocyte differentiation|killing of cells of other …
JPT1	2.22492e-86	0.526589	0.528	0.25	5.9986e-82	2	2.112	ENSBGRG00000016769	protein_coding	RecName: Full=Jupiter microtubule associated homolog 1; AltName: Full=Hematological and neurological expressed 1 protein; Contains: RecName: Full=Jupiter microtubule associated homolog 1, N-terminally processed		GO:0005634,GO:0005737	nucleus|cytoplasm
CD48	2.32159e-84	0.548848	0.435	0.163	6.25923e-80	2	2.669	ENSBGRG00000000308	protein_coding	CD48 antigen		GO:0002819,GO:0003823,GO:0005886,GO:0006952,GO:0016020,GO:0031225,GO:0031226,GO:0038023,GO:0045121,GO:0050900,GO:0070062	regulation of adaptive immune response|antigen binding|plasma membrane|defense response|membrane|anchored component of membrane|intrinsic component of plasma membrane|signaling receptor activity|membrane raft|leukocyte migration|extracellular exosome	ko04650	Natural killer cell mediated cytotoxicity
ELOA	1.1605e-83	0.287529	0.982	0.947	3.12883e-79	2	1.037	ENSBGRG00000004602	protein_coding	Transcription elongation factor B polypeptide 3, partial		GO:0003690,GO:0005634,GO:0006357,GO:0006368,GO:0008023,GO:0070449	double-stranded DNA binding|nucleus|regulation of transcription by RNA polymerase II|transcription elongation from RNA polymerase II promoter|transcription elongation factor complex|elongin complex
ENSBGRG00000023074	3.29137e-82	0.390232	0.927	0.806	8.87385e-78	2	1.15	ENSBGRG00000023074	protein_coding	PREDICTED: 60S ribosomal protein L28 isoform X1		GO:0003735,GO:0006412,GO:0022625,GO:0030425,GO:0036464,GO:0044297	structural constituent of ribosome|translation|cytosolic large ribosomal subunit|dendrite|cytoplasmic ribonucleoprotein granule|cell body	ko03010	Ribosome
DDX3X	9.13805e-81	0.571913	0.732	0.49	2.46371e-76	2	1.494	ENSBGRG00000015328	protein_coding	PREDICTED: ATP-dependent RNA helicase DDX3X isoform X1		GO:0003677,GO:0003723,GO:0003924,GO:0004003,GO:0004004,GO:0005524,GO:0005576,GO:0005634,GO:0005737,GO:0005741,GO:0005829,GO:0006413,GO:0007059,GO:0008134,GO:0008143,GO:0008190,GO:0008625,GO:0009615,GO:0010494,GO:0010501,GO:0010628,GO:0016032,GO:0016055,GO:0016607,GO:0016887,GO:0017111,GO:0017148,GO:0030307,GO:0030308,GO:0031333,GO:0031369,GO:0032728,GO:0033592,GO:0034063,GO:0034774,GO:0035556,GO:…	DNA binding|RNA binding|GTPase activity|ATP-dependent DNA helicase activity|ATP-dependent RNA helicase activity|ATP binding|extracellular region|nucleus|cytoplasm|mitochondrial outer membrane|cytosol|translational initiation|chromosome segregation|transcription factor binding|poly(A) binding|eukaryotic initiation factor 4E binding|extrinsic apoptotic signaling pathway via death domain receptors|r…	ko04622,ko05161,ko05203	RIG-I-like receptor signaling pathway|Hepatitis B|Viral carcinogenesis
PLK3	2.8798e-80	0.691184	0.328	0.115	7.76422e-76	2	2.852	ENSBGRG00000003825	protein_coding	PREDICTED: serine/threonine-protein kinase PLK3				ko04068,ko04625,ko05152	FoxO signaling pathway|C-type lectin receptor signaling pathway|Tuberculosis
RPL32	5.31133e-80	0.301031	0.99	0.959	1.43199e-75	2	1.032	ENSBGRG00000023548	protein_coding	RPL32 isoform 3		GO:0003735,GO:0006412,GO:0022625	structural constituent of ribosome|translation|cytosolic large ribosomal subunit	ko03010	Ribosome
ND1	2.37919e-79	0.307872	0.993	0.923	6.41452e-75	2	1.076	gene-ND1
CYTIP	8.73627e-78	0.518351	0.281	0.076	2.35539e-73	2	3.697	ENSBGRG00000008859	protein_coding	PREDICTED: cytohesin-interacting protein isoform X2		GO:0005654,GO:0005737,GO:0005769,GO:0005829,GO:0005938,GO:0030155	nucleoplasm|cytoplasm|early endosome|cytosol|cell cortex|regulation of cell adhesion
YWHAZ	6.73461e-76	0.492057	0.724	0.488	1.81572e-71	2	1.484	ENSBGRG00000009704	protein_coding	YWHAZ protein, partial		GO:0019904,GO:0042470	protein domain specific binding|melanosome	ko04013,ko04110,ko04114,ko04151,ko04212,ko04390,ko04391,ko05160,ko05161,ko05203	MAPK signaling pathway - fly|Cell cycle|Oocyte meiosis|PI3K-Akt signaling pathway|Longevity regulating pathway - worm|Hippo signaling pathway|Hippo signaling pathway - fly|Hepatitis C|Hepatitis B|Viral carcinogenesis
ENSBGRG00000020700	1.88878e-75	0.586801	0.514	0.25	5.09233e-71	2	2.056	ENSBGRG00000020700	protein_coding	serine/threonine-protein kinase SIK1		GO:0000287,GO:0002028,GO:0004674,GO:0005524,GO:0005634,GO:0005737,GO:0006468,GO:0007049,GO:0007346,GO:0008140,GO:0010830,GO:0010868,GO:0019901,GO:0031588,GO:0032007,GO:0032792,GO:0035556,GO:0042149,GO:0043153,GO:0045595,GO:0045721,GO:0046777,GO:0048511,GO:0055007,GO:0071889,GO:2000210	magnesium ion binding|regulation of sodium ion transport|protein serine/threonine kinase activity|ATP binding|nucleus|cytoplasm|protein phosphorylation|cell cycle|regulation of mitotic cell cycle|cAMP response element binding protein binding|regulation of myotube differentiation|negative regulation of triglyceride biosynthetic process|protein kinase binding|nucleotide-activated protein kinase com…	ko04922	Glucagon signaling pathway
ENSBGRG00000020770	4.57059e-75	0.45696	0.855	0.732	1.23228e-70	2	1.168	ENSBGRG00000020770	protein_coding	translocon-associated protein subunit delta isoform X1		GO:0005789,GO:0016021	endoplasmic reticulum membrane|integral component of membrane	ko04141	Protein processing in endoplasmic reticulum
ENSBGRG00000021844	1.50523e-74	0.51032	0.772	0.537	4.05824e-70	2	1.438	ENSBGRG00000021844	protein_coding	histone H3.3		GO:0000786,GO:0005634,GO:0006334,GO:0031492,GO:0046982	nucleosome|nucleus|nucleosome assembly|nucleosomal DNA binding|protein heterodimerization activity	ko05034,ko05131,ko05202,ko05322	Alcoholism|Shigellosis|Transcriptional misregulation in cancer|Systemic lupus erythematosus
PLAC8	3.23079e-74	0.543034	0.378	0.143	8.71053e-70	2	2.643	ENSBGRG00000021788	protein_coding	PREDICTED: placenta-specific gene 8 protein		GO:0003682,GO:0008284,GO:0009409,GO:0040015,GO:0042742,GO:0043066,GO:0045944,GO:0050873,GO:0120162	chromatin binding|positive regulation of cell proliferation|response to cold|negative regulation of multicellular organism growth|defense response to bacterium|negative regulation of apoptotic process|positive regulation of transcription by RNA polymerase II|brown fat cell differentiation|positive regulation of cold-induced thermogenesis
ENSBGRG00000013069	1.05061e-72	0.526813	0.352	0.122	2.83254e-68	2	2.885	ENSBGRG00000013069	protein_coding	rho GTPase-activating protein 45 isoform X2	bHLH	GO:0005096,GO:0005576,GO:0005829,GO:0016020,GO:0032587,GO:0034774,GO:0035556,GO:0035578,GO:0043312,GO:0046872,GO:0051056	GTPase activator activity|extracellular region|cytosol|membrane|ruffle membrane|secretory granule lumen|intracellular signal transduction|azurophil granule lumen|neutrophil degranulation|metal ion binding|regulation of small GTPase mediated signal transduction
ENSBGRG00000026076	1.51339e-72	0.509516	0.313	0.098	4.08024e-68	2	3.194	ENSBGRG00000026076	protein_coding	IL2RG		GO:0004896,GO:0009897,GO:0016021,GO:0019955,GO:0019976,GO:0043235	cytokine receptor activity|external side of plasma membrane|integral component of membrane|cytokine binding|interleukin-2 binding|receptor complex	ko04060,ko04061,ko04144,ko04151,ko04630,ko04658,ko04659,ko05162,ko05166,ko05200,ko05321,ko05340	Cytokine-cytokine receptor interaction|Viral protein interaction with cytokine and cytokine receptor|Endocytosis|PI3K-Akt signaling pathway|Jak-STAT signaling pathway|Th1 and Th2 cell differentiation|Th17 cell differentiation|Measles|Human T-cell leukemia virus 1 infection|Pathways in cancer|Inflammatory bowel disease (IBD)|Primary immunodeficiency
ENSBGRG00000018312	3.20341e-72	0.635849	0.497	0.268	8.63671e-68	2	1.854	ENSBGRG00000018312	protein_coding	X-box-binding protein 1 isoform XBP1(S)	TF_bZIP	GO:0000977,GO:0000978,GO:0000981,GO:0001158,GO:0001525,GO:0001889,GO:0001935,GO:0002639,GO:0003700,GO:0005634,GO:0005737,GO:0005783,GO:0006366,GO:0006511,GO:0006990,GO:0007517,GO:0010506,GO:0030176,GO:0030335,GO:0031017,GO:0031490,GO:0031648,GO:0034976,GO:0035356,GO:0035470,GO:0042149,GO:0042632,GO:0043066,GO:0045348,GO:0045579,GO:0045582,GO:0045600,GO:0045944,GO:0046982,GO:0055089,GO:0055092,GO:…	RNA polymerase II regulatory region sequence-specific DNA binding|RNA polymerase II proximal promoter sequence-specific DNA binding|DNA-binding transcription factor activity, RNA polymerase II-specific|enhancer sequence-specific DNA binding|angiogenesis|liver development|endothelial cell proliferation|positive regulation of immunoglobulin production|DNA-binding transcription factor activity|nucle…
BRD2	9.02223e-72	0.445161	0.852	0.63	2.43248e-67	2	1.352	ENSBGRG00000021629	protein_coding	PREDICTED: bromodomain-containing protein 2 isoform X1	AF-4	GO:0003682,GO:0005737,GO:0006334,GO:0006357,GO:0016607,GO:0070577	chromatin binding|cytoplasm|nucleosome assembly|regulation of transcription by RNA polymerase II|nuclear speck|lysine-acetylated histone binding
JMY	8.09751e-69	0.643133	0.364	0.171	2.18317e-64	2	2.129	ENSBGRG00000005553	protein_coding	PREDICTED: junction-mediating and -regulatory protein		GO:0003713,GO:0003779,GO:0005634,GO:0005654,GO:0005737,GO:0005856,GO:0006281,GO:0006357,GO:0007050,GO:0031252,GO:0034314,GO:0043065,GO:0051091,GO:0070060,GO:0070358,GO:0071933,GO:0072332,GO:1901796	transcription coactivator activity|actin binding|nucleus|nucleoplasm|cytoplasm|cytoskeleton|DNA repair|regulation of transcription by RNA polymerase II|cell cycle arrest|cell leading edge|Arp2/3 complex-mediated actin nucleation|positive regulation of apoptotic process|positive regulation of DNA-binding transcription factor activity|'de novo' actin filament nucleation|actin polymerization-depende…
ENSBGRG00000002223	1.52459e-68	0.397149	0.869	0.713	4.11045e-64	2	1.219	ENSBGRG00000002223	protein_coding	60S ribosomal protein L35a isoform X1		GO:0000049,GO:0002181,GO:0003735,GO:0022625,GO:0042273	tRNA binding|cytoplasmic translation|structural constituent of ribosome|cytosolic large ribosomal subunit|ribosomal large subunit biogenesis
ENSBGRG00000008529	4.52598e-68	0.346817	0.926	0.791	1.22025e-63	2	1.171	ENSBGRG00000008529	protein_coding	RPS27 protein				ko03010	Ribosome
HSPA8	5.62711e-68	0.377416	0.923	0.73	1.51713e-63	2	1.264	ENSBGRG00000014719	protein_coding	PREDICTED: heat shock cognate 71 kDa protein isoform X2		GO:0000151,GO:0000974,GO:0001664,GO:0001786,GO:0005524,GO:0005634,GO:0005681,GO:0005730,GO:0005737,GO:0005764,GO:0005770,GO:0005776,GO:0005829,GO:0005886,GO:0006397,GO:0006986,GO:0008088,GO:0008380,GO:0016191,GO:0016192,GO:0016887,GO:0030424,GO:0030425,GO:0030674,GO:0031072,GO:0031625,GO:0031647,GO:0034605,GO:0034620,GO:0042026,GO:0042470,GO:0042623,GO:0043195,GO:0043209,GO:0044183,GO:0044829,GO:…	ubiquitin ligase complex|Prp19 complex|G protein-coupled receptor binding|phosphatidylserine binding|ATP binding|nucleus|spliceosomal complex|nucleolus|cytoplasm|lysosome|late endosome|autophagosome|cytosol|plasma membrane|mRNA processing|response to unfolded protein|axo-dendritic transport|RNA splicing|synaptic vesicle uncoating|vesicle-mediated transport|ATPase activity|axon|dendrite|protein bi…
RPS3A	5.66487e-68	0.22241	0.987	0.956	1.52731e-63	2	1.032	ENSBGRG00000012777	protein_coding	ribosomal protein S3A, partial		GO:0003735,GO:0005634,GO:0005829,GO:0005840,GO:0006412,GO:0030154,GO:1990904	structural constituent of ribosome|nucleus|cytosol|ribosome|translation|cell differentiation|ribonucleoprotein complex	ko03010	Ribosome
ENSBGRG00000023339	6.53909e-68	0.513042	0.674	0.443	1.763e-63	2	1.521	ENSBGRG00000023339	protein_coding	Ubiquitin-conjugating enzyme E2S		GO:0004842,GO:0005524,GO:0005680,GO:0006511,GO:0010458,GO:0010994,GO:0010997,GO:0031145,GO:0035519,GO:0044314,GO:0051301,GO:0061631,GO:0070534,GO:0070979,GO:0085020,GO:1904668	ubiquitin-protein transferase activity|ATP binding|anaphase-promoting complex|ubiquitin-dependent protein catabolic process|exit from mitosis|free ubiquitin chain polymerization|anaphase-promoting complex binding|anaphase-promoting complex-dependent catabolic process|protein K29-linked ubiquitination|protein K27-linked ubiquitination|cell division|ubiquitin conjugating enzyme activity|protein K63…
ITGB2	2.92176e-67	0.252659	0.431	0.217	7.87735e-63	2	1.986	ENSBGRG00000000208	protein_coding	RecName: Full=Integrin beta-2; AltName: Full=Cell surface adhesion glycoproteins LFA-1/CR3/p150,95 subunit beta; AltName: Full=Complement receptor C3 subunit beta; AltName: CD_antigen=CD18; Flags: Precursor		GO:0001540,GO:0005178,GO:0005925,GO:0006909,GO:0007159,GO:0007160,GO:0007229,GO:0008305,GO:0009986,GO:0016020,GO:0016477,GO:0019901,GO:0030369,GO:0030593,GO:0031072,GO:0031623,GO:0032930,GO:0033627,GO:0034113,GO:0034687,GO:0035987,GO:0043113,GO:0043315,GO:0044853,GO:0046872,GO:0050730,GO:0071404,GO:0099568	amyloid-beta binding|integrin binding|focal adhesion|phagocytosis|leukocyte cell-cell adhesion|cell-matrix adhesion|integrin-mediated signaling pathway|integrin complex|cell surface|membrane|cell migration|protein kinase binding|ICAM-3 receptor activity|neutrophil chemotaxis|heat shock protein binding|receptor internalization|positive regulation of superoxide anion generation|cell adhesion mediat…	ko04015,ko04145,ko04390,ko04514,ko04610,ko04650,ko04670,ko04810,ko05133,ko05134,ko05140,ko05144,ko05146,ko05150,ko05152,ko05166,ko05323,ko05416	Rap1 signaling pathway|Phagosome|Hippo signaling pathway|Cell adhesion molecules (CAMs)|Complement and coagulation cascades|Natural killer cell mediated cytotoxicity|Leukocyte transendothelial migration|Regulation of actin cytoskeleton|Pertussis|Legionellosis|Leishmaniasis|Malaria|Amoebiasis|Staphylococcus aureus infection|Tuberculosis|Human T-cell leukemia virus 1 infection|Rheumatoid arthritis|…
ELL2	1.97155e-66	0.610127	0.333	0.121	5.3155e-62	2	2.752	ENSBGRG00000011427	protein_coding	RNA polymerase II elongation factor ELL2		GO:0005654,GO:0006368,GO:0008023,GO:0042795	nucleoplasm|transcription elongation from RNA polymerase II promoter|transcription elongation factor complex|snRNA transcription by RNA polymerase II
ENSBGRG00000011907	4.21633e-66	0.614466	0.596	0.352	1.13676e-61	2	1.693	ENSBGRG00000011907	protein_coding	PREDICTED: NF-kappa-B inhibitor alpha	RHD	GO:0000060,GO:0005634,GO:0005737,GO:0005829,GO:0005886,GO:0007249,GO:0007253,GO:0008139,GO:0010745,GO:0010875,GO:0010888,GO:0031625,GO:0031663,GO:0032270,GO:0032495,GO:0032496,GO:0033209,GO:0034142,GO:0035994,GO:0042127,GO:0042802,GO:0042994,GO:0043330,GO:0045638,GO:0045746,GO:0045944,GO:0050729,GO:0051059,GO:0070427,GO:0070431	protein import into nucleus, translocation|nucleus|cytoplasm|cytosol|plasma membrane|I-kappaB kinase/NF-kappaB signaling|cytoplasmic sequestering of NF-kappaB|nuclear localization sequence binding|negative regulation of macrophage derived foam cell differentiation|positive regulation of cholesterol efflux|negative regulation of lipid storage|ubiquitin protein ligase binding|lipopolysaccharide-med…	ko04024,ko04062,ko04064,ko04210,ko04380,ko04620,ko04621,ko04622,ko04623,ko04624,ko04625,ko04657,ko04658,ko04659,ko04660,ko04662,ko04668,ko04722,ko04920,ko04926,ko04931,ko05120,ko05130,ko05131,ko05132,ko05134,ko05135,ko05140,ko05142,ko05145,ko05160,ko05161,ko05162,ko05163,ko05164,ko05166,ko05167,ko05168,ko05169,ko05170,ko05200,ko05203,ko05215,ko05220,ko05222,ko05235	cAMP signaling pathway|Chemokine signaling pathway|NF-kappa B signaling pathway|Apoptosis|Osteoclast differentiation|Toll-like receptor signaling pathway|NOD-like receptor signaling pathway|RIG-I-like receptor signaling pathway|Cytosolic DNA-sensing pathway|Toll and Imd signaling pathway|C-type lectin receptor signaling pathway|IL-17 signaling pathway|Th1 and Th2 cell differentiation|Th17 cell di…
ENSBGRG00000004884	6.28025e-66	0.304359	0.966	0.882	1.69322e-61	2	1.095	ENSBGRG00000004884	protein_coding	hypothetical protein M91_00440, partial		GO:0003735,GO:0005783,GO:0005829,GO:0005840,GO:0006412	structural constituent of ribosome|endoplasmic reticulum|cytosol|ribosome|translation	ko03010	Ribosome
ENSBGRG00000019821	1.30139e-65	0.288028	0.971	0.921	3.50869e-61	2	1.054	ENSBGRG00000019821	protein_coding	ribosomal protein S25, partial		GO:0000184,GO:0003723,GO:0005634,GO:0005654,GO:0005730,GO:0005829,GO:0005840,GO:0006412,GO:0006413,GO:0006614,GO:0014069,GO:0015935,GO:0022627,GO:0070062	nuclear-transcribed mRNA catabolic process, nonsense-mediated decay|RNA binding|nucleus|nucleoplasm|nucleolus|cytosol|ribosome|translation|translational initiation|SRP-dependent cotranslational protein targeting to membrane|postsynaptic density|small ribosomal subunit|cytosolic small ribosomal subunit|extracellular exosome	ko03010	Ribosome
ENSBGRG00000021968	1.42277e-65	0.657231	0.538	0.322	3.83593e-61	2	1.671	ENSBGRG00000021968	protein_coding	Annexin A1		GO:0001891,GO:0002250,GO:0002548,GO:0002685,GO:0005198,GO:0005509,GO:0005544,GO:0005615,GO:0005634,GO:0005829,GO:0006909,GO:0006954,GO:0007166,GO:0007187,GO:0008360,GO:0010165,GO:0014839,GO:0016020,GO:0016323,GO:0016324,GO:0016328,GO:0019834,GO:0030073,GO:0030216,GO:0030659,GO:0030674,GO:0030850,GO:0031018,GO:0031232,GO:0031313,GO:0031340,GO:0031394,GO:0031514,GO:0031532,GO:0031901,GO:0032355,GO:…	phagocytic cup|adaptive immune response|monocyte chemotaxis|regulation of leukocyte migration|structural molecule activity|calcium ion binding|calcium-dependent phospholipid binding|extracellular space|nucleus|cytosol|phagocytosis|inflammatory response|cell surface receptor signaling pathway|G protein-coupled receptor signaling pathway, coupled to cyclic nucleotide second messenger|regulation of …
REL	1.5445e-65	0.537607	0.42	0.194	4.16412e-61	2	2.165	ENSBGRG00000007184	protein_coding	PREDICTED: proto-oncogene c-Rel	RHD			ko04014,ko04624,ko05202,ko05203	Ras signaling pathway|Toll and Imd signaling pathway|Transcriptional misregulation in cancer|Viral carcinogenesis
ENSBGRG00000016675	2.29675e-65	0.523876	0.529	0.278	6.19228e-61	2	1.903	ENSBGRG00000016675	lncRNA	Transmembrane 9 superfamily member 2
RGCC	7.36929e-65	0.557756	0.253	0.071	1.98684e-60	2	3.563	ENSBGRG00000005828	protein_coding	regulator of cell cycle RGCC		GO:0000079,GO:0001100,GO:0001937,GO:0003331,GO:0005730,GO:0005737,GO:0005813,GO:0006956,GO:0010718,GO:0016525,GO:0019901,GO:0030295,GO:0032967,GO:0043537,GO:0045840,GO:0045944,GO:0050710,GO:0050715,GO:0051091,GO:0051496,GO:0070412,GO:0071158,GO:0071456,GO:0071850,GO:0072537,GO:0090272,GO:1901203,GO:2000048,GO:2000353,GO:2000573	regulation of cyclin-dependent protein serine/threonine kinase activity|negative regulation of exit from mitosis|negative regulation of endothelial cell proliferation|positive regulation of extracellular matrix constituent secretion|nucleolus|cytoplasm|centrosome|complement activation|positive regulation of epithelial to mesenchymal transition|negative regulation of angiogenesis|protein kinase bi…
PABPC1	1.58231e-64	0.419716	0.842	0.649	4.26608e-60	2	1.297	ENSBGRG00000009759	protein_coding	polyadenylate-binding protein 1, partial	bHLH	GO:0000184,GO:0000398,GO:0003723,GO:0003730,GO:0005634,GO:0005737,GO:0005829,GO:0005925,GO:0006378,GO:0006413,GO:0008022,GO:0008143,GO:0008266,GO:0008494,GO:0010494,GO:0016020,GO:0031047,GO:0036464,GO:0043488,GO:0045070,GO:0048255,GO:0060213,GO:0070062,GO:0071013,GO:1900153,GO:1990904,GO:2000623	nuclear-transcribed mRNA catabolic process, nonsense-mediated decay|mRNA splicing, via spliceosome|RNA binding|mRNA 3'-UTR binding|nucleus|cytoplasm|cytosol|focal adhesion|mRNA polyadenylation|translational initiation|protein C-terminus binding|poly(A) binding|poly(U) RNA binding|translation activator activity|cytoplasmic stress granule|membrane|gene silencing by RNA|cytoplasmic ribonucleoprotein…	ko03013,ko03015,ko03018	RNA transport|mRNA surveillance pathway|RNA degradation
TIPARP	8.93817e-64	0.458683	0.723	0.474	2.40982e-59	2	1.525	ENSBGRG00000016750	protein_coding	TCDD-inducible poly		GO:0001570,GO:0001822,GO:0003950,GO:0005634,GO:0006471,GO:0008209,GO:0008210,GO:0008585,GO:0009791,GO:0010629,GO:0030097,GO:0035326,GO:0045732,GO:0046872,GO:0048008,GO:0048705,GO:0048745,GO:0060021,GO:0060325,GO:0071407,GO:1904612	vasculogenesis|kidney development|NAD+ ADP-ribosyltransferase activity|nucleus|protein ADP-ribosylation|androgen metabolic process|estrogen metabolic process|female gonad development|post-embryonic development|negative regulation of gene expression|hemopoiesis|enhancer binding|positive regulation of protein catabolic process|metal ion binding|platelet-derived growth factor receptor signaling path…
RINL	1.17709e-63	0.47028	0.273	0.084	3.17354e-59	2	3.25	ENSBGRG00000025574	protein_coding	PREDICTED: ras and Rab interactor-like protein		GO:0001726,GO:0005085,GO:0005096,GO:0006897,GO:0015031,GO:0015629,GO:0031410	ruffle|guanyl-nucleotide exchange factor activity|GTPase activator activity|endocytosis|protein transport|actin cytoskeleton|cytoplasmic vesicle
SKAP1	3.82118e-63	0.440656	0.308	0.108	1.03023e-58	2	2.852	ENSBGRG00000021202	protein_coding	PREDICTED: src kinase-associated phosphoprotein 1 isoform X1		GO:0000226,GO:0001726,GO:0001772,GO:0001954,GO:0002250,GO:0002821,GO:0005070,GO:0005634,GO:0005737,GO:0005829,GO:0005886,GO:0005911,GO:0016477,GO:0017124,GO:0019901,GO:0019903,GO:0033625,GO:0033634,GO:0034116,GO:0035371,GO:0042101,GO:0042169,GO:0042803,GO:0044853,GO:0044877,GO:0045893,GO:0045944,GO:0050852,GO:0051010,GO:0071364,GO:0072659,GO:1903039	microtubule cytoskeleton organization|ruffle|immunological synapse|positive regulation of cell-matrix adhesion|adaptive immune response|positive regulation of adaptive immune response|SH3/SH2 adaptor activity|nucleus|cytoplasm|cytosol|plasma membrane|cell-cell junction|cell migration|SH3 domain binding|protein kinase binding|protein phosphatase binding|positive regulation of integrin activation|p…	ko04015	Rap1 signaling pathway
SAFB2	8.35004e-63	0.558677	0.516	0.306	2.25125e-58	2	1.686	ENSBGRG00000002546	protein_coding	PREDICTED: scaffold attachment factor B2		GO:0003723,GO:0005634,GO:0005654,GO:0005737,GO:0006357,GO:0016604,GO:0042802,GO:0043231,GO:0043565,GO:0050684,GO:0060008,GO:0060765,GO:0070062	RNA binding|nucleus|nucleoplasm|cytoplasm|regulation of transcription by RNA polymerase II|nuclear body|identical protein binding|intracellular membrane-bounded organelle|sequence-specific DNA binding|regulation of mRNA processing|Sertoli cell differentiation|regulation of androgen receptor signaling pathway|extracellular exosome
RUNX3	1.49144e-62	0.476943	0.396	0.167	4.02107e-58	2	2.371	ENSBGRG00000007394	protein_coding	runt-related transcription factor 3 isoform X2	Runt	GO:0000122,GO:0000790,GO:0000977,GO:0000981,GO:0002062,GO:0003700,GO:0005524,GO:0005634,GO:0005654,GO:0005730,GO:0005737,GO:0005829,GO:0006355,GO:0006366,GO:0006468,GO:0016513,GO:0030097,GO:0030182,GO:0043231,GO:0043371,GO:0043378,GO:0045786,GO:0045893,GO:0048935,GO:0050680,GO:0071559	negative regulation of transcription by RNA polymerase II|nuclear chromatin|RNA polymerase II regulatory region sequence-specific DNA binding|DNA-binding transcription factor activity, RNA polymerase II-specific|chondrocyte differentiation|DNA-binding transcription factor activity|ATP binding|nucleus|nucleoplasm|nucleolus|cytoplasm|cytosol|regulation of transcription, DNA-templated|transcription …	ko04658,ko05169	Th1 and Th2 cell differentiation|Epstein-Barr virus infection
ENSBGRG00000024351	3.35405e-62	0.255904	0.982	0.936	9.04285e-58	2	1.049	ENSBGRG00000024351	protein_coding	ribosomal protein S11		GO:0000184,GO:0003723,GO:0003735,GO:0005654,GO:0005730,GO:0005737,GO:0005829,GO:0005840,GO:0005925,GO:0006412,GO:0006413,GO:0006614,GO:0016020,GO:0019843,GO:0022627,GO:0070062	nuclear-transcribed mRNA catabolic process, nonsense-mediated decay|RNA binding|structural constituent of ribosome|nucleoplasm|nucleolus|cytoplasm|cytosol|ribosome|focal adhesion|translation|translational initiation|SRP-dependent cotranslational protein targeting to membrane|membrane|rRNA binding|cytosolic small ribosomal subunit|extracellular exosome	ko03010	Ribosome
ENSBGRG00000003539	2.08625e-61	0.298319	0.969	0.892	5.62474e-57	2	1.086	ENSBGRG00000003539	protein_coding	60S ribosomal protein L9 isoform X1		GO:0002181,GO:0003735,GO:0019843,GO:0022625	cytoplasmic translation|structural constituent of ribosome|rRNA binding|cytosolic large ribosomal subunit	ko03010	Ribosome
ENSBGRG00000026855	5.30571e-61	0.241338	0.983	0.932	1.43047e-56	2	1.055	ENSBGRG00000026855	protein_coding	PREDICTED: 60S ribosomal protein L13		GO:0003735,GO:0006412,GO:0022625	structural constituent of ribosome|translation|cytosolic large ribosomal subunit	ko03010	Ribosome
EIF1	5.74938e-61	0.440693	0.743	0.532	1.55009e-56	2	1.397	ENSBGRG00000011435	protein_coding	putative translation initiation factor, partial		GO:0003723,GO:0003743,GO:0005634,GO:0005737,GO:0006446,GO:0008135,GO:0009048,GO:0016282,GO:0043024	RNA binding|translation initiation factor activity|nucleus|cytoplasm|regulation of translational initiation|translation factor activity, RNA binding|dosage compensation by inactivation of X chromosome|eukaryotic 43S preinitiation complex|ribosomal small subunit binding	ko03013	RNA transport
SQSTM1	1.12272e-60	0.544849	0.659	0.458	3.02696e-56	2	1.439	ENSBGRG00000004587	protein_coding	Sequestosome 1		GO:0000122,GO:0000407,GO:0000423,GO:0000932,GO:0001934,GO:0002376,GO:0002931,GO:0003712,GO:0005080,GO:0005737,GO:0005739,GO:0005770,GO:0005776,GO:0005783,GO:0005829,GO:0006914,GO:0006915,GO:0007005,GO:0007032,GO:0008270,GO:0016234,GO:0016235,GO:0016236,GO:0016605,GO:0019899,GO:0019901,GO:0030017,GO:0030154,GO:0031625,GO:0035255,GO:0035973,GO:0042169,GO:0042802,GO:0042803,GO:0043122,GO:0043130,GO:…	negative regulation of transcription by RNA polymerase II|phagophore assembly site|mitophagy|P-body|positive regulation of protein phosphorylation|immune system process|response to ischemia|transcription coregulator activity|protein kinase C binding|cytoplasm|mitochondrion|late endosome|autophagosome|endoplasmic reticulum|cytosol|autophagy|apoptotic process|mitochondrion organization|endosome org…	ko04137,ko04140,ko04217,ko04218,ko04380,ko05131,ko05418	Mitophagy - animal|Autophagy - animal|Necroptosis|Cellular senescence|Osteoclast differentiation|Shigellosis|Fluid shear stress and atherosclerosis
RPL10L	1.14135e-60	0.239447	0.988	0.958	3.07719e-56	2	1.031	ENSBGRG00000023896	protein_coding	60S ribosomal protein L10, partial		GO:0000027,GO:0003735,GO:0006412,GO:0006417,GO:0015934,GO:0022625,GO:0045182,GO:0098556,GO:1990403	ribosomal large subunit assembly|structural constituent of ribosome|translation|regulation of translation|large ribosomal subunit|cytosolic large ribosomal subunit|translation regulator activity|cytoplasmic side of rough endoplasmic reticulum membrane|embryonic brain development
INPP4B	4.91288e-60	0.473055	0.321	0.145	1.32456e-55	2	2.214	ENSBGRG00000020985	protein_coding	PREDICTED: type II inositol 3,4-bisphosphate 4-phosphatase isoform X1		GO:0005737,GO:0005829,GO:0006661,GO:0007165,GO:0016316,GO:0017161,GO:0034597,GO:0043647,GO:0052828	cytoplasm|cytosol|phosphatidylinositol biosynthetic process|signal transduction|phosphatidylinositol-3,4-bisphosphate 4-phosphatase activity|inositol-1,3,4-trisphosphate 4-phosphatase activity|phosphatidylinositol-4,5-bisphosphate 4-phosphatase activity|inositol phosphate metabolic process|inositol-3,4-bisphosphate 4-phosphatase activity	ko00562,ko04070	Inositol phosphate metabolism|Phosphatidylinositol signaling system
LFNG	5.38673e-60	0.546508	0.494	0.26	1.45232e-55	2	1.9	ENSBGRG00000023763	protein_coding	TPA: beta-1,3-N-acetylglucosaminyltransferase lunatic fringe		GO:0001541,GO:0001756,GO:0002315,GO:0007386,GO:0008375,GO:0008593,GO:0030173,GO:0030217,GO:0032092,GO:0033829,GO:0036066,GO:0045747,GO:0046872,GO:0051446,GO:1902367	ovarian follicle development|somitogenesis|marginal zone B cell differentiation|compartment pattern specification|acetylglucosaminyltransferase activity|regulation of Notch signaling pathway|integral component of Golgi membrane|T cell differentiation|positive regulation of protein binding|O-fucosylpeptide 3-beta-N-acetylglucosaminyltransferase activity|protein O-linked fucosylation|positive regul…	ko00514,ko04330,ko05165	Other types of O-glycan biosynthesis|Notch signaling pathway|Human papillomavirus infection
ENSBGRG00000002922	1.14479e-59	0.616181	0.295	0.098	3.08648e-55	2	3.01	ENSBGRG00000002922	protein_coding	LOC509513 protein		GO:0003823,GO:0006910,GO:0006911,GO:0006958,GO:0009897,GO:0016021,GO:0034987,GO:0042571,GO:0042742,GO:0045087,GO:0050853,GO:0050871	antigen binding|phagocytosis, recognition|phagocytosis, engulfment|complement activation, classical pathway|external side of plasma membrane|integral component of membrane|immunoglobulin receptor binding|immunoglobulin complex, circulating|defense response to bacterium|innate immune response|B cell receptor signaling pathway|positive regulation of B cell activation	ko04014,ko04015,ko04020,ko04064,ko04514,ko04612,ko04658,ko04659,ko04660,ko04672,ko04940,ko05135,ko05142,ko05144,ko05150,ko05162,ko05166,ko05169,ko05170,ko05202,ko05235,ko05310,ko05320,ko05321,ko05322,ko05323,ko05330,ko05332,ko05416	Ras signaling pathway|Rap1 signaling pathway|Calcium signaling pathway|NF-kappa B signaling pathway|Cell adhesion molecules (CAMs)|Antigen processing and presentation|Th1 and Th2 cell differentiation|Th17 cell differentiation|T cell receptor signaling pathway|Intestinal immune network for IgA production|Type I diabetes mellitus|Yersinia infection|Chagas disease (American trypanosomiasis)|Malaria|…
RPL10A	1.49951e-59	0.262921	0.97	0.908	4.04283e-55	2	1.068	ENSBGRG00000016190	protein_coding	ribosomal protein L10a, partial		GO:0000184,GO:0000470,GO:0002181,GO:0003723,GO:0003735,GO:0005634,GO:0005829,GO:0005925,GO:0006412,GO:0006413,GO:0006614,GO:0016020,GO:0022625,GO:0042788,GO:0070062	nuclear-transcribed mRNA catabolic process, nonsense-mediated decay|maturation of LSU-rRNA|cytoplasmic translation|RNA binding|structural constituent of ribosome|nucleus|cytosol|focal adhesion|translation|translational initiation|SRP-dependent cotranslational protein targeting to membrane|membrane|cytosolic large ribosomal subunit|polysomal ribosome|extracellular exosome
HMGXB4	2.76028e-59	0.548706	0.253	0.091	7.442e-55	2	2.78	ENSBGRG00000012577	protein_coding	PREDICTED: HMG domain-containing protein 4	HMG	GO:0003677,GO:0008333,GO:0016055,GO:0016589,GO:0030178	DNA binding|endosome to lysosome transport|Wnt signaling pathway|NURF complex|negative regulation of Wnt signaling pathway
SAMHD1	5.64156e-59	0.527441	0.265	0.081	1.52102e-54	2	3.272	ENSBGRG00000004370	protein_coding	PREDICTED: deoxynucleoside triphosphate triphosphohydrolase SAMHD1 isoform X1		GO:0000724,GO:0003676,GO:0003697,GO:0003723,GO:0004540,GO:0005525,GO:0005634,GO:0006203,GO:0006974,GO:0008270,GO:0008832,GO:0009264,GO:0016446,GO:0016793,GO:0032567,GO:0035861,GO:0045087,GO:0045088,GO:0046061,GO:0051289,GO:0051607,GO:0060339,GO:0110025	double-strand break repair via homologous recombination|nucleic acid binding|single-stranded DNA binding|RNA binding|ribonuclease activity|GTP binding|nucleus|dGTP catabolic process|cellular response to DNA damage stimulus|zinc ion binding|dGTPase activity|deoxyribonucleotide catabolic process|somatic hypermutation of immunoglobulin genes|triphosphoric monoester hydrolase activity|dGTP binding|si…	ko05170	Human immunodeficiency virus 1 infection
ENSBGRG00000024149	1.74932e-58	0.312679	0.544	0.309	4.71634e-54	2	1.761	ENSBGRG00000024149	protein_coding	uncharacterized protein LOC100139916 isoform X2				ko04060	Cytokine-cytokine receptor interaction
ENSBGRG00000020812	1.44596e-57	0.389804	0.849	0.651	3.89845e-53	2	1.304	ENSBGRG00000020812	protein_coding	MHC class I antigen, partial		GO:0001916,GO:0002474,GO:0002476,GO:0005102,GO:0005886,GO:0006955,GO:0016021,GO:0042605,GO:0042612	positive regulation of T cell mediated cytotoxicity|antigen processing and presentation of peptide antigen via MHC class I|antigen processing and presentation of endogenous peptide antigen via MHC class Ib|signaling receptor binding|plasma membrane|immune response|integral component of membrane|peptide antigen binding|MHC class I protein complex	ko04144,ko04145,ko04218,ko04514,ko04612,ko04650,ko04940,ko05163,ko05165,ko05166,ko05167,ko05168,ko05169,ko05170,ko05203,ko05320,ko05330,ko05332,ko05416	Endocytosis|Phagosome|Cellular senescence|Cell adhesion molecules (CAMs)|Antigen processing and presentation|Natural killer cell mediated cytotoxicity|Type I diabetes mellitus|Human cytomegalovirus infection|Human papillomavirus infection|Human T-cell leukemia virus 1 infection|Kaposi sarcoma-associated herpesvirus infection|Herpes simplex virus 1 infection|Epstein-Barr virus infection|Human immu…
NDFIP1	3.24416e-57	0.517751	0.312	0.141	8.74659e-53	2	2.213	ENSBGRG00000010631	protein_coding	NEDD4 family-interacting protein 1 isoform X2		GO:0000139,GO:0002761,GO:0002829,GO:0005576,GO:0005794,GO:0005938,GO:0006879,GO:0007034,GO:0010008,GO:0010629,GO:0016021,GO:0030001,GO:0030054,GO:0030425,GO:0031398,GO:0032410,GO:0032713,GO:0042130,GO:0043123,GO:0045202,GO:0045619,GO:0045732,GO:0048294,GO:0048302,GO:0048471,GO:0050699,GO:0050728,GO:0051224	Golgi membrane|regulation of myeloid leukocyte differentiation|negative regulation of type 2 immune response|extracellular region|Golgi apparatus|cell cortex|cellular iron ion homeostasis|vacuolar transport|endosome membrane|negative regulation of gene expression|integral component of membrane|metal ion transport|cell junction|dendrite|positive regulation of protein ubiquitination|negative regula…
ENSBGRG00000007840	3.40449e-57	0.353679	0.899	0.761	9.17883e-53	2	1.181	ENSBGRG00000007840	protein_coding	TPA: ribosomal protein S20-like		GO:0000184,GO:0003723,GO:0003735,GO:0005654,GO:0005829,GO:0006412,GO:0006413,GO:0006614,GO:0016020,GO:0022627,GO:0045202,GO:0070062	nuclear-transcribed mRNA catabolic process, nonsense-mediated decay|RNA binding|structural constituent of ribosome|nucleoplasm|cytosol|translation|translational initiation|SRP-dependent cotranslational protein targeting to membrane|membrane|cytosolic small ribosomal subunit|synapse|extracellular exosome	ko03010	Ribosome
ETS1	6.69967e-57	0.481435	0.557	0.319	1.8063e-52	2	1.746	ENSBGRG00000024615	protein_coding	PREDICTED: protein C-ets-1	ETS			ko04013,ko04014,ko04218,ko04320,ko05166,ko05200,ko05211	MAPK signaling pathway - fly|Ras signaling pathway|Cellular senescence|Dorso-ventral axis formation|Human T-cell leukemia virus 1 infection|Pathways in cancer|Renal cell carcinoma
ELF1	7.51026e-57	0.563544	0.395	0.184	2.02484e-52	2	2.147	ENSBGRG00000006174	protein_coding	ETS-related transcription factor Elf-1, partial	ETS	GO:0000978,GO:0000981,GO:0001077,GO:0001817,GO:0005634,GO:0006357,GO:0030154,GO:0050860	RNA polymerase II proximal promoter sequence-specific DNA binding|DNA-binding transcription factor activity, RNA polymerase II-specific|proximal promoter DNA-binding transcription activator activity, RNA polymerase II-specific|regulation of cytokine production|nucleus|regulation of transcription by RNA polymerase II|cell differentiation|negative regulation of T cell receptor signaling pathway	ko04214	Apoptosis - fly
ND4	3.11606e-56	0.0696222	1	0.991	8.40122e-52	2	1.009	gene-ND4
HMGCR	1.62447e-55	0.483105	0.323	0.148	4.37973e-51	2	2.182	ENSBGRG00000010597	protein_coding	PREDICTED: 3-hydroxy-3-methylglutaryl-Coenzyme A reductase		GO:0004420,GO:0005778,GO:0005789,GO:0006695,GO:0008299,GO:0008542,GO:0015936,GO:0016021,GO:0016126,GO:0042282,GO:0043407,GO:0051262,GO:0070402	hydroxymethylglutaryl-CoA reductase (NADPH) activity|peroxisomal membrane|endoplasmic reticulum membrane|cholesterol biosynthetic process|isoprenoid biosynthetic process|visual learning|coenzyme A metabolic process|integral component of membrane|sterol biosynthetic process|hydroxymethylglutaryl-CoA reductase activity|negative regulation of MAP kinase activity|protein tetramerization|NADPH binding	ko00900,ko04152,ko04976	Terpenoid backbone biosynthesis|AMPK signaling pathway|Bile secretion
SLK	7.23323e-55	0.49518	0.532	0.361	1.95015e-50	2	1.474	ENSBGRG00000010186	protein_coding	STE20-like serine/threonine-protein kinase		GO:0004674,GO:0005524,GO:0005737,GO:0006915,GO:0023014,GO:0030334,GO:0031098,GO:0031122,GO:0031252,GO:0032147,GO:0042802,GO:0042803,GO:0042981,GO:0045296,GO:0046777,GO:0048471,GO:0051893,GO:0070062	protein serine/threonine kinase activity|ATP binding|cytoplasm|apoptotic process|signal transduction by protein phosphorylation|regulation of cell migration|stress-activated protein kinase signaling cascade|cytoplasmic microtubule organization|cell leading edge|activation of protein kinase activity|identical protein binding|protein homodimerization activity|regulation of apoptotic process|cadheri…	ko04114	Oocyte meiosis
BAZ1A	3.18712e-54	0.62101	0.414	0.225	8.59279e-50	2	1.84	ENSBGRG00000009766	protein_coding	bromodomain adjacent to zinc finger domain protein 1A isoform X3	MBD	GO:0006261,GO:0006338,GO:0006357,GO:0008623,GO:0016573,GO:0016590,GO:0046872	DNA-dependent DNA replication|chromatin remodeling|regulation of transcription by RNA polymerase II|CHRAC|histone acetylation|ACF complex|metal ion binding
STK26	1.26317e-53	0.370289	0.325	0.135	3.40563e-49	2	2.407	ENSBGRG00000025345	protein_coding	serine/threonine-protein kinase 26		GO:0000139,GO:0000165,GO:0000287,GO:0004672,GO:0004674,GO:0005524,GO:0005737,GO:0005794,GO:0005798,GO:0005829,GO:0006468,GO:0006915,GO:0009267,GO:0012506,GO:0016020,GO:0016324,GO:0023014,GO:0030033,GO:0030336,GO:0031098,GO:0032147,GO:0042542,GO:0042802,GO:0042803,GO:0042981,GO:0046777,GO:0048471,GO:0048812,GO:0070062,GO:0071944,GO:1903205	Golgi membrane|MAPK cascade|magnesium ion binding|protein kinase activity|protein serine/threonine kinase activity|ATP binding|cytoplasm|Golgi apparatus|Golgi-associated vesicle|cytosol|protein phosphorylation|apoptotic process|cellular response to starvation|vesicle membrane|membrane|apical plasma membrane|signal transduction by protein phosphorylation|microvillus assembly|negative regulation of…
ENSBGRG00000007115	2.95367e-53	0.209566	0.984	0.942	7.96338e-49	2	1.045	ENSBGRG00000007115	protein_coding	PREDICTED: 60S ribosomal protein L27a isoform X2		GO:0003735,GO:0006412,GO:0015934	structural constituent of ribosome|translation|large ribosomal subunit	ko03010	Ribosome
SEPTIN1	2.98981e-53	0.41376	0.295	0.111	8.06082e-49	2	2.658	ENSBGRG00000025910	protein_coding	PREDICTED: septin-1		GO:0000281,GO:0000921,GO:0003924,GO:0005525,GO:0005815,GO:0005940,GO:0007056,GO:0008021,GO:0015630,GO:0017157,GO:0030496,GO:0031105,GO:0032160,GO:0032947,GO:0051311,GO:0060271,GO:0072687	mitotic cytokinesis|septin ring assembly|GTPase activity|GTP binding|microtubule organizing center|septin ring|spindle assembly involved in female meiosis|synaptic vesicle|microtubule cytoskeleton|regulation of exocytosis|midbody|septin complex|septin filament array|protein-containing complex scaffold activity|meiotic metaphase plate congression|cilium assembly|meiotic spindle	ko05100	Bacterial invasion of epithelial cells
B3GALT4	7.95013e-53	0.269892	0.987	0.963	2.14343e-48	2	1.025	ENSBGRG00000018285	protein_coding	Beta-1,3-galactosyltransferase 4, partial		GO:0000139,GO:0001574,GO:0005783,GO:0005794,GO:0006486,GO:0008376,GO:0008499,GO:0016021,GO:0047915	Golgi membrane|ganglioside biosynthetic process|endoplasmic reticulum|Golgi apparatus|protein glycosylation|acetylgalactosaminyltransferase activity|UDP-galactose:beta-N-acetylglucosamine beta-1,3-galactosyltransferase activity|integral component of membrane|ganglioside galactosyltransferase activity	ko00604	Glycosphingolipid biosynthesis - ganglio series
DOCK2	8.65155e-53	0.38701	0.343	0.148	2.33254e-48	2	2.318	ENSBGRG00000019387	protein_coding	dedicator of cytokinesis protein 2 isoform X1		GO:0001766,GO:0001768,GO:0001771,GO:0002277,GO:0005096,GO:0005576,GO:0005829,GO:0005856,GO:0006935,GO:0007264,GO:0016020,GO:0030036,GO:0030676,GO:0035580,GO:0042608,GO:0043312,GO:0044351,GO:0045059,GO:0045060,GO:0046633,GO:0050690,GO:0050766,GO:0070062	membrane raft polarization|establishment of T cell polarity|immunological synapse formation|myeloid dendritic cell activation involved in immune response|GTPase activator activity|extracellular region|cytosol|cytoskeleton|chemotaxis|small GTPase mediated signal transduction|membrane|actin cytoskeleton organization|Rac guanyl-nucleotide exchange factor activity|specific granule lumen|T cell recept…
FNBP4	9.16324e-53	0.440519	0.682	0.478	2.4705e-48	2	1.427	ENSBGRG00000020099	protein_coding	formin-binding protein 4		GO:0016607	nuclear speck
ENSBGRG00000024490	1.23202e-52	0.329875	0.917	0.806	3.32165e-48	2	1.138	ENSBGRG00000024490	protein_coding	60S ribosomal protein L37-like isoform X1		GO:0000184,GO:0003723,GO:0003735,GO:0005829,GO:0006412,GO:0006413,GO:0006614,GO:0019843,GO:0022625,GO:0045202,GO:0046872	nuclear-transcribed mRNA catabolic process, nonsense-mediated decay|RNA binding|structural constituent of ribosome|cytosol|translation|translational initiation|SRP-dependent cotranslational protein targeting to membrane|rRNA binding|cytosolic large ribosomal subunit|synapse|metal ion binding	ko03010	Ribosome
CHD1	7.38847e-52	0.499561	0.521	0.341	1.992e-47	2	1.528	ENSBGRG00000017292	protein_coding	chromodomain-helicase-DNA-binding protein 1 isoform X3	MYB	GO:0001650,GO:0003677,GO:0004003,GO:0005524,GO:0005634,GO:0005654,GO:0005737,GO:0006338,GO:0006357,GO:0016569,GO:0035064,GO:0043923	fibrillar center|DNA binding|ATP-dependent DNA helicase activity|ATP binding|nucleus|nucleoplasm|cytoplasm|chromatin remodeling|regulation of transcription by RNA polymerase II|covalent chromatin modification|methylated histone binding|positive regulation by host of viral transcription
ENSBGRG00000001942	1.02692e-50	0.298267	0.942	0.85	2.76869e-46	2	1.108	ENSBGRG00000001942	protein_coding	ribosomal protein S6		GO:0003735,GO:0005634,GO:0006412,GO:0022627,GO:0042593,GO:0048471	structural constituent of ribosome|nucleus|translation|cytosolic small ribosomal subunit|glucose homeostasis|perinuclear region of cytoplasm	ko01521,ko03010,ko04066,ko04150,ko04151,ko04371,ko04714,ko04910,ko05205	EGFR tyrosine kinase inhibitor resistance|Ribosome|HIF-1 signaling pathway|mTOR signaling pathway|PI3K-Akt signaling pathway|Apelin signaling pathway|Thermogenesis|Insulin signaling pathway|Proteoglycans in cancer
H2AZ2	1.14706e-50	0.29207	0.756	0.597	3.09259e-46	2	1.266	ENSBGRG00000017843	protein_coding	H2AFV isoform 1		GO:0000786,GO:0000790,GO:0003677,GO:0006325,GO:0046982	nucleosome|nuclear chromatin|DNA binding|chromatin organization|protein heterodimerization activity
COX3	2.62534e-50	0.154508	1	0.998	7.07819e-46	2	1.002	gene-COX3
IRF2BP2	3.2871e-50	0.487906	0.582	0.4	8.86236e-46	2	1.455	ENSBGRG00000018052	protein_coding	interferon regulatory factor 2-binding protein 2 isoform X2		GO:0000977,GO:0001078,GO:0001228,GO:0002327,GO:0005634,GO:0005654,GO:0005737,GO:0046872	RNA polymerase II regulatory region sequence-specific DNA binding|proximal promoter DNA-binding transcription repressor activity, RNA polymerase II-specific|DNA-binding transcription activator activity, RNA polymerase II-specific|immature B cell differentiation|nucleus|nucleoplasm|cytoplasm|metal ion binding
ENSBGRG00000006840	4.22248e-50	0.522197	0.469	0.301	1.13842e-45	2	1.558	ENSBGRG00000006840	protein_coding	PREDICTED: chromodomain-helicase-DNA-binding protein 2 isoform X1	MYB	GO:0000978,GO:0003677,GO:0003723,GO:0004003,GO:0005524,GO:0005634,GO:0005654,GO:0005730,GO:0006325,GO:0006357,GO:0007517,GO:0042393,GO:0043231	RNA polymerase II proximal promoter sequence-specific DNA binding|DNA binding|RNA binding|ATP-dependent DNA helicase activity|ATP binding|nucleus|nucleoplasm|nucleolus|chromatin organization|regulation of transcription by RNA polymerase II|muscle organ development|histone binding|intracellular membrane-bounded organelle
ENSBGRG00000001042	1.13904e-49	0.395427	0.729	0.557	3.07096e-45	2	1.309	ENSBGRG00000001042	protein_coding	PREDICTED: LOW QUALITY PROTEIN: glyceraldehyde-3-phosphate dehydrogenase		GO:0000226,GO:0004365,GO:0005634,GO:0005737,GO:0005811,GO:0005829,GO:0005886,GO:0006006,GO:0006096,GO:0008017,GO:0015630,GO:0017148,GO:0019828,GO:0031965,GO:0035605,GO:0035606,GO:0042802,GO:0050661,GO:0050715,GO:0050821,GO:0050832,GO:0051287,GO:0051402,GO:0051873,GO:0052501,GO:0061844,GO:0071346,GO:0097452,GO:0097718,GO:0098850,GO:0099162,GO:1990904	microtubule cytoskeleton organization|glyceraldehyde-3-phosphate dehydrogenase (NAD+) (phosphorylating) activity|nucleus|cytoplasm|lipid droplet|cytosol|plasma membrane|glucose metabolic process|glycolytic process|microtubule binding|microtubule cytoskeleton|negative regulation of translation|aspartic-type endopeptidase inhibitor activity|nuclear membrane|peptidyl-cysteine S-nitrosylase activity|…	ko00010,ko04066,ko05010,ko05130,ko05132	Glycolysis / Gluconeogenesis|HIF-1 signaling pathway|Alzheimer disease|Pathogenic Escherichia coli infection|Salmonella infection
CYP51A1	1.77998e-49	0.493443	0.313	0.132	4.799e-45	2	2.371	ENSBGRG00000019342	protein_coding	Lanosterol 14-alpha demethylase, partial		GO:0005506,GO:0005783,GO:0005789,GO:0005886,GO:0006694,GO:0008398,GO:0016021,GO:0016125,GO:0016126,GO:0020037,GO:0031090,GO:0033488,GO:0055114	iron ion binding|endoplasmic reticulum|endoplasmic reticulum membrane|plasma membrane|steroid biosynthetic process|sterol 14-demethylase activity|integral component of membrane|sterol metabolic process|sterol biosynthetic process|heme binding|organelle membrane|cholesterol biosynthetic process via 24,25-dihydrolanosterol|oxidation-reduction process	ko00100	Steroid biosynthesis
SLBP	6.5043e-49	0.496626	0.454	0.262	1.75362e-44	2	1.733	ENSBGRG00000018109	protein_coding	PREDICTED: histone RNA hairpin-binding protein		GO:0003729,GO:0005634,GO:0005730,GO:0005737,GO:0005829,GO:0006398,GO:0033260,GO:0044770,GO:0051028,GO:0071204,GO:0071207,GO:1990904	mRNA binding|nucleus|nucleolus|cytoplasm|cytosol|mRNA 3'-end processing by stem-loop binding and cleavage|nuclear DNA replication|cell cycle phase transition|mRNA transport|histone pre-mRNA 3'end processing complex|histone pre-mRNA stem-loop binding|ribonucleoprotein complex
HSD11B1L	7.51542e-49	0.288602	0.935	0.857	2.02623e-44	2	1.091	ENSBGRG00000001504	protein_coding	hydroxysteroid 11-beta-dehydrogenase 1-like protein isoform X1		GO:0005576,GO:0005654,GO:0016491	extracellular region|nucleoplasm|oxidoreductase activity
KMT2E	1.26099e-48	0.393346	0.781	0.619	3.39977e-44	2	1.262	ENSBGRG00000009356	protein_coding	PREDICTED: histone-lysine N-methyltransferase 2E isoform X1	Others	GO:0000785,GO:0002446,GO:0005634,GO:0005654,GO:0005737,GO:0005815,GO:0005886,GO:0006306,GO:0007050,GO:0016607,GO:0018024,GO:0019899,GO:0030218,GO:0032991,GO:0035064,GO:0035327,GO:0042119,GO:0045652,GO:0045893,GO:0046872,GO:1900087,GO:1905437	chromatin|neutrophil mediated immunity|nucleus|nucleoplasm|cytoplasm|microtubule organizing center|plasma membrane|DNA methylation|cell cycle arrest|nuclear speck|histone-lysine N-methyltransferase activity|enzyme binding|erythrocyte differentiation|protein-containing complex|methylated histone binding|transcriptionally active chromatin|neutrophil activation|regulation of megakaryocyte differenti…	ko00310	Lysine degradation
SLAMF6	8.04309e-48	0.40363	0.281	0.108	2.1685e-43	2	2.602	ENSBGRG00000000226	protein_coding	SLAM family member 6 isoform X1		GO:0005886,GO:0016021,GO:0032729,GO:0032740,GO:0045087,GO:0045954,GO:0050776,GO:0070062,GO:0072540	plasma membrane|integral component of membrane|positive regulation of interferon-gamma production|positive regulation of interleukin-17 production|innate immune response|positive regulation of natural killer cell mediated cytotoxicity|regulation of immune response|extracellular exosome|T-helper 17 cell lineage commitment
ENSBGRG00000004074	8.66501e-48	0.303823	0.317	0.147	2.33617e-43	2	2.156	ENSBGRG00000004074	pseudogene	PREDICTED: GTPase IMAP family member 7	CBF	GO:0003924,GO:0005525,GO:0005783,GO:0005794,GO:0005811,GO:0005829,GO:0042802,GO:0042803,GO:0043231,GO:0046039	GTPase activity|GTP binding|endoplasmic reticulum|Golgi apparatus|lipid droplet|cytosol|identical protein binding|protein homodimerization activity|intracellular membrane-bounded organelle|GTP metabolic process
ENSBGRG00000002552	2.17943e-47	0.189935	0.988	0.96	5.87596e-43	2	1.029	ENSBGRG00000002552	protein_coding	PREDICTED: uncharacterized protein LOC102325901		GO:0002181,GO:0003735,GO:0005783,GO:0005791,GO:0005829,GO:0006412,GO:0015935,GO:0022627,GO:0034063,GO:0042788,GO:0045202,GO:1990145	cytoplasmic translation|structural constituent of ribosome|endoplasmic reticulum|rough endoplasmic reticulum|cytosol|translation|small ribosomal subunit|cytosolic small ribosomal subunit|stress granule assembly|polysomal ribosome|synapse|maintenance of translational fidelity
NCR3	3.89343e-47	0.435704	0.358	0.162	1.04971e-42	2	2.21	ENSBGRG00000013327	protein_coding	natural cytotoxicity triggering receptor 3 isoform X3		GO:0002429,GO:0005886,GO:0016021,GO:0030101	immune response-activating cell surface receptor signaling pathway|plasma membrane|integral component of membrane|natural killer cell activation
PTMA	9.54114e-47	0.294654	0.985	0.941	2.57239e-42	2	1.047	ENSBGRG00000020966	protein_coding	prothymosin alpha isoform X1
FNBP1	1.03109e-46	0.447361	0.371	0.19	2.77993e-42	2	1.953	ENSBGRG00000006540	protein_coding	formin-binding protein 1				ko05131	Shigellosis
ENSBGRG00000004783	1.97187e-46	0.246867	0.954	0.883	5.31637e-42	2	1.08	ENSBGRG00000004783	protein_coding	RPL30, partial		GO:0000184,GO:0002181,GO:0003723,GO:0003735,GO:0005634,GO:0005829,GO:0005925,GO:0006412,GO:0006413,GO:0006614,GO:0014069,GO:0016020,GO:0022625,GO:0031640,GO:0042788,GO:0050829,GO:0061844,GO:0070062	nuclear-transcribed mRNA catabolic process, nonsense-mediated decay|cytoplasmic translation|RNA binding|structural constituent of ribosome|nucleus|cytosol|focal adhesion|translation|translational initiation|SRP-dependent cotranslational protein targeting to membrane|postsynaptic density|membrane|cytosolic large ribosomal subunit|killing of cells of other organism|polysomal ribosome|defense respon…	ko03010	Ribosome
ENSBGRG00000009350	3.6809e-46	0.425462	0.281	0.109	9.92407e-42	2	2.578	ENSBGRG00000009350	protein_coding	PREDICTED: basic leucine zipper transcriptional factor ATF-like	TF_bZIP	GO:0000978,GO:0001077,GO:0001816,GO:0002320,GO:0003700,GO:0005634,GO:0005654,GO:0005737,GO:0006974,GO:0030330,GO:0042832,GO:0043011,GO:0043565,GO:0045064,GO:0045190,GO:0060218,GO:0072539,GO:0072540	RNA polymerase II proximal promoter sequence-specific DNA binding|proximal promoter DNA-binding transcription activator activity, RNA polymerase II-specific|cytokine production|lymphoid progenitor cell differentiation|DNA-binding transcription factor activity|nucleus|nucleoplasm|cytoplasm|cellular response to DNA damage stimulus|DNA damage response, signal transduction by p53 class mediator|defen…	ko05235	PD-L1 expression and PD-1 checkpoint pathway in cancer
[truncated: 13,671 more rows]
