# Supplementary material for: Single-Cell RNA Sequencing Reveals Atlas of Yak Testis Cells
Source: Int J Mol Sci. 2023 Apr 28;24(9):7982. doi: 10.3390/ijms24097982 (PMC10178277; doi:10.3390/ijms24097982)
Supplement: Supplementary file 1 [file ijms-24-07982-s001.zip › Supplementary Table S4.xlsx]

## Sheet: all_markers_for_each_cluster_an
Supplementary Table S4. Gene expression results of germ cells after re-clustering.
gene	p_val	avg_logFC	pct.1	pct.2	p_val_adj	cluster	gene_diff	ensembl_id	gene_type	gene_description	TFs_Family	GO_id	GO_term	pathway	pathway_description
rna-NC-006380.3:961..1917	4.19548e-89	0.386138	1	0.996	1.13114e-84	1	1.004	--	--	--	--	--	--	--	--
ENSBGRG00000010006	4.14412e-72	0.360367	1	1	1.1173e-67	1	1	ENSBGRG00000010006	rRNA	TPA: hypothetical protein BOS_23236		GO:0005524,GO:0005737,GO:0005815,GO:0005829,GO:0007249,GO:0014067,GO:0031396,GO:0032088,GO:0032496,GO:0032687,GO:0032688,GO:0032691,GO:0032695,GO:0032715,GO:0032720,GO:0035556,GO:0036312,GO:0042110,GO:0043124,GO:0045824,GO:0048147,GO:0048471,GO:0050680,GO:0050728,GO:1900016,GO:1900226,GO:1901223	ATP binding|cytoplasm|microtubule organizing center|cytosol|I-kappaB kinase/NF-kappaB signaling|negative regulation of phosphatidylinositol 3-kinase signaling|regulation of protein ubiquitination|negative regulation of NF-kappaB transcription factor activity|response to lipopolysaccharide|negative regulation of interferon-alpha production|negative regulation of interferon-beta production|negative…
rna-NC-006380.3:1985..3555	9.96836e-60	0.38516	1	0.988	2.68757e-55	1	1.012	--	--	--	--	--	--	--	--
ENSBGRG00000021408	3.5463e-55	0.429033	1	0.993	9.56117e-51	1	1.007	ENSBGRG00000021408	rRNA	hypothetical protein OXYTRI_13058 (macronuclear)
RPL10L	1.98673e-48	0.601492	0.923	0.797	5.35641e-44	1	1.158	ENSBGRG00000023896	protein_coding	60S ribosomal protein L10, partial		GO:0000027,GO:0003735,GO:0006412,GO:0006417,GO:0015934,GO:0022625,GO:0045182,GO:0098556,GO:1990403	ribosomal large subunit assembly|structural constituent of ribosome|translation|regulation of translation|large ribosomal subunit|cytosolic large ribosomal subunit|translation regulator activity|cytoplasmic side of rough endoplasmic reticulum membrane|embryonic brain development
IGFBP7	3.18137e-45	0.72417	0.902	0.748	8.5773e-41	1	1.206	ENSBGRG00000020216	protein_coding	insulin-like growth factor-binding protein 7 precursor		GO:0001558,GO:0005201,GO:0005520,GO:0005615,GO:0007155,GO:0048839,GO:0050810,GO:0062023	regulation of cell growth|extracellular matrix structural constituent|insulin-like growth factor binding|extracellular space|cell adhesion|inner ear development|regulation of steroid biosynthetic process|collagen-containing extracellular matrix
ENSBGRG00000023216	1.84097e-38	0.494213	0.969	0.911	4.96344e-34	1	1.064	ENSBGRG00000023216	protein_coding	translationally-controlled tumor protein-like		GO:0000922,GO:0005509,GO:0005615,GO:0005737,GO:0005771,GO:0005881	spindle pole|calcium ion binding|extracellular space|cytoplasm|multivesicular body|cytoplasmic microtubule
TAGLN	2.92542e-38	0.872442	0.772	0.569	7.88721e-34	1	1.357	ENSBGRG00000025309	protein_coding	Transgelin, partial		GO:0005737,GO:0030855,GO:0051015	cytoplasm|epithelial cell differentiation|actin filament binding
MYH11	7.30911e-37	0.993364	0.668	0.419	1.97061e-32	1	1.594	ENSBGRG00000024236	protein_coding	myosin-11 isoform X2
TPM2	7.23389e-34	0.921569	0.612	0.438	1.95033e-29	1	1.397	ENSBGRG00000004079	protein_coding	Tropomyosin beta chain, partial		GO:0005737,GO:0005884,GO:0007015,GO:0015629,GO:0042802,GO:0042803,GO:0046982,GO:0051015	cytoplasm|actin filament|actin filament organization|actin cytoskeleton|identical protein binding|protein homodimerization activity|protein heterodimerization activity|actin filament binding	ko04260,ko04261,ko05410,ko05414	Cardiac muscle contraction|Adrenergic signaling in cardiomyocytes|Hypertrophic cardiomyopathy (HCM)|Dilated cardiomyopathy (DCM)
ENSBGRG00000007115	2.52657e-28	0.485179	0.846	0.732	6.81188e-24	1	1.156	ENSBGRG00000007115	protein_coding	PREDICTED: 60S ribosomal protein L27a isoform X2		GO:0003735,GO:0006412,GO:0015934	structural constituent of ribosome|translation|large ribosomal subunit	ko03010	Ribosome
PTMA	8.44938e-27	0.326469	0.914	0.766	2.27804e-22	1	1.193	ENSBGRG00000020966	protein_coding	prothymosin alpha isoform X1
MYL6	1.06482e-26	0.513008	0.778	0.709	2.87086e-22	1	1.097	ENSBGRG00000001372	protein_coding	PREDICTED: myosin light polypeptide 6 isoform X1		GO:0003774,GO:0005509,GO:0005829,GO:0005903,GO:0006936,GO:0007519,GO:0008307,GO:0016020,GO:0016459,GO:0016461,GO:0030049,GO:0030898,GO:0031982,GO:0070062	motor activity|calcium ion binding|cytosol|brush border|muscle contraction|skeletal muscle tissue development|structural constituent of muscle|membrane|myosin complex|unconventional myosin complex|muscle filament sliding|actin-dependent ATPase activity|vesicle|extracellular exosome
ENSBGRG00000002139	1.29992e-26	0.565851	0.714	0.544	3.50471e-22	1	1.312	ENSBGRG00000002139	protein_coding	PREDICTED: protein BTG1		GO:0005634,GO:0005737,GO:0008285,GO:0019899,GO:0045603,GO:0045663,GO:0045766,GO:0045930,GO:2000271	nucleus|cytoplasm|negative regulation of cell proliferation|enzyme binding|positive regulation of endothelial cell differentiation|positive regulation of myoblast differentiation|positive regulation of angiogenesis|negative regulation of mitotic cell cycle|positive regulation of fibroblast apoptotic process	ko03018	RNA degradation
ND3	3.62054e-26	0.365401	0.985	0.964	9.76134e-22	1	1.022	gene-ND3
JUN	1.29631e-25	0.50926	0.812	0.602	3.49499e-21	1	1.349	ENSBGRG00000024565	protein_coding	PREDICTED: transcription factor AP-1	TF_bZIP	GO:0000122,GO:0000790,GO:0000978,GO:0000981,GO:0003713,GO:0005654,GO:0005667,GO:0007265,GO:0008134,GO:0009314,GO:0009612,GO:0010033,GO:0032496,GO:0032870,GO:0034097,GO:0042493,GO:0044212,GO:0045597,GO:0045944,GO:0051591,GO:0051726	negative regulation of transcription by RNA polymerase II|nuclear chromatin|RNA polymerase II proximal promoter sequence-specific DNA binding|DNA-binding transcription factor activity, RNA polymerase II-specific|transcription coactivator activity|nucleoplasm|transcription factor complex|Ras protein signal transduction|transcription factor binding|response to radiation|response to mechanical stimu…	ko01522,ko04010,ko04012,ko04013,ko04024,ko04137,ko04210,ko04214,ko04310,ko04380,ko04510,ko04530,ko04620,ko04621,ko04624,ko04625,ko04657,ko04658,ko04659,ko04660,ko04662,ko04668,ko04722,ko04912,ko04915,ko04921,ko04926,ko04932,ko04933,ko05030,ko05031,ko05120,ko05130,ko05131,ko05132,ko05133,ko05135,ko05140,ko05142,ko05161,ko05162,ko05166,ko05167,ko05169,ko05170,ko05200,ko05203,ko05210,ko05211,ko05224…	Endocrine resistance|MAPK signaling pathway|ErbB signaling pathway|MAPK signaling pathway - fly|cAMP signaling pathway|Mitophagy - animal|Apoptosis|Apoptosis - fly|Wnt signaling pathway|Osteoclast differentiation|Focal adhesion|Tight junction|Toll-like receptor signaling pathway|NOD-like receptor signaling pathway|Toll and Imd signaling pathway|C-type lectin receptor signaling pathway|IL-17 signa…
RPL14	3.4244e-25	0.459667	0.84	0.727	9.23253e-21	1	1.155	ENSBGRG00000021512	protein_coding	PREDICTED: 60S ribosomal protein L14		GO:0003723,GO:0003735,GO:0006412,GO:0015934,GO:0022625,GO:0042273,GO:0098556	RNA binding|structural constituent of ribosome|translation|large ribosomal subunit|cytosolic large ribosomal subunit|ribosomal large subunit biogenesis|cytoplasmic side of rough endoplasmic reticulum membrane	ko03010	Ribosome
RPS8	8.40771e-25	0.450445	0.834	0.747	2.2668e-20	1	1.116	ENSBGRG00000003896	protein_coding	PREDICTED: 40S ribosomal protein S8		GO:0000184,GO:0000462,GO:0003723,GO:0003735,GO:0005634,GO:0005654,GO:0005783,GO:0005829,GO:0005925,GO:0006412,GO:0006413,GO:0006614,GO:0016020,GO:0022627,GO:0070062,GO:1990904	nuclear-transcribed mRNA catabolic process, nonsense-mediated decay|maturation of SSU-rRNA from tricistronic rRNA transcript (SSU-rRNA, 5.8S rRNA, LSU-rRNA)|RNA binding|structural constituent of ribosome|nucleus|nucleoplasm|endoplasmic reticulum|cytosol|focal adhesion|translation|translational initiation|SRP-dependent cotranslational protein targeting to membrane|membrane|cytosolic small ribosoma…	ko03010	Ribosome
COX3	3.20264e-24	0.0885135	0.997	0.99	8.63465e-20	1	1.007	gene-COX3
ENSBGRG00000002552	4.98016e-24	0.474447	0.898	0.837	1.3427e-19	1	1.073	ENSBGRG00000002552	protein_coding	PREDICTED: uncharacterized protein LOC102325901		GO:0002181,GO:0003735,GO:0005783,GO:0005791,GO:0005829,GO:0006412,GO:0015935,GO:0022627,GO:0034063,GO:0042788,GO:0045202,GO:1990145	cytoplasmic translation|structural constituent of ribosome|endoplasmic reticulum|rough endoplasmic reticulum|cytosol|translation|small ribosomal subunit|cytosolic small ribosomal subunit|stress granule assembly|polysomal ribosome|synapse|maintenance of translational fidelity
CST3	1.3164e-23	0.573533	0.563	0.443	3.54916e-19	1	1.271	ENSBGRG00000007838	protein_coding	Cystatin-C, partial		GO:0001540,GO:0002020,GO:0004869,GO:0005615,GO:0006952,GO:0010711,GO:0010716,GO:0042802,GO:0060311,GO:0060313,GO:0097435	amyloid-beta binding|protease binding|cysteine-type endopeptidase inhibitor activity|extracellular space|defense response|negative regulation of collagen catabolic process|negative regulation of extracellular matrix disassembly|identical protein binding|negative regulation of elastin catabolic process|negative regulation of blood vessel remodeling|supramolecular fiber organization	ko04970	Salivary secretion
ENSBGRG00000021172	4.78471e-23	0.491335	0.649	0.555	1.29001e-18	1	1.169	ENSBGRG00000021172	pseudogene	PREDICTED: 40S ribosomal protein S12		GO:0000184,GO:0003723,GO:0003735,GO:0005654,GO:0005794,GO:0005829,GO:0006412,GO:0006413,GO:0006614,GO:0016020,GO:0022627,GO:0043231	nuclear-transcribed mRNA catabolic process, nonsense-mediated decay|RNA binding|structural constituent of ribosome|nucleoplasm|Golgi apparatus|cytosol|translation|translational initiation|SRP-dependent cotranslational protein targeting to membrane|membrane|cytosolic small ribosomal subunit|intracellular membrane-bounded organelle
ENSBGRG00000026238	8.70288e-23	0.424943	0.714	0.595	2.34638e-18	1	1.2	ENSBGRG00000026238	protein_coding	TPA: jun D proto-oncogene	TF_bZIP	GO:0000122,GO:0000790,GO:0000978,GO:0000981,GO:0003713,GO:0005654,GO:0005667,GO:0008134,GO:0009314,GO:0009612,GO:0010033,GO:0032496,GO:0032870,GO:0034097,GO:0042493,GO:0045597,GO:0045944,GO:0051591,GO:0051726	negative regulation of transcription by RNA polymerase II|nuclear chromatin|RNA polymerase II proximal promoter sequence-specific DNA binding|DNA-binding transcription factor activity, RNA polymerase II-specific|transcription coactivator activity|nucleoplasm|transcription factor complex|transcription factor binding|response to radiation|response to mechanical stimulus|response to organic substanc…	ko04010,ko04380,ko04657,ko04928	MAPK signaling pathway|Osteoclast differentiation|IL-17 signaling pathway|Parathyroid hormone synthesis, secretion and action
RPS3	1.10625e-22	0.474463	0.628	0.58	2.98257e-18	1	1.083	ENSBGRG00000023214	protein_coding	PREDICTED: 40S ribosomal protein S3 isoform X1				ko03010,ko05130,ko05132	Ribosome|Pathogenic Escherichia coli infection|Salmonella infection
ENSBGRG00000007156	1.31814e-22	0.570654	0.483	0.404	3.55383e-18	1	1.196	ENSBGRG00000007156	protein_coding	PREDICTED: ferritin heavy chain		GO:0004322,GO:0005506,GO:0005737,GO:0006880,GO:0006955,GO:0008198,GO:0008199,GO:0008285,GO:0042802,GO:0044754,GO:0048147,GO:0060547,GO:0097286	ferroxidase activity|iron ion binding|cytoplasm|intracellular sequestering of iron ion|immune response|ferrous iron binding|ferric iron binding|negative regulation of cell proliferation|identical protein binding|autolysosome|negative regulation of fibroblast proliferation|negative regulation of necrotic cell death|iron ion import
RPL10A	4.20271e-22	0.326612	0.745	0.706	1.13309e-17	1	1.055	ENSBGRG00000016190	protein_coding	ribosomal protein L10a, partial		GO:0000184,GO:0000470,GO:0002181,GO:0003723,GO:0003735,GO:0005634,GO:0005829,GO:0005925,GO:0006412,GO:0006413,GO:0006614,GO:0016020,GO:0022625,GO:0042788,GO:0070062	nuclear-transcribed mRNA catabolic process, nonsense-mediated decay|maturation of LSU-rRNA|cytoplasmic translation|RNA binding|structural constituent of ribosome|nucleus|cytosol|focal adhesion|translation|translational initiation|SRP-dependent cotranslational protein targeting to membrane|membrane|cytosolic large ribosomal subunit|polysomal ribosome|extracellular exosome
ENSBGRG00000001942	2.47153e-21	0.400911	0.643	0.58	6.66348e-17	1	1.109	ENSBGRG00000001942	protein_coding	ribosomal protein S6		GO:0003735,GO:0005634,GO:0006412,GO:0022627,GO:0042593,GO:0048471	structural constituent of ribosome|nucleus|translation|cytosolic small ribosomal subunit|glucose homeostasis|perinuclear region of cytoplasm	ko01521,ko03010,ko04066,ko04150,ko04151,ko04371,ko04714,ko04910,ko05205	EGFR tyrosine kinase inhibitor resistance|Ribosome|HIF-1 signaling pathway|mTOR signaling pathway|PI3K-Akt signaling pathway|Apelin signaling pathway|Thermogenesis|Insulin signaling pathway|Proteoglycans in cancer
ELOA	3.95677e-21	0.368978	0.846	0.787	1.06679e-16	1	1.075	ENSBGRG00000004602	protein_coding	Transcription elongation factor B polypeptide 3, partial		GO:0003690,GO:0005634,GO:0006357,GO:0006368,GO:0008023,GO:0070449	double-stranded DNA binding|nucleus|regulation of transcription by RNA polymerase II|transcription elongation from RNA polymerase II promoter|transcription elongation factor complex|elongin complex
RPL19	5.40123e-21	0.438092	0.849	0.739	1.45623e-16	1	1.149	ENSBGRG00000013154	protein_coding	ribosomal protein L19		GO:0000184,GO:0002181,GO:0003723,GO:0003735,GO:0005829,GO:0005925,GO:0006412,GO:0006413,GO:0006614,GO:0016020,GO:0022625,GO:0042788,GO:0045202,GO:0070180,GO:0097421,GO:1990932	nuclear-transcribed mRNA catabolic process, nonsense-mediated decay|cytoplasmic translation|RNA binding|structural constituent of ribosome|cytosol|focal adhesion|translation|translational initiation|SRP-dependent cotranslational protein targeting to membrane|membrane|cytosolic large ribosomal subunit|polysomal ribosome|synapse|large ribosomal subunit rRNA binding|liver regeneration|5.8S rRNA bind…
RPS9	7.63743e-21	0.29359	0.634	0.661	2.05913e-16	1	0.959	ENSBGRG00000019081	protein_coding	PREDICTED: LOW QUALITY PROTEIN: leukocyte immunoglobulin-like receptor subfamily A member 6 isoform X2, partial		GO:0003735,GO:0005730,GO:0005737,GO:0006412,GO:0008284,GO:0019843,GO:0022627,GO:0045182,GO:0045202,GO:0045903,GO:1990904,GO:1990932	structural constituent of ribosome|nucleolus|cytoplasm|translation|positive regulation of cell proliferation|rRNA binding|cytosolic small ribosomal subunit|translation regulator activity|synapse|positive regulation of translational fidelity|ribonucleoprotein complex|5.8S rRNA binding	ko03010	Ribosome
ENSBGRG00000004004	8.20371e-21	0.623081	0.542	0.403	2.2118e-16	1	1.345	ENSBGRG00000004004	protein_coding	PREDICTED: caldesmon		GO:0003779,GO:0005516,GO:0005523,GO:0005829,GO:0005856,GO:0005886,GO:0006936,GO:0015629,GO:0017022,GO:0030016,GO:0030478,GO:0043231,GO:0045296	actin binding|calmodulin binding|tropomyosin binding|cytosol|cytoskeleton|plasma membrane|muscle contraction|actin cytoskeleton|myosin binding|myofibril|actin cap|intracellular membrane-bounded organelle|cadherin binding	ko04270	Vascular smooth muscle contraction
ENSBGRG00000003539	1.58262e-20	0.333959	0.671	0.69	4.2669e-16	1	0.972	ENSBGRG00000003539	protein_coding	60S ribosomal protein L9 isoform X1		GO:0002181,GO:0003735,GO:0019843,GO:0022625	cytoplasmic translation|structural constituent of ribosome|rRNA binding|cytosolic large ribosomal subunit	ko03010	Ribosome
FOS	1.96743e-20	0.51986	0.708	0.532	5.3044e-16	1	1.331	ENSBGRG00000009096	protein_coding	PREDICTED: proto-oncogene c-Fos	TF_bZIP	GO:0000978,GO:0000979,GO:0001077,GO:0001102,GO:0003677,GO:0003682,GO:0003690,GO:0003700,GO:0005634,GO:0005654,GO:0005667,GO:0005783,GO:0005829,GO:0006355,GO:0007179,GO:0007399,GO:0031668,GO:0032993,GO:0034614,GO:0035914,GO:0035976,GO:0035994,GO:0042493,GO:0045672,GO:0046982,GO:0060395,GO:0070412,GO:0071276,GO:0071277	RNA polymerase II proximal promoter sequence-specific DNA binding|RNA polymerase II core promoter sequence-specific DNA binding|proximal promoter DNA-binding transcription activator activity, RNA polymerase II-specific|RNA polymerase II activating transcription factor binding|DNA binding|chromatin binding|double-stranded DNA binding|DNA-binding transcription factor activity|nucleus|nucleoplasm|tr…	ko01522,ko04010,ko04024,ko04210,ko04380,ko04620,ko04657,ko04658,ko04659,ko04660,ko04662,ko04668,ko04713,ko04725,ko04728,ko04915,ko04917,ko04921,ko04926,ko04928,ko04935,ko05031,ko05130,ko05132,ko05133,ko05135,ko05140,ko05142,ko05161,ko05162,ko05166,ko05167,ko05170,ko05200,ko05210,ko05224,ko05231,ko05235,ko05323,ko05418	Endocrine resistance|MAPK signaling pathway|cAMP signaling pathway|Apoptosis|Osteoclast differentiation|Toll-like receptor signaling pathway|IL-17 signaling pathway|Th1 and Th2 cell differentiation|Th17 cell differentiation|T cell receptor signaling pathway|B cell receptor signaling pathway|TNF signaling pathway|Circadian entrainment|Cholinergic synapse|Dopaminergic synapse|Estrogen signaling pat…
ACTB	2.10826e-20	0.590881	0.495	0.37	5.68408e-16	1	1.338	ENSBGRG00000017982	protein_coding	cytoskeletal beta actin, partial		GO:0000079,GO:0001725,GO:0002102,GO:0005524,GO:0005634,GO:0005737,GO:0005829,GO:0005856,GO:0005886,GO:0005925,GO:0007409,GO:0014069,GO:0015629,GO:0019894,GO:0019901,GO:0022898,GO:0030424,GO:0030863,GO:0030957,GO:0032091,GO:0032991,GO:0035267,GO:0036464,GO:0042802,GO:0043209,GO:0044305,GO:0045121,GO:0048488,GO:0048870,GO:0050998,GO:0051621,GO:0071257,GO:0072749,GO:0097433,GO:0098685,GO:0098871,GO:…	regulation of cyclin-dependent protein serine/threonine kinase activity|stress fiber|podosome|ATP binding|nucleus|cytoplasm|cytosol|cytoskeleton|plasma membrane|focal adhesion|axonogenesis|postsynaptic density|actin cytoskeleton|kinesin binding|protein kinase binding|regulation of transmembrane transporter activity|axon|cortical cytoskeleton|Tat protein binding|negative regulation of protein bind…	ko04015,ko04145,ko04210,ko04390,ko04391,ko04510,ko04520,ko04530,ko04611,ko04670,ko04714,ko04745,ko04810,ko04919,ko04921,ko04971,ko05100,ko05110,ko05130,ko05131,ko05132,ko05135,ko05164,ko05205,ko05225,ko05410,ko05412,ko05414,ko05416,ko05418	Rap1 signaling pathway|Phagosome|Apoptosis|Hippo signaling pathway|Hippo signaling pathway - fly|Focal adhesion|Adherens junction|Tight junction|Platelet activation|Leukocyte transendothelial migration|Thermogenesis|Phototransduction - fly|Regulation of actin cytoskeleton|Thyroid hormone signaling pathway|Oxytocin signaling pathway|Gastric acid secretion|Bacterial invasion of epithelial cells|Vib…
ENSBGRG00000014536	4.02622e-20	0.373647	0.88	0.835	1.08551e-15	1	1.054	ENSBGRG00000014536	protein_coding	PREDICTED: 40S ribosomal protein S19 isoform X1		GO:0000028,GO:0000462,GO:0002548,GO:0003735,GO:0005654,GO:0005730,GO:0006412,GO:0007000,GO:0014069,GO:0017134,GO:0019901,GO:0022627,GO:0030218,GO:0031640,GO:0042803,GO:0050829,GO:0051262,GO:0060265,GO:0060266,GO:0061844	ribosomal small subunit assembly|maturation of SSU-rRNA from tricistronic rRNA transcript (SSU-rRNA, 5.8S rRNA, LSU-rRNA)|monocyte chemotaxis|structural constituent of ribosome|nucleoplasm|nucleolus|translation|nucleolus organization|postsynaptic density|fibroblast growth factor binding|protein kinase binding|cytosolic small ribosomal subunit|erythrocyte differentiation|killing of cells of other …
RPS5	4.41535e-20	0.399581	0.858	0.805	1.19042e-15	1	1.066	ENSBGRG00000017563	protein_coding	PREDICTED: 40S ribosomal protein S5, partial		GO:0000028,GO:0000184,GO:0003723,GO:0003729,GO:0003735,GO:0005654,GO:0005829,GO:0005925,GO:0006412,GO:0006413,GO:0006450,GO:0006614,GO:0016020,GO:0019843,GO:0022627,GO:0070062,GO:1990904	ribosomal small subunit assembly|nuclear-transcribed mRNA catabolic process, nonsense-mediated decay|RNA binding|mRNA binding|structural constituent of ribosome|nucleoplasm|cytosol|focal adhesion|translation|translational initiation|regulation of translational fidelity|SRP-dependent cotranslational protein targeting to membrane|membrane|rRNA binding|cytosolic small ribosomal subunit|extracellular…	ko03010	Ribosome
ENSBGRG00000024489	5.19521e-20	0.449429	0.48	0.419	1.40068e-15	1	1.146	ENSBGRG00000024489	protein_coding	60S ribosomal protein L4, partial		GO:0003735,GO:0006412,GO:0022625	structural constituent of ribosome|translation|cytosolic large ribosomal subunit	ko03010	Ribosome
ENSBGRG00000018450	7.48741e-20	0.456252	0.818	0.754	2.01868e-15	1	1.085	ENSBGRG00000018450	protein_coding	hypothetical protein POVWA2_066920		GO:0005737,GO:0005829,GO:0005886,GO:0005925,GO:0008270,GO:0008285,GO:0030054,GO:0032991	cytoplasm|cytosol|plasma membrane|focal adhesion|zinc ion binding|negative regulation of cell proliferation|cell junction|protein-containing complex
RPSA	1.0963e-19	0.348693	0.886	0.707	2.95572e-15	1	1.253	ENSBGRG00000007397	protein_coding	40S ribosomal protein SA isoform X1		GO:0000028,GO:0000447,GO:0000461,GO:0003735,GO:0005055,GO:0005604,GO:0005634,GO:0005737,GO:0005829,GO:0005886,GO:0006407,GO:0006412,GO:0015935,GO:0016020,GO:0022627,GO:0030855,GO:0043022,GO:0043025,GO:0043236,GO:0045202,GO:0062023,GO:0098609,GO:0098978	ribosomal small subunit assembly|endonucleolytic cleavage in ITS1 to separate SSU-rRNA from 5.8S rRNA and LSU-rRNA from tricistronic rRNA transcript (SSU-rRNA, 5.8S rRNA, LSU-rRNA)|endonucleolytic cleavage to generate mature 3'-end of SSU-rRNA from (SSU-rRNA, 5.8S rRNA, LSU-rRNA)|structural constituent of ribosome|laminin receptor activity|basement membrane|nucleus|cytoplasm|cytosol|plasma membra…	ko03010	Ribosome
ATP6	1.13596e-19	0.189902	0.997	0.961	3.06267e-15	1	1.037	gene-ATP6
ENSBGRG00000009070	1.22482e-19	0.378558	0.603	0.572	3.30223e-15	1	1.054	ENSBGRG00000009070	protein_coding	unnamed protein product, partial		GO:0003746,GO:0003924,GO:0005525,GO:0005634,GO:0005730,GO:0005737,GO:0005886,GO:0006412,GO:0006414,GO:0071364	translation elongation factor activity|GTPase activity|GTP binding|nucleus|nucleolus|cytoplasm|plasma membrane|translation|translational elongation|cellular response to epidermal growth factor stimulus	ko03013,ko05134,ko05140	RNA transport|Legionellosis|Leishmaniasis
RPL8	4.5544e-19	0.301234	0.775	0.778	1.22791e-14	1	0.996	ENSBGRG00000020059	protein_coding	PREDICTED: LOW QUALITY PROTEIN: 60S ribosomal protein L8		GO:0002181,GO:0003735,GO:0022625,GO:1990090,GO:1990932	cytoplasmic translation|structural constituent of ribosome|cytosolic large ribosomal subunit|cellular response to nerve growth factor stimulus|5.8S rRNA binding	ko03010	Ribosome
UQCRC1	6.10482e-19	0.070413	0.182	0.277	1.64592e-14	1	0.657	ENSBGRG00000022247	protein_coding	PREDICTED: cytochrome b-c1 complex subunit 1, mitochondrial		GO:0004222,GO:0005739,GO:0005743,GO:0005750,GO:0006122,GO:0009060,GO:0046872	metalloendopeptidase activity|mitochondrion|mitochondrial inner membrane|mitochondrial respiratory chain complex III|mitochondrial electron transport, ubiquinol to cytochrome c|aerobic respiration|metal ion binding	ko00190,ko04260,ko04714,ko04932,ko05010,ko05012,ko05016	Oxidative phosphorylation|Cardiac muscle contraction|Thermogenesis|Non-alcoholic fatty liver disease (NAFLD)|Alzheimer disease|Parkinson disease|Huntington disease
KLF6	6.86534e-19	0.74389	0.532	0.328	1.85096e-14	1	1.622	ENSBGRG00000012023	protein_coding	Krueppel-like factor 6 isoform X1	zf-C2H2
RPS4X	1.41226e-18	0.475078	0.677	0.574	3.8076e-14	1	1.179	ENSBGRG00000025116	protein_coding	hypothetical protein Celaphus_00009848, partial		GO:0000184,GO:0003723,GO:0003735,GO:0005654,GO:0005829,GO:0005840,GO:0005844,GO:0005925,GO:0006412,GO:0006413,GO:0006614,GO:0007275,GO:0008284,GO:0015935,GO:0016020,GO:0019843,GO:0022627,GO:0036464,GO:0045202,GO:0045727,GO:0070062,GO:1990904	nuclear-transcribed mRNA catabolic process, nonsense-mediated decay|RNA binding|structural constituent of ribosome|nucleoplasm|cytosol|ribosome|polysome|focal adhesion|translation|translational initiation|SRP-dependent cotranslational protein targeting to membrane|multicellular organism development|positive regulation of cell proliferation|small ribosomal subunit|membrane|rRNA binding|cytosolic s…	ko03010	Ribosome
PRMT1	1.99046e-18	0.123162	0.169	0.276	5.36649e-14	1	0.612	ENSBGRG00000023312	protein_coding	PREDICTED: protein arginine N-methyltransferase 1 isoform X6		GO:0001701,GO:0003723,GO:0005634,GO:0005654,GO:0005737,GO:0005829,GO:0006355,GO:0006479,GO:0006977,GO:0007166,GO:0008168,GO:0008170,GO:0008276,GO:0008284,GO:0008327,GO:0008469,GO:0016274,GO:0016571,GO:0018216,GO:0019899,GO:0019919,GO:0031175,GO:0034709,GO:0034969,GO:0035241,GO:0035242,GO:0042054,GO:0042802,GO:0043985,GO:0044020,GO:0045648,GO:0045652,GO:0045653,GO:0046985,GO:0048273,GO:0051260,GO:…	in utero embryonic development|RNA binding|nucleus|nucleoplasm|cytoplasm|cytosol|regulation of transcription, DNA-templated|protein methylation|DNA damage response, signal transduction by p53 class mediator resulting in cell cycle arrest|cell surface receptor signaling pathway|methyltransferase activity|N-methyltransferase activity|protein methyltransferase activity|positive regulation of cell pr…
ACTA2	2.62485e-18	0.6955	0.514	0.325	7.07686e-14	1	1.582	ENSBGRG00000017216	protein_coding	actin, aortic smooth muscle isoform X1		GO:0001725,GO:0005524,GO:0005737,GO:0006936,GO:0010628,GO:0015629,GO:0030027,GO:0030175,GO:0044297,GO:0061041,GO:0061870,GO:0061874,GO:0070374,GO:0090131,GO:2000491	stress fiber|ATP binding|cytoplasm|muscle contraction|positive regulation of gene expression|actin cytoskeleton|lamellipodium|filopodium|cell body|regulation of wound healing|positive regulation of hepatic stellate cell migration|positive regulation of hepatic stellate cell contraction|positive regulation of ERK1 and ERK2 cascade|mesenchyme migration|positive regulation of hepatic stellate cell a…	ko04270,ko04371,ko04926	Vascular smooth muscle contraction|Apelin signaling pathway|Relaxin signaling pathway
KLF2	2.77192e-18	0.621144	0.612	0.454	7.47336e-14	1	1.348	ENSBGRG00000012120	protein_coding	PREDICTED: Krueppel-like factor 2	zf-C2H2			ko04068,ko04371,ko05418	FoxO signaling pathway|Apelin signaling pathway|Fluid shear stress and atherosclerosis
ENSBGRG00000026388	3.73109e-18	0.36676	0.252	0.256	1.00594e-13	1	0.984	ENSBGRG00000026388	protein_coding	fructose-bisphosphate aldolase A isoform X2		GO:0002576,GO:0003723,GO:0003779,GO:0004332,GO:0005576,GO:0005615,GO:0005634,GO:0005829,GO:0006000,GO:0006094,GO:0006096,GO:0006754,GO:0006941,GO:0007015,GO:0007339,GO:0008092,GO:0008360,GO:0015629,GO:0015631,GO:0016020,GO:0030388,GO:0031093,GO:0031430,GO:0031674,GO:0034774,GO:0042802,GO:0043312,GO:0045296,GO:0046716,GO:0051289,GO:0061621,GO:0061827,GO:0070061,GO:0070062,GO:1904724,GO:1904813	platelet degranulation|RNA binding|actin binding|fructose-bisphosphate aldolase activity|extracellular region|extracellular space|nucleus|cytosol|fructose metabolic process|gluconeogenesis|glycolytic process|ATP biosynthetic process|striated muscle contraction|actin filament organization|binding of sperm to zona pellucida|cytoskeletal protein binding|regulation of cell shape|actin cytoskeleton|tu…
ENSBGRG00000000421	4.33688e-18	0.498964	0.305	0.254	1.16927e-13	1	1.201	ENSBGRG00000000421	protein_coding	nuclear factor 1 C-type isoform X1	CTF/NFI	GO:0000122,GO:0000981,GO:0003677,GO:0005634,GO:0006260,GO:0045944	negative regulation of transcription by RNA polymerase II|DNA-binding transcription factor activity, RNA polymerase II-specific|DNA binding|nucleus|DNA replication|positive regulation of transcription by RNA polymerase II
YWHAB	5.21613e-18	0.461789	0.465	0.374	1.40632e-13	1	1.243	ENSBGRG00000014421	protein_coding	tyrosine 3-monooxygenase/tryptophan 5-monooxygenase activation protein, beta polypeptide, partial		GO:0000165,GO:0005634,GO:0005737,GO:0005739,GO:0005829,GO:0005925,GO:0006605,GO:0008022,GO:0016020,GO:0016032,GO:0017053,GO:0019899,GO:0019904,GO:0035308,GO:0035329,GO:0042470,GO:0042802,GO:0042826,GO:0043085,GO:0043488,GO:0044877,GO:0045296,GO:0045744,GO:0045892,GO:0048471,GO:0050815,GO:0051219,GO:0051220,GO:0051291,GO:0061024,GO:0070062,GO:1900740	MAPK cascade|nucleus|cytoplasm|mitochondrion|cytosol|focal adhesion|protein targeting|protein C-terminus binding|membrane|viral process|transcriptional repressor complex|enzyme binding|protein domain specific binding|negative regulation of protein dephosphorylation|hippo signaling|melanosome|identical protein binding|histone deacetylase binding|positive regulation of catalytic activity|regulation…	ko04013,ko04110,ko04114,ko04151,ko04212,ko04390,ko04391,ko05160,ko05161,ko05203	MAPK signaling pathway - fly|Cell cycle|Oocyte meiosis|PI3K-Akt signaling pathway|Longevity regulating pathway - worm|Hippo signaling pathway|Hippo signaling pathway - fly|Hepatitis C|Hepatitis B|Viral carcinogenesis
ENSBGRG00000015856	6.63862e-18	0.336892	0.698	0.702	1.78984e-13	1	0.994	ENSBGRG00000015856	protein_coding	PREDICTED: 40S ribosomal protein S15, partial		GO:0000028,GO:0003723,GO:0003735,GO:0006412,GO:0022627	ribosomal small subunit assembly|RNA binding|structural constituent of ribosome|translation|cytosolic small ribosomal subunit	ko03010	Ribosome
ENSBGRG00000003979	6.85116e-18	0.689741	0.388	0.239	1.84714e-13	1	1.623	ENSBGRG00000003979	protein_coding	TPA: sarcomeric tropomyosin kappa-like		GO:0005737,GO:0005884,GO:0007015,GO:0015629,GO:0042802,GO:0042803,GO:0046872,GO:0046982,GO:0051015	cytoplasm|actin filament|actin filament organization|actin cytoskeleton|identical protein binding|protein homodimerization activity|metal ion binding|protein heterodimerization activity|actin filament binding	ko04260,ko04261,ko05206,ko05410,ko05414	Cardiac muscle contraction|Adrenergic signaling in cardiomyocytes|MicroRNAs in cancer|Hypertrophic cardiomyopathy (HCM)|Dilated cardiomyopathy (DCM)
RPL18A	1.39981e-17	0.31143	0.735	0.736	3.77402e-13	1	0.999	ENSBGRG00000026043	protein_coding	Chain S, Structure Of The Mammalian 60s Ribosomal Subunit (this Entry Contains The Large Ribosomal Proteins)		GO:0000184,GO:0002181,GO:0003723,GO:0003735,GO:0005829,GO:0006412,GO:0006413,GO:0006614,GO:0014069,GO:0016020,GO:0022625,GO:0042788,GO:0097327	nuclear-transcribed mRNA catabolic process, nonsense-mediated decay|cytoplasmic translation|RNA binding|structural constituent of ribosome|cytosol|translation|translational initiation|SRP-dependent cotranslational protein targeting to membrane|postsynaptic density|membrane|cytosolic large ribosomal subunit|polysomal ribosome|response to antineoplastic agent	ko03010	Ribosome
FOSB	1.40103e-17	0.454122	0.542	0.401	3.77732e-13	1	1.352	ENSBGRG00000022164	protein_coding	protein fosB isoform X1	TF_bZIP			ko04380,ko04657,ko05030,ko05031,ko05034	Osteoclast differentiation|IL-17 signaling pathway|Cocaine addiction|Amphetamine addiction|Alcoholism
ENSBGRG00000009189	1.52089e-17	0.381441	0.646	0.636	4.10048e-13	1	1.016	ENSBGRG00000009189	protein_coding	Phosphatidylinositol-4-phosphate 3-kinase C2 domain-containing subunit alpha		GO:0003729,GO:0003735,GO:0005634,GO:0005730,GO:0006412,GO:0014069,GO:0022627,GO:0033119,GO:0048027,GO:0070181	mRNA binding|structural constituent of ribosome|nucleus|nucleolus|translation|postsynaptic density|cytosolic small ribosomal subunit|negative regulation of RNA splicing|mRNA 5'-UTR binding|small ribosomal subunit rRNA binding	ko03010	Ribosome
ENSBGRG00000003347	1.67515e-17	0.365624	0.412	0.382	4.51638e-13	1	1.079	ENSBGRG00000003347	protein_coding	PREDICTED: cyclic AMP-dependent transcription factor ATF-4	TF_bZIP	GO:0000977,GO:0000980,GO:0000981,GO:0003677,GO:0003700,GO:0005634,GO:0005737,GO:0005815,GO:0005886,GO:0006355,GO:0006357,GO:0032922,GO:0034198,GO:0034976,GO:0036091,GO:0042789,GO:0043525,GO:0045893,GO:0045944,GO:0070059,GO:1990440	RNA polymerase II regulatory region sequence-specific DNA binding|RNA polymerase II distal enhancer sequence-specific DNA binding|DNA-binding transcription factor activity, RNA polymerase II-specific|DNA binding|DNA-binding transcription factor activity|nucleus|cytoplasm|microtubule organizing center|plasma membrane|regulation of transcription, DNA-templated|regulation of transcription by RNA pol…	ko04010,ko04022,ko04137,ko04141,ko04151,ko04210,ko04211,ko04212,ko04214,ko04261,ko04668,ko04720,ko04722,ko04725,ko04728,ko04911,ko04912,ko04915,ko04918,ko04922,ko04925,ko04926,ko04927,ko04928,ko04932,ko04934,ko04935,ko05010,ko05030,ko05031,ko05034,ko05161,ko05163,ko05166,ko05203,ko05215	MAPK signaling pathway|cGMP-PKG signaling pathway|Mitophagy - animal|Protein processing in endoplasmic reticulum|PI3K-Akt signaling pathway|Apoptosis|Longevity regulating pathway|Longevity regulating pathway - worm|Apoptosis - fly|Adrenergic signaling in cardiomyocytes|TNF signaling pathway|Long-term potentiation|Neurotrophin signaling pathway|Cholinergic synapse|Dopaminergic synapse|Insulin secr…
ENSBGRG00000025660	2.7739e-17	0.735806	0.425	0.266	7.47872e-13	1	1.598	ENSBGRG00000025660	protein_coding	PREDICTED: tetranectin		GO:0001503,GO:0001652,GO:0005509,GO:0005615,GO:0005737,GO:0008201,GO:0010756,GO:0030246,GO:0030282,GO:0036143,GO:0071560	ossification|granular component|calcium ion binding|extracellular space|cytoplasm|heparin binding|positive regulation of plasminogen activation|carbohydrate binding|bone mineralization|kringle domain binding|cellular response to transforming growth factor beta stimulus
ATP8	3.01451e-17	0.26666	0.495	0.577	8.12742e-13	1	0.858	gene-ATP8
ENSBGRG00000003124	3.73977e-17	0.337871	0.689	0.676	1.00828e-12	1	1.019	ENSBGRG00000003124	protein_coding	60S ribosomal protein L3 isoform X1		GO:0000027,GO:0003735,GO:0005730,GO:0005840,GO:0006412	ribosomal large subunit assembly|structural constituent of ribosome|nucleolus|ribosome|translation	ko03010	Ribosome
EIF3E	4.55869e-17	0.178598	0.2	0.269	1.22907e-12	1	0.743	ENSBGRG00000005170	protein_coding	Eukaryotic translation initiation factor 3 subunit E, partial		GO:0000184,GO:0001732,GO:0003743,GO:0005634,GO:0005829,GO:0005852,GO:0006413,GO:0016282,GO:0016605,GO:0033290,GO:0045727,GO:0047485,GO:0071540,GO:1902416	nuclear-transcribed mRNA catabolic process, nonsense-mediated decay|formation of cytoplasmic translation initiation complex|translation initiation factor activity|nucleus|cytosol|eukaryotic translation initiation factor 3 complex|translational initiation|eukaryotic 43S preinitiation complex|PML body|eukaryotic 48S preinitiation complex|positive regulation of translation|protein N-terminus binding…	ko03013,ko05160	RNA transport|Hepatitis C
ENSBGRG00000022984	4.66657e-17	0.327953	0.382	0.368	1.25815e-12	1	1.038	ENSBGRG00000022984	protein_coding	unnamed protein product, partial		GO:0000027,GO:0000184,GO:0003723,GO:0003735,GO:0005634,GO:0005730,GO:0005737,GO:0005829,GO:0006412,GO:0006413,GO:0006614,GO:0008283,GO:0022625,GO:0045296,GO:0070062,GO:0070180,GO:1904841	ribosomal large subunit assembly|nuclear-transcribed mRNA catabolic process, nonsense-mediated decay|RNA binding|structural constituent of ribosome|nucleus|nucleolus|cytoplasm|cytosol|translation|translational initiation|SRP-dependent cotranslational protein targeting to membrane|cell proliferation|cytosolic large ribosomal subunit|cadherin binding|extracellular exosome|large ribosomal subunit rR…	ko03010	Ribosome
CCNL1	6.40433e-17	0.203328	0.317	0.308	1.72667e-12	1	1.029	ENSBGRG00000016437	protein_coding	PREDICTED: cyclin-L1 isoform X1		GO:0000307,GO:0005634,GO:0006396,GO:0016538,GO:0016607,GO:0045737,GO:0045944,GO:1901409	cyclin-dependent protein kinase holoenzyme complex|nucleus|RNA processing|cyclin-dependent protein serine/threonine kinase regulator activity|nuclear speck|positive regulation of cyclin-dependent protein serine/threonine kinase activity|positive regulation of transcription by RNA polymerase II|positive regulation of phosphorylation of RNA polymerase II C-terminal domain
VIM	8.32414e-17	0.162668	0.646	0.521	2.24427e-12	1	1.24	ENSBGRG00000018970	protein_coding	PREDICTED: vimentin isoform X1	Homeobox	GO:0001701,GO:0003725,GO:0005200,GO:0005212,GO:0005634,GO:0005737,GO:0005777,GO:0005829,GO:0005844,GO:0005882,GO:0005886,GO:0008022,GO:0010977,GO:0014002,GO:0016363,GO:0019904,GO:0031252,GO:0032967,GO:0042802,GO:0043005,GO:0043488,GO:0045109,GO:0045335,GO:0045727,GO:0060020,GO:0060395,GO:0070307,GO:0071222,GO:0071225,GO:0071346,GO:0097110,GO:1990254	in utero embryonic development|double-stranded RNA binding|structural constituent of cytoskeleton|structural constituent of eye lens|nucleus|cytoplasm|peroxisome|cytosol|polysome|intermediate filament|plasma membrane|protein C-terminus binding|negative regulation of neuron projection development|astrocyte development|nuclear matrix|protein domain specific binding|cell leading edge|positive regula…	ko05169,ko05206	Epstein-Barr virus infection|MicroRNAs in cancer
ENSBGRG00000001455	1.13518e-16	0.372653	0.677	0.615	3.06055e-12	1	1.101	ENSBGRG00000001455	protein_coding	Clusterin		GO:0005615,GO:0005634,GO:0005783,GO:0005829,GO:0031625,GO:0031966,GO:0032436,GO:0032463,GO:0034366,GO:0042583,GO:0043065,GO:0048471,GO:0050821,GO:0051092,GO:0051787,GO:0051788,GO:0061077,GO:0097193,GO:1902230,GO:2000060,GO:2001244	extracellular space|nucleus|endoplasmic reticulum|cytosol|ubiquitin protein ligase binding|mitochondrial membrane|positive regulation of proteasomal ubiquitin-dependent protein catabolic process|negative regulation of protein homooligomerization|spherical high-density lipoprotein particle|chromaffin granule|positive regulation of apoptotic process|perinuclear region of cytoplasm|protein stabiliza…	ko04610	Complement and coagulation cascades
ENSBGRG00000018140	1.20724e-16	0.40492	0.443	0.428	3.25483e-12	1	1.035	ENSBGRG00000018140	protein_coding	60S ribosomal protein L22 isoform X1		GO:0003723,GO:0003735,GO:0005634,GO:0005737,GO:0005840,GO:0006412,GO:0008201,GO:0022625,GO:0045182,GO:0046632,GO:0098793,GO:0098978,GO:0099577,GO:1990904	RNA binding|structural constituent of ribosome|nucleus|cytoplasm|ribosome|translation|heparin binding|cytosolic large ribosomal subunit|translation regulator activity|alpha-beta T cell differentiation|presynapse|glutamatergic synapse|regulation of translation at presynapse, modulating synaptic transmission|ribonucleoprotein complex	ko03010	Ribosome
ENSBGRG00000007840	1.25822e-16	0.336213	0.446	0.454	3.3923e-12	1	0.982	ENSBGRG00000007840	protein_coding	TPA: ribosomal protein S20-like		GO:0000184,GO:0003723,GO:0003735,GO:0005654,GO:0005829,GO:0006412,GO:0006413,GO:0006614,GO:0016020,GO:0022627,GO:0045202,GO:0070062	nuclear-transcribed mRNA catabolic process, nonsense-mediated decay|RNA binding|structural constituent of ribosome|nucleoplasm|cytosol|translation|translational initiation|SRP-dependent cotranslational protein targeting to membrane|membrane|cytosolic small ribosomal subunit|synapse|extracellular exosome	ko03010	Ribosome
ENSBGRG00000011604	1.60868e-16	0.0103644	0.354	0.501	4.33717e-12	1	0.707	ENSBGRG00000011604	protein_coding	PREDICTED: 60S ribosomal protein L38 isoform X1		GO:0003735,GO:0006412,GO:0022625	structural constituent of ribosome|translation|cytosolic large ribosomal subunit
RPL23	2.40405e-16	0.304461	0.778	0.783	6.48156e-12	1	0.994	ENSBGRG00000014229	protein_coding	RPL23 isoform 6		GO:0000122,GO:0000184,GO:0001223,GO:0003723,GO:0003735,GO:0005654,GO:0005730,GO:0005737,GO:0005829,GO:0005840,GO:0005925,GO:0006412,GO:0006413,GO:0006610,GO:0006614,GO:0008284,GO:0010628,GO:0014069,GO:0016020,GO:0022625,GO:0031625,GO:0032986,GO:0032991,GO:0050821,GO:0070062,GO:0070180,GO:0071157,GO:0071158,GO:0072717,GO:1901798,GO:1904667,GO:1990948,GO:2000059	negative regulation of transcription by RNA polymerase II|nuclear-transcribed mRNA catabolic process, nonsense-mediated decay|transcription coactivator binding|RNA binding|structural constituent of ribosome|nucleoplasm|nucleolus|cytoplasm|cytosol|ribosome|focal adhesion|translation|translational initiation|ribosomal protein import into nucleus|SRP-dependent cotranslational protein targeting to me…	ko03010	Ribosome
ENSBGRG00000012944	2.44967e-16	0.219908	0.462	0.45	6.60455e-12	1	1.027	ENSBGRG00000012944	protein_coding	hypothetical protein Celaphus_00010744, partial		GO:0001921,GO:0003924,GO:0005525,GO:0005737,GO:0005739,GO:0005769,GO:0005794,GO:0005801,GO:0005802,GO:0005829,GO:0005856,GO:0005886,GO:0006886,GO:0007005,GO:0007030,GO:0007416,GO:0009617,GO:0010977,GO:0017137,GO:0019003,GO:0019894,GO:0020003,GO:0032482,GO:0039694,GO:0042110,GO:0042147,GO:0042470,GO:0048471,GO:0050862,GO:0055037,GO:0070840,GO:0072657,GO:0090316,GO:1901214,GO:1905279,GO:1990967	positive regulation of receptor recycling|GTPase activity|GTP binding|cytoplasm|mitochondrion|early endosome|Golgi apparatus|cis-Golgi network|trans-Golgi network|cytosol|cytoskeleton|plasma membrane|intracellular protein transport|mitochondrion organization|Golgi organization|synapse assembly|response to bacterium|negative regulation of neuron projection development|Rab GTPase binding|GDP bindin…
JMJD1C	2.86795e-16	0.309116	0.492	0.45	7.73228e-12	1	1.093	ENSBGRG00000025856	protein_coding	probable JmjC domain-containing histone demethylation protein 2C isoform X1		GO:0000785,GO:0000976,GO:0005622,GO:0005634,GO:0005654,GO:0006355,GO:0007596,GO:0031490,GO:0032454,GO:0033169,GO:0046872,GO:0046966,GO:0051213	chromatin|transcription regulatory region sequence-specific DNA binding|intracellular|nucleus|nucleoplasm|regulation of transcription, DNA-templated|blood coagulation|chromatin DNA binding|histone demethylase activity (H3-K9 specific)|histone H3-K9 demethylation|metal ion binding|thyroid hormone receptor binding|dioxygenase activity	ko05202	Transcriptional misregulation in cancer
MRPL52	2.8934e-16	0.0323843	0.203	0.309	7.80089e-12	1	0.657	ENSBGRG00000003895	protein_coding	PREDICTED: 39S ribosomal protein L52, mitochondrial isoform X5		GO:0003735,GO:0005743,GO:0005762,GO:0006412,GO:0032543	structural constituent of ribosome|mitochondrial inner membrane|mitochondrial large ribosomal subunit|translation|mitochondrial translation
ND4	3.44949e-16	0.258566	0.982	0.948	9.30018e-12	1	1.036	gene-ND4
ENSBGRG00000025877	3.98921e-16	0.380688	0.84	0.772	1.07553e-11	1	1.088	ENSBGRG00000025877	protein_coding	hypothetical protein, partial		GO:0003735,GO:0005840,GO:0006412	structural constituent of ribosome|ribosome|translation	ko03010	Ribosome
ENSBGRG00000004866	4.37229e-16	0.0712475	0.218	0.314	1.17881e-11	1	0.694	ENSBGRG00000004866	protein_coding	histone H3.3-like		GO:0000786,GO:0005634,GO:0006334,GO:0031492,GO:0046982	nucleosome|nucleus|nucleosome assembly|nucleosomal DNA binding|protein heterodimerization activity
EEF2	5.52713e-16	0.346342	0.505	0.495	1.49017e-11	1	1.02	ENSBGRG00000018816	protein_coding	EEF2, partial		GO:0002244,GO:0003746,GO:0003924,GO:0005525,GO:0005634,GO:0005737,GO:0005829,GO:0005844,GO:0005886,GO:0006414,GO:0016235,GO:0019901,GO:0045202,GO:0045727	hematopoietic progenitor cell differentiation|translation elongation factor activity|GTPase activity|GTP binding|nucleus|cytoplasm|cytosol|polysome|plasma membrane|translational elongation|aggresome|protein kinase binding|synapse|positive regulation of translation
SEPTIN2	5.67007e-16	0.144392	0.185	0.256	1.52871e-11	1	0.723	ENSBGRG00000001628	protein_coding	septin-2 isoform X1		GO:0000281,GO:0000777,GO:0000921,GO:0003924,GO:0005525,GO:0005737,GO:0005819,GO:0005940,GO:0007224,GO:0007283,GO:0015630,GO:0030154,GO:0030496,GO:0031105,GO:0031514,GO:0032154,GO:0032160,GO:0032947,GO:0060170,GO:0060271	mitotic cytokinesis|condensed chromosome kinetochore|septin ring assembly|GTPase activity|GTP binding|cytoplasm|spindle|septin ring|smoothened signaling pathway|spermatogenesis|microtubule cytoskeleton|cell differentiation|midbody|septin complex|motile cilium|cleavage furrow|septin filament array|protein-containing complex scaffold activity|ciliary membrane|cilium assembly	ko05100,ko05131	Bacterial invasion of epithelial cells|Shigellosis
ENSBGRG00000024407	6.08048e-16	0.345801	0.858	0.834	1.63936e-11	1	1.029	ENSBGRG00000024407	protein_coding	60S ribosomal protein L13a isoform X1		GO:0003729,GO:0003735,GO:0005840,GO:0006412,GO:0017148,GO:0022625,GO:0097452,GO:1901194	mRNA binding|structural constituent of ribosome|ribosome|translation|negative regulation of translation|cytosolic large ribosomal subunit|GAIT complex|negative regulation of formation of translation preinitiation complex	ko03010	Ribosome
ENSBGRG00000004783	6.8927e-16	0.318168	0.665	0.66	1.85834e-11	1	1.008	ENSBGRG00000004783	protein_coding	RPL30, partial		GO:0000184,GO:0002181,GO:0003723,GO:0003735,GO:0005634,GO:0005829,GO:0005925,GO:0006412,GO:0006413,GO:0006614,GO:0014069,GO:0016020,GO:0022625,GO:0031640,GO:0042788,GO:0050829,GO:0061844,GO:0070062	nuclear-transcribed mRNA catabolic process, nonsense-mediated decay|cytoplasmic translation|RNA binding|structural constituent of ribosome|nucleus|cytosol|focal adhesion|translation|translational initiation|SRP-dependent cotranslational protein targeting to membrane|postsynaptic density|membrane|cytosolic large ribosomal subunit|killing of cells of other organism|polysomal ribosome|defense respon…	ko03010	Ribosome
SMARCA5	7.00383e-16	0.0345255	0.335	0.43	1.8883e-11	1	0.779	ENSBGRG00000020282	protein_coding	PREDICTED: SWI/SNF-related matrix-associated actin-dependent regulator of chromatin subfamily A member 5	MYB	GO:0000183,GO:0000793,GO:0001650,GO:0003677,GO:0004386,GO:0005524,GO:0005634,GO:0005654,GO:0005677,GO:0006333,GO:0006334,GO:0006338,GO:0006352,GO:0016584,GO:0016589,GO:0016887,GO:0031010,GO:0031213,GO:0031491,GO:0042393,GO:0043044,GO:0043596,GO:0045893,GO:1990830	chromatin silencing at rDNA|condensed chromosome|fibrillar center|DNA binding|helicase activity|ATP binding|nucleus|nucleoplasm|chromatin silencing complex|chromatin assembly or disassembly|nucleosome assembly|chromatin remodeling|DNA-templated transcription, initiation|nucleosome positioning|NURF complex|ATPase activity|ISWI-type complex|RSF complex|nucleosome binding|histone binding|ATP-depende…
PNN	7.37915e-16	0.168182	0.292	0.339	1.98949e-11	1	0.861	ENSBGRG00000005188	protein_coding	Pinin		GO:0003677,GO:0005681,GO:0006397,GO:0008380,GO:0016607,GO:0030057	DNA binding|spliceosomal complex|mRNA processing|RNA splicing|nuclear speck|desmosome	ko03013,ko03015	RNA transport|mRNA surveillance pathway
ENSBGRG00000002990	1.01057e-15	0.484309	0.505	0.426	2.72459e-11	1	1.185	ENSBGRG00000002990	protein_coding	PREDICTED: protein PF14_0175-like		GO:0001726,GO:0005509,GO:0005634,GO:0005737,GO:0042127,GO:0042803,GO:0044548,GO:0048306	ruffle|calcium ion binding|nucleus|cytoplasm|regulation of cell proliferation|protein homodimerization activity|S100 protein binding|calcium-dependent protein binding
HSPD1	1.57036e-15	0.368033	0.308	0.272	4.23385e-11	1	1.132	ENSBGRG00000000539	protein_coding	60 kDa heat shock protein, mitochondrial isoform X1		GO:0005524,GO:0005737,GO:0005739,GO:0005759,GO:0005829,GO:0006458,GO:0007005,GO:0008637,GO:0009409,GO:0016787,GO:0032991,GO:0042026,GO:0042110,GO:0045041,GO:0051082	ATP binding|cytoplasm|mitochondrion|mitochondrial matrix|cytosol|'de novo' protein folding|mitochondrion organization|apoptotic mitochondrial changes|response to cold|hydrolase activity|protein-containing complex|protein refolding|T cell activation|protein import into mitochondrial intermembrane space|unfolded protein binding
MYL12A	1.96755e-15	0.288818	0.477	0.49	5.30472e-11	1	0.973	ENSBGRG00000022681	protein_coding	myosin regulatory light polypeptide 9 isoform X2		GO:0005509,GO:0016460,GO:0016887,GO:0031032,GO:0042641,GO:0097513	calcium ion binding|myosin II complex|ATPase activity|actomyosin structure organization|actomyosin|myosin II filament	ko04360,ko04510,ko04530,ko04611,ko04670,ko04810,ko05131,ko05132	Axon guidance|Focal adhesion|Tight junction|Platelet activation|Leukocyte transendothelial migration|Regulation of actin cytoskeleton|Shigellosis|Salmonella infection
ENSBGRG00000019979	2.0131e-15	0.322256	0.308	0.309	5.42753e-11	1	0.997	ENSBGRG00000019979	protein_coding	PREDICTED: 60S ribosomal protein L39		GO:0000184,GO:0002181,GO:0002227,GO:0003723,GO:0003735,GO:0005615,GO:0005829,GO:0006412,GO:0006413,GO:0006614,GO:0019731,GO:0022625,GO:0042788,GO:0050830,GO:0061844	nuclear-transcribed mRNA catabolic process, nonsense-mediated decay|cytoplasmic translation|innate immune response in mucosa|RNA binding|structural constituent of ribosome|extracellular space|cytosol|translation|translational initiation|SRP-dependent cotranslational protein targeting to membrane|antibacterial humoral response|cytosolic large ribosomal subunit|polysomal ribosome|defense response t…
ENSBGRG00000019813	2.58011e-15	0.401872	0.326	0.291	6.95624e-11	1	1.12	ENSBGRG00000019813	protein_coding	PREDICTED: uncharacterized protein LOC100472553		GO:0003735,GO:0006412,GO:0022625	structural constituent of ribosome|translation|cytosolic large ribosomal subunit	ko03010	Ribosome
COL4A1	2.81433e-15	0.706383	0.289	0.196	7.58771e-11	1	1.474	ENSBGRG00000004437	protein_coding	Chain V, Crystal Structure Of Type Iv Collagen Nc1 Domain From Bovine Lens Capsule		GO:0001569,GO:0005587,GO:0007420,GO:0007528,GO:0030020,GO:0038063,GO:0048407,GO:0061304,GO:0061333,GO:0071230,GO:0071711	branching involved in blood vessel morphogenesis|collagen type IV trimer|brain development|neuromuscular junction development|extracellular matrix structural constituent conferring tensile strength|collagen-activated tyrosine kinase receptor signaling pathway|platelet-derived growth factor binding|retinal blood vessel morphogenesis|renal tubule morphogenesis|cellular response to amino acid stimul…	ko04151,ko04510,ko04512,ko04926,ko04933,ko04974,ko05146,ko05165,ko05200,ko05222	PI3K-Akt signaling pathway|Focal adhesion|ECM-receptor interaction|Relaxin signaling pathway|AGE-RAGE signaling pathway in diabetic complications|Protein digestion and absorption|Amoebiasis|Human papillomavirus infection|Pathways in cancer|Small cell lung cancer
FUS	3.50043e-15	0.0174807	0.231	0.334	9.43751e-11	1	0.692	ENSBGRG00000022802	protein_coding	fusion, partial		GO:0003677,GO:0003723,GO:0005634,GO:0005737,GO:0006355,GO:0046872	DNA binding|RNA binding|nucleus|cytoplasm|regulation of transcription, DNA-templated|metal ion binding	ko05202	Transcriptional misregulation in cancer
GNAS	3.90339e-15	0.455037	0.563	0.465	1.05239e-10	1	1.211	ENSBGRG00000025028	protein_coding	PREDICTED: guanine nucleotide-binding protein G(s) subunit alpha isoforms XLas-like		GO:0001501,GO:0001664,GO:0001726,GO:0001894,GO:0001934,GO:0001958,GO:0001965,GO:0003924,GO:0005159,GO:0005525,GO:0005634,GO:0005737,GO:0005768,GO:0005829,GO:0005834,GO:0005886,GO:0006112,GO:0006306,GO:0006357,GO:0007186,GO:0007188,GO:0007189,GO:0007191,GO:0008284,GO:0009791,GO:0009966,GO:0010765,GO:0016020,GO:0016324,GO:0019904,GO:0030425,GO:0031224,GO:0031681,GO:0031683,GO:0031698,GO:0031748,GO:…	skeletal system development|G protein-coupled receptor binding|ruffle|tissue homeostasis|positive regulation of protein phosphorylation|endochondral ossification|G-protein alpha-subunit binding|GTPase activity|insulin-like growth factor receptor binding|GTP binding|nucleus|cytoplasm|endosome|cytosol|heterotrimeric G-protein complex|plasma membrane|energy reserve metabolic process|DNA methylation|…	ko01522,ko04015,ko04020,ko04024,ko04072,ko04261,ko04270,ko04361,ko04540,ko04611,ko04713,ko04714,ko04724,ko04726,ko04728,ko04730,ko04750,ko04911,ko04912,ko04913,ko04915,ko04916,ko04918,ko04921,ko04922,ko04923,ko04924,ko04925,ko04926,ko04927,ko04928,ko04934,ko04935,ko04961,ko04962,ko04970,ko04971,ko04972,ko04976,ko05030,ko05031,ko05032,ko05034,ko05110,ko05142,ko05146,ko05163,ko05165,ko05200,ko05414	Endocrine resistance|Rap1 signaling pathway|Calcium signaling pathway|cAMP signaling pathway|Phospholipase D signaling pathway|Adrenergic signaling in cardiomyocytes|Vascular smooth muscle contraction|Axon regeneration|Gap junction|Platelet activation|Circadian entrainment|Thermogenesis|Glutamatergic synapse|Serotonergic synapse|Dopaminergic synapse|Long-term depression|Inflammatory mediator regu…
DDX3X	5.23576e-15	0.492318	0.292	0.242	1.41161e-10	1	1.207	ENSBGRG00000015328	protein_coding	PREDICTED: ATP-dependent RNA helicase DDX3X isoform X1		GO:0003677,GO:0003723,GO:0003924,GO:0004003,GO:0004004,GO:0005524,GO:0005576,GO:0005634,GO:0005737,GO:0005741,GO:0005829,GO:0006413,GO:0007059,GO:0008134,GO:0008143,GO:0008190,GO:0008625,GO:0009615,GO:0010494,GO:0010501,GO:0010628,GO:0016032,GO:0016055,GO:0016607,GO:0016887,GO:0017111,GO:0017148,GO:0030307,GO:0030308,GO:0031333,GO:0031369,GO:0032728,GO:0033592,GO:0034063,GO:0034774,GO:0035556,GO:…	DNA binding|RNA binding|GTPase activity|ATP-dependent DNA helicase activity|ATP-dependent RNA helicase activity|ATP binding|extracellular region|nucleus|cytoplasm|mitochondrial outer membrane|cytosol|translational initiation|chromosome segregation|transcription factor binding|poly(A) binding|eukaryotic initiation factor 4E binding|extrinsic apoptotic signaling pathway via death domain receptors|r…	ko04622,ko05161,ko05203	RIG-I-like receptor signaling pathway|Hepatitis B|Viral carcinogenesis
ENSBGRG00000015604	5.60799e-15	0.114953	0.212	0.289	1.51197e-10	1	0.734	ENSBGRG00000015604	protein_coding	NEDD4-binding protein 2-like 2 isoform X1		GO:0000122,GO:0003714,GO:0005634,GO:0017053,GO:0019899,GO:0070062,GO:1902035,GO:1902037	negative regulation of transcription by RNA polymerase II|transcription corepressor activity|nucleus|transcriptional repressor complex|enzyme binding|extracellular exosome|positive regulation of hematopoietic stem cell proliferation|negative regulation of hematopoietic stem cell differentiation
COX1	6.29149e-15	0.113579	0.991	0.971	1.69625e-10	1	1.021	gene-COX1
ENSBGRG00000024499	6.50178e-15	0.162655	0.265	0.33	1.75295e-10	1	0.803	ENSBGRG00000024499	protein_coding	PREDICTED: LOW QUALITY PROTEIN: actin-related protein 2/3 complex subunit 1A		GO:0003779,GO:0005634,GO:0005829,GO:0005885,GO:0015629,GO:0030036,GO:0034314,GO:0035861,GO:0038096,GO:0048013,GO:0051015,GO:0061024,GO:0070062	actin binding|nucleus|cytosol|Arp2/3 protein complex|actin cytoskeleton|actin cytoskeleton organization|Arp2/3 complex-mediated actin nucleation|site of double-strand break|Fc-gamma receptor signaling pathway involved in phagocytosis|ephrin receptor signaling pathway|actin filament binding|membrane organization|extracellular exosome
PPP1R12A	6.67315e-15	0.280095	0.391	0.409	1.79915e-10	1	0.956	ENSBGRG00000006560	protein_coding	protein phosphatase 1 regulatory subunit 12A isoform X7	Others	GO:0000278,GO:0000776,GO:0004857,GO:0005654,GO:0005737,GO:0005813,GO:0005829,GO:0005925,GO:0006470,GO:0007098,GO:0007165,GO:0015629,GO:0019208,GO:0019901,GO:0030018,GO:0030155,GO:0031672,GO:0035507,GO:0035508,GO:0035690,GO:0043086,GO:0043292,GO:0045944,GO:0046822,GO:0071889,GO:0072357	mitotic cell cycle|kinetochore|enzyme inhibitor activity|nucleoplasm|cytoplasm|centrosome|cytosol|focal adhesion|protein dephosphorylation|centrosome cycle|signal transduction|actin cytoskeleton|phosphatase regulator activity|protein kinase binding|Z disc|regulation of cell adhesion|A band|regulation of myosin-light-chain-phosphatase activity|positive regulation of myosin-light-chain-phosphatase …	ko04022,ko04024,ko04270,ko04510,ko04611,ko04810,ko04921,ko05205	cGMP-PKG signaling pathway|cAMP signaling pathway|Vascular smooth muscle contraction|Focal adhesion|Platelet activation|Regulation of actin cytoskeleton|Oxytocin signaling pathway|Proteoglycans in cancer
PCBP2	6.76258e-15	0.112003	0.354	0.459	1.82326e-10	1	0.771	ENSBGRG00000003386	protein_coding	poly(rC)-binding protein 2 isoform X1	Others	GO:0000398,GO:0003677,GO:0003723,GO:0005634,GO:0005654,GO:0005737,GO:0005829,GO:0005925,GO:0016020,GO:0016070,GO:0016071,GO:0019899,GO:0031625,GO:0032480,GO:0039694,GO:0043161,GO:0045087,GO:0050687,GO:0051607,GO:0070062,GO:0075522	mRNA splicing, via spliceosome|DNA binding|RNA binding|nucleus|nucleoplasm|cytoplasm|cytosol|focal adhesion|membrane|RNA metabolic process|mRNA metabolic process|enzyme binding|ubiquitin protein ligase binding|negative regulation of type I interferon production|viral RNA genome replication|proteasome-mediated ubiquitin-dependent protein catabolic process|innate immune response|negative regulation…
ATP5F1B	8.04846e-15	0.0344069	0.262	0.388	2.16995e-10	1	0.675	ENSBGRG00000003323	protein_coding	ATP synthase subunit beta, mitochondrial		GO:0001525,GO:0005524,GO:0005753,GO:0005886,GO:0006629,GO:0006933,GO:0009986,GO:0015986,GO:0016887,GO:0042288,GO:0042645,GO:0043209,GO:0043532,GO:0043536,GO:0045261,GO:0046933,GO:0046961,GO:0051453	angiogenesis|ATP binding|mitochondrial proton-transporting ATP synthase complex|plasma membrane|lipid metabolic process|negative regulation of cell adhesion involved in substrate-bound cell migration|cell surface|ATP synthesis coupled proton transport|ATPase activity|MHC class I protein binding|mitochondrial nucleoid|myelin sheath|angiostatin binding|positive regulation of blood vessel endothelia…	ko00190,ko04714,ko05010,ko05012,ko05016	Oxidative phosphorylation|Thermogenesis|Alzheimer disease|Parkinson disease|Huntington disease
BAX	1.17644e-14	0.255566	0.582	0.594	3.1718e-10	1	0.98	ENSBGRG00000018680	protein_coding	PREDICTED: apoptosis regulator BAX isoform X2		GO:0001541,GO:0001764,GO:0001777,GO:0001782,GO:0001783,GO:0001822,GO:0001836,GO:0001844,GO:0001974,GO:0002262,GO:0002352,GO:0002358,GO:0002904,GO:0005634,GO:0005635,GO:0005737,GO:0005739,GO:0005741,GO:0005757,GO:0005783,GO:0005789,GO:0005829,GO:0006687,GO:0006808,GO:0006919,GO:0007281,GO:0008053,GO:0008289,GO:0008625,GO:0008630,GO:0008635,GO:0008637,GO:0009566,GO:0009636,GO:0009651,GO:0010248,GO:…	ovarian follicle development|neuron migration|T cell homeostatic proliferation|B cell homeostasis|B cell apoptotic process|kidney development|release of cytochrome c from mitochondria|protein insertion into mitochondrial membrane involved in apoptotic signaling pathway|blood vessel remodeling|myeloid cell homeostasis|B cell negative selection|B cell homeostatic proliferation|positive regulation o…	ko01521,ko01522,ko01524,ko04071,ko04115,ko04141,ko04210,ko04211,ko04215,ko04217,ko04722,ko04932,ko04933,ko05014,ko05016,ko05020,ko05130,ko05131,ko05132,ko05152,ko05160,ko05161,ko05162,ko05163,ko05164,ko05165,ko05166,ko05167,ko05168,ko05169,ko05170,ko05200,ko05202,ko05203,ko05210,ko05212,ko05213,ko05214,ko05216,ko05217,ko05218,ko05220,ko05222,ko05223,ko05224,ko05225,ko05226	EGFR tyrosine kinase inhibitor resistance|Endocrine resistance|Platinum drug resistance|Sphingolipid signaling pathway|p53 signaling pathway|Protein processing in endoplasmic reticulum|Apoptosis|Longevity regulating pathway|Apoptosis - multiple species|Necroptosis|Neurotrophin signaling pathway|Non-alcoholic fatty liver disease (NAFLD)|AGE-RAGE signaling pathway in diabetic complications|Amyotrop…
MACF1	1.30336e-14	0.472642	0.369	0.273	3.51398e-10	1	1.352	ENSBGRG00000001404	protein_coding	microtubule-actin cross-linking factor 1 isoform X4		GO:0003723,GO:0003779,GO:0005198,GO:0005509,GO:0005737,GO:0005794,GO:0005856,GO:0005874,GO:0005886,GO:0010632,GO:0015629,GO:0016020,GO:0016055,GO:0016887,GO:0030177,GO:0030334,GO:0032587,GO:0032886,GO:0042060,GO:0043001,GO:0045104,GO:0045296,GO:0045773,GO:0051011,GO:0051015,GO:0051893	RNA binding|actin binding|structural molecule activity|calcium ion binding|cytoplasm|Golgi apparatus|cytoskeleton|microtubule|plasma membrane|regulation of epithelial cell migration|actin cytoskeleton|membrane|Wnt signaling pathway|ATPase activity|positive regulation of Wnt signaling pathway|regulation of cell migration|ruffle membrane|regulation of microtubule-based process|wound healing|Golgi t…
RPS21	1.39558e-14	0.28901	0.68	0.716	3.76262e-10	1	0.95	ENSBGRG00000021116	protein_coding	PREDICTED: 40S ribosomal protein S21 isoform X4		GO:0000447,GO:0000461,GO:0002181,GO:0003735,GO:0005791,GO:0022627,GO:0042788,GO:0045202,GO:0047485	endonucleolytic cleavage in ITS1 to separate SSU-rRNA from 5.8S rRNA and LSU-rRNA from tricistronic rRNA transcript (SSU-rRNA, 5.8S rRNA, LSU-rRNA)|endonucleolytic cleavage to generate mature 3'-end of SSU-rRNA from (SSU-rRNA, 5.8S rRNA, LSU-rRNA)|cytoplasmic translation|structural constituent of ribosome|rough endoplasmic reticulum|cytosolic small ribosomal subunit|polysomal ribosome|synapse|pro…	ko03010	Ribosome
ENSBGRG00000001137	1.42537e-14	0.205017	0.523	0.589	3.84295e-10	1	0.888	ENSBGRG00000001137	protein_coding	60S ribosomal protein L5		GO:0000027,GO:0003735,GO:0005730,GO:0005737,GO:0006412,GO:0008097,GO:0022625	ribosomal large subunit assembly|structural constituent of ribosome|nucleolus|cytoplasm|translation|5S rRNA binding|cytosolic large ribosomal subunit	ko03010	Ribosome
TIMP2	1.45843e-14	0.374046	0.311	0.286	3.93207e-10	1	1.087	ENSBGRG00000019564	protein_coding	PREDICTED: metalloproteinase inhibitor 2		GO:0002020,GO:0005615,GO:0008191,GO:0009725,GO:0010033,GO:0010951,GO:0031012,GO:0034097,GO:0046872,GO:0051045	protease binding|extracellular space|metalloendopeptidase inhibitor activity|response to hormone|response to organic substance|negative regulation of endopeptidase activity|extracellular matrix|response to cytokine|metal ion binding|negative regulation of membrane protein ectodomain proteolysis
ENSBGRG00000002272	1.5114e-14	0.297477	0.511	0.52	4.07489e-10	1	0.983	ENSBGRG00000002272	protein_coding	PREDICTED: 60S ribosomal protein L37a-like		GO:0003735,GO:0005840,GO:0006412,GO:0046872	structural constituent of ribosome|ribosome|translation|metal ion binding	ko03010	Ribosome
SFPQ	1.7061e-14	0.0205302	0.302	0.423	4.59983e-10	1	0.714	ENSBGRG00000011649	protein_coding	splicing factor, proline- and glutamine-rich isoform X1
SRSF5	1.90697e-14	0.0230118	0.234	0.325	5.14137e-10	1	0.72	ENSBGRG00000007863	protein_coding	splicing factor arginine/serine-rich 5		GO:0000381,GO:0000398,GO:0003723,GO:0005634,GO:0005654,GO:0005730,GO:0005829,GO:0006376,GO:0006397,GO:0006405,GO:0006406,GO:0016607,GO:0031124,GO:0032869,GO:0033120,GO:0043422,GO:0045292,GO:0051726,GO:0097421	regulation of alternative mRNA splicing, via spliceosome|mRNA splicing, via spliceosome|RNA binding|nucleus|nucleoplasm|nucleolus|cytosol|mRNA splice site selection|mRNA processing|RNA export from nucleus|mRNA export from nucleus|nuclear speck|mRNA 3'-end processing|cellular response to insulin stimulus|positive regulation of RNA splicing|protein kinase B binding|mRNA cis splicing, via spliceosom…	ko03040,ko05168	Spliceosome|Herpes simplex virus 1 infection
CYTB	2.14266e-14	0.279889	0.797	0.776	5.77682e-10	1	1.027	gene-CYTB
ENSBGRG00000022965	2.16466e-14	0.379198	0.686	0.627	5.83614e-10	1	1.094	ENSBGRG00000022965	protein_coding	60S ribosomal protein L17 isoform X1		GO:0002181,GO:0003735,GO:0005634,GO:0005844,GO:0022625,GO:0031672,GO:0034198,GO:0070180,GO:1900087,GO:1990928	cytoplasmic translation|structural constituent of ribosome|nucleus|polysome|cytosolic large ribosomal subunit|A band|cellular response to amino acid starvation|large ribosomal subunit rRNA binding|positive regulation of G1/S transition of mitotic cell cycle|response to amino acid starvation
RPLP1	2.56777e-14	0.265416	0.951	0.91	6.92297e-10	1	1.045	ENSBGRG00000020068	protein_coding	ribosomal protein, large, P1, partial		GO:0000184,GO:0002181,GO:0003735,GO:0005829,GO:0005925,GO:0006412,GO:0006413,GO:0006414,GO:0006614,GO:0022625,GO:0030295,GO:0043021	nuclear-transcribed mRNA catabolic process, nonsense-mediated decay|cytoplasmic translation|structural constituent of ribosome|cytosol|focal adhesion|translation|translational initiation|translational elongation|SRP-dependent cotranslational protein targeting to membrane|cytosolic large ribosomal subunit|protein kinase activator activity|ribonucleoprotein complex binding	ko03010	Ribosome
TLN1	2.89088e-14	0.475673	0.308	0.249	7.79409e-10	1	1.237	ENSBGRG00000003900	protein_coding	talin-1 isoform X1		GO:0001726,GO:0001786,GO:0002576,GO:0005178,GO:0005200,GO:0005576,GO:0005829,GO:0005856,GO:0005925,GO:0006936,GO:0007016,GO:0007043,GO:0007044,GO:0007229,GO:0009986,GO:0016032,GO:0017166,GO:0030274,GO:0030866,GO:0032587,GO:0033622,GO:0035091,GO:0036498,GO:0045296,GO:0051015,GO:0070062,GO:0070527	ruffle|phosphatidylserine binding|platelet degranulation|integrin binding|structural constituent of cytoskeleton|extracellular region|cytosol|cytoskeleton|focal adhesion|muscle contraction|cytoskeletal anchoring at plasma membrane|cell-cell junction assembly|cell-substrate junction assembly|integrin-mediated signaling pathway|cell surface|viral process|vinculin binding|LIM domain binding|cortical…	ko04015,ko04510,ko04611,ko05131,ko05166	Rap1 signaling pathway|Focal adhesion|Platelet activation|Shigellosis|Human T-cell leukemia virus 1 infection
ANKRD11	3.0215e-14	0.56439	0.277	0.213	8.14628e-10	1	1.3	ENSBGRG00000026866	protein_coding	Ankyrin repeat domain-containing protein 11, partial		GO:0001701,GO:0001894,GO:0005634,GO:0005654,GO:0005829,GO:0005886,GO:0035264,GO:0042475,GO:0048705,GO:0060325,GO:0060348	in utero embryonic development|tissue homeostasis|nucleus|nucleoplasm|cytosol|plasma membrane|multicellular organism growth|odontogenesis of dentin-containing tooth|skeletal system morphogenesis|face morphogenesis|bone development
ENSBGRG00000014578	3.85332e-14	0.500066	0.431	0.302	1.03889e-09	1	1.427	ENSBGRG00000014578	protein_coding	interferon-induced transmembrane protein 3-like		GO:0005765,GO:0005886,GO:0006955,GO:0009615,GO:0016021,GO:0031902,GO:0032897,GO:0032991,GO:0034341,GO:0035455,GO:0035456,GO:0045071,GO:0046597,GO:0051607,GO:0060337	lysosomal membrane|plasma membrane|immune response|response to virus|integral component of membrane|late endosome membrane|negative regulation of viral transcription|protein-containing complex|response to interferon-gamma|response to interferon-alpha|response to interferon-beta|negative regulation of viral genome replication|negative regulation of viral entry into host cell|defense response to vi…
ENSBGRG00000002223	4.0757e-14	0.165724	0.338	0.394	1.09885e-09	1	0.858	ENSBGRG00000002223	protein_coding	60S ribosomal protein L35a isoform X1		GO:0000049,GO:0002181,GO:0003735,GO:0022625,GO:0042273	tRNA binding|cytoplasmic translation|structural constituent of ribosome|cytosolic large ribosomal subunit|ribosomal large subunit biogenesis
PCF11	4.11026e-14	0.141199	0.234	0.269	1.10817e-09	1	0.87	ENSBGRG00000021669	protein_coding	pre-mRNA cleavage complex 2 protein Pcf11 isoform X2		GO:0000398,GO:0000993,GO:0003729,GO:0005654,GO:0005737,GO:0005739,GO:0005849,GO:0006369,GO:0006378,GO:0006379,GO:0031124	mRNA splicing, via spliceosome|RNA polymerase II complex binding|mRNA binding|nucleoplasm|cytoplasm|mitochondrion|mRNA cleavage factor complex|termination of RNA polymerase II transcription|mRNA polyadenylation|mRNA cleavage|mRNA 3'-end processing
ENSBGRG00000009649	4.56182e-14	0.419718	0.455	0.382	1.22991e-09	1	1.191	ENSBGRG00000009649	lncRNA	uncharacterized protein C10orf88 isoform X6		GO:0000184,GO:0003723,GO:0003735,GO:0005783,GO:0005829,GO:0006412,GO:0006413,GO:0006614,GO:0022625,GO:0045296,GO:0070062	nuclear-transcribed mRNA catabolic process, nonsense-mediated decay|RNA binding|structural constituent of ribosome|endoplasmic reticulum|cytosol|translation|translational initiation|SRP-dependent cotranslational protein targeting to membrane|cytosolic large ribosomal subunit|cadherin binding|extracellular exosome
CCNI	4.83959e-14	0.255723	0.249	0.274	1.3048e-09	1	0.909	ENSBGRG00000013344	protein_coding	Cyclin-I, partial
HECTD1	5.3188e-14	0.240315	0.212	0.251	1.434e-09	1	0.845	ENSBGRG00000007751	protein_coding	PREDICTED: E3 ubiquitin-protein ligase HECTD1 isoform X1		GO:0004842,GO:0046872,GO:0070534	ubiquitin-protein transferase activity|metal ion binding|protein K63-linked ubiquitination
ENSBGRG00000020003	5.52006e-14	0.166257	0.591	0.677	1.48826e-09	1	0.873	ENSBGRG00000020003	protein_coding	TPA: ribosomal protein L6-like		GO:0000027,GO:0002181,GO:0003723,GO:0003735,GO:0005791,GO:0022625,GO:0042788	ribosomal large subunit assembly|cytoplasmic translation|RNA binding|structural constituent of ribosome|rough endoplasmic reticulum|cytosolic large ribosomal subunit|polysomal ribosome	ko03010	Ribosome
ENSBGRG00000014160	5.63027e-14	0.13576	0.658	0.744	1.51798e-09	1	0.884	ENSBGRG00000014160	protein_coding	60S ribosomal protein L7, partial		GO:0000463,GO:0003723,GO:0003735,GO:0022625	maturation of LSU-rRNA from tricistronic rRNA transcript (SSU-rRNA, 5.8S rRNA, LSU-rRNA)|RNA binding|structural constituent of ribosome|cytosolic large ribosomal subunit	ko03010	Ribosome
ACTG1	5.8536e-14	0.329351	0.271	0.271	1.57819e-09	1	1	ENSBGRG00000025349	protein_coding	PREDICTED: LOW QUALITY PROTEIN: actin, cytoplasmic 2		GO:0005524,GO:0005829,GO:0005856,GO:0005886,GO:0005925,GO:0009612,GO:0051592,GO:0097433,GO:0098871,GO:0098973,GO:0099143	ATP binding|cytosol|cytoskeleton|plasma membrane|focal adhesion|response to mechanical stimulus|response to calcium ion|dense body|postsynaptic actin cytoskeleton|structural constituent of postsynaptic actin cytoskeleton|presynaptic actin cytoskeleton	ko04015,ko04145,ko04210,ko04390,ko04391,ko04510,ko04520,ko04530,ko04611,ko04670,ko04714,ko04745,ko04810,ko04919,ko04921,ko04971,ko05100,ko05110,ko05130,ko05131,ko05132,ko05135,ko05164,ko05205,ko05225,ko05410,ko05412,ko05414,ko05416,ko05418	Rap1 signaling pathway|Phagosome|Apoptosis|Hippo signaling pathway|Hippo signaling pathway - fly|Focal adhesion|Adherens junction|Tight junction|Platelet activation|Leukocyte transendothelial migration|Thermogenesis|Phototransduction - fly|Regulation of actin cytoskeleton|Thyroid hormone signaling pathway|Oxytocin signaling pathway|Gastric acid secretion|Bacterial invasion of epithelial cells|Vib…
TUBA1B	5.90338e-14	0.31023	0.505	0.478	1.59161e-09	1	1.056	ENSBGRG00000001452	protein_coding	Tubulin alpha-1D chain		GO:0000086,GO:0000226,GO:0000278,GO:0003924,GO:0005198,GO:0005200,GO:0005525,GO:0005634,GO:0005737,GO:0005829,GO:0005874,GO:0005881,GO:0007017,GO:0010389,GO:0015630,GO:0019904,GO:0030705,GO:0031594,GO:0036464,GO:0043209,GO:0045121,GO:0050807,GO:0051301,GO:0055037,GO:0070062,GO:0097711	G2/M transition of mitotic cell cycle|microtubule cytoskeleton organization|mitotic cell cycle|GTPase activity|structural molecule activity|structural constituent of cytoskeleton|GTP binding|nucleus|cytoplasm|cytosol|microtubule|cytoplasmic microtubule|microtubule-based process|regulation of G2/M transition of mitotic cell cycle|microtubule cytoskeleton|protein domain specific binding|cytoskeleto…	ko04145,ko04210,ko04530,ko04540,ko05010,ko05016,ko05130	Phagosome|Apoptosis|Tight junction|Gap junction|Alzheimer disease|Huntington disease|Pathogenic Escherichia coli infection
RPL7A	6.09311e-14	0.199871	0.843	0.835	1.64276e-09	1	1.01	ENSBGRG00000025968	protein_coding	PREDICTED: 60S ribosomal protein L7a		GO:0000470,GO:0003723,GO:0006412,GO:0016020,GO:0022625,GO:0042788,GO:0045202	maturation of LSU-rRNA|RNA binding|translation|membrane|cytosolic large ribosomal subunit|polysomal ribosome|synapse	ko03010	Ribosome
ND2	7.11174e-14	0.274652	0.914	0.883	1.9174e-09	1	1.035	gene-ND2
DES	7.29992e-14	0.773488	0.258	0.137	1.96813e-09	1	1.883	ENSBGRG00000020017	protein_coding	PREDICTED: desmin	Homeobox	GO:0005198,GO:0005634,GO:0005737,GO:0005882,GO:0005916,GO:0008092,GO:0014704,GO:0030018,GO:0031594,GO:0042383,GO:0042802,GO:0045109,GO:0097512	structural molecule activity|nucleus|cytoplasm|intermediate filament|fascia adherens|cytoskeletal protein binding|intercalated disc|Z disc|neuromuscular junction|sarcolemma|identical protein binding|intermediate filament organization|cardiac myofibril
ND4L	8.8102e-14	0.200287	0.283	0.291	2.37532e-09	1	0.973	gene-ND4L
ENSBGRG00000004082	1.04078e-13	0.461229	0.326	0.254	2.80605e-09	1	1.283	ENSBGRG00000004082	protein_coding	PREDICTED: LOW QUALITY PROTEIN: heterogeneous nuclear ribonucleoprotein A1-like isoform X2	CSD	GO:0000381,GO:0000398,GO:0003697,GO:0003723,GO:0003727,GO:0003729,GO:0005634,GO:0005654,GO:0005681,GO:0005737,GO:0006405,GO:0008543,GO:0016020,GO:0016032,GO:0016070,GO:0019904,GO:0032211,GO:0032212,GO:0035198,GO:0036002,GO:0042149,GO:0042802,GO:0051028,GO:0051168,GO:0051170,GO:0061752,GO:0070062,GO:0071013,GO:0098505,GO:1903936,GO:1990904	regulation of alternative mRNA splicing, via spliceosome|mRNA splicing, via spliceosome|single-stranded DNA binding|RNA binding|single-stranded RNA binding|mRNA binding|nucleus|nucleoplasm|spliceosomal complex|cytoplasm|RNA export from nucleus|fibroblast growth factor receptor signaling pathway|membrane|viral process|RNA metabolic process|protein domain specific binding|negative regulation of tel…	ko03015	mRNA surveillance pathway
B3GALT4	1.19066e-13	0.230885	0.923	0.895	3.21014e-09	1	1.031	ENSBGRG00000018285	protein_coding	Beta-1,3-galactosyltransferase 4, partial		GO:0000139,GO:0001574,GO:0005783,GO:0005794,GO:0006486,GO:0008376,GO:0008499,GO:0016021,GO:0047915	Golgi membrane|ganglioside biosynthetic process|endoplasmic reticulum|Golgi apparatus|protein glycosylation|acetylgalactosaminyltransferase activity|UDP-galactose:beta-N-acetylglucosamine beta-1,3-galactosyltransferase activity|integral component of membrane|ganglioside galactosyltransferase activity	ko00604	Glycosphingolipid biosynthesis - ganglio series
ZFP36L2	1.24561e-13	0.503787	0.305	0.224	3.3583e-09	1	1.362	ENSBGRG00000020995	protein_coding	zinc finger protein 36, C3H1 type-like 2	Others	GO:0000288,GO:0000981,GO:0003677,GO:0003700,GO:0003723,GO:0003730,GO:0005634,GO:0005737,GO:0005829,GO:0006402,GO:0008283,GO:0009611,GO:0017091,GO:0030097,GO:0033077,GO:0035019,GO:0035925,GO:0043488,GO:0044344,GO:0045577,GO:0045599,GO:0046872,GO:0048103,GO:0060216,GO:0061158,GO:0070371,GO:0071356,GO:0071364,GO:0071385,GO:0071560,GO:0097011,GO:1900153,GO:1901991,GO:2000737	nuclear-transcribed mRNA catabolic process, deadenylation-dependent decay|DNA-binding transcription factor activity, RNA polymerase II-specific|DNA binding|DNA-binding transcription factor activity|RNA binding|mRNA 3'-UTR binding|nucleus|cytoplasm|cytosol|mRNA catabolic process|cell proliferation|response to wounding|AU-rich element binding|hemopoiesis|T cell differentiation in thymus|somatic ste…	ko04218	Cellular senescence
PPP4R3B	1.61942e-13	0.0479029	0.188	0.264	4.36612e-09	1	0.712	ENSBGRG00000018551	protein_coding	PREDICTED: serine/threonine-protein phosphatase 4 regulatory subunit 3B isoform X1		GO:0005634,GO:0005654,GO:0005737,GO:0005813,GO:0006470,GO:0016607,GO:0019216,GO:0030289,GO:0045722	nucleus|nucleoplasm|cytoplasm|centrosome|protein dephosphorylation|nuclear speck|regulation of lipid metabolic process|protein phosphatase 4 complex|positive regulation of gluconeogenesis
RAMP2	1.97856e-13	0.685215	0.335	0.217	5.33439e-09	1	1.544	ENSBGRG00000008069	protein_coding	receptor activity-modifying protein 2 isoform X1		GO:0001525,GO:0001570,GO:0001605,GO:0001666,GO:0002040,GO:0005737,GO:0005764,GO:0005886,GO:0005887,GO:0005905,GO:0006816,GO:0006886,GO:0007186,GO:0007189,GO:0007507,GO:0007565,GO:0008217,GO:0008277,GO:0008565,GO:0009986,GO:0010628,GO:0015026,GO:0015031,GO:0031623,GO:0032355,GO:0032570,GO:0032870,GO:0034333,GO:0035924,GO:0043116,GO:0043235,GO:0045766,GO:0070830,GO:0070831,GO:0072659,GO:0097084,GO:…	angiogenesis|vasculogenesis|adrenomedullin receptor activity|response to hypoxia|sprouting angiogenesis|cytoplasm|lysosome|plasma membrane|integral component of plasma membrane|clathrin-coated pit|calcium ion transport|intracellular protein transport|G protein-coupled receptor signaling pathway|adenylate cyclase-activating G protein-coupled receptor signaling pathway|heart development|female preg…	ko04270	Vascular smooth muscle contraction
ENSBGRG00000013843	1.97986e-13	0.237035	0.354	0.383	5.33791e-09	1	0.924	ENSBGRG00000013843	protein_coding	Serine/arginine repetitive matrix protein 2		GO:0000398,GO:0015030,GO:0016607,GO:0047485,GO:0070742,GO:0071007	mRNA splicing, via spliceosome|Cajal body|nuclear speck|protein N-terminus binding|C2H2 zinc finger domain binding|U2-type catalytic step 2 spliceosome
ENSBGRG00000009987	2.10262e-13	0.28406	0.289	0.274	5.66887e-09	1	1.055	ENSBGRG00000009987	protein_coding	CD63 antigen, partial	TEA	GO:0002092,GO:0005765,GO:0005887,GO:0007160,GO:0007166,GO:0009986,GO:0015031,GO:0016477,GO:0031226,GO:0031902,GO:0032585,GO:0035646,GO:0042470,GO:0045807,GO:0048757,GO:0070062,GO:0097487,GO:1900746,GO:2001046	positive regulation of receptor internalization|lysosomal membrane|integral component of plasma membrane|cell-matrix adhesion|cell surface receptor signaling pathway|cell surface|protein transport|cell migration|intrinsic component of plasma membrane|late endosome membrane|multivesicular body membrane|endosome to melanosome transport|melanosome|positive regulation of endocytosis|pigment granule m…	ko04142,ko05205	Lysosome|Proteoglycans in cancer
RPS2	2.3148e-13	0.25168	0.96	0.943	6.24092e-09	1	1.018	ENSBGRG00000025950	protein_coding	PREDICTED: 40S ribosomal protein S2 isoform X3		GO:0003729,GO:0003735,GO:0005654,GO:0006412,GO:0017134,GO:0019899,GO:0022627,GO:0051443	mRNA binding|structural constituent of ribosome|nucleoplasm|translation|fibroblast growth factor binding|enzyme binding|cytosolic small ribosomal subunit|positive regulation of ubiquitin-protein transferase activity	ko03010	Ribosome
ENSBGRG00000026855	2.48597e-13	0.276725	0.809	0.804	6.70244e-09	1	1.006	ENSBGRG00000026855	protein_coding	PREDICTED: 60S ribosomal protein L13		GO:0003735,GO:0006412,GO:0022625	structural constituent of ribosome|translation|cytosolic large ribosomal subunit	ko03010	Ribosome
ENSBGRG00000022832	2.53517e-13	0.279969	0.268	0.296	6.83508e-09	1	0.905	ENSBGRG00000022832	protein_coding	PREDICTED: 60S ribosomal protein L9		GO:0002181,GO:0003735,GO:0019843,GO:0022625	cytoplasmic translation|structural constituent of ribosome|rRNA binding|cytosolic large ribosomal subunit	ko03010	Ribosome
ENSBGRG00000009445	2.56939e-13	0.114285	0.317	0.401	6.92732e-09	1	0.791	ENSBGRG00000009445	protein_coding	RecName: Full=Elongation factor 1-beta; Short=EF-1-beta		GO:0003746,GO:0005783,GO:0005853	translation elongation factor activity|endoplasmic reticulum|eukaryotic translation elongation factor 1 complex
EIF3M	2.95449e-13	0.0481749	0.255	0.377	7.96561e-09	1	0.676	ENSBGRG00000015042	protein_coding	unnamed protein product, partial		GO:0001732,GO:0002183,GO:0003743,GO:0005829,GO:0005852,GO:0006413,GO:0016282,GO:0031369,GO:0033290,GO:0071541	formation of cytoplasmic translation initiation complex|cytoplasmic translational initiation|translation initiation factor activity|cytosol|eukaryotic translation initiation factor 3 complex|translational initiation|eukaryotic 43S preinitiation complex|translation initiation factor binding|eukaryotic 48S preinitiation complex|eukaryotic translation initiation factor 3 complex, eIF3m
RPLP0	3.2743e-13	0.265681	0.948	0.889	8.82785e-09	1	1.066	ENSBGRG00000026224	protein_coding	ribosomal protein P0		GO:0000027,GO:0002181,GO:0003735,GO:0005634,GO:0005737,GO:0022625,GO:0070180,GO:1990904	ribosomal large subunit assembly|cytoplasmic translation|structural constituent of ribosome|nucleus|cytoplasm|cytosolic large ribosomal subunit|large ribosomal subunit rRNA binding|ribonucleoprotein complex	ko03010	Ribosome
ARPC2	3.60939e-13	0.0615305	0.363	0.49	9.73128e-09	1	0.741	ENSBGRG00000001784	protein_coding	PREDICTED: actin-related protein 2/3 complex subunit 2 isoform X1		GO:0005200,GO:0005634,GO:0005829,GO:0005885,GO:0030041,GO:0030054,GO:0034314,GO:0035861,GO:0043005,GO:0045202,GO:0051015	structural constituent of cytoskeleton|nucleus|cytosol|Arp2/3 protein complex|actin filament polymerization|cell junction|Arp2/3 complex-mediated actin nucleation|site of double-strand break|neuron projection|synapse|actin filament binding	ko04144,ko04666,ko04810,ko05100,ko05130,ko05131,ko05132	Endocytosis|Fc gamma R-mediated phagocytosis|Regulation of actin cytoskeleton|Bacterial invasion of epithelial cells|Pathogenic Escherichia coli infection|Shigellosis|Salmonella infection
SNRPB	4.31858e-13	0.173395	0.212	0.264	1.16433e-08	1	0.803	ENSBGRG00000014997	protein_coding	PREDICTED: small nuclear ribonucleoprotein-associated proteins B and B' isoform X2		GO:0000387,GO:0000398,GO:0003723,GO:0005634,GO:0005682,GO:0005683,GO:0005685,GO:0005686,GO:0005687,GO:0005737,GO:0005829,GO:0034709,GO:0034719,GO:0046540,GO:0071004,GO:0071005,GO:0071007,GO:0071013	spliceosomal snRNP assembly|mRNA splicing, via spliceosome|RNA binding|nucleus|U5 snRNP|U7 snRNP|U1 snRNP|U2 snRNP|U4 snRNP|cytoplasm|cytosol|methylosome|SMN-Sm protein complex|U4/U6 x U5 tri-snRNP complex|U2-type prespliceosome|U2-type precatalytic spliceosome|U2-type catalytic step 2 spliceosome|catalytic step 2 spliceosome	ko03040,ko05322	Spliceosome|Systemic lupus erythematosus
ENSBGRG00000008398	4.85408e-13	0.373992	0.483	0.41	1.30871e-08	1	1.178	ENSBGRG00000008398	protein_coding	PREDICTED: heat shock protein beta-1		GO:0001932,GO:0005634,GO:0005737,GO:0005819,GO:0042802,GO:0042803,GO:0044183,GO:0061077,GO:0099641,GO:1904115	regulation of protein phosphorylation|nucleus|cytoplasm|spindle|identical protein binding|protein homodimerization activity|protein binding involved in protein folding|chaperone-mediated protein folding|anterograde axonal protein transport|axon cytoplasm	ko04010,ko04370,ko05146	MAPK signaling pathway|VEGF signaling pathway|Amoebiasis
CYB5R3	4.85844e-13	0.503877	0.385	0.291	1.30988e-08	1	1.323	ENSBGRG00000012803	protein_coding	PREDICTED: NADH-cytochrome b5 reductase 3		GO:0004128,GO:0005741,GO:0005789,GO:0006695,GO:0071949	cytochrome-b5 reductase activity, acting on NAD(P)H|mitochondrial outer membrane|endoplasmic reticulum membrane|cholesterol biosynthetic process|FAD binding	ko00520	Amino sugar and nucleotide sugar metabolism
WNK1	5.07905e-13	0.19727	0.246	0.286	1.36936e-08	1	0.86	ENSBGRG00000017585	protein_coding	serine/threonine-protein kinase WNK1 isoform X5		GO:0004674,GO:0004860,GO:0005524,GO:0005737,GO:0010923,GO:0019902	protein serine/threonine kinase activity|protein kinase inhibitor activity|ATP binding|cytoplasm|negative regulation of phosphatase activity|phosphatase binding
UACA	5.22233e-13	0.0255916	0.274	0.37	1.40799e-08	1	0.741	ENSBGRG00000016597	protein_coding	PREDICTED: uveal autoantigen with coiled-coil domains and ankyrin repeats isoform X1	Others	GO:0005634,GO:0005737,GO:0005856,GO:0097190,GO:1901222	nucleus|cytoplasm|cytoskeleton|apoptotic signaling pathway|regulation of NIK/NF-kappaB signaling
CD74	5.51165e-13	0.351321	0.668	0.595	1.486e-08	1	1.123	ENSBGRG00000022423	protein_coding	PREDICTED: HLA class II histocompatibility antigen gamma chain isoform X1		GO:0000139,GO:0000187,GO:0001516,GO:0001540,GO:0001934,GO:0001961,GO:0002606,GO:0002792,GO:0002830,GO:0002906,GO:0004896,GO:0005622,GO:0005765,GO:0005771,GO:0005773,GO:0005886,GO:0006886,GO:0006952,GO:0007165,GO:0008283,GO:0009897,GO:0009986,GO:0012507,GO:0016020,GO:0016021,GO:0016064,GO:0019883,GO:0019886,GO:0019955,GO:0023026,GO:0030658,GO:0030666,GO:0030669,GO:0030890,GO:0032588,GO:0033674,GO:…	Golgi membrane|activation of MAPK activity|prostaglandin biosynthetic process|amyloid-beta binding|positive regulation of protein phosphorylation|positive regulation of cytokine-mediated signaling pathway|positive regulation of dendritic cell antigen processing and presentation|negative regulation of peptide secretion|positive regulation of type 2 immune response|negative regulation of mature B c…	ko04612,ko05152,ko05168	Antigen processing and presentation|Tuberculosis|Herpes simplex virus 1 infection
BCLAF1	5.68377e-13	0.40355	0.338	0.318	1.5324e-08	1	1.063	ENSBGRG00000015909	protein_coding	PREDICTED: bcl-2-associated transcription factor 1	Others
HNRNPH1	5.89327e-13	0.0311883	0.36	0.429	1.58888e-08	1	0.839	ENSBGRG00000003913	protein_coding	PREDICTED: heterogeneous nuclear ribonucleoprotein H isoform X6		GO:0003723,GO:0005634,GO:0005654,GO:0005829,GO:0006397,GO:0008380,GO:0043484,GO:0071013	RNA binding|nucleus|nucleoplasm|cytosol|mRNA processing|RNA splicing|regulation of RNA splicing|catalytic step 2 spliceosome
ENSBGRG00000011975	6.10029e-13	0.154023	0.354	0.425	1.6447e-08	1	0.833	ENSBGRG00000011975	protein_coding	60S acidic ribosomal protein P2, partial		GO:0000184,GO:0003735,GO:0005829,GO:0005925,GO:0006412,GO:0006413,GO:0006414,GO:0006614,GO:0016020,GO:0022625,GO:0045202,GO:0070062	nuclear-transcribed mRNA catabolic process, nonsense-mediated decay|structural constituent of ribosome|cytosol|focal adhesion|translation|translational initiation|translational elongation|SRP-dependent cotranslational protein targeting to membrane|membrane|cytosolic large ribosomal subunit|synapse|extracellular exosome	ko03010	Ribosome
RPL27	7.132e-13	0.198792	0.582	0.602	1.92286e-08	1	0.967	ENSBGRG00000006198	protein_coding	ribosomal protein L27, partial		GO:0000184,GO:0003723,GO:0003735,GO:0005634,GO:0005829,GO:0005840,GO:0005925,GO:0006364,GO:0006412,GO:0006413,GO:0006614,GO:0016020,GO:0022625,GO:0070062,GO:0098556,GO:1990904	nuclear-transcribed mRNA catabolic process, nonsense-mediated decay|RNA binding|structural constituent of ribosome|nucleus|cytosol|ribosome|focal adhesion|rRNA processing|translation|translational initiation|SRP-dependent cotranslational protein targeting to membrane|membrane|cytosolic large ribosomal subunit|extracellular exosome|cytoplasmic side of rough endoplasmic reticulum membrane|ribonucle…	ko03010	Ribosome
OGN	7.598e-13	0.684823	0.348	0.203	2.0485e-08	1	1.714	ENSBGRG00000013163	protein_coding	PREDICTED: mimecan		GO:0005576,GO:0008083	extracellular region|growth factor activity
ENSBGRG00000010174	7.73568e-13	0.30145	0.332	0.343	2.08562e-08	1	0.968	ENSBGRG00000010174	protein_coding	nucleosome assembly protein 1-like 1 isoform X2		GO:0005634,GO:0005737,GO:0006334,GO:0042470,GO:0050769,GO:2000179	nucleus|cytoplasm|nucleosome assembly|melanosome|positive regulation of neurogenesis|positive regulation of neural precursor cell proliferation
PPIB	7.82236e-13	0.124981	0.403	0.461	2.10899e-08	1	0.874	ENSBGRG00000024663	protein_coding	PREDICTED: peptidyl-prolyl cis-trans isomerase B		GO:0000413,GO:0003755,GO:0005634,GO:0005788,GO:0005790,GO:0016018,GO:0032991,GO:0034663,GO:0040018,GO:0042470,GO:0044794,GO:0044829,GO:0044877,GO:0048471,GO:0051082,GO:0060348,GO:0061077,GO:0070063	protein peptidyl-prolyl isomerization|peptidyl-prolyl cis-trans isomerase activity|nucleus|endoplasmic reticulum lumen|smooth endoplasmic reticulum|cyclosporin A binding|protein-containing complex|endoplasmic reticulum chaperone complex|positive regulation of multicellular organism growth|melanosome|positive regulation by host of viral process|positive regulation by host of viral genome replicati…
ENSBGRG00000008779	8.60428e-13	0.210474	0.295	0.315	2.3198e-08	1	0.937	ENSBGRG00000008779	protein_coding	proteasome assembly chaperone 4		GO:0043248	proteasome assembly
ENSBGRG00000024490	8.78913e-13	0.206279	0.465	0.51	2.36964e-08	1	0.912	ENSBGRG00000024490	protein_coding	60S ribosomal protein L37-like isoform X1		GO:0000184,GO:0003723,GO:0003735,GO:0005829,GO:0006412,GO:0006413,GO:0006614,GO:0019843,GO:0022625,GO:0045202,GO:0046872	nuclear-transcribed mRNA catabolic process, nonsense-mediated decay|RNA binding|structural constituent of ribosome|cytosol|translation|translational initiation|SRP-dependent cotranslational protein targeting to membrane|rRNA binding|cytosolic large ribosomal subunit|synapse|metal ion binding	ko03010	Ribosome
SMARCC1	9.14804e-13	0.155836	0.262	0.328	2.4664e-08	1	0.799	ENSBGRG00000017707	protein_coding	SWI/SNF complex subunit SMARCC1	MYB	GO:0001741,GO:0003677,GO:0003682,GO:0005622,GO:0005634,GO:0005654,GO:0005737,GO:0006323,GO:0006337,GO:0006338,GO:0007399,GO:0008286,GO:0009887,GO:0016514,GO:0030850,GO:0032435,GO:0043044,GO:0045893,GO:0045944,GO:0047485,GO:0071564,GO:0071565	XY body|DNA binding|chromatin binding|intracellular|nucleus|nucleoplasm|cytoplasm|DNA packaging|nucleosome disassembly|chromatin remodeling|nervous system development|insulin receptor signaling pathway|animal organ morphogenesis|SWI/SNF complex|prostate gland development|negative regulation of proteasomal ubiquitin-dependent protein catabolic process|ATP-dependent chromatin remodeling|positive re…	ko04714,ko05225	Thermogenesis|Hepatocellular carcinoma
RBBP6	1.02806e-12	0.103109	0.357	0.441	2.77174e-08	1	0.81	ENSBGRG00000021542	protein_coding	PREDICTED: E3 ubiquitin-protein ligase RBBP6 isoform X1		GO:0000209,GO:0001701,GO:0003723,GO:0004842,GO:0005694,GO:0005730,GO:0005815,GO:0005829,GO:0006260,GO:0006275,GO:0006397,GO:0006511,GO:0006974,GO:0008270,GO:0016607,GO:0019901,GO:0032991,GO:0035264,GO:0048568,GO:0061053,GO:0061630	protein polyubiquitination|in utero embryonic development|RNA binding|ubiquitin-protein transferase activity|chromosome|nucleolus|microtubule organizing center|cytosol|DNA replication|regulation of DNA replication|mRNA processing|ubiquitin-dependent protein catabolic process|cellular response to DNA damage stimulus|zinc ion binding|nuclear speck|protein kinase binding|protein-containing complex|m…
HLTF	1.09882e-12	0.266218	0.302	0.309	2.96252e-08	1	0.977	ENSBGRG00000018610	protein_coding	helicase-like transcription factor isoform X1	MYB
ENSBGRG00000000144	1.12047e-12	0.00381077	0.175	0.273	3.02089e-08	1	0.641	ENSBGRG00000000144	protein_coding	ATP synthase subunit O, mitochondrial		GO:0005753,GO:0015986,GO:0043209,GO:0046933	mitochondrial proton-transporting ATP synthase complex|ATP synthesis coupled proton transport|myelin sheath|proton-transporting ATP synthase activity, rotational mechanism	ko00190,ko04714,ko05010,ko05012,ko05016	Oxidative phosphorylation|Thermogenesis|Alzheimer disease|Parkinson disease|Huntington disease
NDUFB10	1.25868e-12	0.195681	0.295	0.34	3.39352e-08	1	0.868	ENSBGRG00000025973	protein_coding	NADH dehydrogenase		GO:0005747,GO:0032981,GO:0055114	mitochondrial respiratory chain complex I|mitochondrial respiratory chain complex I assembly|oxidation-reduction process	ko00190,ko04714,ko04723,ko04932,ko05010,ko05012,ko05016	Oxidative phosphorylation|Thermogenesis|Retrograde endocannabinoid signaling|Non-alcoholic fatty liver disease (NAFLD)|Alzheimer disease|Parkinson disease|Huntington disease
PARP1	1.26876e-12	0.184925	0.283	0.3	3.42069e-08	1	0.943	ENSBGRG00000005223	protein_coding	TPA: poly	Others	GO:0003677,GO:0003950,GO:0005634,GO:0005635,GO:0005730,GO:0006302,GO:0006471,GO:0006974,GO:0008270,GO:0010613,GO:0018312,GO:0051287,GO:0070212,GO:0090734,GO:1990404,GO:1990966	DNA binding|NAD+ ADP-ribosyltransferase activity|nucleus|nuclear envelope|nucleolus|double-strand break repair|protein ADP-ribosylation|cellular response to DNA damage stimulus|zinc ion binding|positive regulation of cardiac muscle hypertrophy|peptidyl-serine ADP-ribosylation|NAD binding|protein poly-ADP-ribosylation|site of DNA damage|protein ADP-ribosylase activity|ATP generation from poly-ADP-…	ko03410,ko04064,ko04210,ko04212,ko04214,ko04217	Base excision repair|NF-kappa B signaling pathway|Apoptosis|Longevity regulating pathway - worm|Apoptosis - fly|Necroptosis
ANKRD12	1.27911e-12	0.31485	0.492	0.481	3.4486e-08	1	1.023	ENSBGRG00000024894	protein_coding	PREDICTED: ankyrin repeat domain-containing protein 12 isoform X1	Others	GO:0005654,GO:0005829	nucleoplasm|cytosol
ATP5F1A	1.30422e-12	0.226138	0.295	0.345	3.51631e-08	1	0.855	ENSBGRG00000018791	protein_coding	ATP synthase subunit alpha, mitochondrial isoform X1		GO:0000275,GO:0005524,GO:0005753,GO:0005886,GO:0006754,GO:0006979,GO:0015986,GO:0022900,GO:0043531,GO:0046034,GO:0046933	mitochondrial proton-transporting ATP synthase complex, catalytic core F(1)|ATP binding|mitochondrial proton-transporting ATP synthase complex|plasma membrane|ATP biosynthetic process|response to oxidative stress|ATP synthesis coupled proton transport|electron transport chain|ADP binding|ATP metabolic process|proton-transporting ATP synthase activity, rotational mechanism	ko00190,ko04714,ko05010,ko05012,ko05016	Oxidative phosphorylation|Thermogenesis|Alzheimer disease|Parkinson disease|Huntington disease
ENSBGRG00000001042	1.4753e-12	0.514978	0.323	0.238	3.97755e-08	1	1.357	ENSBGRG00000001042	protein_coding	PREDICTED: LOW QUALITY PROTEIN: glyceraldehyde-3-phosphate dehydrogenase		GO:0000226,GO:0004365,GO:0005634,GO:0005737,GO:0005811,GO:0005829,GO:0005886,GO:0006006,GO:0006096,GO:0008017,GO:0015630,GO:0017148,GO:0019828,GO:0031965,GO:0035605,GO:0035606,GO:0042802,GO:0050661,GO:0050715,GO:0050821,GO:0050832,GO:0051287,GO:0051402,GO:0051873,GO:0052501,GO:0061844,GO:0071346,GO:0097452,GO:0097718,GO:0098850,GO:0099162,GO:1990904	microtubule cytoskeleton organization|glyceraldehyde-3-phosphate dehydrogenase (NAD+) (phosphorylating) activity|nucleus|cytoplasm|lipid droplet|cytosol|plasma membrane|glucose metabolic process|glycolytic process|microtubule binding|microtubule cytoskeleton|negative regulation of translation|aspartic-type endopeptidase inhibitor activity|nuclear membrane|peptidyl-cysteine S-nitrosylase activity|…	ko00010,ko04066,ko05010,ko05130,ko05132	Glycolysis / Gluconeogenesis|HIF-1 signaling pathway|Alzheimer disease|Pathogenic Escherichia coli infection|Salmonella infection
RPL12	1.74592e-12	0.32166	0.766	0.686	4.70717e-08	1	1.117	ENSBGRG00000004793	protein_coding	PREDICTED: 60S ribosomal protein L12 isoform X2		GO:0000027,GO:0000184,GO:0003723,GO:0003735,GO:0005730,GO:0005829,GO:0005925,GO:0006412,GO:0006413,GO:0006614,GO:0014069,GO:0016020,GO:0019843,GO:0022625,GO:0070062	ribosomal large subunit assembly|nuclear-transcribed mRNA catabolic process, nonsense-mediated decay|RNA binding|structural constituent of ribosome|nucleolus|cytosol|focal adhesion|translation|translational initiation|SRP-dependent cotranslational protein targeting to membrane|postsynaptic density|membrane|rRNA binding|cytosolic large ribosomal subunit|extracellular exosome	ko03010	Ribosome
DSTN	1.78498e-12	0.0496841	0.249	0.342	4.81248e-08	1	0.728	ENSBGRG00000004466	protein_coding	unnamed protein product, partial		GO:0003779,GO:0005737,GO:0030042,GO:0030836,GO:0030864,GO:0051014	actin binding|cytoplasm|actin filament depolymerization|positive regulation of actin filament depolymerization|cortical actin cytoskeleton|actin filament severing
PRRC2C	2.0637e-12	0.191628	0.378	0.411	5.56393e-08	1	0.92	ENSBGRG00000006273	protein_coding	PREDICTED: protein PRRC2C isoform X2		GO:0002244,GO:0003723,GO:0005829,GO:0008022,GO:0016020	hematopoietic progenitor cell differentiation|RNA binding|cytosol|protein C-terminus binding|membrane
ENSBGRG00000010946	2.11944e-12	0.761798	0.335	0.234	5.71423e-08	1	1.432	ENSBGRG00000010946	protein_coding	PREDICTED: C-C motif chemokine 4		GO:0002548,GO:0005615,GO:0006954,GO:0007186,GO:0008009,GO:0030593,GO:0035690,GO:0043547,GO:0048020,GO:0048245,GO:0048247,GO:0070098,GO:0070374,GO:0071346,GO:0071347,GO:0071356	monocyte chemotaxis|extracellular space|inflammatory response|G protein-coupled receptor signaling pathway|chemokine activity|neutrophil chemotaxis|cellular response to drug|positive regulation of GTPase activity|CCR chemokine receptor binding|eosinophil chemotaxis|lymphocyte chemotaxis|chemokine-mediated signaling pathway|positive regulation of ERK1 and ERK2 cascade|cellular response to interfer…	ko04060,ko04061,ko04062,ko04064,ko04620,ko04623,ko05163	Cytokine-cytokine receptor interaction|Viral protein interaction with cytokine and cytokine receptor|Chemokine signaling pathway|NF-kappa B signaling pathway|Toll-like receptor signaling pathway|Cytosolic DNA-sensing pathway|Human cytomegalovirus infection
PNRC1	2.42454e-12	0.467179	0.342	0.267	6.53679e-08	1	1.281	ENSBGRG00000023280	protein_coding	proline-rich nuclear receptor coactivator 1		GO:0005634	nucleus
ENSBGRG00000008529	2.8155e-12	0.178042	0.449	0.485	7.59088e-08	1	0.926	ENSBGRG00000008529	protein_coding	RPS27 protein				ko03010	Ribosome
ENSBGRG00000014439	3.51776e-12	0.0477286	0.194	0.3	9.48424e-08	1	0.647	ENSBGRG00000014439	protein_coding	60S ribosomal protein L26-like 1		GO:0002181,GO:0003723,GO:0003735,GO:0022625,GO:0042273,GO:0070062	cytoplasmic translation|RNA binding|structural constituent of ribosome|cytosolic large ribosomal subunit|ribosomal large subunit biogenesis|extracellular exosome	ko03010	Ribosome
CCL5	3.59207e-12	0.554835	0.394	0.264	9.68458e-08	1	1.492	ENSBGRG00000023713	protein_coding	PREDICTED: C-C motif chemokine 5		GO:0000165,GO:0002548,GO:0004435,GO:0004672,GO:0005615,GO:0005737,GO:0006816,GO:0006874,GO:0006887,GO:0006954,GO:0007159,GO:0007186,GO:0007267,GO:0008009,GO:0009615,GO:0009636,GO:0010759,GO:0010820,GO:0014068,GO:0014911,GO:0016004,GO:0030298,GO:0030593,GO:0031328,GO:0031584,GO:0031663,GO:0031726,GO:0031729,GO:0031730,GO:0033634,GO:0034112,GO:0042056,GO:0042102,GO:0042119,GO:0042531,GO:0042803,GO:…	MAPK cascade|monocyte chemotaxis|phosphatidylinositol phospholipase C activity|protein kinase activity|extracellular space|cytoplasm|calcium ion transport|cellular calcium ion homeostasis|exocytosis|inflammatory response|leukocyte cell-cell adhesion|G protein-coupled receptor signaling pathway|cell-cell signaling|chemokine activity|response to virus|response to toxic substance|positive regulation…	ko04060,ko04061,ko04062,ko04620,ko04621,ko04623,ko04668,ko05020,ko05120,ko05131,ko05142,ko05163,ko05164,ko05168,ko05323	Cytokine-cytokine receptor interaction|Viral protein interaction with cytokine and cytokine receptor|Chemokine signaling pathway|Toll-like receptor signaling pathway|NOD-like receptor signaling pathway|Cytosolic DNA-sensing pathway|TNF signaling pathway|Prion diseases|Epithelial cell signaling in Helicobacter pylori infection|Shigellosis|Chagas disease (American trypanosomiasis)|Human cytomegalov…
SRSF11	3.73982e-12	0.00628157	0.185	0.292	1.00829e-07	1	0.634	ENSBGRG00000007267	protein_coding	serine/arginine-rich splicing factor 11 isoform X2		GO:0000398,GO:0003723,GO:0005634,GO:0005654,GO:0006397,GO:0006405,GO:0006406,GO:0008380,GO:0016607,GO:0031124	mRNA splicing, via spliceosome|RNA binding|nucleus|nucleoplasm|mRNA processing|RNA export from nucleus|mRNA export from nucleus|RNA splicing|nuclear speck|mRNA 3'-end processing
ATRX	3.87593e-12	0.377577	0.314	0.266	1.04499e-07	1	1.18	ENSBGRG00000016038	protein_coding	PREDICTED: transcriptional regulator ATRX isoform X1	MYB	GO:0003677,GO:0003682,GO:0004386,GO:0005524,GO:0006281,GO:0006334,GO:0006336,GO:0006338,GO:0010571,GO:0016605,GO:0030330,GO:0031297,GO:0031933,GO:0032206,GO:0042393,GO:0045944,GO:0046872,GO:0072711,GO:1900112,GO:1901581	DNA binding|chromatin binding|helicase activity|ATP binding|DNA repair|nucleosome assembly|DNA replication-independent nucleosome assembly|chromatin remodeling|positive regulation of nuclear cell cycle DNA replication|PML body|DNA damage response, signal transduction by p53 class mediator|replication fork processing|telomeric heterochromatin|positive regulation of telomere maintenance|histone bin…
BRD2	4.09507e-12	0.116675	0.314	0.382	1.10407e-07	1	0.822	ENSBGRG00000021629	protein_coding	PREDICTED: bromodomain-containing protein 2 isoform X1	AF-4	GO:0003682,GO:0005737,GO:0006334,GO:0006357,GO:0016607,GO:0070577	chromatin binding|cytoplasm|nucleosome assembly|regulation of transcription by RNA polymerase II|nuclear speck|lysine-acetylated histone binding
CAPNS1	4.23537e-12	0.0691511	0.329	0.406	1.1419e-07	1	0.81	ENSBGRG00000019028	protein_coding	PREDICTED: calpain small subunit 1 isoform X1		GO:0004198,GO:0005509,GO:0005829,GO:0005886	calcium-dependent cysteine-type endopeptidase activity|calcium ion binding|cytosol|plasma membrane	ko05131	Shigellosis
RPL26	4.30771e-12	0.123316	0.729	0.789	1.1614e-07	1	0.924	ENSBGRG00000026699	protein_coding	PREDICTED: 60S ribosomal protein L26				ko03010	Ribosome
PRPF4B	4.40179e-12	0.414395	0.32	0.269	1.18677e-07	1	1.19	ENSBGRG00000008304	protein_coding	PREDICTED: serine/threonine-protein kinase PRP4 homolog		GO:0004672,GO:0004674,GO:0005524,GO:0005634,GO:0005694,GO:0006397,GO:0006468,GO:0008380,GO:0016607,GO:0071013	protein kinase activity|protein serine/threonine kinase activity|ATP binding|nucleus|chromosome|mRNA processing|protein phosphorylation|RNA splicing|nuclear speck|catalytic step 2 spliceosome
HNRNPU	4.68754e-12	0.0438405	0.354	0.444	1.26381e-07	1	0.797	ENSBGRG00000007853	protein_coding	HNRNPU protein		GO:0000122,GO:0000228,GO:0000381,GO:0000398,GO:0000776,GO:0000777,GO:0000922,GO:0000978,GO:0000993,GO:0001097,GO:0001649,GO:0003677,GO:0003682,GO:0003690,GO:0003697,GO:0003714,GO:0003723,GO:0003725,GO:0003727,GO:0003730,GO:0003779,GO:0005524,GO:0005634,GO:0005654,GO:0005697,GO:0005813,GO:0006325,GO:0006396,GO:0007049,GO:0007346,GO:0008143,GO:0009048,GO:0009986,GO:0016020,GO:0016070,GO:0016363,GO:…	negative regulation of transcription by RNA polymerase II|nuclear chromosome|regulation of alternative mRNA splicing, via spliceosome|mRNA splicing, via spliceosome|kinetochore|condensed chromosome kinetochore|spindle pole|RNA polymerase II proximal promoter sequence-specific DNA binding|RNA polymerase II complex binding|TFIIH-class transcription factor complex binding|osteoblast differentiation|…
RPL29	4.81563e-12	0.288533	0.634	0.616	1.29834e-07	1	1.029	ENSBGRG00000026033	protein_coding	60S ribosomal protein L29, partial		GO:0002181,GO:0003735,GO:0022625	cytoplasmic translation|structural constituent of ribosome|cytosolic large ribosomal subunit	ko03010	Ribosome
ENSBGRG00000007092	5.69159e-12	0.244372	0.726	0.612	1.53451e-07	1	1.186	ENSBGRG00000007092	protein_coding	PREDICTED: high mobility group protein B1 isoform X2	HMG	GO:0000790,GO:0002218,GO:0005737,GO:0006310,GO:0006338,GO:0006357,GO:0008134,GO:0008301,GO:0010469,GO:0010508,GO:0032502,GO:0032755,GO:0032760,GO:0045089,GO:0045944,GO:0050716,GO:0050718,GO:0060326,GO:0070374,GO:1901224,GO:1902741	nuclear chromatin|activation of innate immune response|cytoplasm|DNA recombination|chromatin remodeling|regulation of transcription by RNA polymerase II|transcription factor binding|DNA binding, bending|regulation of signaling receptor activity|positive regulation of autophagy|developmental process|positive regulation of interleukin-6 production|positive regulation of tumor necrosis factor produc…	ko03410,ko04140,ko04217	Base excision repair|Autophagy - animal|Necroptosis
ENSBGRG00000024351	6.1759e-12	0.276807	0.852	0.819	1.66508e-07	1	1.04	ENSBGRG00000024351	protein_coding	ribosomal protein S11		GO:0000184,GO:0003723,GO:0003735,GO:0005654,GO:0005730,GO:0005737,GO:0005829,GO:0005840,GO:0005925,GO:0006412,GO:0006413,GO:0006614,GO:0016020,GO:0019843,GO:0022627,GO:0070062	nuclear-transcribed mRNA catabolic process, nonsense-mediated decay|RNA binding|structural constituent of ribosome|nucleoplasm|nucleolus|cytoplasm|cytosol|ribosome|focal adhesion|translation|translational initiation|SRP-dependent cotranslational protein targeting to membrane|membrane|rRNA binding|cytosolic small ribosomal subunit|extracellular exosome	ko03010	Ribosome
ENSBGRG00000017959	6.21039e-12	0.468287	0.28	0.222	1.67438e-07	1	1.261	ENSBGRG00000017959	protein_coding	retinoic acid receptor responder protein 2 isoform X1		GO:0001523,GO:0001701,GO:0001934,GO:0005102,GO:0005576,GO:0005615,GO:0006935,GO:0006954,GO:0008286,GO:0010759,GO:0019732,GO:0030154,GO:0031012,GO:0045087,GO:0045600,GO:0046626,GO:0048566,GO:0050829,GO:0050830,GO:0050921,GO:0050994,GO:0061760,GO:2001275	retinoid metabolic process|in utero embryonic development|positive regulation of protein phosphorylation|signaling receptor binding|extracellular region|extracellular space|chemotaxis|inflammatory response|insulin receptor signaling pathway|positive regulation of macrophage chemotaxis|antifungal humoral response|cell differentiation|extracellular matrix|innate immune response|positive regulation …
ENSBGRG00000023638	6.31444e-12	0.0878233	0.483	0.587	1.70244e-07	1	0.823	ENSBGRG00000023638	protein_coding	heterogeneous nuclear ribonucleoprotein D-like isoform X1	CSD	GO:0003690,GO:0003697,GO:0003723,GO:0005634,GO:0005654,GO:0005681,GO:0005829,GO:0006396,GO:0008143,GO:0010468,GO:0034046,GO:0035722,GO:0043565,GO:1990837,GO:1990904	double-stranded DNA binding|single-stranded DNA binding|RNA binding|nucleus|nucleoplasm|spliceosomal complex|cytosol|RNA processing|poly(A) binding|regulation of gene expression|poly(G) binding|interleukin-12-mediated signaling pathway|sequence-specific DNA binding|sequence-specific double-stranded DNA binding|ribonucleoprotein complex
YWHAZ	7.22461e-12	0.067086	0.271	0.352	1.94783e-07	1	0.77	ENSBGRG00000009704	protein_coding	YWHAZ protein, partial		GO:0019904,GO:0042470	protein domain specific binding|melanosome	ko04013,ko04110,ko04114,ko04151,ko04212,ko04390,ko04391,ko05160,ko05161,ko05203	MAPK signaling pathway - fly|Cell cycle|Oocyte meiosis|PI3K-Akt signaling pathway|Longevity regulating pathway - worm|Hippo signaling pathway|Hippo signaling pathway - fly|Hepatitis C|Hepatitis B|Viral carcinogenesis
ENSBGRG00000000174	8.37912e-12	0.128331	0.255	0.294	2.25909e-07	1	0.867	ENSBGRG00000000174	protein_coding	deleted in azoospermia-like transcript variant 2		GO:0001556,GO:0003730,GO:0005622,GO:0005634,GO:0005737,GO:0005844,GO:0007147,GO:0007275,GO:0007281,GO:0007283,GO:0008494,GO:0032991,GO:0042802,GO:0045836,GO:0045948	oocyte maturation|mRNA 3'-UTR binding|intracellular|nucleus|cytoplasm|polysome|female meiosis II|multicellular organism development|germ cell development|spermatogenesis|translation activator activity|protein-containing complex|identical protein binding|positive regulation of meiotic nuclear division|positive regulation of translational initiation
ENSBGRG00000024585	8.89575e-12	0.109901	0.271	0.318	2.39838e-07	1	0.852	ENSBGRG00000024585	protein_coding	PREDICTED: coiled-coil-helix-coiled-coil-helix domain-containing protein 2		GO:0005634,GO:0005739,GO:0005758,GO:0007005,GO:0008134,GO:0043565,GO:0045944,GO:1900037	nucleus|mitochondrion|mitochondrial intermembrane space|mitochondrion organization|transcription factor binding|sequence-specific DNA binding|positive regulation of transcription by RNA polymerase II|regulation of cellular response to hypoxia
DUSP1	1.21596e-11	0.524826	0.314	0.207	3.27835e-07	1	1.517	ENSBGRG00000015028	protein_coding	TPA: dual specificity phosphatase 1
RBM25	1.24831e-11	0.231052	0.302	0.327	3.36558e-07	1	0.924	ENSBGRG00000014814	protein_coding	RBM25 protein		GO:0000381,GO:0003723,GO:0003729,GO:0005737,GO:0006397,GO:0008380,GO:0016607,GO:0042981	regulation of alternative mRNA splicing, via spliceosome|RNA binding|mRNA binding|cytoplasm|mRNA processing|RNA splicing|nuclear speck|regulation of apoptotic process	ko03040	Spliceosome
SBNO1	1.37262e-11	0.0760553	0.314	0.41	3.70073e-07	1	0.766	ENSBGRG00000004044	protein_coding	PREDICTED: protein strawberry notch homolog 1 isoform X1		GO:0005634,GO:0006355	nucleus|regulation of transcription, DNA-templated
ENSBGRG00000019986	1.44318e-11	0.0194364	0.197	0.289	3.89095e-07	1	0.682	ENSBGRG00000019986	protein_coding	RNA-binding protein with serine-rich domain 1		GO:0000184,GO:0000381,GO:0000398,GO:0003730,GO:0005654,GO:0005737,GO:0008380,GO:0016607,GO:0043065,GO:0048025,GO:0061574	nuclear-transcribed mRNA catabolic process, nonsense-mediated decay|regulation of alternative mRNA splicing, via spliceosome|mRNA splicing, via spliceosome|mRNA 3'-UTR binding|nucleoplasm|cytoplasm|RNA splicing|nuclear speck|positive regulation of apoptotic process|negative regulation of mRNA splicing, via spliceosome|ASAP complex	ko03013,ko03015	RNA transport|mRNA surveillance pathway
IGFBP6	1.49592e-11	0.22596	0.323	0.322	4.03315e-07	1	1.003	ENSBGRG00000002440	protein_coding	TPA: insulin-like growth factor-binding protein 6 precursor		GO:0001558,GO:0001968,GO:0005615,GO:0031994,GO:0031995	regulation of cell growth|fibronectin binding|extracellular space|insulin-like growth factor I binding|insulin-like growth factor II binding
KPNB1	1.54807e-11	0.042379	0.169	0.251	4.17374e-07	1	0.673	ENSBGRG00000018571	protein_coding	PREDICTED: importin subunit beta-1		GO:0000060,GO:0003723,GO:0005576,GO:0005635,GO:0005643,GO:0005654,GO:0005737,GO:0005829,GO:0006309,GO:0006606,GO:0006607,GO:0006610,GO:0007079,GO:0007080,GO:0008139,GO:0008270,GO:0008536,GO:0008565,GO:0010494,GO:0016020,GO:0019054,GO:0019899,GO:0019904,GO:0030953,GO:0031291,GO:0031965,GO:0034399,GO:0035580,GO:0040001,GO:0043312,GO:0043657,GO:0045184,GO:0045540,GO:0051879,GO:0070062,GO:0071782,GO:…	protein import into nucleus, translocation|RNA binding|extracellular region|nuclear envelope|nuclear pore|nucleoplasm|cytoplasm|cytosol|apoptotic DNA fragmentation|protein import into nucleus|NLS-bearing protein import into nucleus|ribosomal protein import into nucleus|mitotic chromosome movement towards spindle pole|mitotic metaphase plate congression|nuclear localization sequence binding|zinc i…	ko03013	RNA transport
PNISR	1.62353e-11	0.269753	0.286	0.284	4.3772e-07	1	1.007	ENSBGRG00000026524	protein_coding	PREDICTED: arginine/serine-rich protein PNISR isoform X1		GO:0003723,GO:0005829,GO:0016607	RNA binding|cytosol|nuclear speck
EZR	1.67271e-11	0.376654	0.302	0.243	4.5098e-07	1	1.243	ENSBGRG00000026603	protein_coding	PREDICTED: ezrin		GO:0000122,GO:0001650,GO:0001772,GO:0001931,GO:0001951,GO:0003376,GO:0005768,GO:0005829,GO:0005884,GO:0005902,GO:0005903,GO:0005925,GO:0005938,GO:0007159,GO:0008017,GO:0008022,GO:0008360,GO:0010628,GO:0010737,GO:0015629,GO:0016323,GO:0016324,GO:0019898,GO:0022614,GO:0030033,GO:0030175,GO:0030953,GO:0031528,GO:0031532,GO:0031623,GO:0032532,GO:0032587,GO:0032991,GO:0034236,GO:0034237,GO:0034629,GO:…	negative regulation of transcription by RNA polymerase II|fibrillar center|immunological synapse|uropod|intestinal D-glucose absorption|sphingosine-1-phosphate receptor signaling pathway|endosome|cytosol|actin filament|microvillus|brush border|focal adhesion|cell cortex|leukocyte cell-cell adhesion|microtubule binding|protein C-terminus binding|regulation of cell shape|positive regulation of gene…
ENSBGRG00000026583	1.83058e-11	0.477366	0.409	0.312	4.93541e-07	1	1.311	ENSBGRG00000026583	protein_coding	ADIRF
ENSBGRG00000001269	1.95653e-11	0.551177	0.385	0.272	5.27501e-07	1	1.415	ENSBGRG00000001269	protein_coding	growth arrest and DNA damage-inducible protein GADD45 beta isoform X1		GO:0000185,GO:0000186,GO:0005634,GO:0005737,GO:0006469,GO:0006915,GO:0007275,GO:0030154,GO:0043065,GO:0046330,GO:0051726,GO:1900745	activation of MAPKKK activity|activation of MAPKK activity|nucleus|cytoplasm|negative regulation of protein kinase activity|apoptotic process|multicellular organism development|cell differentiation|positive regulation of apoptotic process|positive regulation of JNK cascade|regulation of cell cycle|positive regulation of p38MAPK cascade
ENSBGRG00000003401	2.15148e-11	0.255994	0.298	0.327	5.80061e-07	1	0.911	ENSBGRG00000003401	protein_coding	prostaglandin E synthase 3		GO:0000723,GO:0000781,GO:0001516,GO:0003720,GO:0005634,GO:0005654,GO:0005697,GO:0005737,GO:0005829,GO:0006457,GO:0006805,GO:0007004,GO:0007165,GO:0019371,GO:0032991,GO:0042327,GO:0050220,GO:0050821,GO:0051082,GO:0051085,GO:0051087,GO:0051131,GO:0051879,GO:0051973,GO:0070182,GO:0101031,GO:1900034,GO:1905323	telomere maintenance|chromosome, telomeric region|prostaglandin biosynthetic process|telomerase activity|nucleus|nucleoplasm|telomerase holoenzyme complex|cytoplasm|cytosol|protein folding|xenobiotic metabolic process|telomere maintenance via telomerase|signal transduction|cyclooxygenase pathway|protein-containing complex|positive regulation of phosphorylation|prostaglandin-E synthase activity|pr…	ko00590	Arachidonic acid metabolism
DST	2.16725e-11	0.363822	0.348	0.309	5.84311e-07	1	1.126	ENSBGRG00000024977	protein_coding	dystonin isoform X23	Homeobox	GO:0000226,GO:0003779,GO:0005178,GO:0005198,GO:0005509,GO:0005604,GO:0005634,GO:0005635,GO:0005737,GO:0005789,GO:0005829,GO:0005882,GO:0005925,GO:0005938,GO:0007010,GO:0007155,GO:0007229,GO:0008017,GO:0008022,GO:0008090,GO:0009611,GO:0009925,GO:0015629,GO:0015630,GO:0016020,GO:0016021,GO:0030011,GO:0030018,GO:0030056,GO:0030424,GO:0031122,GO:0031252,GO:0031410,GO:0031581,GO:0031673,GO:0035371,GO:…	microtubule cytoskeleton organization|actin binding|integrin binding|structural molecule activity|calcium ion binding|basement membrane|nucleus|nuclear envelope|cytoplasm|endoplasmic reticulum membrane|cytosol|intermediate filament|focal adhesion|cell cortex|cytoskeleton organization|cell adhesion|integrin-mediated signaling pathway|microtubule binding|protein C-terminus binding|retrograde axonal…
ARGLU1	2.21602e-11	0.0198574	0.246	0.325	5.97462e-07	1	0.757	ENSBGRG00000004158	protein_coding	ARGLU1 isoform 3
CIRBP	2.55335e-11	0.194118	0.418	0.43	6.88409e-07	1	0.972	ENSBGRG00000014572	protein_coding	PREDICTED: cold-inducible RNA-binding protein isoform X1	CSD	GO:0003723,GO:0003730,GO:0005634,GO:0005654,GO:0005681,GO:0005730,GO:0005737,GO:0008266,GO:0009409,GO:0009411,GO:0010494,GO:0030371,GO:0034063,GO:0045727,GO:0048026,GO:0048255,GO:0070181,GO:1990904	RNA binding|mRNA 3'-UTR binding|nucleus|nucleoplasm|spliceosomal complex|nucleolus|cytoplasm|poly(U) RNA binding|response to cold|response to UV|cytoplasmic stress granule|translation repressor activity|stress granule assembly|positive regulation of translation|positive regulation of mRNA splicing, via spliceosome|mRNA stabilization|small ribosomal subunit rRNA binding|ribonucleoprotein complex
SF3B1	2.69607e-11	0.208674	0.311	0.353	7.26888e-07	1	0.881	ENSBGRG00000000604	protein_coding	PREDICTED: splicing factor 3B subunit 1 isoform X1		GO:0000245,GO:0000375,GO:0000398,GO:0003723,GO:0003729,GO:0005634,GO:0005654,GO:0005681,GO:0005686,GO:0005689,GO:0016607,GO:0034693,GO:0045815,GO:0071004,GO:0071005,GO:0071013	spliceosomal complex assembly|RNA splicing, via transesterification reactions|mRNA splicing, via spliceosome|RNA binding|mRNA binding|nucleus|nucleoplasm|spliceosomal complex|U2 snRNP|U12-type spliceosomal complex|nuclear speck|U11/U12 snRNP|positive regulation of gene expression, epigenetic|U2-type prespliceosome|U2-type precatalytic spliceosome|catalytic step 2 spliceosome	ko03040	Spliceosome
DDX17	2.70001e-11	0.137584	0.234	0.287	7.27949e-07	1	0.815	ENSBGRG00000002557	protein_coding	Putative ATP-dependent RNA helicase DDX17, partial		GO:0000380,GO:0000381,GO:0001837,GO:0003713,GO:0003723,GO:0003724,GO:0005524,GO:0005634,GO:0005654,GO:0005730,GO:0005829,GO:0006357,GO:0006364,GO:0006396,GO:0008186,GO:0010586,GO:0016020,GO:0016607,GO:0030520,GO:0030521,GO:0031047,GO:0045445,GO:0045944,GO:0051607,GO:2001014	alternative mRNA splicing, via spliceosome|regulation of alternative mRNA splicing, via spliceosome|epithelial to mesenchymal transition|transcription coactivator activity|RNA binding|RNA helicase activity|ATP binding|nucleus|nucleoplasm|nucleolus|cytosol|regulation of transcription by RNA polymerase II|rRNA processing|RNA processing|RNA-dependent ATPase activity|miRNA metabolic process|membrane|…
PHF3	2.78069e-11	0.165002	0.295	0.345	7.49701e-07	1	0.855	ENSBGRG00000022995	protein_coding	PHD finger protein 3, partial		GO:0006351,GO:0007275,GO:0046872	transcription, DNA-templated|multicellular organism development|metal ion binding
SPTBN1	3.71389e-11	0.226809	0.505	0.483	1.0013e-06	1	1.046	ENSBGRG00000015284	protein_coding	spectrin beta chain, non-erythrocytic 1	Homeobox	GO:0000165,GO:0000281,GO:0003723,GO:0003779,GO:0005088,GO:0005200,GO:0005516,GO:0005543,GO:0005730,GO:0005737,GO:0005829,GO:0006888,GO:0007009,GO:0007182,GO:0007411,GO:0008091,GO:0014069,GO:0014731,GO:0030506,GO:0030673,GO:0031430,GO:0032437,GO:0032991,GO:0043001,GO:0044877,GO:0045296,GO:0051020,GO:0051693,GO:0060390,GO:0070062,GO:0071709,GO:0072659,GO:0098978,GO:1900042,GO:1903076,GO:1903078	MAPK cascade|mitotic cytokinesis|RNA binding|actin binding|Ras guanyl-nucleotide exchange factor activity|structural constituent of cytoskeleton|calmodulin binding|phospholipid binding|nucleolus|cytoplasm|cytosol|ER to Golgi vesicle-mediated transport|plasma membrane organization|common-partner SMAD protein phosphorylation|axon guidance|spectrin|postsynaptic density|spectrin-associated cytoskelet…
NR4A2	4.12197e-11	0.495416	0.274	0.191	1.11132e-06	1	1.435	ENSBGRG00000007951	protein_coding	nuclear receptor subfamily 4 group A member 2 isoform X1	NGFIB-like	GO:0000122,GO:0000977,GO:0000978,GO:0000981,GO:0001077,GO:0001666,GO:0001764,GO:0001975,GO:0003677,GO:0003707,GO:0004879,GO:0005634,GO:0005654,GO:0005667,GO:0005737,GO:0006351,GO:0006367,GO:0007165,GO:0008013,GO:0008270,GO:0008344,GO:0009791,GO:0016607,GO:0021952,GO:0021953,GO:0021986,GO:0031668,GO:0034599,GO:0035259,GO:0042053,GO:0042416,GO:0042551,GO:0042803,GO:0043085,GO:0043524,GO:0043565,GO:…	negative regulation of transcription by RNA polymerase II|RNA polymerase II regulatory region sequence-specific DNA binding|RNA polymerase II proximal promoter sequence-specific DNA binding|DNA-binding transcription factor activity, RNA polymerase II-specific|proximal promoter DNA-binding transcription activator activity, RNA polymerase II-specific|response to hypoxia|neuron migration|response to…	ko04925,ko04928	Aldosterone synthesis and secretion|Parathyroid hormone synthesis, secretion and action
ENSBGRG00000019521	4.46456e-11	0.296061	0.483	0.385	1.20369e-06	1	1.255	ENSBGRG00000019521	protein_coding	PREDICTED: protein phosphatase 1 regulatory subunit 15A		GO:0000164,GO:0005737,GO:0005741,GO:0005783,GO:0005789,GO:0006417,GO:0006915,GO:0019888,GO:0032516,GO:0034976	protein phosphatase type 1 complex|cytoplasm|mitochondrial outer membrane|endoplasmic reticulum|endoplasmic reticulum membrane|regulation of translation|apoptotic process|protein phosphatase regulator activity|positive regulation of phosphoprotein phosphatase activity|response to endoplasmic reticulum stress	ko04141	Protein processing in endoplasmic reticulum
ENSBGRG00000005629	4.72069e-11	0.248576	0.486	0.458	1.27275e-06	1	1.061	ENSBGRG00000005629	protein_coding	TPA: ferritin heavy chain-like		GO:0004322,GO:0005506,GO:0005737,GO:0006880,GO:0006955,GO:0008198,GO:0008199,GO:0008285,GO:0042802,GO:0044754,GO:0048147,GO:0060547,GO:0097286	ferroxidase activity|iron ion binding|cytoplasm|intracellular sequestering of iron ion|immune response|ferrous iron binding|ferric iron binding|negative regulation of cell proliferation|identical protein binding|autolysosome|negative regulation of fibroblast proliferation|negative regulation of necrotic cell death|iron ion import	ko04216,ko04217,ko04978	Ferroptosis|Necroptosis|Mineral absorption
RPS10-NUDT3	4.93661e-11	0.0959255	0.763	0.814	1.33096e-06	1	0.937	--	--	--	--	--	--	--	--
DDIT3	5.17042e-11	0.434332	0.255	0.206	1.394e-06	1	1.238	ENSBGRG00000007918	protein_coding	DNA damage-inducible transcript 3 protein isoform X1	TF_bZIP	GO:0000122,GO:0000978,GO:0001077,GO:0001955,GO:0003677,GO:0005634,GO:0005737,GO:0005770,GO:0006355,GO:0006915,GO:0006983,GO:0006986,GO:0007050,GO:0008140,GO:0016055,GO:0030968,GO:0032757,GO:0032792,GO:0032993,GO:0034976,GO:0035976,GO:0036488,GO:0042594,GO:0042789,GO:0042803,GO:0043161,GO:0043522,GO:0043525,GO:0044324,GO:0045454,GO:0045599,GO:0045662,GO:0045892,GO:0045893,GO:0046982,GO:0051091,GO:…	negative regulation of transcription by RNA polymerase II|RNA polymerase II proximal promoter sequence-specific DNA binding|proximal promoter DNA-binding transcription activator activity, RNA polymerase II-specific|blood vessel maturation|DNA binding|nucleus|cytoplasm|late endosome|regulation of transcription, DNA-templated|apoptotic process|ER overload response|response to unfolded protein|cell …	ko04010,ko04141,ko04210,ko04932,ko05010,ko05202	MAPK signaling pathway|Protein processing in endoplasmic reticulum|Apoptosis|Non-alcoholic fatty liver disease (NAFLD)|Alzheimer disease|Transcriptional misregulation in cancer
ID2	5.465e-11	0.650452	0.295	0.156	1.47342e-06	1	1.891	ENSBGRG00000015396	protein_coding	PREDICTED: DNA-binding protein inhibitor ID-2	bHLH	GO:0000122,GO:0001085,GO:0001656,GO:0001779,GO:0001966,GO:0003149,GO:0003166,GO:0003700,GO:0005634,GO:0005737,GO:0005829,GO:0007623,GO:0008134,GO:0008344,GO:0010628,GO:0010629,GO:0014003,GO:0019216,GO:0021772,GO:0030182,GO:0032922,GO:0032991,GO:0033598,GO:0042752,GO:0043153,GO:0043353,GO:0043392,GO:0043433,GO:0044325,GO:0045475,GO:0045578,GO:0045600,GO:0045648,GO:0045651,GO:0045665,GO:0045668,GO:…	negative regulation of transcription by RNA polymerase II|RNA polymerase II transcription factor binding|metanephros development|natural killer cell differentiation|thigmotaxis|membranous septum morphogenesis|bundle of His development|DNA-binding transcription factor activity|nucleus|cytoplasm|cytosol|circadian rhythm|transcription factor binding|adult locomotory behavior|positive regulation of g…	ko04350,ko04390,ko04550,ko05202	TGF-beta signaling pathway|Hippo signaling pathway|Signaling pathways regulating pluripotency of stem cells|Transcriptional misregulation in cancer
ROCK1	5.56555e-11	0.211665	0.342	0.36	1.50053e-06	1	0.95	ENSBGRG00000017206	protein_coding	Rho-associated protein kinase 1		GO:0000139,GO:0001726,GO:0004674,GO:0005524,GO:0005814,GO:0005856,GO:0005886,GO:0006915,GO:0007266,GO:0017049,GO:0030027,GO:0030036,GO:0032059,GO:0046872,GO:0051451,GO:0051492,GO:0051894,GO:2000114	Golgi membrane|ruffle|protein serine/threonine kinase activity|ATP binding|centriole|cytoskeleton|plasma membrane|apoptotic process|Rho protein signal transduction|GTP-Rho binding|lamellipodium|actin cytoskeleton organization|bleb|metal ion binding|myoblast migration|regulation of stress fiber assembly|positive regulation of focal adhesion assembly|regulation of establishment of cell polarity	ko04022,ko04024,ko04062,ko04071,ko04270,ko04350,ko04360,ko04510,ko04530,ko04611,ko04670,ko04810,ko04921,ko05130,ko05131,ko05135,ko05163,ko05200,ko05205,ko05206	cGMP-PKG signaling pathway|cAMP signaling pathway|Chemokine signaling pathway|Sphingolipid signaling pathway|Vascular smooth muscle contraction|TGF-beta signaling pathway|Axon guidance|Focal adhesion|Tight junction|Platelet activation|Leukocyte transendothelial migration|Regulation of actin cytoskeleton|Oxytocin signaling pathway|Pathogenic Escherichia coli infection|Shigellosis|Yersinia infectio…
SCAF11	6.00042e-11	0.305538	0.283	0.253	1.61777e-06	1	1.119	ENSBGRG00000022234	protein_coding	PREDICTED: protein SCAF11		GO:0000245,GO:0000375,GO:0003723,GO:0005634,GO:0005654,GO:0005730,GO:0006397,GO:0008380,GO:0016604,GO:0046872	spliceosomal complex assembly|RNA splicing, via transesterification reactions|RNA binding|nucleus|nucleoplasm|nucleolus|mRNA processing|RNA splicing|nuclear body|metal ion binding
ENSBGRG00000025044	6.0191e-11	0.166405	0.4	0.423	1.62281e-06	1	0.946	ENSBGRG00000025044	protein_coding	40S ribosomal protein S28		GO:0000028,GO:0000184,GO:0002181,GO:0003723,GO:0003735,GO:0005654,GO:0005829,GO:0006364,GO:0006412,GO:0006413,GO:0006614,GO:0015935,GO:0022627,GO:0030490,GO:0042254,GO:0042274,GO:0042788,GO:0070062,GO:0098556	ribosomal small subunit assembly|nuclear-transcribed mRNA catabolic process, nonsense-mediated decay|cytoplasmic translation|RNA binding|structural constituent of ribosome|nucleoplasm|cytosol|rRNA processing|translation|translational initiation|SRP-dependent cotranslational protein targeting to membrane|small ribosomal subunit|cytosolic small ribosomal subunit|maturation of SSU-rRNA|ribosome biog…	ko03010	Ribosome
ENSBGRG00000025246	6.78988e-11	0.0886184	0.243	0.335	1.83062e-06	1	0.725	ENSBGRG00000025246	protein_coding	PREDICTED: transmembrane protein 147		GO:0005789,GO:0016021,GO:0032991	endoplasmic reticulum membrane|integral component of membrane|protein-containing complex
ACIN1	7.25873e-11	0.0887877	0.185	0.251	1.95703e-06	1	0.737	ENSBGRG00000005584	protein_coding	PREDICTED: apoptotic chromatin condensation inducer in the nucleus		GO:0003676,GO:0003723,GO:0005634,GO:0005654,GO:0005730,GO:0005829,GO:0005886,GO:0006397,GO:0008380,GO:0016607,GO:0016887,GO:0019899,GO:0030218,GO:0030263,GO:0043065,GO:0045657,GO:0048025,GO:0061574	nucleic acid binding|RNA binding|nucleus|nucleoplasm|nucleolus|cytosol|plasma membrane|mRNA processing|RNA splicing|nuclear speck|ATPase activity|enzyme binding|erythrocyte differentiation|apoptotic chromosome condensation|positive regulation of apoptotic process|positive regulation of monocyte differentiation|negative regulation of mRNA splicing, via spliceosome|ASAP complex	ko03013,ko03015,ko03040	RNA transport|mRNA surveillance pathway|Spliceosome
ENSBGRG00000000373	7.4425e-11	0.21865	0.705	0.723	2.00657e-06	1	0.975	ENSBGRG00000000373	protein_coding	60S ribosomal protein L34 isoform X1		GO:0000184,GO:0003723,GO:0003735,GO:0005783,GO:0005829,GO:0006412,GO:0006413,GO:0006614,GO:0022625,GO:0045296,GO:0070062	nuclear-transcribed mRNA catabolic process, nonsense-mediated decay|RNA binding|structural constituent of ribosome|endoplasmic reticulum|cytosol|translation|translational initiation|SRP-dependent cotranslational protein targeting to membrane|cytosolic large ribosomal subunit|cadherin binding|extracellular exosome
ARID4A	7.65532e-11	0.0950754	0.206	0.263	2.06395e-06	1	0.783	ENSBGRG00000006268	protein_coding	TPA: retinoblastoma-binding protein 1-like	ARID	GO:0000981,GO:0003677,GO:0003700,GO:0004407,GO:0005634,GO:0005654,GO:0005829,GO:0005886,GO:0006349,GO:0006357,GO:0006366,GO:0007283,GO:0017053,GO:0034773,GO:0036124,GO:0044212,GO:0045892,GO:0045944,GO:0048821,GO:0080182,GO:0097368	DNA-binding transcription factor activity, RNA polymerase II-specific|DNA binding|DNA-binding transcription factor activity|histone deacetylase activity|nucleus|nucleoplasm|cytosol|plasma membrane|regulation of gene expression by genetic imprinting|regulation of transcription by RNA polymerase II|transcription by RNA polymerase II|spermatogenesis|transcriptional repressor complex|histone H4-K20 t…
MYH9	1.0155e-10	0.56436	0.329	0.221	2.73788e-06	1	1.489	ENSBGRG00000008691	protein_coding	PREDICTED: myosin-9 isoform X1				ko04530,ko05130,ko05132	Tight junction|Pathogenic Escherichia coli infection|Salmonella infection
EIF3K	1.28913e-10	0.0677203	0.246	0.322	3.47562e-06	1	0.764	ENSBGRG00000025829	protein_coding	PREDICTED: eukaryotic translation initiation factor 3 subunit K isoform X1		GO:0001732,GO:0003743,GO:0005634,GO:0005829,GO:0005852,GO:0006413,GO:0006446,GO:0016282,GO:0033290,GO:0043022	formation of cytoplasmic translation initiation complex|translation initiation factor activity|nucleus|cytosol|eukaryotic translation initiation factor 3 complex|translational initiation|regulation of translational initiation|eukaryotic 43S preinitiation complex|eukaryotic 48S preinitiation complex|ribosome binding
ENSBGRG00000013560	1.33976e-10	0.180051	0.714	0.713	3.61214e-06	1	1.001	ENSBGRG00000013560	protein_coding	PREDICTED: guanine nucleotide-binding protein subunit beta-2-like 1 isoform X2	zf-C2H2	GO:0001891,GO:0001934,GO:0005080,GO:0005634,GO:0005654,GO:0005737,GO:0005739,GO:0005829,GO:0006412,GO:0006919,GO:0007049,GO:0007369,GO:0008104,GO:0008200,GO:0008656,GO:0010629,GO:0015935,GO:0016567,GO:0017148,GO:0019899,GO:0019903,GO:0022627,GO:0030178,GO:0030292,GO:0030308,GO:0030332,GO:0030335,GO:0030425,GO:0030496,GO:0030971,GO:0032436,GO:0032464,GO:0032880,GO:0033137,GO:0035556,GO:0035591,GO:…	phagocytic cup|positive regulation of protein phosphorylation|protein kinase C binding|nucleus|nucleoplasm|cytoplasm|mitochondrion|cytosol|translation|activation of cysteine-type endopeptidase activity involved in apoptotic process|cell cycle|gastrulation|protein localization|ion channel inhibitor activity|cysteine-type endopeptidase activator activity involved in apoptotic process|negative regul…
HDGFL3	1.34568e-10	0.0991059	0.277	0.328	3.6281e-06	1	0.845	ENSBGRG00000017033	protein_coding	hypothetical protein H355_007639		GO:0005576,GO:0005634,GO:0005654,GO:0005829,GO:0007026,GO:0008017,GO:0008083,GO:0008283,GO:0015631,GO:0031175,GO:0046785	extracellular region|nucleus|nucleoplasm|cytosol|negative regulation of microtubule depolymerization|microtubule binding|growth factor activity|cell proliferation|tubulin binding|neuron projection development|microtubule polymerization
ENSBGRG00000012167	1.36122e-10	0.206674	0.258	0.268	3.66998e-06	1	0.963	ENSBGRG00000012167	protein_coding	CD81 antigen, partial		GO:0005178,GO:0005887,GO:0007166,GO:0016020,GO:0016323,GO:0031623,GO:0071404	integrin binding|integral component of plasma membrane|cell surface receptor signaling pathway|membrane|basolateral plasma membrane|receptor internalization|cellular response to low-density lipoprotein particle stimulus	ko04662,ko05144,ko05160	B cell receptor signaling pathway|Malaria|Hepatitis C
AKAP12	1.45267e-10	0.312106	0.32	0.312	3.91654e-06	1	1.026	ENSBGRG00000006364	protein_coding	A-kinase anchor protein 12, partial
ENSBGRG00000017422	1.59562e-10	0.275776	0.831	0.786	4.30195e-06	1	1.057	ENSBGRG00000017422	protein_coding	PREDICTED: ubiquitin-40S ribosomal protein S27a		GO:0003735,GO:0005634,GO:0005737,GO:0006412,GO:0016567,GO:0019941,GO:0022627,GO:0031386,GO:0031625,GO:0043209,GO:0046872	structural constituent of ribosome|nucleus|cytoplasm|translation|protein ubiquitination|modification-dependent protein catabolic process|cytosolic small ribosomal subunit|protein tag|ubiquitin protein ligase binding|myelin sheath|metal ion binding
RPL18	1.76522e-10	0.206155	0.809	0.824	4.7592e-06	1	0.982	ENSBGRG00000020732	protein_coding	60S ribosomal protein L18		GO:0002181,GO:0003735,GO:0005791,GO:0022625,GO:0042788	cytoplasmic translation|structural constituent of ribosome|rough endoplasmic reticulum|cytosolic large ribosomal subunit|polysomal ribosome	ko03010	Ribosome
THRAP3	1.92017e-10	0.00385877	0.277	0.334	5.17696e-06	1	0.829	ENSBGRG00000008220	protein_coding	PREDICTED: thyroid hormone receptor-associated protein 3 isoform X1	Others
REV3L	2.33024e-10	0.419845	0.265	0.231	6.28257e-06	1	1.147	ENSBGRG00000011672	protein_coding	DNA polymerase zeta catalytic subunit				ko01524,ko03460	Platinum drug resistance|Fanconi anemia pathway
CCPG1	2.42028e-10	0.00392829	0.191	0.282	6.52532e-06	1	0.677	ENSBGRG00000016245	protein_coding	PREDICTED: cell cycle progression protein 1 isoform X3		GO:0007049,GO:0016021,GO:2001106	cell cycle|integral component of membrane|regulation of Rho guanyl-nucleotide exchange factor activity
BRI3	2.96877e-10	0.18769	0.249	0.296	8.00409e-06	1	0.841	ENSBGRG00000025097	protein_coding	brain protein I3		GO:0005765,GO:0016021	lysosomal membrane|integral component of membrane
NIPBL	2.981e-10	0.156897	0.286	0.323	8.03707e-06	1	0.885	ENSBGRG00000018858	protein_coding	PREDICTED: nipped-B-like protein isoform X1		GO:0000122,GO:0000228,GO:0000785,GO:0000790,GO:0001656,GO:0003007,GO:0003151,GO:0003682,GO:0005634,GO:0005654,GO:0006302,GO:0006974,GO:0007064,GO:0007076,GO:0007420,GO:0007507,GO:0007605,GO:0008022,GO:0019827,GO:0031065,GO:0032039,GO:0032116,GO:0034087,GO:0034088,GO:0034613,GO:0035115,GO:0035136,GO:0035261,GO:0036033,GO:0040018,GO:0042471,GO:0042634,GO:0042826,GO:0045444,GO:0045778,GO:0045892,GO:…	negative regulation of transcription by RNA polymerase II|nuclear chromosome|chromatin|nuclear chromatin|metanephros development|heart morphogenesis|outflow tract morphogenesis|chromatin binding|nucleus|nucleoplasm|double-strand break repair|cellular response to DNA damage stimulus|mitotic sister chromatid cohesion|mitotic chromosome condensation|brain development|heart development|sensory percep…
ZFAND5	3.23632e-10	0.223738	0.252	0.266	8.72544e-06	1	0.947	ENSBGRG00000022368	protein_coding	PREDICTED: AN1-type zinc finger protein 5 isoform X1		GO:0001701,GO:0001944,GO:0003016,GO:0003677,GO:0005737,GO:0008270,GO:0010761,GO:0048008,GO:0048705,GO:0048745,GO:0060324	in utero embryonic development|vasculature development|respiratory system process|DNA binding|cytoplasm|zinc ion binding|fibroblast migration|platelet-derived growth factor receptor signaling pathway|skeletal system morphogenesis|smooth muscle tissue development|face development
HSP90AB1	3.91875e-10	0.232761	0.772	0.687	1.05653e-05	1	1.124	ENSBGRG00000007091	protein_coding	PREDICTED: heat shock protein HSP 90-beta		GO:0005524,GO:0005576,GO:0005634,GO:0005737,GO:0005739,GO:0005886,GO:0006457,GO:0030511,GO:0032435,GO:0034751,GO:0042470,GO:0046983,GO:0051082,GO:0071157,GO:1901389	ATP binding|extracellular region|nucleus|cytoplasm|mitochondrion|plasma membrane|protein folding|positive regulation of transforming growth factor beta receptor signaling pathway|negative regulation of proteasomal ubiquitin-dependent protein catabolic process|aryl hydrocarbon receptor complex|melanosome|protein dimerization activity|unfolded protein binding|negative regulation of cell cycle arres…	ko04141,ko04151,ko04217,ko04612,ko04621,ko04657,ko04659,ko04914,ko04915,ko05132,ko05200,ko05215,ko05418	Protein processing in endoplasmic reticulum|PI3K-Akt signaling pathway|Necroptosis|Antigen processing and presentation|NOD-like receptor signaling pathway|IL-17 signaling pathway|Th17 cell differentiation|Progesterone-mediated oocyte maturation|Estrogen signaling pathway|Salmonella infection|Pathways in cancer|Prostate cancer|Fluid shear stress and atherosclerosis
COX2	4.57471e-10	0.0850096	0.969	0.918	1.23339e-05	1	1.056	gene-COX2
UTP6	4.67518e-10	0.104051	0.378	0.384	1.26048e-05	1	0.984	ENSBGRG00000016004	protein_coding	PREDICTED: U3 small nucleolar RNA-associated protein 6 homolog		GO:0000462,GO:0005730,GO:0030515,GO:0032040,GO:0034388	maturation of SSU-rRNA from tricistronic rRNA transcript (SSU-rRNA, 5.8S rRNA, LSU-rRNA)|nucleolus|snoRNA binding|small-subunit processome|Pwp2p-containing subcomplex of 90S preribosome	ko03008	Ribosome biogenesis in eukaryotes
ENSBGRG00000009503	6.27999e-10	0.048293	0.197	0.264	1.69315e-05	1	0.746	ENSBGRG00000009503	protein_coding	PREDICTED: ubiquitin-conjugating enzyme E2 E1		GO:0000151,GO:0000209,GO:0004842,GO:0005524,GO:0005634,GO:0010390,GO:0016567,GO:0032020,GO:0033523,GO:0042296,GO:0061631,GO:0070936	ubiquitin ligase complex|protein polyubiquitination|ubiquitin-protein transferase activity|ATP binding|nucleus|histone monoubiquitination|protein ubiquitination|ISG15-protein conjugation|histone H2B ubiquitination|ISG15 transferase activity|ubiquitin conjugating enzyme activity|protein K48-linked ubiquitination	ko04120	Ubiquitin mediated proteolysis
ENSBGRG00000026230	6.61559e-10	0.0232639	0.692	0.773	1.78363e-05	1	0.895	ENSBGRG00000026230	protein_coding	Ubiquitin-like protein FUBI, partial				ko03010	Ribosome
HSPA8	6.7096e-10	0.3549	0.486	0.429	1.80897e-05	1	1.133	ENSBGRG00000014719	protein_coding	PREDICTED: heat shock cognate 71 kDa protein isoform X2		GO:0000151,GO:0000974,GO:0001664,GO:0001786,GO:0005524,GO:0005634,GO:0005681,GO:0005730,GO:0005737,GO:0005764,GO:0005770,GO:0005776,GO:0005829,GO:0005886,GO:0006397,GO:0006986,GO:0008088,GO:0008380,GO:0016191,GO:0016192,GO:0016887,GO:0030424,GO:0030425,GO:0030674,GO:0031072,GO:0031625,GO:0031647,GO:0034605,GO:0034620,GO:0042026,GO:0042470,GO:0042623,GO:0043195,GO:0043209,GO:0044183,GO:0044829,GO:…	ubiquitin ligase complex|Prp19 complex|G protein-coupled receptor binding|phosphatidylserine binding|ATP binding|nucleus|spliceosomal complex|nucleolus|cytoplasm|lysosome|late endosome|autophagosome|cytosol|plasma membrane|mRNA processing|response to unfolded protein|axo-dendritic transport|RNA splicing|synaptic vesicle uncoating|vesicle-mediated transport|ATPase activity|axon|dendrite|protein bi…
HMGB2	6.76003e-10	0.0658559	0.222	0.293	1.82257e-05	1	0.758	ENSBGRG00000012160	protein_coding	high mobility group protein B2 isoform X1	HMG	GO:0000400,GO:0000790,GO:0000793,GO:0001158,GO:0001938,GO:0002437,GO:0003677,GO:0003684,GO:0003690,GO:0003697,GO:0003700,GO:0003723,GO:0005615,GO:0005623,GO:0005634,GO:0005654,GO:0005730,GO:0005737,GO:0006265,GO:0006309,GO:0006310,GO:0006325,GO:0006334,GO:0006338,GO:0006357,GO:0007289,GO:0008134,GO:0008144,GO:0008301,GO:0008584,GO:0019904,GO:0032075,GO:0032392,GO:0032496,GO:0032728,GO:0032991,GO:…	four-way junction DNA binding|nuclear chromatin|condensed chromosome|enhancer sequence-specific DNA binding|positive regulation of endothelial cell proliferation|inflammatory response to antigenic stimulus|DNA binding|damaged DNA binding|double-stranded DNA binding|single-stranded DNA binding|DNA-binding transcription factor activity|RNA binding|extracellular space|cell|nucleus|nucleoplasm|nucleo…
ENSBGRG00000010557	7.02211e-10	0.241363	0.345	0.383	1.89323e-05	1	0.901	ENSBGRG00000010557	protein_coding	PREDICTED: matrin-3 isoform X3	Others	GO:0002218,GO:0003723,GO:0005198,GO:0005637,GO:0008270,GO:0010608,GO:0016020,GO:0016363,GO:0035198,GO:0042802,GO:0045087	activation of innate immune response|RNA binding|structural molecule activity|nuclear inner membrane|zinc ion binding|posttranscriptional regulation of gene expression|membrane|nuclear matrix|miRNA binding|identical protein binding|innate immune response
ENSBGRG00000003803	9.4564e-10	0.253012	0.622	0.636	2.54954e-05	1	0.978	ENSBGRG00000003803	protein_coding	PREDICTED: 60S ribosomal protein L24		GO:0000027,GO:0000184,GO:0002181,GO:0003723,GO:0003735,GO:0005737,GO:0005783,GO:0005829,GO:0006412,GO:0006413,GO:0006614,GO:0007093,GO:0010458,GO:0016020,GO:0021554,GO:0022625,GO:0031290,GO:0042788,GO:0045202,GO:0045296,GO:0060041,GO:0070062,GO:1902626	ribosomal large subunit assembly|nuclear-transcribed mRNA catabolic process, nonsense-mediated decay|cytoplasmic translation|RNA binding|structural constituent of ribosome|cytoplasm|endoplasmic reticulum|cytosol|translation|translational initiation|SRP-dependent cotranslational protein targeting to membrane|mitotic cell cycle checkpoint|exit from mitosis|membrane|optic nerve development|cytosolic…	ko03010	Ribosome
SYNE2	1.08567e-09	0.447427	0.357	0.264	2.92707e-05	1	1.352	ENSBGRG00000011817	protein_coding	PREDICTED: LOW QUALITY PROTEIN: nesprin-2	Homeobox	GO:0003779,GO:0005634,GO:0005635,GO:0005640,GO:0005654,GO:0005737,GO:0005739,GO:0005813,GO:0005925,GO:0007097,GO:0010457,GO:0016021,GO:0016235,GO:0016529,GO:0021817,GO:0030018,GO:0030335,GO:0031022,GO:0031258,GO:0031527,GO:0031965,GO:0031981,GO:0033017,GO:0034993,GO:0045111,GO:0051015,GO:0051642,GO:0070062,GO:0090286,GO:1902017	actin binding|nucleus|nuclear envelope|nuclear outer membrane|nucleoplasm|cytoplasm|mitochondrion|centrosome|focal adhesion|nuclear migration|centriole-centriole cohesion|integral component of membrane|aggresome|sarcoplasmic reticulum|nucleokinesis involved in cell motility in cerebral cortex radial glia guided migration|Z disc|positive regulation of cell migration|nuclear migration along microfi…
TNS1	1.11549e-09	0.583523	0.258	0.147	3.00746e-05	1	1.755	ENSBGRG00000001914	protein_coding	PREDICTED: tensin-1 isoform X3		GO:0003779,GO:0005737,GO:0005856,GO:0005925,GO:0009986	actin binding|cytoplasm|cytoskeleton|focal adhesion|cell surface
ENSBGRG00000023074	1.2607e-09	0.163171	0.569	0.63	3.39898e-05	1	0.903	ENSBGRG00000023074	protein_coding	PREDICTED: 60S ribosomal protein L28 isoform X1		GO:0003735,GO:0006412,GO:0022625,GO:0030425,GO:0036464,GO:0044297	structural constituent of ribosome|translation|cytosolic large ribosomal subunit|dendrite|cytoplasmic ribonucleoprotein granule|cell body	ko03010	Ribosome
TRIP11	1.29534e-09	0.129747	0.268	0.329	3.49237e-05	1	0.815	ENSBGRG00000017184	protein_coding	PREDICTED: thyroid receptor-interacting protein 11
ARHGAP29	1.39193e-09	0.014375	0.191	0.278	3.75278e-05	1	0.687	ENSBGRG00000000321	protein_coding	PREDICTED: rho GTPase-activating protein 29	bHLH	GO:0005096,GO:0005737,GO:0030165,GO:0032991,GO:0035556,GO:0046872	GTPase activator activity|cytoplasm|PDZ domain binding|protein-containing complex|intracellular signal transduction|metal ion binding
ENSBGRG00000011592	1.39366e-09	0.199382	0.4	0.358	3.75744e-05	1	1.117	ENSBGRG00000011592	protein_coding	keratin-associated protein 5-1 isoform X3		GO:0005615,GO:0008047,GO:0030414,GO:0032496,GO:0034612,GO:0050872	extracellular space|enzyme activator activity|peptidase inhibitor activity|response to lipopolysaccharide|response to tumor necrosis factor|white fat cell differentiation
ACTN1	2.03169e-09	0.46106	0.274	0.211	5.47765e-05	1	1.299	ENSBGRG00000006595	protein_coding	alpha-actinin-1 isoform X4	Homeobox	GO:0001725,GO:0001726,GO:0003725,GO:0005178,GO:0005509,GO:0005523,GO:0005884,GO:0005903,GO:0005915,GO:0005916,GO:0005923,GO:0005925,GO:0012506,GO:0016328,GO:0017166,GO:0030018,GO:0030027,GO:0030220,GO:0030374,GO:0030486,GO:0031252,GO:0042383,GO:0042803,GO:0043462,GO:0043495,GO:0044325,GO:0045214,GO:0046928,GO:0048041,GO:0048741,GO:0051015,GO:0051017,GO:0051234,GO:0051271,GO:0051393,GO:0051639,GO:…	stress fiber|ruffle|double-stranded RNA binding|integrin binding|calcium ion binding|tropomyosin binding|actin filament|brush border|zonula adherens|fascia adherens|bicellular tight junction|focal adhesion|vesicle membrane|lateral plasma membrane|vinculin binding|Z disc|lamellipodium|platelet formation|nuclear receptor transcription coactivator activity|smooth muscle dense body|cell leading edge|…	ko04510,ko04520,ko04530,ko04670,ko04810,ko05131,ko05146,ko05203,ko05322	Focal adhesion|Adherens junction|Tight junction|Leukocyte transendothelial migration|Regulation of actin cytoskeleton|Shigellosis|Amoebiasis|Viral carcinogenesis|Systemic lupus erythematosus
SPARCL1	2.03182e-09	0.515588	0.458	0.3	5.47799e-05	1	1.527	ENSBGRG00000014840	protein_coding	PREDICTED: SPARC-like protein 1		GO:0005509,GO:0005518,GO:0005576,GO:0005615,GO:0005788,GO:0007165,GO:0043687,GO:0044267,GO:0050840,GO:0062023,GO:0098978,GO:0099560	calcium ion binding|collagen binding|extracellular region|extracellular space|endoplasmic reticulum lumen|signal transduction|post-translational protein modification|cellular protein metabolic process|extracellular matrix binding|collagen-containing extracellular matrix|glutamatergic synapse|synaptic membrane adhesion
RGS1	2.43783e-09	0.494713	0.268	0.195	6.57262e-05	1	1.374	ENSBGRG00000004500	protein_coding	PREDICTED: regulator of G-protein signaling 1		GO:0001965,GO:0005096,GO:0005829,GO:0007165,GO:0007186,GO:0008277,GO:0009617,GO:0009968,GO:0031234,GO:0043547,GO:0061737	G-protein alpha-subunit binding|GTPase activator activity|cytosol|signal transduction|G protein-coupled receptor signaling pathway|regulation of G protein-coupled receptor signaling pathway|response to bacterium|negative regulation of signal transduction|extrinsic component of cytoplasmic side of plasma membrane|positive regulation of GTPase activity|leukotriene signaling pathway
GOLGB1	2.44837e-09	0.0760875	0.357	0.385	6.60104e-05	1	0.927	ENSBGRG00000003446	protein_coding	Golgin subfamily B member 1		GO:0000139,GO:0003700,GO:0003723,GO:0005793,GO:0005794,GO:0005795,GO:0005801,GO:0006888,GO:0007030,GO:0016020,GO:0016021,GO:0043565,GO:1905793	Golgi membrane|DNA-binding transcription factor activity|RNA binding|endoplasmic reticulum-Golgi intermediate compartment|Golgi apparatus|Golgi stack|cis-Golgi network|ER to Golgi vesicle-mediated transport|Golgi organization|membrane|integral component of membrane|sequence-specific DNA binding|protein localization to pericentriolar material
ENSBGRG00000019821	2.45732e-09	0.272731	0.806	0.782	6.62518e-05	1	1.031	ENSBGRG00000019821	protein_coding	ribosomal protein S25, partial		GO:0000184,GO:0003723,GO:0005634,GO:0005654,GO:0005730,GO:0005829,GO:0005840,GO:0006412,GO:0006413,GO:0006614,GO:0014069,GO:0015935,GO:0022627,GO:0070062	nuclear-transcribed mRNA catabolic process, nonsense-mediated decay|RNA binding|nucleus|nucleoplasm|nucleolus|cytosol|ribosome|translation|translational initiation|SRP-dependent cotranslational protein targeting to membrane|postsynaptic density|small ribosomal subunit|cytosolic small ribosomal subunit|extracellular exosome	ko03010	Ribosome
ENSBGRG00000000358	2.57144e-09	0.343941	0.345	0.304	6.93285e-05	1	1.135	ENSBGRG00000000358	protein_coding
ENSBGRG00000020770	2.66628e-09	0.284279	0.452	0.436	7.18856e-05	1	1.037	ENSBGRG00000020770	protein_coding	translocon-associated protein subunit delta isoform X1		GO:0005789,GO:0016021	endoplasmic reticulum membrane|integral component of membrane	ko04141	Protein processing in endoplasmic reticulum
EGR1	2.71956e-09	0.571922	0.274	0.182	7.33221e-05	1	1.505	ENSBGRG00000004094	protein_coding	PREDICTED: early growth response protein 1	zf-C2H2	GO:0000981,GO:0001666,GO:0002931,GO:0005634,GO:0005737,GO:0006357,GO:0008270,GO:0010385,GO:0043565,GO:0044729,GO:0044849,GO:0045080,GO:0045944,GO:0046886,GO:0050725,GO:0071504,GO:0071506,GO:0072110,GO:0072303,GO:0098759,GO:1990841,GO:2000182	DNA-binding transcription factor activity, RNA polymerase II-specific|response to hypoxia|response to ischemia|nucleus|cytoplasm|regulation of transcription by RNA polymerase II|zinc ion binding|double-stranded methylated DNA binding|sequence-specific DNA binding|hemi-methylated DNA-binding|estrous cycle|positive regulation of chemokine biosynthetic process|positive regulation of transcription by…	ko04371,ko04912,ko04928,ko04933,ko05020,ko05166	Apelin signaling pathway|GnRH signaling pathway|Parathyroid hormone synthesis, secretion and action|AGE-RAGE signaling pathway in diabetic complications|Prion diseases|Human T-cell leukemia virus 1 infection
ANP32B	2.74946e-09	0.221405	0.237	0.263	7.41283e-05	1	0.901	ENSBGRG00000001110	protein_coding	PREDICTED: acidic leucine-rich nuclear phosphoprotein 32 family member B isoform X1		GO:0005634,GO:0005737,GO:0005783,GO:0006913,GO:0042393,GO:0048471	nucleus|cytoplasm|endoplasmic reticulum|nucleocytoplasmic transport|histone binding|perinuclear region of cytoplasm
ENSBGRG00000000684	3.39512e-09	0.1556	0.234	0.297	9.15359e-05	1	0.788	ENSBGRG00000000684	protein_coding	chromodomain-helicase-DNA-binding protein 4 isoform X1	MYB	GO:0000790,GO:0001103,GO:0003677,GO:0004003,GO:0004407,GO:0005524,GO:0005634,GO:0005654,GO:0005737,GO:0005813,GO:0006357,GO:0008270,GO:0016020,GO:0016581,GO:0032991,GO:0042826,GO:0043044	nuclear chromatin|RNA polymerase II repressing transcription factor binding|DNA binding|ATP-dependent DNA helicase activity|histone deacetylase activity|ATP binding|nucleus|nucleoplasm|cytoplasm|centrosome|regulation of transcription by RNA polymerase II|zinc ion binding|membrane|NuRD complex|protein-containing complex|histone deacetylase binding|ATP-dependent chromatin remodeling	ko05165,ko05203	Human papillomavirus infection|Viral carcinogenesis
RDX	3.55126e-09	0.212256	0.249	0.257	9.57454e-05	1	0.969	ENSBGRG00000012922	protein_coding	PREDICTED: radixin isoform X2		GO:0003779,GO:0005737,GO:0005856,GO:0005902,GO:0032154,GO:0051693	actin binding|cytoplasm|cytoskeleton|microvillus|cleavage furrow|actin filament capping	ko04530,ko04810,ko05205,ko05206	Tight junction|Regulation of actin cytoskeleton|Proteoglycans in cancer|MicroRNAs in cancer
ENSBGRG00000021053	3.63464e-09	0.129213	0.551	0.517	9.79935e-05	1	1.066	ENSBGRG00000021053	protein_coding	PREDICTED: nucleolin	bHLH	GO:0003723,GO:0005730,GO:0005737,GO:0042162,GO:1990904	RNA binding|nucleolus|cytoplasm|telomeric DNA binding|ribonucleoprotein complex	ko05130	Pathogenic Escherichia coli infection
ENSBGRG00000022490	3.63928e-09	0.221758	0.862	0.86	9.81187e-05	1	1.002	ENSBGRG00000022490	protein_coding	40S ribosomal protein S14		GO:0000028,GO:0000122,GO:0000184,GO:0000462,GO:0003723,GO:0003735,GO:0005654,GO:0005730,GO:0005829,GO:0005925,GO:0006364,GO:0006412,GO:0006413,GO:0006614,GO:0014069,GO:0016020,GO:0022627,GO:0030218,GO:0030490,GO:0045182,GO:0048027,GO:0070062,GO:0070181	ribosomal small subunit assembly|negative regulation of transcription by RNA polymerase II|nuclear-transcribed mRNA catabolic process, nonsense-mediated decay|maturation of SSU-rRNA from tricistronic rRNA transcript (SSU-rRNA, 5.8S rRNA, LSU-rRNA)|RNA binding|structural constituent of ribosome|nucleoplasm|nucleolus|cytosol|focal adhesion|rRNA processing|translation|translational initiation|SRP-de…	ko03010	Ribosome
BPTF	3.80391e-09	0.17821	0.363	0.387	0.000102557	1	0.938	ENSBGRG00000008954	protein_coding	nucleosome-remodeling factor subunit BPTF isoform X4	MBD	GO:0000122,GO:0000790,GO:0001892,GO:0005634,GO:0005654,GO:0005737,GO:0006338,GO:0006357,GO:0007420,GO:0007492,GO:0008134,GO:0009952,GO:0016589,GO:0035064,GO:0043565,GO:0045944,GO:0046872,GO:0070062	negative regulation of transcription by RNA polymerase II|nuclear chromatin|embryonic placenta development|nucleus|nucleoplasm|cytoplasm|chromatin remodeling|regulation of transcription by RNA polymerase II|brain development|endoderm development|transcription factor binding|anterior/posterior pattern specification|NURF complex|methylated histone binding|sequence-specific DNA binding|positive regu…
S100A4	4.00427e-09	0.383374	0.391	0.297	0.000107959	1	1.316	ENSBGRG00000006185	protein_coding	protein S100-A4 isoform X1		GO:0005509,GO:0005634,GO:0042802,GO:0043123,GO:0046914,GO:0048471,GO:0050786	calcium ion binding|nucleus|identical protein binding|positive regulation of I-kappaB kinase/NF-kappaB signaling|transition metal ion binding|perinuclear region of cytoplasm|RAGE receptor binding
CNBP	4.04699e-09	0.162746	0.437	0.466	0.000109111	1	0.938	ENSBGRG00000013907	protein_coding	cellular nucleic acid-binding protein isoform 1	Others	GO:0000977,GO:0001227,GO:0003697,GO:0003727,GO:0005634,GO:0005783,GO:0005829,GO:0008270,GO:0008284,GO:0045893,GO:0045944	RNA polymerase II regulatory region sequence-specific DNA binding|DNA-binding transcription repressor activity, RNA polymerase II-specific|single-stranded DNA binding|single-stranded RNA binding|nucleus|endoplasmic reticulum|cytosol|zinc ion binding|positive regulation of cell proliferation|positive regulation of transcription, DNA-templated|positive regulation of transcription by RNA polymerase …
UCHL1	4.28423e-09	0.0265111	0.28	0.259	0.000115507	1	1.081	ENSBGRG00000002608	protein_coding	PREDICTED: ubiquitin carboxyl-terminal hydrolase isozyme L1		GO:0002931,GO:0004197,GO:0004843,GO:0005654,GO:0005737,GO:0005789,GO:0005829,GO:0005886,GO:0006511,GO:0007412,GO:0007628,GO:0008242,GO:0008283,GO:0016579,GO:0016874,GO:0019896,GO:0031625,GO:0031694,GO:0042755,GO:0043025,GO:0043130,GO:0043209,GO:0043407,GO:0044306,GO:0048747,GO:0050905,GO:1904115	response to ischemia|cysteine-type endopeptidase activity|thiol-dependent ubiquitin-specific protease activity|nucleoplasm|cytoplasm|endoplasmic reticulum membrane|cytosol|plasma membrane|ubiquitin-dependent protein catabolic process|axon target recognition|adult walking behavior|omega peptidase activity|cell proliferation|protein deubiquitination|ligase activity|axonal transport of mitochondrion…	ko05012	Parkinson disease
SON	4.37249e-09	0.203642	0.388	0.387	0.000117887	1	1.003	ENSBGRG00000000139	protein_coding	Protein SON		GO:0000226,GO:0000281,GO:0003677,GO:0003723,GO:0006397,GO:0008380,GO:0016607,GO:0043066,GO:0043484,GO:0048024,GO:0050733,GO:0051726	microtubule cytoskeleton organization|mitotic cytokinesis|DNA binding|RNA binding|mRNA processing|RNA splicing|nuclear speck|negative regulation of apoptotic process|regulation of RNA splicing|regulation of mRNA splicing, via spliceosome|RS domain binding|regulation of cell cycle
RPS3A	5.90277e-09	0.21134	0.852	0.854	0.000159145	1	0.998	ENSBGRG00000012777	protein_coding	ribosomal protein S3A, partial		GO:0003735,GO:0005634,GO:0005829,GO:0005840,GO:0006412,GO:0030154,GO:1990904	structural constituent of ribosome|nucleus|cytosol|ribosome|translation|cell differentiation|ribonucleoprotein complex	ko03010	Ribosome
SOD1	7.09307e-09	0.218396	0.36	0.35	0.000191236	1	1.029	ENSBGRG00000000117	protein_coding	TPA: superoxide dismutase-like		GO:0000187,GO:0000303,GO:0001541,GO:0001819,GO:0001895,GO:0002262,GO:0004784,GO:0005507,GO:0005615,GO:0005634,GO:0005737,GO:0005739,GO:0005829,GO:0006749,GO:0006801,GO:0006879,GO:0007283,GO:0007566,GO:0007569,GO:0007605,GO:0007626,GO:0008217,GO:0008270,GO:0009408,GO:0010033,GO:0019226,GO:0019430,GO:0030346,GO:0031410,GO:0032287,GO:0032839,GO:0032991,GO:0040014,GO:0042493,GO:0042542,GO:0043025,GO:…	activation of MAPK activity|response to superoxide|ovarian follicle development|positive regulation of cytokine production|retina homeostasis|myeloid cell homeostasis|superoxide dismutase activity|copper ion binding|extracellular space|nucleus|cytoplasm|mitochondrion|cytosol|glutathione metabolic process|superoxide metabolic process|cellular iron ion homeostasis|spermatogenesis|embryo implantatio…
ENSBGRG00000026382	9.1669e-09	0.192185	0.218	0.269	0.000247149	1	0.81	ENSBGRG00000026382	protein_coding	PREDICTED: peptidyl-prolyl cis-trans isomerase FKBP8 isoform X1		GO:0001708,GO:0001933,GO:0003755,GO:0005829,GO:0006915,GO:0007224,GO:0021904,GO:0030176,GO:0030513,GO:0031966,GO:0032991,GO:0035264,GO:0042802,GO:0043010,GO:0043066,GO:0097718	cell fate specification|negative regulation of protein phosphorylation|peptidyl-prolyl cis-trans isomerase activity|cytosol|apoptotic process|smoothened signaling pathway|dorsal/ventral neural tube patterning|integral component of endoplasmic reticulum membrane|positive regulation of BMP signaling pathway|mitochondrial membrane|protein-containing complex|multicellular organism growth|identical pr…
DEK	9.54973e-09	0.277202	0.289	0.277	0.00025747	1	1.043	ENSBGRG00000007821	protein_coding	PREDICTED: protein DEK
ENSBGRG00000008193	1.02263e-08	0.512349	0.265	0.186	0.000275712	1	1.425	ENSBGRG00000008193	protein_coding	prostaglandin-H2 D-isomerase isoform X1		GO:0001516,GO:0004667,GO:0005501,GO:0005576,GO:0005615,GO:0005791,GO:0005794,GO:0031965,GO:0036094,GO:0044793,GO:0045071,GO:0045187,GO:0048471,GO:2000255	prostaglandin biosynthetic process|prostaglandin-D synthase activity|retinoid binding|extracellular region|extracellular space|rough endoplasmic reticulum|Golgi apparatus|nuclear membrane|small molecule binding|negative regulation by host of viral process|negative regulation of viral genome replication|regulation of circadian sleep/wake cycle, sleep|perinuclear region of cytoplasm|negative regula…	ko00590	Arachidonic acid metabolism
ENSBGRG00000016969	1.03386e-08	0.0704203	0.268	0.329	0.000278738	1	0.815	ENSBGRG00000016969	protein_coding	PREDICTED: nucleophosmin isoform X1		GO:0000055,GO:0000056,GO:0003682,GO:0003723,GO:0004860,GO:0005654,GO:0005730,GO:0005737,GO:0005813,GO:0006281,GO:0006338,GO:0006407,GO:0008284,GO:0010824,GO:0032071,GO:0042273,GO:0042274,GO:0042393,GO:0043066,GO:0044387,GO:0045727,GO:0045893,GO:0045944,GO:0046599,GO:0060699,GO:0060735,GO:1902751,GO:1990904	ribosomal large subunit export from nucleus|ribosomal small subunit export from nucleus|chromatin binding|RNA binding|protein kinase inhibitor activity|nucleoplasm|nucleolus|cytoplasm|centrosome|DNA repair|chromatin remodeling|rRNA export from nucleus|positive regulation of cell proliferation|regulation of centrosome duplication|regulation of endodeoxyribonuclease activity|ribosomal large subunit…
RPL31	1.04693e-08	0.186372	0.837	0.823	0.000282262	1	1.017	ENSBGRG00000003902	protein_coding	unnamed protein product, partial		GO:0002181,GO:0003735,GO:0005654,GO:0005730,GO:0022625	cytoplasmic translation|structural constituent of ribosome|nucleoplasm|nucleolus|cytosolic large ribosomal subunit	ko03010	Ribosome
LMLN	1.15465e-08	0.244966	0.711	0.704	0.000311305	1	1.01	ENSBGRG00000013101	protein_coding	leishmanolysin-like peptidase isoform X1		GO:0004222,GO:0005737,GO:0005811,GO:0005829,GO:0005925,GO:0007049,GO:0007155,GO:0008233,GO:0016020,GO:0046872,GO:0051301	metalloendopeptidase activity|cytoplasm|lipid droplet|cytosol|focal adhesion|cell cycle|cell adhesion|peptidase activity|membrane|metal ion binding|cell division
HSD11B1L	2.77121e-08	0.197377	0.665	0.693	0.000747146	1	0.96	ENSBGRG00000001504	protein_coding	hydroxysteroid 11-beta-dehydrogenase 1-like protein isoform X1		GO:0005576,GO:0005654,GO:0016491	extracellular region|nucleoplasm|oxidoreductase activity
TXNIP	2.92634e-08	0.448037	0.289	0.209	0.000788972	1	1.383	ENSBGRG00000015334	protein_coding	thioredoxin-interacting protein		GO:0000122,GO:0004857,GO:0005737,GO:0006606,GO:0006979,GO:0007049,GO:0030216,GO:0031625,GO:0048008,GO:0051782,GO:0071228	negative regulation of transcription by RNA polymerase II|enzyme inhibitor activity|cytoplasm|protein import into nucleus|response to oxidative stress|cell cycle|keratinocyte differentiation|ubiquitin protein ligase binding|platelet-derived growth factor receptor signaling pathway|negative regulation of cell division|cellular response to tumor cell	ko04621	NOD-like receptor signaling pathway
P4HB	3.19658e-08	0.036094	0.262	0.333	0.000861831	1	0.787	ENSBGRG00000003814	protein_coding	PREDICTED: protein disulfide-isomerase isoform X2		GO:0003756,GO:0004656,GO:0005783,GO:0005788,GO:0005886,GO:0006457,GO:0018401,GO:0034976,GO:0042470,GO:0045454,GO:0046982,GO:1902175	protein disulfide isomerase activity|procollagen-proline 4-dioxygenase activity|endoplasmic reticulum|endoplasmic reticulum lumen|plasma membrane|protein folding|peptidyl-proline hydroxylation to 4-hydroxy-L-proline|response to endoplasmic reticulum stress|melanosome|cell redox homeostasis|protein heterodimerization activity|regulation of oxidative stress-induced intrinsic apoptotic signaling pat…	ko04141	Protein processing in endoplasmic reticulum
ZNF638	3.28172e-08	0.0486219	0.271	0.315	0.000884785	1	0.86	ENSBGRG00000004990	protein_coding	PREDICTED: zinc finger protein 638 isoform X3		GO:0003690,GO:0003723,GO:0005654,GO:0005737,GO:0008270,GO:0008380,GO:0016607,GO:0043231	double-stranded DNA binding|RNA binding|nucleoplasm|cytoplasm|zinc ion binding|RNA splicing|nuclear speck|intracellular membrane-bounded organelle
ENSBGRG00000001515	3.41128e-08	0.142966	0.446	0.465	0.000919714	1	0.959	ENSBGRG00000001515	protein_coding	mCG119114, isoform CRA_a, partial	CSD	GO:0000122,GO:0000398,GO:0000781,GO:0003723,GO:0003729,GO:0003730,GO:0005634,GO:0005654,GO:0005681,GO:0005737,GO:0006397,GO:0006406,GO:0015030,GO:0016020,GO:0016070,GO:0016363,GO:0031053,GO:0035198,GO:0035722,GO:0042802,GO:0043047,GO:0044806,GO:0048025,GO:0050658,GO:0070062,GO:0071013,GO:0097157,GO:0098505,GO:1904358,GO:1905663,GO:1990247,GO:1990428,GO:1990904	negative regulation of transcription by RNA polymerase II|mRNA splicing, via spliceosome|chromosome, telomeric region|RNA binding|mRNA binding|mRNA 3'-UTR binding|nucleus|nucleoplasm|spliceosomal complex|cytoplasm|mRNA processing|mRNA export from nucleus|Cajal body|membrane|RNA metabolic process|nuclear matrix|primary miRNA processing|miRNA binding|interleukin-12-mediated signaling pathway|identi…
ENSBGRG00000000202	4.77698e-08	0.0708309	0.212	0.269	0.00128792	1	0.788	ENSBGRG00000000202	protein_coding	heterogeneous nuclear ribonucleoprotein A3	CSD	GO:0000398,GO:0003723,GO:0003729,GO:0005634,GO:0005654,GO:0005737,GO:0014069,GO:0016070,GO:0035770,GO:0043005,GO:0051028,GO:0051033,GO:0071013,GO:1990124,GO:1990904	mRNA splicing, via spliceosome|RNA binding|mRNA binding|nucleus|nucleoplasm|cytoplasm|postsynaptic density|RNA metabolic process|ribonucleoprotein granule|neuron projection|mRNA transport|RNA transmembrane transporter activity|catalytic step 2 spliceosome|messenger ribonucleoprotein complex|ribonucleoprotein complex	ko03040	Spliceosome
RANBP2	5.01661e-08	0.0822606	0.231	0.286	0.00135253	1	0.808	ENSBGRG00000009160	protein_coding	PREDICTED: E3 SUMO-protein ligase RanBP2-like isoform X2		GO:0003723,GO:0003755,GO:0005634,GO:0005635,GO:0005642,GO:0005643,GO:0005737,GO:0005813,GO:0006457,GO:0006607,GO:0008536,GO:0016740,GO:0016925,GO:0031965,GO:0043547,GO:0046872,GO:0051028	RNA binding|peptidyl-prolyl cis-trans isomerase activity|nucleus|nuclear envelope|annulate lamellae|nuclear pore|cytoplasm|centrosome|protein folding|NLS-bearing protein import into nucleus|Ran GTPase binding|transferase activity|protein sumoylation|nuclear membrane|positive regulation of GTPase activity|metal ion binding|mRNA transport	ko03013	RNA transport
ENSBGRG00000005433	5.06244e-08	0.0516579	0.295	0.34	0.00136489	1	0.868	ENSBGRG00000005433	protein_coding	eukaryotic translation elongation factor 1 delta transcript variant 2		GO:0003746,GO:0005853	translation elongation factor activity|eukaryotic translation elongation factor 1 complex
ENSBGRG00000023898	5.15179e-08	0.244363	0.671	0.638	0.00138897	1	1.052	ENSBGRG00000023898	protein_coding	PREDICTED: 40S ribosomal protein S16 isoform X1		GO:0000184,GO:0000462,GO:0003723,GO:0003735,GO:0005654,GO:0005829,GO:0005925,GO:0006364,GO:0006412,GO:0006413,GO:0006614,GO:0015935,GO:0016020,GO:0022627,GO:0042274,GO:0070062,GO:0097421,GO:1990830	nuclear-transcribed mRNA catabolic process, nonsense-mediated decay|maturation of SSU-rRNA from tricistronic rRNA transcript (SSU-rRNA, 5.8S rRNA, LSU-rRNA)|RNA binding|structural constituent of ribosome|nucleoplasm|cytosol|focal adhesion|rRNA processing|translation|translational initiation|SRP-dependent cotranslational protein targeting to membrane|small ribosomal subunit|membrane|cytosolic smal…
U2SURP	5.35186e-08	0.0399327	0.2	0.277	0.00144291	1	0.722	ENSBGRG00000000223	protein_coding	PREDICTED: LOW QUALITY PROTEIN: U2 snRNP-associated SURP motif-containing protein		GO:0000398,GO:0003723,GO:0005634,GO:0005654	mRNA splicing, via spliceosome|RNA binding|nucleus|nucleoplasm	ko03040	Spliceosome
BBX	6.21634e-08	0.013263	0.24	0.318	0.00167599	1	0.755	ENSBGRG00000005097	protein_coding	PREDICTED: HMG box transcription factor BBX	HMG	GO:0000981,GO:0003677,GO:0005654,GO:0005829,GO:0060348	DNA-binding transcription factor activity, RNA polymerase II-specific|DNA binding|nucleoplasm|cytosol|bone development
AKAP9	7.195e-08	0.331452	0.483	0.399	0.00193984	1	1.211	ENSBGRG00000019580	protein_coding	PREDICTED: LOW QUALITY PROTEIN: A-kinase anchor protein 9
KMT2E	7.41251e-08	0.0382248	0.286	0.343	0.00199849	1	0.834	ENSBGRG00000009356	protein_coding	PREDICTED: histone-lysine N-methyltransferase 2E isoform X1	Others	GO:0000785,GO:0002446,GO:0005634,GO:0005654,GO:0005737,GO:0005815,GO:0005886,GO:0006306,GO:0007050,GO:0016607,GO:0018024,GO:0019899,GO:0030218,GO:0032991,GO:0035064,GO:0035327,GO:0042119,GO:0045652,GO:0045893,GO:0046872,GO:1900087,GO:1905437	chromatin|neutrophil mediated immunity|nucleus|nucleoplasm|cytoplasm|microtubule organizing center|plasma membrane|DNA methylation|cell cycle arrest|nuclear speck|histone-lysine N-methyltransferase activity|enzyme binding|erythrocyte differentiation|protein-containing complex|methylated histone binding|transcriptionally active chromatin|neutrophil activation|regulation of megakaryocyte differenti…	ko00310	Lysine degradation
APP	7.96529e-08	0.134589	0.231	0.263	0.00214752	1	0.878	ENSBGRG00000000062	protein_coding	amyloid-beta A4 protein isoform X1		GO:0001967,GO:0002265,GO:0003677,GO:0004867,GO:0005102,GO:0005615,GO:0005641,GO:0005737,GO:0005769,GO:0005790,GO:0005794,GO:0005886,GO:0005905,GO:0005911,GO:0006378,GO:0006417,GO:0006468,GO:0006878,GO:0006897,GO:0006979,GO:0007155,GO:0007176,GO:0007219,GO:0007409,GO:0007617,GO:0007626,GO:0008088,GO:0008201,GO:0008203,GO:0008285,GO:0008344,GO:0008542,GO:0009986,GO:0010629,GO:0010800,GO:0010971,GO:…	suckling behavior|astrocyte activation involved in immune response|DNA binding|serine-type endopeptidase inhibitor activity|signaling receptor binding|extracellular space|nuclear envelope lumen|cytoplasm|early endosome|smooth endoplasmic reticulum|Golgi apparatus|plasma membrane|clathrin-coated pit|cell-cell junction|mRNA polyadenylation|regulation of translation|protein phosphorylation|cellular …	ko04726,ko05010	Serotonergic synapse|Alzheimer disease
HP1BP3	8.14862e-08	0.177177	0.262	0.277	0.00219695	1	0.946	ENSBGRG00000000283	protein_coding	Heterochromatin protein 1, binding protein 3		GO:0000786,GO:0003677,GO:0005634,GO:0005694,GO:0006334,GO:0006355,GO:0016607,GO:0031491,GO:0042127,GO:0070828,GO:0071456,GO:0097298	nucleosome|DNA binding|nucleus|chromosome|nucleosome assembly|regulation of transcription, DNA-templated|nuclear speck|nucleosome binding|regulation of cell proliferation|heterochromatin organization|cellular response to hypoxia|regulation of nucleus size
JUNB	8.48155e-08	0.388082	0.262	0.191	0.00228671	1	1.372	ENSBGRG00000006220	protein_coding	Jun B proto-oncogene	TF_bZIP	GO:0000122,GO:0000790,GO:0000978,GO:0000981,GO:0001077,GO:0001570,GO:0001649,GO:0001829,GO:0003713,GO:0005654,GO:0005667,GO:0008134,GO:0009314,GO:0009612,GO:0010033,GO:0030316,GO:0032496,GO:0032870,GO:0033687,GO:0034097,GO:0035976,GO:0042493,GO:0045597,GO:0045944,GO:0046697,GO:0051591,GO:0051726,GO:0060136,GO:0060716,GO:0071277	negative regulation of transcription by RNA polymerase II|nuclear chromatin|RNA polymerase II proximal promoter sequence-specific DNA binding|DNA-binding transcription factor activity, RNA polymerase II-specific|proximal promoter DNA-binding transcription activator activity, RNA polymerase II-specific|vasculogenesis|osteoblast differentiation|trophectodermal cell differentiation|transcription coa…	ko04380,ko04668,ko04935	Osteoclast differentiation|TNF signaling pathway|Growth hormone synthesis, secretion and action
ND5	1.01167e-07	0.264257	0.825	0.771	0.00272757	1	1.07	gene-ND5
ATF3	1.09404e-07	0.37315	0.305	0.236	0.00294963	1	1.292	ENSBGRG00000021213	protein_coding	PREDICTED: cyclic AMP-dependent transcription factor ATF-3 isoform X1	TF_bZIP	GO:0000978,GO:0001078,GO:0005634,GO:0005730,GO:0006094,GO:0030968,GO:0034198,GO:0035914,GO:0042803,GO:0046982,GO:0070373,GO:1903984,GO:1990440,GO:1990622	RNA polymerase II proximal promoter sequence-specific DNA binding|proximal promoter DNA-binding transcription repressor activity, RNA polymerase II-specific|nucleus|nucleolus|gluconeogenesis|endoplasmic reticulum unfolded protein response|cellular response to amino acid starvation|skeletal muscle cell differentiation|protein homodimerization activity|protein heterodimerization activity|negative r…
KLF4	1.14378e-07	0.381892	0.308	0.267	0.00308375	1	1.154	ENSBGRG00000002035	protein_coding	Krueppel-like factor 4 isoform X1	zf-C2H2			ko04550	Signaling pathways regulating pluripotency of stem cells
SPARC	1.21211e-07	0.141657	0.545	0.475	0.00326798	1	1.147	ENSBGRG00000008993	protein_coding	PREDICTED: SPARC isoform X1		GO:0001937,GO:0005509,GO:0005518,GO:0005604,GO:0005615,GO:0009986,GO:0010595,GO:0016363,GO:0016525,GO:0022604,GO:0031092,GO:0043473,GO:0050840,GO:0060348,GO:0071363	negative regulation of endothelial cell proliferation|calcium ion binding|collagen binding|basement membrane|extracellular space|cell surface|positive regulation of endothelial cell migration|nuclear matrix|negative regulation of angiogenesis|regulation of cell morphogenesis|platelet alpha granule membrane|pigmentation|extracellular matrix binding|bone development|cellular response to growth fact…
ENSBGRG00000020812	1.55801e-07	0.330702	0.317	0.252	0.00420056	1	1.258	ENSBGRG00000020812	protein_coding	MHC class I antigen, partial		GO:0001916,GO:0002474,GO:0002476,GO:0005102,GO:0005886,GO:0006955,GO:0016021,GO:0042605,GO:0042612	positive regulation of T cell mediated cytotoxicity|antigen processing and presentation of peptide antigen via MHC class I|antigen processing and presentation of endogenous peptide antigen via MHC class Ib|signaling receptor binding|plasma membrane|immune response|integral component of membrane|peptide antigen binding|MHC class I protein complex	ko04144,ko04145,ko04218,ko04514,ko04612,ko04650,ko04940,ko05163,ko05165,ko05166,ko05167,ko05168,ko05169,ko05170,ko05203,ko05320,ko05330,ko05332,ko05416	Endocytosis|Phagosome|Cellular senescence|Cell adhesion molecules (CAMs)|Antigen processing and presentation|Natural killer cell mediated cytotoxicity|Type I diabetes mellitus|Human cytomegalovirus infection|Human papillomavirus infection|Human T-cell leukemia virus 1 infection|Kaposi sarcoma-associated herpesvirus infection|Herpes simplex virus 1 infection|Epstein-Barr virus infection|Human immu…
TMED9	1.64167e-07	0.0295924	0.243	0.297	0.00442611	1	0.818	ENSBGRG00000010517	protein_coding	PREDICTED: transmembrane emp24 domain-containing protein 9		GO:0000139,GO:0005783,GO:0005789,GO:0005793,GO:0005794,GO:0006886,GO:0006888,GO:0007030,GO:0010638,GO:0016021,GO:0019905,GO:0030134,GO:0033116,GO:0048205	Golgi membrane|endoplasmic reticulum|endoplasmic reticulum membrane|endoplasmic reticulum-Golgi intermediate compartment|Golgi apparatus|intracellular protein transport|ER to Golgi vesicle-mediated transport|Golgi organization|positive regulation of organelle organization|integral component of membrane|syntaxin binding|COPII-coated ER to Golgi transport vesicle|endoplasmic reticulum-Golgi interme…
ENSBGRG00000000914	1.81047e-07	0.128614	0.612	0.652	0.00488121	1	0.939	ENSBGRG00000000914	protein_coding	unnamed protein product, partial		GO:0000184,GO:0002181,GO:0003723,GO:0003729,GO:0003735,GO:0005654,GO:0005829,GO:0006412,GO:0006413,GO:0006614,GO:0015935,GO:0016020,GO:0022627,GO:0033119,GO:0042788,GO:0045296,GO:0070062,GO:0098556	nuclear-transcribed mRNA catabolic process, nonsense-mediated decay|cytoplasmic translation|RNA binding|mRNA binding|structural constituent of ribosome|nucleoplasm|cytosol|translation|translational initiation|SRP-dependent cotranslational protein targeting to membrane|small ribosomal subunit|membrane|cytosolic small ribosomal subunit|negative regulation of RNA splicing|polysomal ribosome|cadherin…	ko03010	Ribosome
EIF4G2	1.92145e-07	0.115675	0.575	0.64	0.00518042	1	0.898	ENSBGRG00000005087	protein_coding	Eukaryotic translation initiation factor 4 gamma 2, partial		GO:0003723,GO:0003729,GO:0003743,GO:0005829,GO:0005913,GO:0006446,GO:0007050,GO:0008135,GO:0008219,GO:0010507,GO:0016020,GO:0016281,GO:0030307,GO:0034645,GO:0045296	RNA binding|mRNA binding|translation initiation factor activity|cytosol|cell-cell adherens junction|regulation of translational initiation|cell cycle arrest|translation factor activity, RNA binding|cell death|negative regulation of autophagy|membrane|eukaryotic translation initiation factor 4F complex|positive regulation of cell growth|cellular macromolecule biosynthetic process|cadherin binding	ko03013,ko05416	RNA transport|Viral myocarditis
TPR	2.1875e-07	0.0113313	0.425	0.403	0.00589772	1	1.055	ENSBGRG00000018185	protein_coding	PREDICTED: nucleoprotein TPR				ko03013,ko05200,ko05216	RNA transport|Pathways in cancer|Thyroid cancer
BZW1	2.54607e-07	0.089155	0.302	0.348	0.00686445	1	0.868	ENSBGRG00000023222	protein_coding	PREDICTED: basic leucine zipper and W2 domain-containing protein 1 isoform X1		GO:0005737	cytoplasm
RPN1	3.1752e-07	0.0845501	0.314	0.359	0.00856065	1	0.875	ENSBGRG00000012844	protein_coding	dolichyl-diphosphooligosaccharide--protein glycosyltransferase subunit 1 precursor		GO:0004579,GO:0005789,GO:0006486,GO:0016021,GO:0042470	dolichyl-diphosphooligosaccharide-protein glycotransferase activity|endoplasmic reticulum membrane|protein glycosylation|integral component of membrane|melanosome	ko00510,ko00513,ko04141	N-Glycan biosynthesis|Various types of N-glycan biosynthesis|Protein processing in endoplasmic reticulum
MGP	5.42464e-07	0.365766	0.4	0.327	0.0146254	1	1.223	ENSBGRG00000001651	protein_coding	hypothetical protein M91_04351, partial		GO:0001503,GO:0005509,GO:0030154,GO:0030500,GO:0051216,GO:0062023	ossification|calcium ion binding|cell differentiation|regulation of bone mineralization|cartilage development|collagen-containing extracellular matrix
GCC2	1.018e-06	0.0548412	0.262	0.31	0.0274462	1	0.845	ENSBGRG00000010965	protein_coding	PREDICTED: GRIP and coiled-coil domain-containing protein 2		GO:0005654,GO:0005794,GO:0005802,GO:0005829,GO:0006622,GO:0016020,GO:0031023,GO:0034067,GO:0034453,GO:0034499,GO:0070861,GO:0071955,GO:0090161	nucleoplasm|Golgi apparatus|trans-Golgi network|cytosol|protein targeting to lysosome|membrane|microtubule organizing center organization|protein localization to Golgi apparatus|microtubule anchoring|late endosome to Golgi transport|regulation of protein exit from endoplasmic reticulum|recycling endosome to Golgi transport|Golgi ribbon formation	ko05132	Salmonella infection
DDX5	1.5788e-06	0.144994	0.797	0.834	0.0425659	1	0.956	ENSBGRG00000010365	protein_coding	PREDICTED: probable ATP-dependent RNA helicase DDX5
ZC3H13	2.04531e-06	0.291452	0.283	0.234	0.0551437	1	1.209	ENSBGRG00000022439	protein_coding	zinc finger CCCH domain-containing protein 13 isoform X4		GO:0003723,GO:0005654,GO:0006397,GO:0007275,GO:0008380,GO:0016607,GO:0036396,GO:0046872,GO:0080009,GO:2000036	RNA binding|nucleoplasm|mRNA processing|multicellular organism development|RNA splicing|nuclear speck|RNA N6-methyladenosine methyltransferase complex|metal ion binding|mRNA methylation|regulation of stem cell population maintenance
ASH1L	2.80582e-06	0.307188	0.298	0.261	0.0756478	1	1.142	ENSBGRG00000020526	protein_coding	PREDICTED: histone-lysine N-methyltransferase ASH1L isoform X1	Others	GO:0000981,GO:0001501,GO:0002674,GO:0003677,GO:0003682,GO:0005634,GO:0005654,GO:0005694,GO:0005794,GO:0005923,GO:0006323,GO:0006366,GO:0007267,GO:0007338,GO:0009791,GO:0018024,GO:0030317,GO:0032635,GO:0042800,GO:0043124,GO:0043409,GO:0045944,GO:0046697,GO:0046872,GO:0046975,GO:0061038,GO:0097676,GO:1903699,GO:1903709	DNA-binding transcription factor activity, RNA polymerase II-specific|skeletal system development|negative regulation of acute inflammatory response|DNA binding|chromatin binding|nucleus|nucleoplasm|chromosome|Golgi apparatus|bicellular tight junction|DNA packaging|transcription by RNA polymerase II|cell-cell signaling|single fertilization|post-embryonic development|histone-lysine N-methyltransfe…	ko00310	Lysine degradation
UTRN	3.40136e-06	0.264075	0.357	0.292	0.0917041	1	1.223	ENSBGRG00000020833	protein_coding	PREDICTED: utrophin	Homeobox
ARL6IP1	3.83514e-06	0.111028	0.615	0.641	0.103399	1	0.959	ENSBGRG00000022565	protein_coding	ADP-ribosylation factor-like protein 6-interacting protein 1		GO:0002038,GO:0005783,GO:0005789,GO:0006915,GO:0030176,GO:0042802,GO:0043066,GO:0043154,GO:0071787,GO:1990809	positive regulation of L-glutamate import across plasma membrane|endoplasmic reticulum|endoplasmic reticulum membrane|apoptotic process|integral component of endoplasmic reticulum membrane|identical protein binding|negative regulation of apoptotic process|negative regulation of cysteine-type endopeptidase activity involved in apoptotic process|endoplasmic reticulum tubular network formation|endop…
CLTC	4.39396e-06	0.082216	0.311	0.353	0.118465	1	0.881	ENSBGRG00000021305	protein_coding	PREDICTED: clathrin heavy chain 1 isoform X1		GO:0000278,GO:0005198,GO:0005739,GO:0005819,GO:0006886,GO:0006898,GO:0006914,GO:0019904,GO:0030117,GO:0030130,GO:0030132,GO:0030315,GO:0030506,GO:0031072,GO:0032051,GO:0033572,GO:0042277,GO:0042470,GO:0042802,GO:0045334,GO:0048268,GO:0050750,GO:0051301,GO:0060236,GO:0071439,GO:0097718,GO:1900126,GO:1990763	mitotic cell cycle|structural molecule activity|mitochondrion|spindle|intracellular protein transport|receptor-mediated endocytosis|autophagy|protein domain specific binding|membrane coat|clathrin coat of trans-Golgi network vesicle|clathrin coat of coated pit|T-tubule|ankyrin binding|heat shock protein binding|clathrin light chain binding|transferrin transport|peptide binding|melanosome|identica…
LTBP4	1.08407e-05	0.14443	0.271	0.252	0.292277	1	1.075	ENSBGRG00000016717	protein_coding	latent-transforming growth factor beta-binding protein 4 isoform X2		GO:0001558,GO:0005024,GO:0005178,GO:0005201,GO:0005509,GO:0005539,GO:0005576,GO:0005615,GO:0006457,GO:0007179,GO:0007275,GO:0017015,GO:0030162,GO:0030252,GO:0031012,GO:0045595,GO:0050431,GO:0062023	regulation of cell growth|transforming growth factor beta-activated receptor activity|integrin binding|extracellular matrix structural constituent|calcium ion binding|glycosaminoglycan binding|extracellular region|extracellular space|protein folding|transforming growth factor beta receptor signaling pathway|multicellular organism development|regulation of transforming growth factor beta receptor …
UBA52	1.76775e-05	0.141875	0.905	0.921	0.476604	1	0.983	ENSBGRG00000026400	protein_coding	PREDICTED: ubiquitin-60S ribosomal protein L40 isoform X1		GO:0000122,GO:0000184,GO:0000187,GO:0000209,GO:0000715,GO:0002755,GO:0003735,GO:0005615,GO:0005634,GO:0005654,GO:0005737,GO:0005741,GO:0005765,GO:0005783,GO:0005789,GO:0005829,GO:0005886,GO:0006283,GO:0006294,GO:0006296,GO:0006297,GO:0006412,GO:0006413,GO:0006464,GO:0006614,GO:0006625,GO:0007179,GO:0007249,GO:0007254,GO:0010008,GO:0016055,GO:0016197,GO:0016567,GO:0016579,GO:0017085,GO:0019058,GO:…	negative regulation of transcription by RNA polymerase II|nuclear-transcribed mRNA catabolic process, nonsense-mediated decay|activation of MAPK activity|protein polyubiquitination|nucleotide-excision repair, DNA damage recognition|MyD88-dependent toll-like receptor signaling pathway|structural constituent of ribosome|extracellular space|nucleus|nucleoplasm|cytoplasm|mitochondrial outer membrane|…	ko03010	Ribosome
ND1	2.64507e-05	0.141099	0.729	0.732	0.713137	1	0.996	gene-ND1
ADAMTS1	3.97236e-05	0.139302	0.305	0.262	1	1	1.164	ENSBGRG00000000068	protein_coding	A disintegrin and metalloproteinase with thrombospondin motifs 1
COLEC11	8.51835e-05	0.0689673	0.846	0.869	1	1	0.974	ENSBGRG00000013317	protein_coding	putative allantoicase		GO:0001867,GO:0003677,GO:0005509,GO:0005537,GO:0005581,GO:0005615,GO:0007275,GO:0019730,GO:0032502,GO:0042806,GO:0048029,GO:0070492,GO:0120153	complement activation, lectin pathway|DNA binding|calcium ion binding|mannose binding|collagen trimer|extracellular space|multicellular organism development|antimicrobial humoral response|developmental process|fucose binding|monosaccharide binding|oligosaccharide binding|calcium-dependent carbohydrate binding	ko04145	Phagosome
ENSBGRG00000012385	9.63195e-05	0.0340251	0.646	0.722	1	1	0.895	ENSBGRG00000012385	protein_coding	cytoplasmic polyadenylation element-binding protein 1 isoform X1		GO:0000900,GO:0000932,GO:0003730,GO:0005634,GO:0005654,GO:0005737,GO:0005829,GO:0006397,GO:0008135,GO:0014069,GO:0030054,GO:0030425,GO:0032869,GO:0035925,GO:0043005,GO:0043022,GO:0045202,GO:0045211,GO:0046872,GO:0071230,GO:0071456,GO:1900365,GO:1990124,GO:2000766	translation repressor activity, mRNA regulatory element binding|P-body|mRNA 3'-UTR binding|nucleus|nucleoplasm|cytoplasm|cytosol|mRNA processing|translation factor activity, RNA binding|postsynaptic density|cell junction|dendrite|cellular response to insulin stimulus|mRNA 3'-UTR AU-rich region binding|neuron projection|ribosome binding|synapse|postsynaptic membrane|metal ion binding|cellular resp…
ENSBGRG00000004884	0.00155692	0.10521	0.702	0.712	1	1	0.986	ENSBGRG00000004884	protein_coding	hypothetical protein M91_00440, partial		GO:0003735,GO:0005783,GO:0005829,GO:0005840,GO:0006412	structural constituent of ribosome|endoplasmic reticulum|cytosol|ribosome|translation	ko03010	Ribosome
TIMP1	0.0017953	0.309853	0.252	0.195	1	1	1.292	ENSBGRG00000015795	protein_coding	PREDICTED: metalloproteinase inhibitor 1		GO:0002020,GO:0002248,GO:0005125,GO:0005604,GO:0005615,GO:0008083,GO:0008191,GO:0008270,GO:0008284,GO:0009725,GO:0010033,GO:0010951,GO:0031012,GO:0034097,GO:0043086,GO:0051045,GO:1901164,GO:1905049,GO:2001044	protease binding|connective tissue replacement involved in inflammatory response wound healing|cytokine activity|basement membrane|extracellular space|growth factor activity|metalloendopeptidase inhibitor activity|zinc ion binding|positive regulation of cell proliferation|response to hormone|response to organic substance|negative regulation of endopeptidase activity|extracellular matrix|response …	ko04066	HIF-1 signaling pathway
ENSBGRG00000012699	2.77872e-153	2.84467	0.915	0.261	7.4917e-149	2	3.506	ENSBGRG00000012699	protein_coding	PREDICTED: spermatid nuclear transition protein 3-like		GO:0000786,GO:0003677,GO:0005634,GO:0007275,GO:0007283,GO:0030154	nucleosome|DNA binding|nucleus|multicellular organism development|spermatogenesis|cell differentiation
ENSBGRG00000010860	1.18813e-114	2.50173	0.777	0.116	3.20331e-110	2	6.698	ENSBGRG00000010860	protein_coding	PREDICTED: protein FAM209B		GO:0005634,GO:0016021,GO:0070062	nucleus|integral component of membrane|extracellular exosome
ENSBGRG00000026521	1.94216e-84	2.66962	0.688	0.146	5.23625e-80	2	4.712	ENSBGRG00000026521	protein_coding	bitter taste receptor Bota-T2R65A		GO:0000788,GO:0003677,GO:0007275,GO:0007283,GO:0007340,GO:0007341,GO:0008270,GO:0010954,GO:0035093	nuclear nucleosome|DNA binding|multicellular organism development|spermatogenesis|acrosome reaction|penetration of zona pellucida|zinc ion binding|positive regulation of protein processing|spermatogenesis, exchange of chromosomal proteins	ko04742	Taste transduction
HMGB4	4.4601e-83	2.28587	0.621	0.056	1.20249e-78	2	11.089	ENSBGRG00000009335	protein_coding	PREDICTED: high mobility group protein B4	HMG	GO:0000790,GO:0002218,GO:0005737,GO:0006310,GO:0006338,GO:0006357,GO:0008134,GO:0008301,GO:0010469,GO:0010508,GO:0032502,GO:0032755,GO:0032760,GO:0045089,GO:0045944,GO:0050716,GO:0050718,GO:0060326,GO:0070374,GO:1901224,GO:1902741	nuclear chromatin|activation of innate immune response|cytoplasm|DNA recombination|chromatin remodeling|regulation of transcription by RNA polymerase II|transcription factor binding|DNA binding, bending|regulation of signaling receptor activity|positive regulation of autophagy|developmental process|positive regulation of interleukin-6 production|positive regulation of tumor necrosis factor produc…
ENSBGRG00000008394	2.44208e-79	2.09687	0.656	0.1	6.58408e-75	2	6.56	ENSBGRG00000008394	protein_coding	hypothetical protein Celaphus_00013955
ENSBGRG00000005480	5.25145e-75	2.15673	0.576	0.055	1.41584e-70	2	10.473	ENSBGRG00000005480	protein_coding	PREDICTED: spermatid-specific linker histone H1-like protein		GO:0000786,GO:0001673,GO:0003690,GO:0005634,GO:0006334,GO:0006342,GO:0006355,GO:0007275,GO:0007281,GO:0007283,GO:0016584,GO:0030261,GO:0031492,GO:0031936,GO:0045910	nucleosome|male germ cell nucleus|double-stranded DNA binding|nucleus|nucleosome assembly|chromatin silencing|regulation of transcription, DNA-templated|multicellular organism development|germ cell development|spermatogenesis|nucleosome positioning|chromosome condensation|nucleosomal DNA binding|negative regulation of chromatin silencing|negative regulation of DNA recombination
FNDC11	1.35556e-71	1.80916	0.625	0.097	3.65472e-67	2	6.443	ENSBGRG00000016384	protein_coding	PREDICTED: uncharacterized protein C20orf195 homolog isoform X1
ENSBGRG00000023206	9.56843e-71	1.96534	0.598	0.082	2.57974e-66	2	7.293	ENSBGRG00000023206	protein_coding	PREDICTED: protein PROCA1 isoform X1		GO:0004623,GO:0006644,GO:0030332,GO:0050482	phospholipase A2 activity|phospholipid metabolic process|cyclin binding|arachidonic acid secretion
ENSBGRG00000007706	2.82834e-69	2.04571	0.576	0.066	7.6255e-65	2	8.727	ENSBGRG00000007706	protein_coding	heat shock transcription factor Y linked 2 protein	HSF	GO:0000978,GO:0000981,GO:0003700,GO:0005634,GO:0005737,GO:0034605,GO:0043565,GO:0061408	RNA polymerase II proximal promoter sequence-specific DNA binding|DNA-binding transcription factor activity, RNA polymerase II-specific|DNA-binding transcription factor activity|nucleus|cytoplasm|cellular response to heat|sequence-specific DNA binding|positive regulation of transcription from RNA polymerase II promoter in response to heat stress
KIF5C	2.93754e-69	1.89154	0.585	0.096	7.9199e-65	2	6.094	ENSBGRG00000005336	protein_coding	Kinesin heavy chain isoform 5C	ZBTB	GO:0003777,GO:0005524,GO:0005871,GO:0005874,GO:0006996,GO:0007018,GO:0007411,GO:0008017,GO:0008045,GO:0008574,GO:0016887,GO:0032839,GO:0035253,GO:0043025,GO:0044295,GO:0045202,GO:0048489,GO:0051028,GO:0098971,GO:0099641,GO:0150034,GO:1904115	microtubule motor activity|ATP binding|kinesin complex|microtubule|organelle organization|microtubule-based movement|axon guidance|microtubule binding|motor neuron axon guidance|ATP-dependent microtubule motor activity, plus-end-directed|ATPase activity|dendrite cytoplasm|ciliary rootlet|neuronal cell body|axonal growth cone|synapse|synaptic vesicle transport|mRNA transport|anterograde dendritic …	ko04144,ko04728,ko05010,ko05016	Endocytosis|Dopaminergic synapse|Alzheimer disease|Huntington disease
PFN3	6.55293e-69	1.97448	0.496	0.022	1.76673e-64	2	22.545	ENSBGRG00000017719	protein_coding	profilin-3		GO:0003779,GO:0005634,GO:0005737,GO:0005856,GO:0008289,GO:0030036,GO:0030833,GO:0032233	actin binding|nucleus|cytoplasm|cytoskeleton|lipid binding|actin cytoskeleton organization|regulation of actin filament polymerization|positive regulation of actin filament bundle assembly	ko04013,ko04015,ko04810,ko05131,ko05132	MAPK signaling pathway - fly|Rap1 signaling pathway|Regulation of actin cytoskeleton|Shigellosis|Salmonella infection
TEX29	8.58207e-68	1.87458	0.549	0.054	2.31381e-63	2	10.167	ENSBGRG00000009509	protein_coding	hypothetical protein M91_05791		GO:0016021	integral component of membrane
FAM229A	2.01163e-67	2.02283	0.545	0.056	5.42356e-63	2	9.732	ENSBGRG00000012900	protein_coding	TPA: hypothetical protein BOS_2232
GFER	7.21426e-67	1.80827	0.531	0.062	1.94504e-62	2	8.565	ENSBGRG00000025909	protein_coding	TPA: erv1-like growth factor-like		GO:0005576,GO:0005739,GO:0005758,GO:0005829,GO:0008083,GO:0015035,GO:0016971,GO:0050660	extracellular region|mitochondrion|mitochondrial intermembrane space|cytosol|growth factor activity|protein disulfide oxidoreductase activity|flavin-linked sulfhydryl oxidase activity|flavin adenine dinucleotide binding
TMEM190	1.37954e-63	2.11739	0.527	0.066	3.71938e-59	2	7.985	ENSBGRG00000023461	protein_coding	PREDICTED: transmembrane protein 190 isoform X1		GO:0002079,GO:0002244,GO:0016021,GO:0043621	inner acrosomal membrane|hematopoietic progenitor cell differentiation|integral component of membrane|protein self-association
ENSBGRG00000025846	3.84178e-61	2.03154	0.473	0.038	1.03578e-56	2	12.447	ENSBGRG00000025846	protein_coding	PREDICTED: IQ domain-containing protein F1		GO:0001669,GO:0005516,GO:0060474,GO:2000344	acrosomal vesicle|calmodulin binding|positive regulation of flagellated sperm motility involved in capacitation|positive regulation of acrosome reaction
TMCO2	6.39234e-61	1.93036	0.5	0.044	1.72344e-56	2	11.364	ENSBGRG00000000230	protein_coding	PREDICTED: transmembrane and coiled-coil domain-containing protein 2		GO:0016021	integral component of membrane
SPATA6	1.39534e-57	1.59414	0.616	0.214	3.76197e-53	2	2.879	ENSBGRG00000000361	protein_coding	PREDICTED: spermatogenesis-associated protein 6 isoform X1		GO:0005576,GO:0007275,GO:0007283,GO:0030154,GO:0044458,GO:0097224	extracellular region|multicellular organism development|spermatogenesis|cell differentiation|motile cilium assembly|sperm connecting piece
IZUMO2	6.61553e-57	1.79808	0.415	0.025	1.78361e-52	2	16.6	ENSBGRG00000020020	protein_coding	PREDICTED: izumo sperm-egg fusion protein 2		GO:0016021	integral component of membrane
TEX33	1.16844e-56	1.78843	0.5	0.056	3.15024e-52	2	8.929	ENSBGRG00000007766	protein_coding	PREDICTED: testis-expressed sequence 33 protein isoform X1
AIF1	4.39611e-55	1.83175	0.424	0.039	1.18523e-50	2	10.872	ENSBGRG00000013397	protein_coding	allograft inflammatory factor 1 isoform X2		GO:0001891,GO:0005509,GO:0005634,GO:0005737,GO:0005829,GO:0005884,GO:0006911,GO:0006954,GO:0016601,GO:0030027,GO:0030041,GO:0032587,GO:0042102,GO:0042995,GO:0048471,GO:0048661,GO:0048662,GO:0051015,GO:0051017,GO:0071346,GO:0071672,GO:0071673,GO:0090026,GO:0097178,GO:1900087,GO:2000406	phagocytic cup|calcium ion binding|nucleus|cytoplasm|cytosol|actin filament|phagocytosis, engulfment|inflammatory response|Rac protein signal transduction|lamellipodium|actin filament polymerization|ruffle membrane|positive regulation of T cell proliferation|cell projection|perinuclear region of cytoplasm|positive regulation of smooth muscle cell proliferation|negative regulation of smooth muscle…
ENSBGRG00000013109	5.33948e-54	1.86595	0.482	0.05	1.43958e-49	2	9.64	ENSBGRG00000013109	protein_coding	TPA: hypothetical protein BOS_15852		GO:0005634,GO:0016021,GO:0070062	nucleus|integral component of membrane|extracellular exosome
GSG1	8.30476e-53	1.75236	0.429	0.032	2.23905e-48	2	13.406	ENSBGRG00000001024	protein_coding	germ cell-specific gene 1 protein isoform X3		GO:0005789,GO:0005886,GO:0016021,GO:0070063	endoplasmic reticulum membrane|plasma membrane|integral component of membrane|RNA polymerase binding
VWA3B	2.55612e-52	1.6024	0.46	0.059	6.89155e-48	2	7.797	ENSBGRG00000026810	protein_coding	PREDICTED: von Willebrand factor A domain-containing protein 3B isoform X1		GO:0005737	cytoplasm
SAMD4A	4.33033e-51	1.61723	0.487	0.07	1.1675e-46	2	6.957	ENSBGRG00000023839	protein_coding	protein Smaug homolog 1 isoform X1		GO:0000289,GO:0000932,GO:0001650,GO:0003723,GO:0003729,GO:0005829,GO:0017148,GO:0030054,GO:0030371,GO:0030425,GO:0043488,GO:0045202,GO:0045727	nuclear-transcribed mRNA poly(A) tail shortening|P-body|fibrillar center|RNA binding|mRNA binding|cytosol|negative regulation of translation|cell junction|translation repressor activity|dendrite|regulation of mRNA stability|synapse|positive regulation of translation
IRGC	1.16862e-50	1.69599	0.411	0.034	3.15072e-46	2	12.088	ENSBGRG00000010975	protein_coding	TPA: interferon-inducible GTPase 5		GO:0003924,GO:0005525,GO:0016020	GTPase activity|GTP binding|membrane
FAM71E1	2.6834e-49	1.76879	0.42	0.04	7.23471e-45	2	10.5	ENSBGRG00000018106	protein_coding	protein FAM71E1 isoform X2
ENSBGRG00000026517	3.41341e-48	1.94259	0.393	0.025	9.20288e-44	2	15.72	ENSBGRG00000026517	protein_coding	TPA: protamine-2		GO:0000786,GO:0003677,GO:0005634,GO:0006997,GO:0007275,GO:0007283,GO:0007286,GO:0030261	nucleosome|DNA binding|nucleus|nucleus organization|multicellular organism development|spermatogenesis|spermatid development|chromosome condensation
PRSS37	5.33293e-48	1.7595	0.384	0.021	1.43781e-43	2	18.286	ENSBGRG00000016095	protein_coding	PREDICTED: probable inactive serine protease 37		GO:0001669,GO:0004252,GO:0005576,GO:0007339,GO:0016477,GO:0030141,GO:0051604,GO:0070613,GO:1905516,GO:2000344	acrosomal vesicle|serine-type endopeptidase activity|extracellular region|binding of sperm to zona pellucida|cell migration|secretory granule|protein maturation|regulation of protein processing|positive regulation of fertilization|positive regulation of acrosome reaction
TMEM210	4.52655e-47	1.67007	0.402	0.031	1.2204e-42	2	12.968	ENSBGRG00000010218	protein_coding	transmembrane protein 210		GO:0016021	integral component of membrane
CARHSP1	6.42609e-46	1.50171	0.509	0.133	1.73254e-41	2	3.827	ENSBGRG00000007069	protein_coding	Calcium regulated heat stable protein 1, 24kDa	CSD	GO:0000177,GO:0000932,GO:0003677,GO:0003730,GO:0005737,GO:0005829,GO:0006355,GO:0019722,GO:0043186,GO:0043488	cytoplasmic exosome (RNase complex)|P-body|DNA binding|mRNA 3'-UTR binding|cytoplasm|cytosol|regulation of transcription, DNA-templated|calcium-mediated signaling|P granule|regulation of mRNA stability
ENSBGRG00000002524	1.28961e-45	1.70961	0.402	0.042	3.47691e-41	2	9.571	ENSBGRG00000002524	protein_coding	TPA: hypothetical protein LOC780846		GO:0004252,GO:0005576,GO:0030141	serine-type endopeptidase activity|extracellular region|secretory granule
SPATA24	4.18111e-45	1.54855	0.478	0.096	1.12727e-40	2	4.979	ENSBGRG00000011739	protein_coding	spermatogenesis-associated protein 24 isoform X1		GO:0003677,GO:0005654,GO:0005730,GO:0005737,GO:0007275,GO:0007283,GO:0030154	DNA binding|nucleoplasm|nucleolus|cytoplasm|multicellular organism development|spermatogenesis|cell differentiation
IQCF5	1.11222e-44	1.61323	0.393	0.03	2.99865e-40	2	13.1	ENSBGRG00000025838	protein_coding	PREDICTED: IQ domain-containing protein F5 isoform X2		GO:0005516	calmodulin binding
C17orf98	2.6887e-44	1.67317	0.375	0.028	7.249e-40	2	13.393	ENSBGRG00000014424	protein_coding	hypothetical protein Celaphus_00001211
ENSBGRG00000022166	2.97029e-44	1.59031	0.366	0.022	8.00821e-40	2	16.636	ENSBGRG00000022166	protein_coding	Histone H2A type 4		GO:0000788,GO:0000790,GO:0003677,GO:0006325,GO:0006334,GO:0035093,GO:0042393,GO:0046982	nuclear nucleosome|nuclear chromatin|DNA binding|chromatin organization|nucleosome assembly|spermatogenesis, exchange of chromosomal proteins|histone binding|protein heterodimerization activity	ko04217,ko05034,ko05322	Necroptosis|Alcoholism|Systemic lupus erythematosus
CCDC63	6.38135e-44	1.67606	0.348	0.019	1.72048e-39	2	18.316	ENSBGRG00000013308	protein_coding	PREDICTED: coiled-coil domain-containing protein 63		GO:0003341,GO:0005930,GO:0007286,GO:0036158	cilium movement|axoneme|spermatid development|outer dynein arm assembly
MLF1	7.95841e-44	1.27516	0.665	0.27	2.14567e-39	2	2.463	ENSBGRG00000014908	protein_coding	myeloid leukemia factor 1 isoform X1		GO:0002318,GO:0003677,GO:0005634,GO:0005737,GO:0005929,GO:0006351,GO:0006355,GO:0007050,GO:0019904,GO:0036064	myeloid progenitor cell differentiation|DNA binding|nucleus|cytoplasm|cilium|transcription, DNA-templated|regulation of transcription, DNA-templated|cell cycle arrest|protein domain specific binding|ciliary basal body	ko05202	Transcriptional misregulation in cancer
CCIN	8.13101e-44	1.49117	0.33	0.017	2.1922e-39	2	19.412	ENSBGRG00000003242	protein_coding	PREDICTED: calicin	ZBTB	GO:0005856,GO:0007275,GO:0007283,GO:0030154,GO:0033150	cytoskeleton|multicellular organism development|spermatogenesis|cell differentiation|cytoskeletal calyx
TSSK1B	9.3819e-44	1.41724	0.304	0.007	2.52945e-39	2	43.429	ENSBGRG00000019032	protein_coding	PREDICTED: testis-specific serine/threonine-protein kinase 2 isoform X1		GO:0000287,GO:0001669,GO:0004674,GO:0005524,GO:0005634,GO:0005737,GO:0005814,GO:0006468,GO:0007275,GO:0007286,GO:0018105,GO:0035556,GO:0044877,GO:0046777	magnesium ion binding|acrosomal vesicle|protein serine/threonine kinase activity|ATP binding|nucleus|cytoplasm|centriole|protein phosphorylation|multicellular organism development|spermatid development|peptidyl-serine phosphorylation|intracellular signal transduction|protein-containing complex binding|protein autophosphorylation
ENSBGRG00000019895	1.69236e-43	1.5474	0.388	0.041	4.56277e-39	2	9.463	ENSBGRG00000019895	protein_coding	Sperm acrosome membrane-associated protein 3, partial		GO:0003796,GO:0005576,GO:0009566,GO:0050829,GO:0050830	lysozyme activity|extracellular region|fertilization|defense response to Gram-negative bacterium|defense response to Gram-positive bacterium
ENSBGRG00000000912	5.97743e-43	1.52291	0.335	0.014	1.61157e-38	2	23.929	ENSBGRG00000000912	protein_coding	PREDICTED: cylicin-2		GO:0005200,GO:0007275,GO:0007283,GO:0030154,GO:0033150	structural constituent of cytoskeleton|multicellular organism development|spermatogenesis|cell differentiation|cytoskeletal calyx
RNF151	9.19657e-43	1.74933	0.353	0.022	2.47949e-38	2	16.045	ENSBGRG00000025932	protein_coding	PREDICTED: RING finger protein 151	DM	GO:0004842,GO:0005634,GO:0008270	ubiquitin-protein transferase activity|nucleus|zinc ion binding
AFAP1	1.12373e-42	1.38445	0.531	0.143	3.02968e-38	2	3.713	ENSBGRG00000008121	protein_coding	Actin filament-associated protein 1		GO:0003779,GO:0005829,GO:0005925,GO:0009966,GO:0015629,GO:0051493	actin binding|cytosol|focal adhesion|regulation of signal transduction|actin cytoskeleton|regulation of cytoskeleton organization
CAPZA3	1.74481e-42	1.4943	0.317	0.012	4.70419e-38	2	26.417	ENSBGRG00000002812	protein_coding	TPA: capping protein (actin filament) muscle Z-line, alpha 3		GO:0001669,GO:0003779,GO:0007286,GO:0008290,GO:0016020,GO:0030863,GO:0051016	acrosomal vesicle|actin binding|spermatid development|F-actin capping protein complex|membrane|cortical cytoskeleton|barbed-end actin filament capping	ko04144	Endocytosis
TEX35	1.04184e-39	1.52703	0.353	0.027	2.8089e-35	2	13.074	ENSBGRG00000007160	protein_coding	PREDICTED: testis-expressed sequence 35 protein		GO:0005634	nucleus
ENSBGRG00000011514	1.09276e-39	1.58636	0.353	0.033	2.94619e-35	2	10.697	ENSBGRG00000011514	protein_coding	Zinc finger protein 474	zf-C2H2	GO:0046872	metal ion binding
ACRV1	1.17812e-39	1.59808	0.366	0.041	3.17634e-35	2	8.927	ENSBGRG00000020380	protein_coding	PREDICTED: acrosomal protein SP-10 isoform X2		GO:0001669	acrosomal vesicle
AGPAT3	4.33396e-39	1.35006	0.406	0.078	1.16848e-34	2	5.205	ENSBGRG00000021804	protein_coding	1-acyl-sn-glycerol-3-phosphate acyltransferase gamma		GO:0000139,GO:0003841,GO:0005635,GO:0005783,GO:0005789,GO:0005886,GO:0006654,GO:0008654,GO:0016020,GO:0016021,GO:0016024,GO:0016746	Golgi membrane|1-acylglycerol-3-phosphate O-acyltransferase activity|nuclear envelope|endoplasmic reticulum|endoplasmic reticulum membrane|plasma membrane|phosphatidic acid biosynthetic process|phospholipid biosynthetic process|membrane|integral component of membrane|CDP-diacylglycerol biosynthetic process|transferase activity, transferring acyl groups	ko00561,ko00564,ko04072	Glycerolipid metabolism|Glycerophospholipid metabolism|Phospholipase D signaling pathway
ENSBGRG00000015068	1.2236e-38	1.46499	0.312	0.018	3.29896e-34	2	17.333	ENSBGRG00000015068	pseudogene	Coiled-coil domain-containing protein 70, partial		GO:0005576,GO:0005886	extracellular region|plasma membrane
LMNB2	1.55434e-38	1.44999	0.335	0.03	4.19066e-34	2	11.167	ENSBGRG00000001309	protein_coding	TPA: lamin B2		GO:0005198,GO:0005637,GO:0005638,GO:0031965	structural molecule activity|nuclear inner membrane|lamin filament|nuclear membrane	ko04210,ko04214	Apoptosis|Apoptosis - fly
ENSBGRG00000004424	1.58517e-38	1.40008	0.473	0.12	4.27377e-34	2	3.942	ENSBGRG00000004424	protein_coding	Spermatogenesis-associated protein 7, partial		GO:0005654,GO:0005739,GO:0005829,GO:0005930,GO:0007601,GO:0015630,GO:0032391,GO:0036064,GO:0045494,GO:0050896,GO:1903546,GO:1903621	nucleoplasm|mitochondrion|cytosol|axoneme|visual perception|microtubule cytoskeleton|photoreceptor connecting cilium|ciliary basal body|photoreceptor cell maintenance|response to stimulus|protein localization to photoreceptor outer segment|protein localization to photoreceptor connecting cilium
FAM229B	2.44266e-38	1.21505	0.67	0.257	6.58566e-34	2	2.607	ENSBGRG00000012646	protein_coding	PREDICTED: protein FAM229B
ODF2	2.63457e-38	1.24278	0.616	0.237	7.10306e-34	2	2.599	ENSBGRG00000010746	protein_coding	PREDICTED: outer dense fiber protein 2 isoform X19		GO:0000086,GO:0000922,GO:0001520,GO:0005198,GO:0005634,GO:0005813,GO:0005814,GO:0005829,GO:0005874,GO:0005929,GO:0007275,GO:0007286,GO:0008104,GO:0010389,GO:0010457,GO:0017137,GO:0036064,GO:0036126,GO:0044782,GO:0097539,GO:0097711,GO:0120103,GO:1902017	G2/M transition of mitotic cell cycle|spindle pole|outer dense fiber|structural molecule activity|nucleus|centrosome|centriole|cytosol|microtubule|cilium|multicellular organism development|spermatid development|protein localization|regulation of G2/M transition of mitotic cell cycle|centriole-centriole cohesion|Rab GTPase binding|ciliary basal body|sperm flagellum|cilium organization|ciliary tran…
UBL4B	3.13133e-38	1.4747	0.317	0.019	8.44239e-34	2	16.684	ENSBGRG00000002794	protein_coding	PREDICTED: ubiquitin-like protein 4B		GO:0005737	cytoplasm
ENSBGRG00000022879	5.70925e-38	1.50863	0.353	0.035	1.53927e-33	2	10.086	ENSBGRG00000022879	protein_coding	PREDICTED: uncharacterized protein LOC105005254
TULP2	6.29689e-38	1.4746	0.339	0.034	1.6977e-33	2	9.971	ENSBGRG00000019446	protein_coding	tubby-related protein 2 isoform X1	Tub	GO:0005576,GO:0005737,GO:0005929,GO:0007601,GO:0035091,GO:0044877,GO:0061512,GO:0097500,GO:1903546	extracellular region|cytoplasm|cilium|visual perception|phosphatidylinositol binding|protein-containing complex binding|protein localization to cilium|receptor localization to non-motile cilium|protein localization to photoreceptor outer segment
GTSF1L	2.21115e-37	1.36296	0.29	0.011	5.96147e-33	2	26.364	ENSBGRG00000012590	protein_coding	PREDICTED: gametocyte-specific factor 1-like		GO:0046872	metal ion binding
SPATA46	2.36212e-37	1.46097	0.344	0.032	6.36851e-33	2	10.75	ENSBGRG00000002329	protein_coding	RecName: Full=Spermatogenesis-associated protein 46		GO:0007283,GO:0007342,GO:0030154,GO:0031965	spermatogenesis|fusion of sperm to egg plasma membrane involved in single fertilization|cell differentiation|nuclear membrane
ENSBGRG00000012048	4.05967e-37	1.35733	0.335	0.024	1.09453e-32	2	13.958	ENSBGRG00000012048	protein_coding	PREDICTED: protein FAM170A-like		GO:0003677,GO:0005634,GO:0006366,GO:0045893,GO:0046872	DNA binding|nucleus|transcription by RNA polymerase II|positive regulation of transcription, DNA-templated|metal ion binding
C2orf88	5.37997e-37	1.44682	0.299	0.013	1.45049e-32	2	23	ENSBGRG00000000474	protein_coding	PREDICTED: small membrane A-kinase anchor protein		GO:0005886,GO:0034237	plasma membrane|protein kinase A regulatory subunit binding
ENSBGRG00000022973	9.37301e-37	1.41881	0.317	0.031	2.52706e-32	2	10.226	ENSBGRG00000022973	protein_coding	PREDICTED: protein BEX4 isoform X1		GO:0000922,GO:0005634,GO:0005737,GO:0005874,GO:0007059,GO:0030334,GO:0042127,GO:0042826,GO:0043014,GO:1904428	spindle pole|nucleus|cytoplasm|microtubule|chromosome segregation|regulation of cell migration|regulation of cell proliferation|histone deacetylase binding|alpha-tubulin binding|negative regulation of tubulin deacetylation
CRISP2	9.62522e-37	1.34509	0.567	0.163	2.59505e-32	2	3.479	ENSBGRG00000023959	protein_coding	Cysteine-rich secretory protein 2, partial		GO:0005615	extracellular space
ENSBGRG00000017480	1.14025e-36	1.45191	0.344	0.04	3.07424e-32	2	8.6	ENSBGRG00000017480	protein_coding	uncharacterized protein LOC110146745 isoform X1		GO:0005615,GO:0006953,GO:0034364,GO:0042056,GO:0060326	extracellular space|acute-phase response|high-density lipoprotein particle|chemoattractant activity|cell chemotaxis
C11orf94	2.74332e-36	1.23762	0.304	0.017	7.39626e-32	2	17.882	ENSBGRG00000009996	protein_coding	PREDICTED: uncharacterized protein C11orf94 homolog		GO:0005576	extracellular region
AK1	3.38411e-36	1.40516	0.384	0.049	9.12391e-32	2	7.837	ENSBGRG00000007407	protein_coding	hypothetical protein PANDA_003186, partial		GO:0001520,GO:0004017,GO:0004550,GO:0005524,GO:0005829,GO:0005886,GO:0006165,GO:0006172,GO:0007050,GO:0009142,GO:0046033,GO:0046034	outer dense fiber|adenylate kinase activity|nucleoside diphosphate kinase activity|ATP binding|cytosol|plasma membrane|nucleoside diphosphate phosphorylation|ADP biosynthetic process|cell cycle arrest|nucleoside triphosphate biosynthetic process|AMP metabolic process|ATP metabolic process	ko00230,ko00730	Purine metabolism|Thiamine metabolism
AKAP3	8.69513e-36	1.30745	0.344	0.045	2.34429e-31	2	7.644	ENSBGRG00000011443	protein_coding	A-kinase anchor protein 3 isoform X2		GO:0001669,GO:0005737,GO:0010738,GO:0051018	acrosomal vesicle|cytoplasm|regulation of protein kinase A signaling|protein kinase A binding
TEX43	9.22392e-36	1.43679	0.33	0.03	2.48686e-31	2	11	ENSBGRG00000008384	protein_coding	PREDICTED: testis-expressed sequence 43 protein
C19orf71	2.55132e-35	1.62881	0.321	0.03	6.87863e-31	2	10.7	ENSBGRG00000021216	protein_coding	PREDICTED: uncharacterized protein C19orf71 homolog
PSMA6	2.74841e-34	1.17847	0.509	0.226	7.40999e-30	2	2.252	ENSBGRG00000011146	protein_coding	PSMA6 isoform 11		GO:0000502,GO:0000932,GO:0003723,GO:0004175,GO:0004298,GO:0005634,GO:0005654,GO:0005737,GO:0005829,GO:0005839,GO:0005844,GO:0010498,GO:0010499,GO:0016363,GO:0016579,GO:0019773,GO:0030016,GO:0030017,GO:0035639,GO:0043161,GO:0043687,GO:0050727,GO:0051059,GO:0051092,GO:0051603,GO:0070062	proteasome complex|P-body|RNA binding|endopeptidase activity|threonine-type endopeptidase activity|nucleus|nucleoplasm|cytoplasm|cytosol|proteasome core complex|polysome|proteasomal protein catabolic process|proteasomal ubiquitin-independent protein catabolic process|nuclear matrix|protein deubiquitination|proteasome core complex, alpha-subunit complex|myofibril|sarcomere|purine ribonucleoside tr…	ko03050	Proteasome
ACTRT2	4.32801e-34	1.43947	0.286	0.014	1.16688e-29	2	20.429	ENSBGRG00000022341	protein_coding	actin-related protein T2		GO:0005737,GO:0005856	cytoplasm|cytoskeleton
TEKT1	7.83916e-34	1.22339	0.42	0.087	2.11352e-29	2	4.828	ENSBGRG00000013744	protein_coding	Tektin-1		GO:0005737,GO:0005874,GO:0030317,GO:0036126,GO:0060271,GO:0060294	cytoplasm|microtubule|flagellated sperm motility|sperm flagellum|cilium assembly|cilium movement involved in cell motility
ENSBGRG00000021844	1.19462e-33	1.09609	0.54	0.336	3.22081e-29	2	1.607	ENSBGRG00000021844	protein_coding	histone H3.3		GO:0000786,GO:0005634,GO:0006334,GO:0031492,GO:0046982	nucleosome|nucleus|nucleosome assembly|nucleosomal DNA binding|protein heterodimerization activity	ko05034,ko05131,ko05202,ko05322	Alcoholism|Shigellosis|Transcriptional misregulation in cancer|Systemic lupus erythematosus
GTSF1	1.31036e-33	1.31244	0.469	0.143	3.53285e-29	2	3.28	ENSBGRG00000000289	protein_coding	PREDICTED: gametocyte-specific factor 1 isoform X1		GO:0005737,GO:0007283,GO:0030154,GO:0046872	cytoplasm|spermatogenesis|cell differentiation|metal ion binding
HEMGN	1.45191e-33	1.4526	0.295	0.02	3.91448e-29	2	14.75	ENSBGRG00000001129	protein_coding	hemogen isoform X1		GO:0005654,GO:0007275,GO:0030154,GO:0045667	nucleoplasm|multicellular organism development|cell differentiation|regulation of osteoblast differentiation
PDHA2	2.03537e-33	1.33429	0.424	0.1	5.48756e-29	2	4.24	ENSBGRG00000000876	protein_coding	PREDICTED: pyruvate dehydrogenase E1 component subunit alpha, somatic form, mitochondrial isoform X1		GO:0004738,GO:0004739,GO:0005730,GO:0005739,GO:0005759,GO:0006006,GO:0006086,GO:0006099,GO:0034604,GO:0043209,GO:0045254,GO:0061732	pyruvate dehydrogenase activity|pyruvate dehydrogenase (acetyl-transferring) activity|nucleolus|mitochondrion|mitochondrial matrix|glucose metabolic process|acetyl-CoA biosynthetic process from pyruvate|tricarboxylic acid cycle|pyruvate dehydrogenase (NAD+) activity|myelin sheath|pyruvate dehydrogenase complex|mitochondrial acetyl-CoA biosynthetic process from pyruvate	ko00010,ko00020,ko00620,ko04066,ko04922,ko05230	Glycolysis / Gluconeogenesis|Citrate cycle (TCA cycle)|Pyruvate metabolism|HIF-1 signaling pathway|Glucagon signaling pathway|Central carbon metabolism in cancer
ENSBGRG00000008176	3.09454e-33	1.26002	0.326	0.055	8.3432e-29	2	5.927	ENSBGRG00000008176	protein_coding	SAGA-associated factor 29 isoform X1		GO:0000124,GO:0001135,GO:0005634,GO:0005671,GO:0016573,GO:0019899,GO:0035064,GO:0043966,GO:0047485,GO:0070461	SAGA complex|RNA polymerase II transcription regulator recruiting activity|nucleus|Ada2/Gcn5/Ada3 transcription activator complex|histone acetylation|enzyme binding|methylated histone binding|histone H3 acetylation|protein N-terminus binding|SAGA-type complex
ENSBGRG00000022948	3.25401e-33	1.10618	0.661	0.327	8.77314e-29	2	2.021	ENSBGRG00000022948	protein_coding	Protein phosphatase inhibitor 2		GO:0004864,GO:0005977,GO:0009966,GO:0043666	protein phosphatase inhibitor activity|glycogen metabolic process|regulation of signal transduction|regulation of phosphoprotein phosphatase activity
FBP2	4.17371e-33	1.28755	0.268	0.013	1.12527e-28	2	20.615	ENSBGRG00000006288	protein_coding	fructose-1,6-bisphosphatase isozyme 2-like protein		GO:0005654,GO:0005737,GO:0005829,GO:0005886,GO:0005986,GO:0006000,GO:0006002,GO:0006094,GO:0030018,GO:0030054,GO:0030388,GO:0042132,GO:0042802,GO:0046872	nucleoplasm|cytoplasm|cytosol|plasma membrane|sucrose biosynthetic process|fructose metabolic process|fructose 6-phosphate metabolic process|gluconeogenesis|Z disc|cell junction|fructose 1,6-bisphosphate metabolic process|fructose 1,6-bisphosphate 1-phosphatase activity|identical protein binding|metal ion binding
ENSBGRG00000012188	1.06125e-32	1.28365	0.348	0.072	2.86124e-28	2	4.833	ENSBGRG00000012188	protein_coding	PREDICTED: tripartite motif-containing protein 59		GO:0005783,GO:0005789,GO:0005813,GO:0005929,GO:0008270,GO:0016021,GO:0030992,GO:0043124,GO:0045087,GO:0046597,GO:0061630	endoplasmic reticulum|endoplasmic reticulum membrane|centrosome|cilium|zinc ion binding|integral component of membrane|intraciliary transport particle B|negative regulation of I-kappaB kinase/NF-kappaB signaling|innate immune response|negative regulation of viral entry into host cell|ubiquitin protein ligase activity
ENSBGRG00000001565	2.03995e-32	1.31162	0.29	0.022	5.49992e-28	2	13.182	ENSBGRG00000001565	protein_coding	Aquaporin-7		GO:0005737,GO:0005886,GO:0005887,GO:0005911,GO:0006091,GO:0006833,GO:0007588,GO:0015250,GO:0015254,GO:0015793	cytoplasm|plasma membrane|integral component of plasma membrane|cell-cell junction|generation of precursor metabolites and energy|water transport|excretion|water channel activity|glycerol channel activity|glycerol transport	ko03320,ko04923	PPAR signaling pathway|Regulation of lipolysis in adipocytes
SPATA19	3.57872e-32	1.48777	0.299	0.027	9.6486e-28	2	11.074	ENSBGRG00000023692	protein_coding	TPA: spermatogenesis-associated protein 19, mitochondrial precursor		GO:0005741,GO:0007275,GO:0007283,GO:0030154	mitochondrial outer membrane|multicellular organism development|spermatogenesis|cell differentiation
TMEM89	3.64725e-32	1.40671	0.362	0.049	9.83334e-28	2	7.388	ENSBGRG00000022364	protein_coding	PREDICTED: transmembrane protein 89		GO:0005634,GO:0016021	nucleus|integral component of membrane
TSKS	4.64152e-32	1.24985	0.281	0.027	1.2514e-27	2	10.407	ENSBGRG00000023079	protein_coding	Testis-specific serine kinase substrate		GO:0005814,GO:0010923,GO:0019901	centriole|negative regulation of phosphatase activity|protein kinase binding
ACTL7B	5.22479e-32	1.29815	0.353	0.058	1.40866e-27	2	6.086	ENSBGRG00000002132	protein_coding	PREDICTED: actin-like protein 7B		GO:0005737,GO:0005856	cytoplasm|cytoskeleton
C8orf74	7.49173e-32	1.31141	0.308	0.035	2.01984e-27	2	8.8	ENSBGRG00000002445	protein_coding	uncharacterized protein C8orf74 homolog isoform X1
CYLC1	1.68363e-31	1.21461	0.272	0.017	4.53924e-27	2	16	ENSBGRG00000013173	protein_coding	Cylicin-1, partial		GO:0005200,GO:0007275,GO:0007283,GO:0030154,GO:0033150	structural constituent of cytoskeleton|multicellular organism development|spermatogenesis|cell differentiation|cytoskeletal calyx
RFK	2.37017e-31	1.27207	0.295	0.029	6.39022e-27	2	10.172	ENSBGRG00000019943	protein_coding	TPA: riboflavin kinase		GO:0005524,GO:0005737,GO:0005829,GO:0006771,GO:0006915,GO:0008531,GO:0009231,GO:0009398,GO:0033864,GO:0046872,GO:0072593	ATP binding|cytoplasm|cytosol|riboflavin metabolic process|apoptotic process|riboflavin kinase activity|riboflavin biosynthetic process|FMN biosynthetic process|positive regulation of NAD(P)H oxidase activity|metal ion binding|reactive oxygen species metabolic process	ko00740	Riboflavin metabolism
DKKL1	4.16409e-31	0.840917	0.777	0.402	1.12268e-26	2	1.933	ENSBGRG00000015226	protein_coding	Dickkopf-like protein 1, partial		GO:0001669,GO:0005615,GO:0007341,GO:0009653,GO:0039706,GO:0043065,GO:0045600,GO:0048019,GO:0090090,GO:2000225	acrosomal vesicle|extracellular space|penetration of zona pellucida|anatomical structure morphogenesis|co-receptor binding|positive regulation of apoptotic process|positive regulation of fat cell differentiation|receptor antagonist activity|negative regulation of canonical Wnt signaling pathway|negative regulation of testosterone biosynthetic process
ENSBGRG00000024878	5.0336e-31	1.33491	0.286	0.023	1.35711e-26	2	12.435	ENSBGRG00000024878	protein_coding	PREDICTED: lysozyme-like protein 1		GO:0003796,GO:0005576,GO:0008152,GO:0050829,GO:0050830	lysozyme activity|extracellular region|metabolic process|defense response to Gram-negative bacterium|defense response to Gram-positive bacterium
IFT57	6.02168e-31	1.16027	0.469	0.19	1.6235e-26	2	2.468	ENSBGRG00000005675	protein_coding	PREDICTED: intraflagellar transport protein 57 homolog isoform X1		GO:0001843,GO:0001947,GO:0003677,GO:0005794,GO:0005813,GO:0005929,GO:0005930,GO:0006915,GO:0006919,GO:0007224,GO:0030992,GO:0032391,GO:0036064,GO:0042981,GO:0044292,GO:0044458,GO:0050680,GO:0060972,GO:1905515	neural tube closure|heart looping|DNA binding|Golgi apparatus|centrosome|cilium|axoneme|apoptotic process|activation of cysteine-type endopeptidase activity involved in apoptotic process|smoothened signaling pathway|intraciliary transport particle B|photoreceptor connecting cilium|ciliary basal body|regulation of apoptotic process|dendrite terminus|motile cilium assembly|negative regulation of ep…
ENSBGRG00000025821	6.16304e-31	1.29321	0.29	0.035	1.66162e-26	2	8.286	ENSBGRG00000025821	protein_coding	PREDICTED: IQ domain-containing protein F5-like isoform X1		GO:0005516	calmodulin binding
LYRM7	7.31492e-31	1.07591	0.42	0.133	1.97218e-26	2	3.158	ENSBGRG00000005901	protein_coding	PREDICTED: complex III assembly factor LYRM7 isoform X1		GO:0005759	mitochondrial matrix
FABP12	7.50511e-31	1.2488	0.263	0.017	2.02345e-26	2	15.471	ENSBGRG00000019436	protein_coding	Fatty acid-binding protein 12		GO:0008289	lipid binding
PHACTR1	1.33228e-30	1.2582	0.272	0.021	3.59196e-26	2	12.952	ENSBGRG00000012427	protein_coding	PREDICTED: phosphatase and actin regulator 1 isoform X2		GO:0003779,GO:0004864,GO:0005634,GO:0005829,GO:0008157,GO:0030054,GO:0031032,GO:0031532,GO:0043149,GO:0045202,GO:0048870	actin binding|protein phosphatase inhibitor activity|nucleus|cytosol|protein phosphatase 1 binding|cell junction|actomyosin structure organization|actin cytoskeleton reorganization|stress fiber assembly|synapse|cell motility
ENSBGRG00000022554	1.94385e-30	1.0735	0.67	0.305	5.24081e-26	2	2.197	ENSBGRG00000022554	protein_coding	PREDICTED: sperm surface protein Sp17 isoform X1		GO:0005737,GO:0007339,GO:0008201,GO:0009897,GO:0035686,GO:0097228	cytoplasm|binding of sperm to zona pellucida|heparin binding|external side of plasma membrane|sperm fibrous sheath|sperm principal piece
TEX26	2.84539e-30	1.22343	0.254	0.013	7.67145e-26	2	19.538	ENSBGRG00000007537	protein_coding	testis-expressed protein 26 isoform X1		GO:0005737	cytoplasm
SGCA	2.87446e-30	1.26967	0.268	0.028	7.74983e-26	2	9.571	ENSBGRG00000005458	protein_coding	Alpha-sarcoglycan, partial				ko05410,ko05412,ko05414,ko05416	Hypertrophic cardiomyopathy (HCM)|Arrhythmogenic right ventricular cardiomyopathy (ARVC)|Dilated cardiomyopathy (DCM)|Viral myocarditis
TEKT2	2.89054e-30	1.32625	0.384	0.094	7.79319e-26	2	4.085	ENSBGRG00000009332	protein_coding	PREDICTED: tektin-2		GO:0005737,GO:0005815,GO:0005874,GO:0030317,GO:0036126,GO:0036159,GO:0060271,GO:0060294	cytoplasm|microtubule organizing center|microtubule|flagellated sperm motility|sperm flagellum|inner dynein arm assembly|cilium assembly|cilium movement involved in cell motility
COBL	3.25298e-30	1.17345	0.277	0.019	8.77036e-26	2	14.579	ENSBGRG00000022377	protein_coding	PREDICTED: LOW QUALITY PROTEIN: protein cordon-bleu, partial		GO:0000578,GO:0001726,GO:0001757,GO:0001843,GO:0001889,GO:0003785,GO:0005884,GO:0005886,GO:0005938,GO:0016020,GO:0030041,GO:0030424,GO:0030425,GO:0030903,GO:0033504,GO:0043025,GO:0044294,GO:0044295,GO:0048471,GO:0048565,GO:0048669,GO:0051639,GO:1900006,GO:1900029	embryonic axis specification|ruffle|somite specification|neural tube closure|liver development|actin monomer binding|actin filament|plasma membrane|cell cortex|membrane|actin filament polymerization|axon|dendrite|notochord development|floor plate development|neuronal cell body|dendritic growth cone|axonal growth cone|perinuclear region of cytoplasm|digestive tract development|collateral sprouting…
SRPK2	4.26159e-30	1.11491	0.455	0.202	1.14897e-25	2	2.252	ENSBGRG00000009007	protein_coding	SRSF protein kinase 2 isoform X10		GO:0000245,GO:0000287,GO:0001525,GO:0003723,GO:0004674,GO:0005524,GO:0005634,GO:0005654,GO:0005730,GO:0005737,GO:0005829,GO:0006468,GO:0008284,GO:0008380,GO:0010468,GO:0010628,GO:0030154,GO:0035063,GO:0035556,GO:0043525,GO:0045070,GO:0045071,GO:0045087,GO:0045787,GO:0048024,GO:0050684,GO:0071889	spliceosomal complex assembly|magnesium ion binding|angiogenesis|RNA binding|protein serine/threonine kinase activity|ATP binding|nucleus|nucleoplasm|nucleolus|cytoplasm|cytosol|protein phosphorylation|positive regulation of cell proliferation|RNA splicing|regulation of gene expression|positive regulation of gene expression|cell differentiation|nuclear speck organization|intracellular signal tran…
ENSBGRG00000017126	7.26776e-30	1.28745	0.268	0.021	1.95946e-25	2	12.762	ENSBGRG00000017126	protein_coding	PREDICTED: proteolipid protein 2-like		GO:0005783,GO:0005789,GO:0005886,GO:0006811,GO:0006935,GO:0015075,GO:0016020,GO:0016021,GO:0019221,GO:0019956	endoplasmic reticulum|endoplasmic reticulum membrane|plasma membrane|ion transport|chemotaxis|ion transmembrane transporter activity|membrane|integral component of membrane|cytokine-mediated signaling pathway|chemokine binding
ENSBGRG00000000562	1.09946e-29	1.31442	0.295	0.028	2.96424e-25	2	10.536	ENSBGRG00000000562	lncRNA	PREDICTED: fibroblast growth factor 18 isoform X1
TRIM36	1.51794e-29	1.33516	0.348	0.053	4.09251e-25	2	6.566	ENSBGRG00000011092	protein_coding	E3 ubiquitin-protein ligase TRIM36 isoform X3		GO:0000209,GO:0000281,GO:0001669,GO:0004842,GO:0005737,GO:0005829,GO:0005856,GO:0007051,GO:0007340,GO:0008270,GO:0043014,GO:0051726,GO:0070507	protein polyubiquitination|mitotic cytokinesis|acrosomal vesicle|ubiquitin-protein transferase activity|cytoplasm|cytosol|cytoskeleton|spindle organization|acrosome reaction|zinc ion binding|alpha-tubulin binding|regulation of cell cycle|regulation of microtubule cytoskeleton organization
TFAM	5.07409e-29	1.30776	0.344	0.062	1.36802e-24	2	5.548	ENSBGRG00000019113	protein_coding	PREDICTED: transcription factor A, mitochondrial	HMG	GO:0001018,GO:0003682,GO:0003700,GO:0006390,GO:0006391,GO:0008301,GO:0042645,GO:0045893	mitochondrial promoter sequence-specific DNA binding|chromatin binding|DNA-binding transcription factor activity|mitochondrial transcription|transcription initiation from mitochondrial promoter|DNA binding, bending|mitochondrial nucleoid|positive regulation of transcription, DNA-templated	ko04371,ko05016	Apelin signaling pathway|Huntington disease
ENSBGRG00000015788	1.07457e-28	1.39017	0.317	0.059	2.89714e-24	2	5.373	ENSBGRG00000015788	protein_coding	diazepam-binding inhibitor-like 5		GO:0000062,GO:0005737,GO:0008289	fatty-acyl-CoA binding|cytoplasm|lipid binding
SPACA1	6.91175e-28	1.30179	0.321	0.051	1.86348e-23	2	6.294	ENSBGRG00000022908	protein_coding	Sperm acrosome membrane-associated protein 1		GO:0001675,GO:0002079,GO:0002080,GO:0016021	acrosome assembly|inner acrosomal membrane|acrosomal membrane|integral component of membrane
TOR1AIP1	7.47632e-28	1.18072	0.371	0.074	2.01569e-23	2	5.014	ENSBGRG00000009663	protein_coding	PREDICTED: torsin-1A-interacting protein 1 isoform X1		GO:0001671,GO:0005634,GO:0005637,GO:0008092,GO:0016021,GO:0032781,GO:0034504,GO:0051117,GO:0071763	ATPase activator activity|nucleus|nuclear inner membrane|cytoskeletal protein binding|integral component of membrane|positive regulation of ATPase activity|protein localization to nucleus|ATPase binding|nuclear membrane organization
CYP51A1	1.84228e-27	1.27109	0.406	0.112	4.96697e-23	2	3.625	ENSBGRG00000019342	protein_coding	Lanosterol 14-alpha demethylase, partial		GO:0005506,GO:0005783,GO:0005789,GO:0005886,GO:0006694,GO:0008398,GO:0016021,GO:0016125,GO:0016126,GO:0020037,GO:0031090,GO:0033488,GO:0055114	iron ion binding|endoplasmic reticulum|endoplasmic reticulum membrane|plasma membrane|steroid biosynthetic process|sterol 14-demethylase activity|integral component of membrane|sterol metabolic process|sterol biosynthetic process|heme binding|organelle membrane|cholesterol biosynthetic process via 24,25-dihydrolanosterol|oxidation-reduction process	ko00100	Steroid biosynthesis
ENSBGRG00000011949	3.84833e-27	0.875935	0.598	0.24	1.03755e-22	2	2.492	ENSBGRG00000011949	pseudogene	Heat shock protein beta-9		GO:0005634,GO:0005737	nucleus|cytoplasm
ENSBGRG00000008726	7.10395e-27	1.13697	0.344	0.125	1.9153e-22	2	2.752	ENSBGRG00000008726	protein_coding	desumoylating isopeptidase 1		GO:0005634,GO:0005737,GO:0008233,GO:0042802	nucleus|cytoplasm|peptidase activity|identical protein binding
ENSBGRG00000004308	7.47581e-27	1.12165	0.254	0.022	2.01555e-22	2	11.545	ENSBGRG00000004308	protein_coding	PREDICTED: LOW QUALITY PROTEIN: glutamate-rich protein 3
FAM134B	8.58078e-27	1.21612	0.299	0.034	2.31346e-22	2	8.794	ENSBGRG00000020222	protein_coding	RecName: Full=Reticulophagy regulator 1; AltName: Full=Reticulophagy receptor 1		GO:0005730,GO:0005801,GO:0016604,GO:0019233,GO:0030176,GO:0043524,GO:0061709	nucleolus|cis-Golgi network|nuclear body|sensory perception of pain|integral component of endoplasmic reticulum membrane|negative regulation of neuron apoptotic process|reticulophagy
DYNLL2	8.87343e-27	1.20807	0.295	0.066	2.39237e-22	2	4.47	ENSBGRG00000015060	protein_coding	PREDICTED: dynein light chain 2, cytoplasmic		GO:0003774,GO:0005634,GO:0005813,GO:0005829,GO:0005868,GO:0005874,GO:0005886,GO:0005929,GO:0006888,GO:0014069,GO:0016020,GO:0016236,GO:0019886,GO:0030286,GO:0031475,GO:0035735,GO:0042803,GO:0045505,GO:0046982,GO:0051959,GO:0097110,GO:0097542,GO:0098794,GO:0098978,GO:2000582	motor activity|nucleus|centrosome|cytosol|cytoplasmic dynein complex|microtubule|plasma membrane|cilium|ER to Golgi vesicle-mediated transport|postsynaptic density|membrane|macroautophagy|antigen processing and presentation of exogenous peptide antigen via MHC class II|dynein complex|myosin V complex|intraciliary transport involved in cilium assembly|protein homodimerization activity|dynein inter…	ko04962,ko05132	Vasopressin-regulated water reabsorption|Salmonella infection
ENSBGRG00000009125	1.17021e-26	1.21919	0.384	0.099	3.155e-22	2	3.879	ENSBGRG00000009125	protein_coding	PREDICTED: ropporin-1A		GO:0001932,GO:0030317,GO:0031514,GO:0044782,GO:0048240,GO:0061512	regulation of protein phosphorylation|flagellated sperm motility|motile cilium|cilium organization|sperm capacitation|protein localization to cilium
MATN3	1.67596e-26	1.07945	0.469	0.183	4.51856e-22	2	2.563	ENSBGRG00000020733	protein_coding	Matrilin-3	Homeobox	GO:0001501,GO:0003429,GO:0005201,GO:0005509,GO:0005576,GO:0005615,GO:0005788,GO:0030198,GO:0031012,GO:0043687,GO:0044267	skeletal system development|growth plate cartilage chondrocyte morphogenesis|extracellular matrix structural constituent|calcium ion binding|extracellular region|extracellular space|endoplasmic reticulum lumen|extracellular matrix organization|extracellular matrix|post-translational protein modification|cellular protein metabolic process
ENSBGRG00000006123	1.8713e-26	1.09099	0.362	0.094	5.04522e-22	2	3.851	ENSBGRG00000006123	protein_coding	PCTP-like protein, partial		GO:0005829,GO:0005902,GO:0006656,GO:0008289,GO:0015914,GO:0016020,GO:0031514,GO:0032782,GO:0035360,GO:0046581	cytosol|microvillus|phosphatidylcholine biosynthetic process|lipid binding|phospholipid transport|membrane|motile cilium|bile acid secretion|positive regulation of peroxisome proliferator activated receptor signaling pathway|intercellular canaliculus
NRXN1	3.11425e-26	1.22913	0.259	0.031	8.39634e-22	2	8.355	ENSBGRG00000012349	protein_coding	PREDICTED: neurexin-1-beta isoform X3		GO:0004888,GO:0005102,GO:0005105,GO:0005246,GO:0005509,GO:0005730,GO:0005783,GO:0005886,GO:0006904,GO:0007165,GO:0007268,GO:0007269,GO:0007416,GO:0007612,GO:0009986,GO:0010628,GO:0010629,GO:0010739,GO:0030054,GO:0030139,GO:0030534,GO:0031175,GO:0031965,GO:0031982,GO:0032991,GO:0033130,GO:0033138,GO:0035176,GO:0042297,GO:0042734,GO:0043025,GO:0045743,GO:0050839,GO:0050885,GO:0051290,GO:0051897,GO:…	transmembrane signaling receptor activity|signaling receptor binding|type 1 fibroblast growth factor receptor binding|calcium channel regulator activity|calcium ion binding|nucleolus|endoplasmic reticulum|plasma membrane|vesicle docking involved in exocytosis|signal transduction|chemical synaptic transmission|neurotransmitter secretion|synapse assembly|learning|cell surface|positive regulation of…	ko04514	Cell adhesion molecules (CAMs)
POLB	5.24861e-26	0.845479	0.554	0.382	1.41508e-21	2	1.45	ENSBGRG00000007383	protein_coding	PREDICTED: DNA polymerase beta, partial	Homeobox	GO:0003677,GO:0003887,GO:0005634,GO:0005737,GO:0005876,GO:0006261,GO:0006284,GO:0006287,GO:0006954,GO:0006974,GO:0007435,GO:0008017,GO:0008630,GO:0016446,GO:0016829,GO:0019899,GO:0032991,GO:0046872,GO:0048535,GO:0048536,GO:0048872,GO:0051402,GO:0071707	DNA binding|DNA-directed DNA polymerase activity|nucleus|cytoplasm|spindle microtubule|DNA-dependent DNA replication|base-excision repair|base-excision repair, gap-filling|inflammatory response|cellular response to DNA damage stimulus|salivary gland morphogenesis|microtubule binding|intrinsic apoptotic signaling pathway in response to DNA damage|somatic hypermutation of immunoglobulin genes|lyase…	ko03410,ko05166,ko05203	Base excision repair|Human T-cell leukemia virus 1 infection|Viral carcinogenesis
ABHD2	5.63179e-26	1.13532	0.371	0.089	1.51839e-21	2	4.169	ENSBGRG00000004063	protein_coding	ABHD2		GO:0001669,GO:0003707,GO:0007340,GO:0009611,GO:0016021,GO:0016298,GO:0030336,GO:0032570,GO:0034338,GO:0036126,GO:0042562,GO:0043401,GO:0044255,GO:0046464,GO:0047372,GO:0048240,GO:0051792,GO:0051793,GO:0097524	acrosomal vesicle|steroid hormone receptor activity|acrosome reaction|response to wounding|integral component of membrane|lipase activity|negative regulation of cell migration|response to progesterone|short-chain carboxylesterase activity|sperm flagellum|hormone binding|steroid hormone mediated signaling pathway|cellular lipid metabolic process|acylglycerol catabolic process|acylglycerol lipase a…
ENSBGRG00000025026	1.03905e-25	1.18998	0.277	0.051	2.80138e-21	2	5.431	ENSBGRG00000025026	protein_coding	uncharacterized protein LOC101905136 isoform X1
ARMC12	1.09659e-25	1.14351	0.263	0.025	2.95651e-21	2	10.52	ENSBGRG00000014897	protein_coding	armadillo repeat-containing protein 12		GO:0005634	nucleus
ADAD1	4.45944e-25	0.772136	0.612	0.288	1.20231e-20	2	2.125	ENSBGRG00000010969	protein_coding	PREDICTED: adenosine deaminase domain-containing protein 1 isoform X2		GO:0003723,GO:0003725,GO:0003726,GO:0005634,GO:0005730,GO:0005737,GO:0006382,GO:0006396,GO:0007275,GO:0007286,GO:0008251	RNA binding|double-stranded RNA binding|double-stranded RNA adenosine deaminase activity|nucleus|nucleolus|cytoplasm|adenosine to inosine editing|RNA processing|multicellular organism development|spermatid development|tRNA-specific adenosine deaminase activity
ENSBGRG00000002508	4.4991e-25	1.09496	0.29	0.037	1.213e-20	2	7.838	ENSBGRG00000002508	protein_coding	Guanylate-binding protein 6		GO:0003924,GO:0005525,GO:0006955,GO:0042742,GO:0070062,GO:0071346	GTPase activity|GTP binding|immune response|defense response to bacterium|extracellular exosome|cellular response to interferon-gamma
SELENOK	4.5419e-25	1.04468	0.504	0.246	1.22454e-20	2	2.049	ENSBGRG00000021608	protein_coding	PREDICTED: selenoprotein K isoform X2		GO:0005783,GO:0005789,GO:0005794,GO:0005886,GO:0006816,GO:0016021,GO:0018345,GO:0032469	endoplasmic reticulum|endoplasmic reticulum membrane|Golgi apparatus|plasma membrane|calcium ion transport|integral component of membrane|protein palmitoylation|endoplasmic reticulum calcium ion homeostasis
ZBBX	6.09172e-25	1.13827	0.366	0.09	1.64239e-20	2	4.067	ENSBGRG00000009753	protein_coding	zinc finger B-box domain-containing protein 1 isoform X1		GO:0005622,GO:0008270	intracellular|zinc ion binding
ALLC	8.16369e-25	1.06395	0.263	0.04	2.20101e-20	2	6.575	ENSBGRG00000013195	protein_coding	Putative allantoicase		GO:0000256,GO:0004037	allantoin catabolic process|allantoicase activity	ko00230	Purine metabolism
C9orf135	1.54059e-24	1.18789	0.268	0.038	4.15358e-20	2	7.053	ENSBGRG00000000656	protein_coding	hypothetical protein M91_01885		GO:0005737,GO:0005886,GO:0016021	cytoplasm|plasma membrane|integral component of membrane
KLHL10	1.65178e-24	1.04951	0.268	0.028	4.45336e-20	2	9.571	ENSBGRG00000014148	protein_coding	kelch-like protein 10 isoform X1	ZBTB	GO:0000902,GO:0005737,GO:0007286,GO:0008584,GO:0009566,GO:0016567,GO:0048808,GO:0048873	cell morphogenesis|cytoplasm|spermatid development|male gonad development|fertilization|protein ubiquitination|male genitalia morphogenesis|homeostasis of number of cells within a tissue
C1orf194	2.02301e-24	1.11368	0.263	0.043	5.45423e-20	2	6.116	ENSBGRG00000001035	protein_coding	hypothetical protein M91_01633
USP50	5.13796e-24	1.07886	0.254	0.037	1.38524e-19	2	6.865	ENSBGRG00000010940	protein_coding	PREDICTED: inactive ubiquitin carboxyl-terminal hydrolase 50 isoform X2		GO:0006511,GO:0016579,GO:0032464,GO:0032741,GO:0036459,GO:0050718,GO:1900227,GO:2001056	ubiquitin-dependent protein catabolic process|protein deubiquitination|positive regulation of protein homooligomerization|positive regulation of interleukin-18 production|thiol-dependent ubiquitinyl hydrolase activity|positive regulation of interleukin-1 beta secretion|positive regulation of NLRP3 inflammasome complex assembly|positive regulation of cysteine-type endopeptidase activity
DNPEP	6.03407e-24	1.066	0.312	0.097	1.62684e-19	2	3.216	ENSBGRG00000020162	protein_coding	aspartyl aminopeptidase isoform X1		GO:0005576,GO:0005829,GO:0008270,GO:0070006	extracellular region|cytosol|zinc ion binding|metalloaminopeptidase activity
ENSBGRG00000018655	1.71574e-23	1.15389	0.299	0.071	4.6258e-19	2	4.211	ENSBGRG00000018655	protein_coding	PREDICTED: uncharacterized protein C9orf50 homolog
GHITM	2.35433e-23	0.845871	0.464	0.251	6.34752e-19	2	1.849	ENSBGRG00000026306	protein_coding	PREDICTED: growth hormone-inducible transmembrane protein		GO:0005739,GO:0005743,GO:0006915,GO:0016021,GO:0070062	mitochondrion|mitochondrial inner membrane|apoptotic process|integral component of membrane|extracellular exosome
ARL2BP	6.68585e-23	1.06299	0.263	0.041	1.80257e-18	2	6.415	ENSBGRG00000019134	protein_coding	TPA: ADP-ribosylation factor-like protein 2-binding protein		GO:0003713,GO:0005634,GO:0005739,GO:0005758,GO:0005813,GO:0005819,GO:0005929,GO:0030496,GO:0042531,GO:0051457	transcription coactivator activity|nucleus|mitochondrion|mitochondrial intermembrane space|centrosome|spindle|cilium|midbody|positive regulation of tyrosine phosphorylation of STAT protein|maintenance of protein location in nucleus
ENSBGRG00000018228	3.57614e-22	0.857562	0.603	0.25	9.64164e-18	2	2.412	ENSBGRG00000018228	protein_coding	coiled-coil domain-containing protein 110 isoform X1		GO:0005634	nucleus
PDCL2	4.19135e-22	0.944493	0.46	0.148	1.13003e-17	2	3.108	ENSBGRG00000023560	protein_coding	RecName: Full=Phosducin-like protein 2
FAM81B	6.57895e-22	1.03407	0.272	0.038	1.77375e-17	2	7.158	ENSBGRG00000010066	protein_coding	protein FAM81B
TSACC	1.98391e-21	0.728822	0.647	0.35	5.34882e-17	2	1.849	ENSBGRG00000024207	protein_coding	PREDICTED: TSSK6-activating co-chaperone protein		GO:0005737,GO:0051087	cytoplasm|chaperone binding
CCDC113	6.07036e-21	1.07641	0.379	0.123	1.63663e-16	2	3.081	ENSBGRG00000014166	protein_coding	PREDICTED: coiled-coil domain-containing protein 113 isoform X1		GO:0005654,GO:0005814,GO:0005829,GO:0032991,GO:0034451,GO:0060271	nucleoplasm|centriole|cytosol|protein-containing complex|centriolar satellite|cilium assembly
C11orf71	8.77457e-21	0.906029	0.504	0.205	2.36571e-16	2	2.459	ENSBGRG00000005639	protein_coding	PREDICTED: uncharacterized protein C11orf71 homolog
TFDP2	4.06592e-20	1.00549	0.357	0.103	1.09621e-15	2	3.466	ENSBGRG00000001010	protein_coding	PREDICTED: transcription factor Dp-2 isoform X1	E2F
FAM76A	3.48633e-19	1.00518	0.335	0.096	9.3995e-15	2	3.49	ENSBGRG00000012076	protein_coding	protein FAM76A		GO:0005654	nucleoplasm
ENSBGRG00000026918	3.78145e-19	0.689415	0.522	0.22	1.01952e-14	2	2.373	ENSBGRG00000026918	protein_coding	PREDICTED: CKLF-like MARVEL transmembrane domain-containing protein 2		GO:0005125,GO:0005615,GO:0006935,GO:0016021	cytokine activity|extracellular space|chemotaxis|integral component of membrane
DDX20	6.69419e-19	0.933013	0.362	0.136	1.80482e-14	2	2.662	ENSBGRG00000004420	protein_coding	PREDICTED: probable ATP-dependent RNA helicase DDX20		GO:0000122,GO:0000244,GO:0000387,GO:0003677,GO:0004004,GO:0005524,GO:0005634,GO:0005654,GO:0005737,GO:0005829,GO:0005856,GO:0006396,GO:0008285,GO:0016020,GO:0019904,GO:0030674,GO:0032797,GO:0034719,GO:0042826,GO:0043065,GO:0048477,GO:0050810,GO:0051170,GO:0070491,GO:0090571,GO:0097504	negative regulation of transcription by RNA polymerase II|spliceosomal tri-snRNP complex assembly|spliceosomal snRNP assembly|DNA binding|ATP-dependent RNA helicase activity|ATP binding|nucleus|nucleoplasm|cytoplasm|cytosol|cytoskeleton|RNA processing|negative regulation of cell proliferation|membrane|protein domain specific binding|protein binding, bridging|SMN complex|SMN-Sm protein complex|his…	ko03013	RNA transport
REXO5	7.17455e-19	0.794772	0.438	0.215	1.93433e-14	2	2.037	ENSBGRG00000026509	protein_coding	PREDICTED: putative RNA exonuclease NEF-sp isoform X4		GO:0003723,GO:0004527,GO:0005730	RNA binding|exonuclease activity|nucleolus	ko03008	Ribosome biogenesis in eukaryotes
ENSBGRG00000024984	7.29218e-19	1.00203	0.357	0.115	1.96604e-14	2	3.104	ENSBGRG00000024984	protein_coding	PREDICTED: calcium-binding tyrosine phosphorylation-regulated protein isoform X2		GO:0005509,GO:0005737,GO:0005856,GO:0031514,GO:0048240	calcium ion binding|cytoplasm|cytoskeleton|motile cilium|sperm capacitation
DEUP1	8.07045e-19	1.01096	0.263	0.052	2.17588e-14	2	5.058	ENSBGRG00000016749	protein_coding	deuterosome assembly protein 1 isoform X2		GO:0005737,GO:0030030,GO:0098535,GO:0098536,GO:1903251	cytoplasm|cell projection organization|de novo centriole assembly involved in multi-ciliated epithelial cell differentiation|deuterosome|multi-ciliated epithelial cell differentiation
KIF17	1.80312e-18	0.925912	0.402	0.146	4.86139e-14	2	2.753	ENSBGRG00000000228	protein_coding	kinesin-like protein KIF17 isoform X6	ZBTB	GO:0003777,GO:0005524,GO:0005871,GO:0005874,GO:0005929,GO:0005930,GO:0007017,GO:0007018,GO:0008017,GO:0008574,GO:0015031,GO:0015630,GO:0016192,GO:0016887,GO:0030992,GO:0031503,GO:0032391,GO:0032839,GO:0036064,GO:0042073,GO:0043005,GO:0098971,GO:1990075	microtubule motor activity|ATP binding|kinesin complex|microtubule|cilium|axoneme|microtubule-based process|microtubule-based movement|microtubule binding|ATP-dependent microtubule motor activity, plus-end-directed|protein transport|microtubule cytoskeleton|vesicle-mediated transport|ATPase activity|intraciliary transport particle B|protein-containing complex localization|photoreceptor connecting…
TTC25	2.06115e-18	0.929066	0.259	0.052	5.55707e-14	2	4.981	ENSBGRG00000013496	protein_coding	PREDICTED: tetratricopeptide repeat protein 25		GO:0005737,GO:0005856,GO:0005929	cytoplasm|cytoskeleton|cilium
ENSBGRG00000026920	2.498e-18	0.909947	0.442	0.146	6.73487e-14	2	3.027	ENSBGRG00000026920	protein_coding	PREDICTED: CKLF-like MARVEL transmembrane domain-containing protein 1 isoform X4		GO:0005125,GO:0005615,GO:0006935,GO:0016021	cytokine activity|extracellular space|chemotaxis|integral component of membrane
LRRFIP2	2.93083e-18	0.82188	0.388	0.21	7.90182e-14	2	1.848	ENSBGRG00000016218	protein_coding	PREDICTED: leucine-rich repeat flightless-interacting protein 2 isoform X3		GO:0000981,GO:0016055,GO:0030275	DNA-binding transcription factor activity, RNA polymerase II-specific|Wnt signaling pathway|LRR domain binding
PCMT1	3.07499e-18	0.954439	0.299	0.151	8.29047e-14	2	1.98	ENSBGRG00000016357	protein_coding	Protein-L-isoaspartate(D-aspartate) O-methyltransferase		GO:0004719,GO:0005737	protein-L-isoaspartate (D-aspartate) O-methyltransferase activity|cytoplasm
CDC34	3.11378e-18	1.06872	0.281	0.083	8.39506e-14	2	3.386	ENSBGRG00000005366	protein_coding	ubiquitin-conjugating enzyme E2 R1 isoform X1				ko04120	Ubiquitin mediated proteolysis
ZFAND3	3.26271e-18	0.88159	0.29	0.096	8.79659e-14	2	3.021	ENSBGRG00000008062	protein_coding	TPA: zinc finger, AN1-type domain 3		GO:0003677,GO:0008270	DNA binding|zinc ion binding
ENSBGRG00000009139	4.09153e-18	1.00309	0.299	0.106	1.10312e-13	2	2.821	ENSBGRG00000009139	protein_coding	PREDICTED: LOW QUALITY PROTEIN: zinc finger protein 280B-like	zf-C2H2	GO:0000981,GO:0003677,GO:0003700,GO:0005634,GO:0006355,GO:0046872	DNA-binding transcription factor activity, RNA polymerase II-specific|DNA binding|DNA-binding transcription factor activity|nucleus|regulation of transcription, DNA-templated|metal ion binding
GK2	4.32894e-18	0.983037	0.339	0.099	1.16712e-13	2	3.424	ENSBGRG00000011003	protein_coding	PREDICTED: glycerol kinase 2		GO:0004370,GO:0005524,GO:0005737,GO:0005739,GO:0005741,GO:0006071,GO:0006641,GO:0016310,GO:0019563,GO:0046167,GO:0070062	glycerol kinase activity|ATP binding|cytoplasm|mitochondrion|mitochondrial outer membrane|glycerol metabolic process|triglyceride metabolic process|phosphorylation|glycerol catabolic process|glycerol-3-phosphate biosynthetic process|extracellular exosome	ko00561,ko03320	Glycerolipid metabolism|PPAR signaling pathway
HOOK1	6.04018e-18	1.00008	0.317	0.1	1.62849e-13	2	3.17	ENSBGRG00000024297	protein_coding	Protein Hook-like protein 1		GO:0003779,GO:0005737,GO:0005813,GO:0005829,GO:0005874,GO:0007030,GO:0007032,GO:0007040,GO:0007275,GO:0008017,GO:0008333,GO:0015031,GO:0030705,GO:0031122,GO:0042802,GO:0045022,GO:0051959,GO:0070695,GO:1905198	actin binding|cytoplasm|centrosome|cytosol|microtubule|Golgi organization|endosome organization|lysosome organization|multicellular organism development|microtubule binding|endosome to lysosome transport|protein transport|cytoskeleton-dependent intracellular transport|cytoplasmic microtubule organization|identical protein binding|early endosome to late endosome transport|dynein light intermediate…
DESI2	6.05299e-18	0.872102	0.263	0.07	1.63195e-13	2	3.757	ENSBGRG00000009112	protein_coding	desumoylating isopeptidase 2		GO:0005737,GO:0036459,GO:0061578,GO:1990380	cytoplasm|thiol-dependent ubiquitinyl hydrolase activity|Lys63-specific deubiquitinase activity|Lys48-specific deubiquitinase activity
TSGA10	6.73186e-18	0.876825	0.295	0.113	1.81498e-13	2	2.611	ENSBGRG00000026825	protein_coding	TPA: testis specific, 10-like		GO:0005814,GO:0007283,GO:0030031,GO:0031514,GO:0043005	centriole|spermatogenesis|cell projection assembly|motile cilium|neuron projection
ENSBGRG00000012917	1.21002e-17	0.968833	0.259	0.06	3.26232e-13	2	4.317	ENSBGRG00000012917	protein_coding	hypothetical protein M91_07561
CALR3	1.63731e-17	1.14801	0.393	0.19	4.41436e-13	2	2.068	ENSBGRG00000013489	protein_coding	calreticulin-3		GO:0005509,GO:0005788,GO:0006457,GO:0007283,GO:0030154,GO:0030246,GO:0051082	calcium ion binding|endoplasmic reticulum lumen|protein folding|spermatogenesis|cell differentiation|carbohydrate binding|unfolded protein binding
ENSBGRG00000018533	2.07877e-17	0.785045	0.496	0.262	5.60457e-13	2	1.893	ENSBGRG00000018533	protein_coding	PREDICTED: protein lifeguard 4 isoform X2		GO:0000139,GO:0005795,GO:0006915,GO:0016021,GO:0043066,GO:0050848	Golgi membrane|Golgi stack|apoptotic process|integral component of membrane|negative regulation of apoptotic process|regulation of calcium-mediated signaling
ENSBGRG00000003688	2.13264e-17	0.954025	0.33	0.109	5.74982e-13	2	3.028	ENSBGRG00000003688	protein_coding	PREDICTED: coiled-coil domain-containing protein 181 isoform X1		GO:0002177,GO:0005737,GO:0005874,GO:0008017,GO:0036126	manchette|cytoplasm|microtubule|microtubule binding|sperm flagellum
ENSBGRG00000022257	3.58787e-17	0.969425	0.277	0.086	9.67326e-13	2	3.221	ENSBGRG00000022257	protein_coding	Short coiled-coil protein		GO:0000139,GO:0005654,GO:0005794,GO:0005829,GO:0016239,GO:0061635	Golgi membrane|nucleoplasm|Golgi apparatus|cytosol|positive regulation of macroautophagy|regulation of protein complex stability
RUFY3	4.54783e-17	0.960444	0.277	0.082	1.22614e-12	2	3.378	ENSBGRG00000026434	protein_coding	PREDICTED: protein RUFY3 isoform X1		GO:0005737,GO:0005829,GO:0007015,GO:0012505,GO:0016020,GO:0030027,GO:0030054,GO:0030175,GO:0030335,GO:0030424,GO:0030425,GO:0030426,GO:0043025,GO:0043204,GO:0045773,GO:0050770,GO:0050771,GO:0071437,GO:0090316,GO:2000114	cytoplasm|cytosol|actin filament organization|endomembrane system|membrane|lamellipodium|cell junction|filopodium|positive regulation of cell migration|axon|dendrite|growth cone|neuronal cell body|perikaryon|positive regulation of axon extension|regulation of axonogenesis|negative regulation of axonogenesis|invadopodium|positive regulation of intracellular protein transport|regulation of establis…
RXYLT1	4.57012e-17	1.01107	0.277	0.121	1.23215e-12	2	2.289	ENSBGRG00000015661	protein_coding	PREDICTED: transmembrane protein 5 isoform X1		GO:0000139,GO:0005654,GO:0005794,GO:0005887,GO:0035269,GO:0120053	Golgi membrane|nucleoplasm|Golgi apparatus|integral component of plasma membrane|protein O-linked mannosylation|ribitol beta-1,4-xylosyltransferase activity	ko00515	Mannose type O-glycan biosynthesis
ENSBGRG00000021382	1.30658e-16	0.819074	0.464	0.194	3.52268e-12	2	2.392	ENSBGRG00000021382	protein_coding	sperm equatorial segment protein 1 precursor		GO:0001669,GO:0007275,GO:0007340,GO:0007342,GO:0009566,GO:0035036	acrosomal vesicle|multicellular organism development|acrosome reaction|fusion of sperm to egg plasma membrane involved in single fertilization|fertilization|sperm-egg recognition
ENSBGRG00000015145	1.49069e-16	0.7564	0.281	0.123	4.01904e-12	2	2.285	ENSBGRG00000015145	protein_coding	PREDICTED: glyoxalase domain-containing protein 4		GO:0004791,GO:0005634,GO:0005829,GO:0016055,GO:0030154,GO:0030178,GO:0031397,GO:0045454,GO:0047134,GO:0072358	thioredoxin-disulfide reductase activity|nucleus|cytosol|Wnt signaling pathway|cell differentiation|negative regulation of Wnt signaling pathway|negative regulation of protein ubiquitination|cell redox homeostasis|protein-disulfide reductase activity|cardiovascular system development
RNMT	5.47385e-16	0.871202	0.335	0.155	1.4758e-11	2	2.161	ENSBGRG00000017004	protein_coding	mRNA cap guanine-N7 methyltransferase		GO:0003723,GO:0004482,GO:0005634,GO:0005845,GO:0006370	RNA binding|mRNA (guanine-N7-)-methyltransferase activity|nucleus|mRNA cap binding complex|7-methylguanosine mRNA capping	ko03015	mRNA surveillance pathway
PFN4	5.91371e-16	0.942912	0.335	0.122	1.5944e-11	2	2.746	ENSBGRG00000019061	protein_coding	PREDICTED: profilin-4 isoform X1		GO:0003785,GO:0005856,GO:0005938,GO:0008289,GO:0042989	actin monomer binding|cytoskeleton|cell cortex|lipid binding|sequestering of actin monomers	ko04013,ko04015,ko04810,ko05131,ko05132	MAPK signaling pathway - fly|Rap1 signaling pathway|Regulation of actin cytoskeleton|Shigellosis|Salmonella infection
CEP57	1.32121e-15	0.907261	0.304	0.122	3.56212e-11	2	2.492	ENSBGRG00000012542	protein_coding	translokin		GO:0000060,GO:0005634,GO:0005737,GO:0005813,GO:0005874,GO:0008017,GO:0008543,GO:0017134,GO:0034453,GO:0042803,GO:0043015	protein import into nucleus, translocation|nucleus|cytoplasm|centrosome|microtubule|microtubule binding|fibroblast growth factor receptor signaling pathway|fibroblast growth factor binding|microtubule anchoring|protein homodimerization activity|gamma-tubulin binding
EIF1	1.35157e-15	0.670612	0.469	0.291	3.64398e-11	2	1.612	ENSBGRG00000011435	protein_coding	putative translation initiation factor, partial		GO:0003723,GO:0003743,GO:0005634,GO:0005737,GO:0006446,GO:0008135,GO:0009048,GO:0016282,GO:0043024	RNA binding|translation initiation factor activity|nucleus|cytoplasm|regulation of translational initiation|translation factor activity, RNA binding|dosage compensation by inactivation of X chromosome|eukaryotic 43S preinitiation complex|ribosomal small subunit binding	ko03013	RNA transport
CCDC173	1.75983e-15	1.02175	0.388	0.157	4.74468e-11	2	2.471	ENSBGRG00000006676	protein_coding	PREDICTED: coiled-coil domain-containing protein 173, partial
CDKN3	3.59856e-15	0.806335	0.371	0.182	9.70207e-11	2	2.038	ENSBGRG00000022709	protein_coding	PREDICTED: cyclin-dependent kinase inhibitor 3 isoform X3		GO:0004722,GO:0004725,GO:0005737,GO:0007050,GO:0048471	protein serine/threonine phosphatase activity|protein tyrosine phosphatase activity|cytoplasm|cell cycle arrest|perinuclear region of cytoplasm
YPEL1	3.61267e-15	0.659001	0.504	0.244	9.74013e-11	2	2.066	ENSBGRG00000024817	protein_coding	protein yippee-like 1 isoform X1		GO:0005634,GO:0046872	nucleus|metal ion binding
GPX4	3.75514e-15	0.850091	0.393	0.185	1.01242e-10	2	2.124	ENSBGRG00000013408	protein_coding	phospholipid hydroperoxide glutathione peroxidase, mitochondrial precursor		GO:0004602,GO:0005739,GO:0006979,GO:0007275,GO:0007283,GO:0047066,GO:0110076	glutathione peroxidase activity|mitochondrion|response to oxidative stress|multicellular organism development|spermatogenesis|phospholipid-hydroperoxide glutathione peroxidase activity|negative regulation of ferroptosis	ko00480,ko04216	Glutathione metabolism|Ferroptosis
CDCA2	4.39839e-15	0.825388	0.312	0.133	1.18585e-10	2	2.346	ENSBGRG00000016906	protein_coding	PREDICTED: LOW QUALITY PROTEIN: cell division cycle-associated protein 2		GO:0005634,GO:0007049,GO:0035307,GO:0051301	nucleus|cell cycle|positive regulation of protein dephosphorylation|cell division
CALM3	4.52974e-15	0.295585	0.781	0.599	1.22126e-10	2	1.304	ENSBGRG00000018002	protein_coding	PREDICTED: calmodulin isoform X1		GO:0000086,GO:0000922,GO:0001975,GO:0002027,GO:0005509,GO:0005513,GO:0005634,GO:0005737,GO:0005813,GO:0005876,GO:0005886,GO:0007186,GO:0007190,GO:0008076,GO:0008179,GO:0010800,GO:0010801,GO:0010856,GO:0010880,GO:0010881,GO:0019901,GO:0019904,GO:0021762,GO:0030017,GO:0030235,GO:0030426,GO:0030672,GO:0031432,GO:0031800,GO:0031954,GO:0031966,GO:0031982,GO:0031997,GO:0032465,GO:0032516,GO:0032991,GO:…	G2/M transition of mitotic cell cycle|spindle pole|response to amphetamine|regulation of heart rate|calcium ion binding|detection of calcium ion|nucleus|cytoplasm|centrosome|spindle microtubule|plasma membrane|G protein-coupled receptor signaling pathway|activation of adenylate cyclase activity|voltage-gated potassium channel complex|adenylate cyclase binding|positive regulation of peptidyl-threo…	ko04014,ko04015,ko04020,ko04022,ko04024,ko04070,ko04114,ko04218,ko04261,ko04270,ko04371,ko04625,ko04713,ko04720,ko04722,ko04728,ko04740,ko04744,ko04745,ko04750,ko04910,ko04912,ko04915,ko04916,ko04921,ko04922,ko04924,ko04925,ko04970,ko04971,ko05010,ko05031,ko05034,ko05133,ko05152,ko05163,ko05167,ko05170,ko05200,ko05214,ko05418	Ras signaling pathway|Rap1 signaling pathway|Calcium signaling pathway|cGMP-PKG signaling pathway|cAMP signaling pathway|Phosphatidylinositol signaling system|Oocyte meiosis|Cellular senescence|Adrenergic signaling in cardiomyocytes|Vascular smooth muscle contraction|Apelin signaling pathway|C-type lectin receptor signaling pathway|Circadian entrainment|Long-term potentiation|Neurotrophin signali…
WASL	4.9674e-15	0.892741	0.339	0.154	1.33926e-10	2	2.201	ENSBGRG00000024616	protein_coding	neural Wiskott-Aldrich syndrome protein isoform X1		GO:0000147,GO:0005634,GO:0005829,GO:0005884,GO:0006897,GO:0009617,GO:0030027,GO:0030041,GO:0030048,GO:0030478,GO:0030479,GO:0032880,GO:0034629,GO:0042802,GO:0045944,GO:0051015,GO:0051127,GO:0051301,GO:0051653,GO:0051666,GO:0060997,GO:1903526,GO:2000402,GO:2000601	actin cortical patch assembly|nucleus|cytosol|actin filament|endocytosis|response to bacterium|lamellipodium|actin filament polymerization|actin filament-based movement|actin cap|actin cortical patch|regulation of protein localization|cellular protein-containing complex localization|identical protein binding|positive regulation of transcription by RNA polymerase II|actin filament binding|positive…	ko04144,ko04520,ko04810,ko05100,ko05130,ko05131,ko05132,ko05135	Endocytosis|Adherens junction|Regulation of actin cytoskeleton|Bacterial invasion of epithelial cells|Pathogenic Escherichia coli infection|Shigellosis|Salmonella infection|Yersinia infection
ENSBGRG00000017799	2.7127e-14	0.799531	0.263	0.131	7.3137e-10	2	2.008	ENSBGRG00000017799	protein_coding	PREDICTED: 28S ribosomal protein S17, mitochondrial isoform X4		GO:0003735,GO:0005743,GO:0005763,GO:0006412,GO:0019843	structural constituent of ribosome|mitochondrial inner membrane|mitochondrial small ribosomal subunit|translation|rRNA binding
KIF27	3.15281e-14	0.800656	0.424	0.204	8.50028e-10	2	2.078	ENSBGRG00000003572	protein_coding	TPA: kinesin family member 3B-like	ZBTB	GO:0003351,GO:0003777,GO:0005524,GO:0005737,GO:0005871,GO:0005874,GO:0005929,GO:0007018,GO:0008017,GO:0016887,GO:0021591,GO:0060271	epithelial cilium movement|microtubule motor activity|ATP binding|cytoplasm|kinesin complex|microtubule|cilium|microtubule-based movement|microtubule binding|ATPase activity|ventricular system development|cilium assembly
TTLL7	3.23642e-14	0.893592	0.263	0.08	8.7257e-10	2	3.288	ENSBGRG00000001582	protein_coding	tubulin polyglutamylase TTLL7 isoform X3		GO:0005524,GO:0005829,GO:0005874,GO:0005929,GO:0007399,GO:0018095,GO:0030154,GO:0030425,GO:0043014,GO:0043204,GO:0048487,GO:0070740	ATP binding|cytosol|microtubule|cilium|nervous system development|protein polyglutamylation|cell differentiation|dendrite|alpha-tubulin binding|perikaryon|beta-tubulin binding|tubulin-glutamic acid ligase activity
RASSF8	3.77079e-14	0.758049	0.371	0.183	1.01664e-09	2	2.027	ENSBGRG00000001611	protein_coding	Ras association domain-containing protein 8, partial		GO:0007165,GO:0034334	signal transduction|adherens junction maintenance
ENSBGRG00000013020	7.23671e-14	0.749583	0.384	0.156	1.95109e-09	2	2.462	ENSBGRG00000013020	protein_coding	Disintegrin and metalloproteinase domain-containing protein 18		GO:0004222,GO:0005886,GO:0007338,GO:0007339,GO:0009566,GO:0009986,GO:0010628,GO:0016021,GO:0030317,GO:0032991,GO:0045121,GO:0050684,GO:0061827	metalloendopeptidase activity|plasma membrane|single fertilization|binding of sperm to zona pellucida|fertilization|cell surface|positive regulation of gene expression|integral component of membrane|flagellated sperm motility|protein-containing complex|membrane raft|regulation of mRNA processing|sperm head
GSTM3	8.65138e-14	0.21702	0.75	0.58	2.3325e-09	2	1.293	ENSBGRG00000002112	protein_coding	glutathione S-transferase Mu 3		GO:0004364,GO:0005737,GO:0006749,GO:0042803	glutathione transferase activity|cytoplasm|glutathione metabolic process|protein homodimerization activity	ko00480,ko00980,ko00982,ko00983,ko01524,ko04212,ko05200,ko05204,ko05225,ko05418	Glutathione metabolism|Metabolism of xenobiotics by cytochrome P450|Drug metabolism - cytochrome P450|Drug metabolism - other enzymes|Platinum drug resistance|Longevity regulating pathway - worm|Pathways in cancer|Chemical carcinogenesis|Hepatocellular carcinoma|Fluid shear stress and atherosclerosis
ENSBGRG00000017590	9.11227e-14	0.747027	0.442	0.206	2.45676e-09	2	2.146	ENSBGRG00000017590	protein_coding	PREDICTED: MORN repeat-containing protein 2, partial
CCDC186	1.44665e-13	0.857109	0.362	0.185	3.90031e-09	2	1.957	ENSBGRG00000025005	protein_coding	hypothetical protein M91_19431, partial
IQGAP2	1.6645e-13	0.882048	0.29	0.091	4.48765e-09	2	3.187	ENSBGRG00000007931	protein_coding	PREDICTED: ras GTPase-activating-like protein IQGAP2		GO:0003779,GO:0005095,GO:0005516,GO:0005547,GO:0005737,GO:0005829,GO:0005874,GO:0005886,GO:0005902,GO:0007165,GO:0009986,GO:0015629,GO:0017048,GO:0030027,GO:0030175,GO:0030667,GO:0034314,GO:0043312,GO:0048365,GO:0051015,GO:0070062,GO:0070493,GO:0071933	actin binding|GTPase inhibitor activity|calmodulin binding|phosphatidylinositol-3,4,5-trisphosphate binding|cytoplasm|cytosol|microtubule|plasma membrane|microvillus|signal transduction|cell surface|actin cytoskeleton|Rho GTPase binding|lamellipodium|filopodium|secretory granule membrane|Arp2/3 complex-mediated actin nucleation|neutrophil degranulation|Rac GTPase binding|actin filament binding|ex…	ko04810	Regulation of actin cytoskeleton
PRKAR2A	1.9193e-13	0.923097	0.295	0.106	5.17462e-09	2	2.783	ENSBGRG00000023547	protein_coding	cAMP-dependent protein kinase type II-alpha regulatory subunit		GO:0004862,GO:0005813,GO:0005829,GO:0005930,GO:0005952,GO:0008603,GO:0019904,GO:0019934,GO:0030552,GO:0031588,GO:0031625,GO:0034236,GO:0044853,GO:0047555,GO:2000480	cAMP-dependent protein kinase inhibitor activity|centrosome|cytosol|axoneme|cAMP-dependent protein kinase complex|cAMP-dependent protein kinase regulator activity|protein domain specific binding|cGMP-mediated signaling|cAMP binding|nucleotide-activated protein kinase complex|ubiquitin protein ligase binding|protein kinase A catalytic subunit binding|plasma membrane raft|3',5'-cyclic-GMP phosphodi…	ko04910	Insulin signaling pathway
ENSBGRG00000002626	2.75049e-13	0.434094	0.621	0.534	7.41559e-09	2	1.163	ENSBGRG00000002626	protein_coding	eukaryotic translation elongation factor 1 gamma, isoform CRA_a		GO:0003746	translation elongation factor activity	ko05134	Legionellosis
MARCHF6	2.97428e-13	0.661969	0.549	0.321	8.01896e-09	2	1.71	ENSBGRG00000013423	protein_coding	PREDICTED: E3 ubiquitin-protein ligase MARCH6		GO:0000835,GO:0004842,GO:0005783,GO:0005789,GO:0008270,GO:0010498,GO:0016020,GO:0016021,GO:0019899,GO:0030176,GO:0030433,GO:0031624,GO:0036503,GO:0044322,GO:0061630,GO:0070936,GO:1904380,GO:1990381	ER ubiquitin ligase complex|ubiquitin-protein transferase activity|endoplasmic reticulum|endoplasmic reticulum membrane|zinc ion binding|proteasomal protein catabolic process|membrane|integral component of membrane|enzyme binding|integral component of endoplasmic reticulum membrane|ubiquitin-dependent ERAD pathway|ubiquitin conjugating enzyme binding|ERAD pathway|endoplasmic reticulum quality con…	ko04141	Protein processing in endoplasmic reticulum
SETD3	4.0413e-13	0.70937	0.379	0.206	1.08957e-08	2	1.84	ENSBGRG00000019016	protein_coding	SET domain-containing protein 3		GO:0003713,GO:0005634,GO:0010452,GO:0018023,GO:0018026,GO:0018027,GO:0045893,GO:0046975	transcription coactivator activity|nucleus|histone H3-K36 methylation|peptidyl-lysine trimethylation|peptidyl-lysine monomethylation|peptidyl-lysine dimethylation|positive regulation of transcription, DNA-templated|histone methyltransferase activity (H3-K36 specific)
ZFAND6	7.66729e-13	0.770915	0.308	0.121	2.06718e-08	2	2.545	ENSBGRG00000022045	protein_coding	zinc finger, A20 domain containing 3, isoform CRA_c		GO:0003677,GO:0008270	DNA binding|zinc ion binding
HMGCR	1.0465e-12	0.716709	0.263	0.113	2.82147e-08	2	2.327	ENSBGRG00000010597	protein_coding	PREDICTED: 3-hydroxy-3-methylglutaryl-Coenzyme A reductase		GO:0004420,GO:0005778,GO:0005789,GO:0006695,GO:0008299,GO:0008542,GO:0015936,GO:0016021,GO:0016126,GO:0042282,GO:0043407,GO:0051262,GO:0070402	hydroxymethylglutaryl-CoA reductase (NADPH) activity|peroxisomal membrane|endoplasmic reticulum membrane|cholesterol biosynthetic process|isoprenoid biosynthetic process|visual learning|coenzyme A metabolic process|integral component of membrane|sterol biosynthetic process|hydroxymethylglutaryl-CoA reductase activity|negative regulation of MAP kinase activity|protein tetramerization|NADPH binding	ko00900,ko04152,ko04976	Terpenoid backbone biosynthesis|AMPK signaling pathway|Bile secretion
ENSBGRG00000000459	1.18188e-12	0.767605	0.272	0.102	3.18648e-08	2	2.667	ENSBGRG00000000459	protein_coding	PREDICTED: LOW QUALITY PROTEIN: DCN1-like protein 4		GO:0000151,GO:0005634,GO:0031624,GO:0032182,GO:0045116,GO:0051443,GO:0097602	ubiquitin ligase complex|nucleus|ubiquitin conjugating enzyme binding|ubiquitin-like protein binding|protein neddylation|positive regulation of ubiquitin-protein transferase activity|cullin family protein binding
C3orf38	1.25906e-12	0.718774	0.375	0.192	3.39455e-08	2	1.953	ENSBGRG00000000178	protein_coding	uncharacterized protein C3orf38 homolog		GO:0006915	apoptotic process
CFAP36	1.4427e-12	0.560745	0.585	0.38	3.88966e-08	2	1.539	ENSBGRG00000018258	protein_coding	cilia- and flagella-associated protein 36 isoform X1		GO:0005634,GO:0005737,GO:0031514,GO:0035869,GO:0047485,GO:0097546	nucleus|cytoplasm|motile cilium|ciliary transition zone|protein N-terminus binding|ciliary base
CCDC34	2.1399e-12	0.730729	0.344	0.193	5.76939e-08	2	1.782	ENSBGRG00000020253	protein_coding	Coiled-coil domain-containing protein 34
HK1	2.30235e-12	0.795301	0.321	0.113	6.20736e-08	2	2.841	ENSBGRG00000011917	protein_coding	PREDICTED: putative hexokinase HKDC1 isoform X1		GO:0001678,GO:0004340,GO:0005524,GO:0005536,GO:0005739,GO:0005829,GO:0006096,GO:0008865,GO:0019158,GO:0019318	cellular glucose homeostasis|glucokinase activity|ATP binding|glucose binding|mitochondrion|cytosol|glycolytic process|fructokinase activity|mannokinase activity|hexose metabolic process	ko00010,ko00051,ko00052,ko00500,ko00520,ko00524,ko04066,ko04910,ko04930,ko04973,ko05131,ko05230	Glycolysis / Gluconeogenesis|Fructose and mannose metabolism|Galactose metabolism|Starch and sucrose metabolism|Amino sugar and nucleotide sugar metabolism|Neomycin, kanamycin and gentamicin biosynthesis|HIF-1 signaling pathway|Insulin signaling pathway|Type II diabetes mellitus|Carbohydrate digestion and absorption|Shigellosis|Central carbon metabolism in cancer
ENSBGRG00000010799	2.46715e-12	0.4884	0.576	0.398	6.65169e-08	2	1.447	ENSBGRG00000010799	protein_coding	PREDICTED: protein FAM104A
TRIM24	2.47687e-12	0.657134	0.339	0.223	6.67788e-08	2	1.52	ENSBGRG00000003059	protein_coding	transcription intermediary factor 1-alpha isoform X1	MBD
TM9SF2	2.80996e-12	0.748251	0.348	0.179	7.57594e-08	2	1.944	ENSBGRG00000023247	protein_coding	PREDICTED: transmembrane 9 superfamily member 2		GO:0010008,GO:0016021	endosome membrane|integral component of membrane
ENSBGRG00000000525	2.84533e-12	0.751199	0.348	0.167	7.67128e-08	2	2.084	ENSBGRG00000000525	protein_coding	NADH dehydrogenase		GO:0005747,GO:0032981,GO:0055114	mitochondrial respiratory chain complex I|mitochondrial respiratory chain complex I assembly|oxidation-reduction process	ko00190,ko04714,ko04723,ko04932,ko05010,ko05012,ko05016	Oxidative phosphorylation|Thermogenesis|Retrograde endocannabinoid signaling|Non-alcoholic fatty liver disease (NAFLD)|Alzheimer disease|Parkinson disease|Huntington disease
PGP	2.85941e-12	0.680951	0.487	0.338	7.70925e-08	2	1.441	ENSBGRG00000020745	protein_coding	RecName: Full=Glycerol-3-phosphate phosphatase; Short=G3PP; AltName: Full=Aspartate-based ubiquitous Mg(2+)-dependent phosphatase; Short=AUM; AltName: Full=Phosphoglycolate phosphatase; Short=PGP		GO:0000121,GO:0000287,GO:0004721,GO:0004725,GO:0005829,GO:0006114,GO:0006470,GO:0006650,GO:0008967,GO:0016311,GO:0016791,GO:0035335,GO:0043136,GO:0045721,GO:0098519	glycerol-1-phosphatase activity|magnesium ion binding|phosphoprotein phosphatase activity|protein tyrosine phosphatase activity|cytosol|glycerol biosynthetic process|protein dephosphorylation|glycerophospholipid metabolic process|phosphoglycolate phosphatase activity|dephosphorylation|phosphatase activity|peptidyl-tyrosine dephosphorylation|glycerol-3-phosphatase activity|negative regulation of g…	ko00630	Glyoxylate and dicarboxylate metabolism
SPAG17	3.6685e-12	0.759106	0.304	0.107	9.89064e-08	2	2.841	ENSBGRG00000011326	protein_coding	Sperm-associated antigen 17		GO:0003351,GO:0005874,GO:0031514,GO:1904158,GO:1990716	epithelial cilium movement|microtubule|motile cilium|axonemal central apparatus assembly|axonemal central apparatus
NUFIP1	5.52633e-12	0.824389	0.29	0.121	1.48995e-07	2	2.397	ENSBGRG00000004055	protein_coding	PREDICTED: nuclear fragile X mental retardation-interacting protein 1		GO:0000492,GO:0001650,GO:0003677,GO:0003723,GO:0005634,GO:0005726,GO:0005730,GO:0006396,GO:0008023,GO:0016363,GO:0030515,GO:0030674,GO:0032991,GO:0042802,GO:0045944,GO:0046872,GO:0048786,GO:0051117,GO:0051259,GO:0070761	box C/D snoRNP assembly|fibrillar center|DNA binding|RNA binding|nucleus|perichromatin fibrils|nucleolus|RNA processing|transcription elongation factor complex|nuclear matrix|snoRNA binding|protein binding, bridging|protein-containing complex|identical protein binding|positive regulation of transcription by RNA polymerase II|metal ion binding|presynaptic active zone|ATPase binding|protein complex…
IQCG	7.04488e-12	0.682566	0.366	0.168	1.89937e-07	2	2.179	ENSBGRG00000013579	protein_coding	PREDICTED: IQ domain-containing protein G		GO:0002177,GO:0005516,GO:0005737,GO:0007286,GO:0007288,GO:0031514,GO:0036126,GO:0044782	manchette|calmodulin binding|cytoplasm|spermatid development|sperm axoneme assembly|motile cilium|sperm flagellum|cilium organization
MED13L	4.16183e-11	0.662442	0.272	0.123	1.12207e-06	2	2.211	ENSBGRG00000013849	protein_coding	mediator of RNA polymerase II transcription subunit 13-like		GO:0003712,GO:0006357,GO:0016592	transcription coregulator activity|regulation of transcription by RNA polymerase II|mediator complex	ko04919	Thyroid hormone signaling pathway
PLCL2	4.8007e-11	0.795433	0.259	0.085	1.29432e-06	2	3.047	ENSBGRG00000000215	protein_coding	Inactive phospholipase C-like protein 2, partial		GO:0002322,GO:0002337,GO:0004435,GO:0005737,GO:0006629,GO:0007214,GO:0032228,GO:0033135,GO:0035556,GO:0050811,GO:0050859,GO:0070679,GO:0120163,GO:1900122	B cell proliferation involved in immune response|B-1a B cell differentiation|phosphatidylinositol phospholipase C activity|cytoplasm|lipid metabolic process|gamma-aminobutyric acid signaling pathway|regulation of synaptic transmission, GABAergic|regulation of peptidyl-serine phosphorylation|intracellular signal transduction|GABA receptor binding|negative regulation of B cell receptor signaling pa…
MRPL57	1.02006e-10	0.742567	0.277	0.118	2.75019e-06	2	2.347	ENSBGRG00000013887	protein_coding	ribosomal protein 63, mitochondrial		GO:0003735,GO:0005743,GO:0005761,GO:0005762,GO:0006412,GO:0032543	structural constituent of ribosome|mitochondrial inner membrane|mitochondrial ribosome|mitochondrial large ribosomal subunit|translation|mitochondrial translation
ENSBGRG00000019384	1.34204e-10	0.39478	0.357	0.174	3.61827e-06	2	2.052	ENSBGRG00000019384	protein_coding	TPA: centrin-1		GO:0000281,GO:0000922,GO:0005509,GO:0005634,GO:0005813,GO:0005814,GO:0007099,GO:0008017,GO:0010824,GO:0019722,GO:0031683,GO:0032391,GO:0032465,GO:0032795,GO:0034605	mitotic cytokinesis|spindle pole|calcium ion binding|nucleus|centrosome|centriole|centriole replication|microtubule binding|regulation of centrosome duplication|calcium-mediated signaling|G-protein beta/gamma-subunit complex binding|photoreceptor connecting cilium|regulation of cytokinesis|heterotrimeric G-protein binding|cellular response to heat
BCAP29	1.35948e-10	0.493696	0.433	0.282	3.66529e-06	2	1.535	ENSBGRG00000006251	protein_coding	PREDICTED: B-cell receptor-associated protein 29		GO:0005789,GO:0005887,GO:0006886,GO:0006888,GO:0006915,GO:0070973	endoplasmic reticulum membrane|integral component of plasma membrane|intracellular protein transport|ER to Golgi vesicle-mediated transport|apoptotic process|protein localization to endoplasmic reticulum exit site
ENSBGRG00000007529	1.53165e-10	0.681262	0.268	0.13	4.12948e-06	2	2.062	ENSBGRG00000007529	protein_coding	zinc finger protein 280B	zf-C2H2	GO:0000981,GO:0003677,GO:0003700,GO:0005634,GO:0006355,GO:0046872	DNA-binding transcription factor activity, RNA polymerase II-specific|DNA binding|DNA-binding transcription factor activity|nucleus|regulation of transcription, DNA-templated|metal ion binding
SUCO	2.45264e-10	0.658896	0.424	0.267	6.61256e-06	2	1.588	ENSBGRG00000006780	protein_coding	PREDICTED: SUN domain-containing ossification factor isoform X2		GO:0001503,GO:0005737,GO:0005791,GO:0007275,GO:0016020,GO:0016021,GO:0030867,GO:0032967,GO:0034975,GO:0045669,GO:0046850	ossification|cytoplasm|rough endoplasmic reticulum|multicellular organism development|membrane|integral component of membrane|rough endoplasmic reticulum membrane|positive regulation of collagen biosynthetic process|protein folding in endoplasmic reticulum|positive regulation of osteoblast differentiation|regulation of bone remodeling
ERGIC3	4.12685e-10	0.641023	0.304	0.177	1.11264e-05	2	1.718	ENSBGRG00000010399	protein_coding	endoplasmic reticulum-Golgi intermediate compartment protein 3 isoform X1		GO:0005783,GO:0006888,GO:0006890,GO:0030134,GO:0030173,GO:0030176,GO:0033116	endoplasmic reticulum|ER to Golgi vesicle-mediated transport|retrograde vesicle-mediated transport, Golgi to ER|COPII-coated ER to Golgi transport vesicle|integral component of Golgi membrane|integral component of endoplasmic reticulum membrane|endoplasmic reticulum-Golgi intermediate compartment membrane
HSPA4L	5.44207e-10	0.693155	0.295	0.174	1.46724e-05	2	1.695	ENSBGRG00000009049	protein_coding	heat shock 70 kDa protein 4L isoform X1		GO:0005524,GO:0005634,GO:0005737,GO:0005829,GO:0006457,GO:0006986	ATP binding|nucleus|cytoplasm|cytosol|protein folding|response to unfolded protein
EFCAB10	6.07795e-10	0.636052	0.281	0.11	1.63868e-05	2	2.555	ENSBGRG00000008616	protein_coding	PREDICTED: EF-hand calcium-binding domain-containing protein 10		GO:0005509	calcium ion binding
RIBC2	6.29173e-10	0.77798	0.272	0.115	1.69631e-05	2	2.365	ENSBGRG00000000827	protein_coding	RIB43A-like with coiled-coils protein 2, partial
YBX3	8.02308e-10	0.614867	0.527	0.351	2.1631e-05	2	1.501	ENSBGRG00000021806	protein_coding	DNA-binding protein A, partial	CSD	GO:0000122,GO:0003697,GO:0005634,GO:0005737,GO:0005921,GO:0007283,GO:0031100	negative regulation of transcription by RNA polymerase II|single-stranded DNA binding|nucleus|cytoplasm|gap junction|spermatogenesis|animal organ regeneration	ko04530	Tight junction
SPATA4	1.0266e-09	0.668302	0.259	0.103	2.76782e-05	2	2.515	ENSBGRG00000010033	protein_coding	PREDICTED: spermatogenesis-associated protein 4 isoform X1		GO:0005634,GO:0005737,GO:0031514,GO:0060285	nucleus|cytoplasm|motile cilium|cilium-dependent cell motility
SGTA	1.87093e-09	0.65634	0.268	0.135	5.04422e-05	2	1.985	ENSBGRG00000001178	protein_coding	small glutamine-rich tetratricopeptide repeat-containing protein alpha isoform X2	THAP	GO:0005634,GO:0005829,GO:0006620,GO:0016020,GO:0030433,GO:0032947,GO:0042802,GO:0043621,GO:0071816,GO:0072380,GO:1903070,GO:1903071,GO:1903646,GO:1904288,GO:2000059	nucleus|cytosol|posttranslational protein targeting to endoplasmic reticulum membrane|membrane|ubiquitin-dependent ERAD pathway|protein-containing complex scaffold activity|identical protein binding|protein self-association|tail-anchored membrane protein insertion into ER membrane|TRC complex|negative regulation of ER-associated ubiquitin-dependent protein catabolic process|positive regulation of…
ENDOG	3.44725e-09	0.728399	0.295	0.133	9.29413e-05	2	2.218	ENSBGRG00000015041	protein_coding	Endonuclease G		GO:0000014,GO:0000737,GO:0001701,GO:0003676,GO:0004519,GO:0004521,GO:0004529,GO:0005634,GO:0005739,GO:0005743,GO:0006309,GO:0034612,GO:0043065,GO:0046677,GO:0046872	single-stranded DNA endodeoxyribonuclease activity|DNA catabolic process, endonucleolytic|in utero embryonic development|nucleic acid binding|endonuclease activity|endoribonuclease activity|exodeoxyribonuclease activity|nucleus|mitochondrion|mitochondrial inner membrane|apoptotic DNA fragmentation|response to tumor necrosis factor|positive regulation of apoptotic process|response to antibiotic|me…	ko04210	Apoptosis
ENSBGRG00000026227	5.62608e-09	0.559602	0.429	0.245	0.000151685	2	1.751	ENSBGRG00000026227	protein_coding	Mitochondrial import receptor subunit TOM20-like protein, partial		GO:0005739,GO:0005741,GO:0005742,GO:0006626,GO:0014850,GO:0015450,GO:0016031,GO:0016579,GO:0030150,GO:0030943,GO:0031307,GO:0044233,GO:0051082,GO:0070096,GO:1905242	mitochondrion|mitochondrial outer membrane|mitochondrial outer membrane translocase complex|protein targeting to mitochondrion|response to muscle activity|P-P-bond-hydrolysis-driven protein transmembrane transporter activity|tRNA import into mitochondrion|protein deubiquitination|protein import into mitochondrial matrix|mitochondrion targeting sequence binding|integral component of mitochondrial …
ADAM32	1.04391e-08	0.704111	0.29	0.12	0.000281449	2	2.417	ENSBGRG00000014213	protein_coding	Disintegrin and metalloproteinase domain-containing protein 32, partial		GO:0004222,GO:0016021	metalloendopeptidase activity|integral component of membrane
ENSBGRG00000000642	1.07951e-08	0.640533	0.268	0.126	0.000291048	2	2.127	ENSBGRG00000000642	protein_coding	makorin, ring finger protein, 1 variant, partial		GO:0000209,GO:0003723,GO:0004842,GO:0005829,GO:0046872,GO:0061630	protein polyubiquitination|RNA binding|ubiquitin-protein transferase activity|cytosol|metal ion binding|ubiquitin protein ligase activity
ENSBGRG00000000944	1.11472e-08	0.372168	0.482	0.339	0.000300539	2	1.422	ENSBGRG00000000944	protein_coding	DnaJ-like protein subfamily B member 1, partial	MYB	GO:0000122,GO:0001671,GO:0003714,GO:0005730,GO:0005829,GO:0030544,GO:0051082,GO:0051085,GO:0051087,GO:0097201	negative regulation of transcription by RNA polymerase II|ATPase activator activity|transcription corepressor activity|nucleolus|cytosol|Hsp70 protein binding|unfolded protein binding|chaperone cofactor-dependent protein refolding|chaperone binding|negative regulation of transcription from RNA polymerase II promoter in response to stress	ko04141,ko05164	Protein processing in endoplasmic reticulum|Influenza A
ENSBGRG00000014382	1.26411e-08	0.729244	0.321	0.143	0.000340815	2	2.245	ENSBGRG00000014382	protein_coding	PREDICTED: protein LIAT1		GO:0016598	protein arginylation
DNAJC21	2.11898e-08	0.591226	0.384	0.249	0.000571298	2	1.542	ENSBGRG00000012242	protein_coding	dnaJ homolog subfamily C member 21	zf-C2H2	GO:0003676,GO:0005730,GO:0005737,GO:0008270	nucleic acid binding|nucleolus|cytoplasm|zinc ion binding
KIF15	2.77376e-08	0.591887	0.277	0.168	0.000747833	2	1.649	ENSBGRG00000014040	protein_coding	PREDICTED: kinesin-like protein KIF15 isoform X4	ZBTB	GO:0003777,GO:0005524,GO:0005737,GO:0005819,GO:0005871,GO:0005874,GO:0007018,GO:0008017,GO:0016887	microtubule motor activity|ATP binding|cytoplasm|spindle|kinesin complex|microtubule|microtubule-based movement|microtubule binding|ATPase activity
FAM76B	2.77665e-08	0.530028	0.259	0.145	0.000748612	2	1.786	ENSBGRG00000012187	protein_coding	protein FAM76B isoform X1		GO:0016607	nuclear speck
LCA5L	2.79498e-08	0.186235	0.482	0.311	0.000753556	2	1.55	ENSBGRG00000011685	protein_coding	PREDICTED: lebercilin-like protein		GO:0005930,GO:0042073	axoneme|intraciliary transport
TRIM13	3.54252e-08	0.555881	0.348	0.165	0.0009551	2	2.109	ENSBGRG00000017523	protein_coding	E3 ubiquitin-protein ligase TRIM13, partial		GO:0004842,GO:0005789,GO:0008270,GO:0010332,GO:0010942,GO:0016021,GO:0016239,GO:0030433,GO:0032897,GO:0043123,GO:0045087,GO:0051092,GO:0051865,GO:0097038,GO:1902187	ubiquitin-protein transferase activity|endoplasmic reticulum membrane|zinc ion binding|response to gamma radiation|positive regulation of cell death|integral component of membrane|positive regulation of macroautophagy|ubiquitin-dependent ERAD pathway|negative regulation of viral transcription|positive regulation of I-kappaB kinase/NF-kappaB signaling|innate immune response|positive regulation of …
SNRPD2	3.66488e-08	0.591853	0.393	0.262	0.000988087	2	1.5	ENSBGRG00000021083	protein_coding	small nuclear ribonucleoprotein Sm D2 isoform X1		GO:0000387,GO:0000398,GO:0005634,GO:0005682,GO:0005685,GO:0005686,GO:0005687,GO:0005829,GO:0034709,GO:0034715,GO:0034719,GO:0046540,GO:0071005,GO:0071007,GO:0071013	spliceosomal snRNP assembly|mRNA splicing, via spliceosome|nucleus|U5 snRNP|U1 snRNP|U2 snRNP|U4 snRNP|cytosol|methylosome|pICln-Sm protein complex|SMN-Sm protein complex|U4/U6 x U5 tri-snRNP complex|U2-type precatalytic spliceosome|U2-type catalytic step 2 spliceosome|catalytic step 2 spliceosome	ko03040	Spliceosome
LIN37	3.7113e-08	0.561117	0.339	0.192	0.0010006	2	1.766	ENSBGRG00000024603	protein_coding	PREDICTED: protein lin-37 homolog isoform X1		GO:0017053	transcriptional repressor complex
UQCC2	7.26006e-08	0.378342	0.509	0.364	0.00195739	2	1.398	ENSBGRG00000021583	protein_coding	PREDICTED: ubiquinol-cytochrome-c reductase complex assembly factor 2 isoform X1		GO:0002082,GO:0005739,GO:0005743,GO:0005758,GO:0005759,GO:0034551,GO:0042645,GO:0050796,GO:0070131,GO:1903364,GO:2001014	regulation of oxidative phosphorylation|mitochondrion|mitochondrial inner membrane|mitochondrial intermembrane space|mitochondrial matrix|mitochondrial respiratory chain complex III assembly|mitochondrial nucleoid|regulation of insulin secretion|positive regulation of mitochondrial translation|positive regulation of cellular protein catabolic process|regulation of skeletal muscle cell differentia…
NUP50	8.06084e-08	0.449666	0.366	0.236	0.00217328	2	1.551	ENSBGRG00000018554	protein_coding	PREDICTED: nuclear pore complex protein Nup50 isoform X2		GO:0005634,GO:0005643,GO:0005654,GO:0005737,GO:0005813,GO:0006406,GO:0006606,GO:0008536,GO:0016032,GO:0031965,GO:0043231,GO:0043547	nucleus|nuclear pore|nucleoplasm|cytoplasm|centrosome|mRNA export from nucleus|protein import into nucleus|Ran GTPase binding|viral process|nuclear membrane|intracellular membrane-bounded organelle|positive regulation of GTPase activity	ko03013	RNA transport
KHDRBS3	8.50456e-08	0.458572	0.42	0.252	0.00229291	2	1.667	ENSBGRG00000023782	protein_coding	PREDICTED: KH domain-containing, RNA-binding, signal transduction-associated protein 3 isoform X2		GO:0003723,GO:0003727,GO:0005634,GO:0005654,GO:0006397,GO:0017124,GO:0019904,GO:0033120,GO:0042802,GO:0048024,GO:0051259	RNA binding|single-stranded RNA binding|nucleus|nucleoplasm|mRNA processing|SH3 domain binding|protein domain specific binding|positive regulation of RNA splicing|identical protein binding|regulation of mRNA splicing, via spliceosome|protein complex oligomerization
SUDS3	9.25634e-08	0.273075	0.268	0.28	0.0024956	2	0.957	ENSBGRG00000017204	protein_coding	PREDICTED: sin3 histone deacetylase corepressor complex component SDS3 isoform X2		GO:0000122,GO:0004407,GO:0005634,GO:0005829,GO:0006915,GO:0016575,GO:0016604,GO:0042826,GO:0043065,GO:0070822	negative regulation of transcription by RNA polymerase II|histone deacetylase activity|nucleus|cytosol|apoptotic process|histone deacetylation|nuclear body|histone deacetylase binding|positive regulation of apoptotic process|Sin3-type complex
OXR1	1.42846e-07	0.583361	0.321	0.193	0.00385128	2	1.663	ENSBGRG00000005822	protein_coding	oxidation resistance protein 1 isoform X5		GO:0005739	mitochondrion
USP15	1.62003e-07	0.4975	0.357	0.237	0.00436775	2	1.506	ENSBGRG00000009962	protein_coding	ubiquitin carboxyl-terminal hydrolase 15 isoform X1		GO:0004197,GO:0004843,GO:0005160,GO:0005634,GO:0005737,GO:0005739,GO:0005829,GO:0006511,GO:0007179,GO:0016579,GO:0030509,GO:0035520,GO:0035616,GO:0042802,GO:0046332,GO:0060389,GO:0061649	cysteine-type endopeptidase activity|thiol-dependent ubiquitin-specific protease activity|transforming growth factor beta receptor binding|nucleus|cytoplasm|mitochondrion|cytosol|ubiquitin-dependent protein catabolic process|transforming growth factor beta receptor signaling pathway|protein deubiquitination|BMP signaling pathway|monoubiquitinated protein deubiquitination|histone H2B conserved C-t…	ko04137	Mitophagy - animal
GPNMB	1.96079e-07	0.596244	0.259	0.11	0.00528648	2	2.355	ENSBGRG00000000543	protein_coding	PREDICTED: transmembrane glycoprotein NMB
MAEL	1.98804e-07	0.576525	0.29	0.185	0.00535995	2	1.568	ENSBGRG00000006416	protein_coding	PREDICTED: protein maelstrom homolog isoform X1	HMG	GO:0005634,GO:0005737,GO:0007140,GO:0007275,GO:0007283,GO:0030154,GO:0031047,GO:0034587,GO:0043046,GO:0043186,GO:0043565,GO:0045892,GO:0060964,GO:0071547	nucleus|cytoplasm|male meiotic nuclear division|multicellular organism development|spermatogenesis|cell differentiation|gene silencing by RNA|piRNA metabolic process|DNA methylation involved in gamete generation|P granule|sequence-specific DNA binding|negative regulation of transcription, DNA-templated|regulation of gene silencing by miRNA|piP-body
TMBIM6	2.24526e-07	0.611701	0.335	0.196	0.00605345	2	1.709	ENSBGRG00000002428	protein_coding	PREDICTED: bax inhibitor 1		GO:0005789,GO:0006914,GO:0010523,GO:0016021,GO:0031625,GO:0031966,GO:0032091,GO:0032469,GO:0033119,GO:0034620,GO:0051025,GO:0060698,GO:0070059,GO:1902065,GO:1902236,GO:1903298,GO:1990441	endoplasmic reticulum membrane|autophagy|negative regulation of calcium ion transport into cytosol|integral component of membrane|ubiquitin protein ligase binding|mitochondrial membrane|negative regulation of protein binding|endoplasmic reticulum calcium ion homeostasis|negative regulation of RNA splicing|cellular response to unfolded protein|negative regulation of immunoglobulin secretion|endori…	ko05130	Pathogenic Escherichia coli infection
ENSBGRG00000017947	2.5226e-07	0.0928048	0.732	0.599	0.00680118	2	1.222	ENSBGRG00000017947	protein_coding	mortality factor 4-like protein 1 isoform X2		GO:0000123,GO:0000724,GO:0003682,GO:0006338,GO:0006342,GO:0008283,GO:0016573,GO:0016575,GO:0016580,GO:0016607,GO:0035267,GO:0040008,GO:0043967,GO:0043968,GO:0047485	histone acetyltransferase complex|double-strand break repair via homologous recombination|chromatin binding|chromatin remodeling|chromatin silencing|cell proliferation|histone acetylation|histone deacetylation|Sin3 complex|nuclear speck|NuA4 histone acetyltransferase complex|regulation of growth|histone H4 acetylation|histone H2A acetylation|protein N-terminus binding
ENSBGRG00000011975	2.53e-07	0.154708	0.384	0.41	0.00682113	2	0.937	ENSBGRG00000011975	protein_coding	60S acidic ribosomal protein P2, partial		GO:0000184,GO:0003735,GO:0005829,GO:0005925,GO:0006412,GO:0006413,GO:0006414,GO:0006614,GO:0016020,GO:0022625,GO:0045202,GO:0070062	nuclear-transcribed mRNA catabolic process, nonsense-mediated decay|structural constituent of ribosome|cytosol|focal adhesion|translation|translational initiation|translational elongation|SRP-dependent cotranslational protein targeting to membrane|membrane|cytosolic large ribosomal subunit|synapse|extracellular exosome	ko03010	Ribosome
JPT1	3.07313e-07	0.423581	0.384	0.272	0.00828547	2	1.412	ENSBGRG00000016769	protein_coding	RecName: Full=Jupiter microtubule associated homolog 1; AltName: Full=Hematological and neurological expressed 1 protein; Contains: RecName: Full=Jupiter microtubule associated homolog 1, N-terminally processed		GO:0005634,GO:0005737	nucleus|cytoplasm
AKIRIN1	4.08692e-07	0.482572	0.388	0.266	0.0110187	2	1.459	ENSBGRG00000005084	protein_coding	Akirin-1		GO:0005634,GO:0005654,GO:0010592,GO:0010759,GO:0014839,GO:0031965,GO:0045663,GO:1902723,GO:1902725	nucleus|nucleoplasm|positive regulation of lamellipodium assembly|positive regulation of macrophage chemotaxis|myoblast migration involved in skeletal muscle regeneration|nuclear membrane|positive regulation of myoblast differentiation|negative regulation of skeletal muscle satellite cell proliferation|negative regulation of satellite cell differentiation
SSR1	4.7895e-07	0.37596	0.268	0.203	0.012913	2	1.32	ENSBGRG00000018403	protein_coding	PREDICTED: translocon-associated protein subunit alpha		GO:0005789,GO:0016021	endoplasmic reticulum membrane|integral component of membrane	ko04141	Protein processing in endoplasmic reticulum
ENSBGRG00000007025	6.11795e-07	0.444959	0.415	0.299	0.0164946	2	1.388	ENSBGRG00000007025	protein_coding	voltage-dependent anion-selective channel protein 3 isoform X1		GO:0000166,GO:0005741,GO:0008308,GO:0015288,GO:0046930,GO:1902017	nucleotide binding|mitochondrial outer membrane|voltage-gated anion channel activity|porin activity|pore complex|regulation of cilium assembly	ko04020,ko04022,ko04216,ko04217,ko04218,ko04621,ko04979,ko05010,ko05012,ko05016,ko05161,ko05166,ko05203	Calcium signaling pathway|cGMP-PKG signaling pathway|Ferroptosis|Necroptosis|Cellular senescence|NOD-like receptor signaling pathway|Cholesterol metabolism|Alzheimer disease|Parkinson disease|Huntington disease|Hepatitis B|Human T-cell leukemia virus 1 infection|Viral carcinogenesis
DNAJC10	7.54676e-07	0.507703	0.321	0.248	0.0203468	2	1.294	ENSBGRG00000002186	protein_coding	DnaJ-like protein subfamily C member 10, partial	MYB	GO:0001671,GO:0001933,GO:0005783,GO:0005788,GO:0015035,GO:0015036,GO:0016020,GO:0016671,GO:0030433,GO:0030544,GO:0032781,GO:0034663,GO:0034975,GO:0034976,GO:0045454,GO:0051087,GO:0051117,GO:0051787,GO:0070059	ATPase activator activity|negative regulation of protein phosphorylation|endoplasmic reticulum|endoplasmic reticulum lumen|protein disulfide oxidoreductase activity|disulfide oxidoreductase activity|membrane|oxidoreductase activity, acting on a sulfur group of donors, disulfide as acceptor|ubiquitin-dependent ERAD pathway|Hsp70 protein binding|positive regulation of ATPase activity|endoplasmic re…	ko04141	Protein processing in endoplasmic reticulum
RANGRF	8.69096e-07	0.440287	0.259	0.14	0.0234317	2	1.85	ENSBGRG00000026714	protein_coding	PREDICTED: ran guanine nucleotide release factor isoform X1		GO:0005085,GO:0005634,GO:0005886,GO:0015031,GO:0048471	guanyl-nucleotide exchange factor activity|nucleus|plasma membrane|protein transport|perinuclear region of cytoplasm
TRIM28	8.82272e-07	0.26549	0.326	0.313	0.0237869	2	1.042	ENSBGRG00000013858	protein_coding	transcription intermediary factor 1-beta isoform X3	SAND	GO:0000122,GO:0000785,GO:0001837,GO:0003677,GO:0003682,GO:0003700,GO:0003713,GO:0003714,GO:0003723,GO:0004672,GO:0004842,GO:0005634,GO:0005654,GO:0005719,GO:0005720,GO:0006281,GO:0006325,GO:0006367,GO:0007265,GO:0007566,GO:0008270,GO:0016032,GO:0016925,GO:0019789,GO:0031625,GO:0035851,GO:0042307,GO:0043045,GO:0043388,GO:0043565,GO:0045087,GO:0045739,GO:0045869,GO:0045892,GO:0045893,GO:0046777,GO:…	negative regulation of transcription by RNA polymerase II|chromatin|epithelial to mesenchymal transition|DNA binding|chromatin binding|DNA-binding transcription factor activity|transcription coactivator activity|transcription corepressor activity|RNA binding|protein kinase activity|ubiquitin-protein transferase activity|nucleus|nucleoplasm|nuclear euchromatin|nuclear heterochromatin|DNA repair|ch…
ENSBGRG00000012514	1.07799e-06	0.227662	0.848	0.793	0.0290636	2	1.069	ENSBGRG00000012514	protein_coding	PREDICTED: nuclease-sensitive element-binding protein 1	CSD
USP7	1.6831e-06	0.404824	0.321	0.27	0.045378	2	1.189	ENSBGRG00000026669	protein_coding	PREDICTED: ubiquitin carboxyl-terminal hydrolase 7 isoform X1				ko04068,ko05169,ko05203	FoxO signaling pathway|Epstein-Barr virus infection|Viral carcinogenesis
POMP	1.72869e-06	0.403492	0.375	0.308	0.0466072	2	1.218	ENSBGRG00000006553	protein_coding	PREDICTED: proteasome maturation protein isoform X1		GO:0005634,GO:0005737,GO:0005783,GO:0005829,GO:0016607,GO:0031090,GO:0043248	nucleus|cytoplasm|endoplasmic reticulum|cytosol|nuclear speck|organelle membrane|proteasome assembly	ko03050	Proteasome
ZC3H14	2.07097e-06	0.253428	0.482	0.468	0.0558354	2	1.03	ENSBGRG00000004720	protein_coding	zinc finger CCCH domain-containing protein 14 isoform X1		GO:0005634,GO:0005737,GO:0008143,GO:0016607,GO:0043488,GO:0046872,GO:1900364	nucleus|cytoplasm|poly(A) binding|nuclear speck|regulation of mRNA stability|metal ion binding|negative regulation of mRNA polyadenylation
FBXO15	2.07687e-06	0.510693	0.277	0.186	0.0559945	2	1.489	ENSBGRG00000021796	protein_coding	F-box only protein 15 isoform X1
BAZ2B	2.1026e-06	0.249027	0.268	0.267	0.0566883	2	1.004	ENSBGRG00000010962	protein_coding	PREDICTED: bromodomain adjacent to zinc finger domain protein 2B isoform X6	MBD	GO:0003677,GO:0005634,GO:0006338,GO:0006357,GO:0046872	DNA binding|nucleus|chromatin remodeling|regulation of transcription by RNA polymerase II|metal ion binding
BTBD17	2.2443e-06	0.433681	0.254	0.114	0.0605084	2	2.228	ENSBGRG00000012366	protein_coding	TPA: RIKEN cDNA 1500005I02-like		GO:0005576	extracellular region
CCDC59	2.47455e-06	0.407121	0.424	0.317	0.0667163	2	1.338	ENSBGRG00000003316	protein_coding	Thyroid transcription factor 1-associated protein 26		GO:0005634	nucleus
ENSBGRG00000001048	3.31606e-06	0.404409	0.366	0.3	0.0894042	2	1.22	ENSBGRG00000001048	protein_coding	PREDICTED: S-phase kinase-associated protein 1-like isoform X1		GO:0006511,GO:0016567,GO:0019005,GO:0031467	ubiquitin-dependent protein catabolic process|protein ubiquitination|SCF ubiquitin ligase complex|Cul7-RING ubiquitin ligase complex	ko04110,ko04114,ko04120,ko04141,ko04310,ko04341,ko04350,ko04710,ko05131,ko05132,ko05170,ko05200	Cell cycle|Oocyte meiosis|Ubiquitin mediated proteolysis|Protein processing in endoplasmic reticulum|Wnt signaling pathway|Hedgehog signaling pathway - fly|TGF-beta signaling pathway|Circadian rhythm|Shigellosis|Salmonella infection|Human immunodeficiency virus 1 infection|Pathways in cancer
ENSBGRG00000014160	3.5151e-06	0.157927	0.714	0.721	0.0947705	2	0.99	ENSBGRG00000014160	protein_coding	60S ribosomal protein L7, partial		GO:0000463,GO:0003723,GO:0003735,GO:0022625	maturation of LSU-rRNA from tricistronic rRNA transcript (SSU-rRNA, 5.8S rRNA, LSU-rRNA)|RNA binding|structural constituent of ribosome|cytosolic large ribosomal subunit	ko03010	Ribosome
ENSBGRG00000000124	3.8108e-06	0.320279	0.446	0.344	0.102743	2	1.297	ENSBGRG00000000124	protein_coding	PREDICTED: UPF0769 protein C21orf59 homolog		GO:0003352,GO:0005634,GO:0005829,GO:0005856,GO:0005929,GO:0060271	regulation of cilium movement|nucleus|cytosol|cytoskeleton|cilium|cilium assembly
TEX15	4.18622e-06	0.44447	0.299	0.214	0.112865	2	1.397	ENSBGRG00000024980	protein_coding	PREDICTED: LOW QUALITY PROTEIN: testis-expressed sequence 15 protein		GO:0005634,GO:0005737,GO:0006281,GO:0007129,GO:0007140,GO:0007283,GO:0010569,GO:0030154	nucleus|cytoplasm|DNA repair|synapsis|male meiotic nuclear division|spermatogenesis|regulation of double-strand break repair via homologous recombination|cell differentiation
ENSBGRG00000020704	4.31711e-06	0.404989	0.286	0.182	0.116394	2	1.571	ENSBGRG00000020704	protein_coding	Coiled-coil-helix-coiled-coil-helix domain-containing protein 10, mitochondrial		GO:0005634,GO:0005739,GO:0005758,GO:0006119,GO:0006754,GO:0007005,GO:0032984,GO:0061617,GO:0090144,GO:0090200,GO:1901030,GO:1903852,GO:2000984	nucleus|mitochondrion|mitochondrial intermembrane space|oxidative phosphorylation|ATP biosynthetic process|mitochondrion organization|protein-containing complex disassembly|MICOS complex|mitochondrial nucleoid organization|positive regulation of release of cytochrome c from mitochondria|positive regulation of mitochondrial outer membrane permeabilization involved in apoptotic signaling pathway|po…
RRP1B	4.59216e-06	0.481391	0.384	0.267	0.123809	2	1.438	ENSBGRG00000021030	protein_coding	ribosomal RNA processing protein 1 homolog B		GO:0000791,GO:0000792,GO:0001652,GO:0003713,GO:0003723,GO:0005634,GO:0005654,GO:0005730,GO:0005829,GO:0006364,GO:0006397,GO:0006915,GO:0008380,GO:0010923,GO:0030687,GO:0030688,GO:0034260,GO:0043065,GO:0043484,GO:0043923,GO:0045944,GO:0098586	euchromatin|heterochromatin|granular component|transcription coactivator activity|RNA binding|nucleus|nucleoplasm|nucleolus|cytosol|rRNA processing|mRNA processing|apoptotic process|RNA splicing|negative regulation of phosphatase activity|preribosome, large subunit precursor|preribosome, small subunit precursor|negative regulation of GTPase activity|positive regulation of apoptotic process|regula…
FXR1	5.89321e-06	0.333249	0.527	0.441	0.158887	2	1.195	ENSBGRG00000001900	protein_coding	fragile X mental retardation syndrome-related protein 1 isoform X3		GO:0002151,GO:0003729,GO:0003730,GO:0005634,GO:0005737,GO:0005829,GO:0005844,GO:0007517,GO:0014069,GO:0017148,GO:0030154,GO:0030424,GO:0030425,GO:0033592,GO:0035770,GO:0036464,GO:0042803,GO:0043025,GO:0043034,GO:0043197,GO:0043488,GO:0045182,GO:0045727,GO:0046982,GO:0048471,GO:0098794,GO:0098978,GO:2000637	G-quadruplex RNA binding|mRNA binding|mRNA 3'-UTR binding|nucleus|cytoplasm|cytosol|polysome|muscle organ development|postsynaptic density|negative regulation of translation|cell differentiation|axon|dendrite|RNA strand annealing activity|ribonucleoprotein granule|cytoplasmic ribonucleoprotein granule|protein homodimerization activity|neuronal cell body|costamere|dendritic spine|regulation of mRN…	ko03013	RNA transport
YBX2	6.00828e-06	0.471649	0.362	0.203	0.161989	2	1.783	ENSBGRG00000021388	protein_coding	PREDICTED: Y-box-binding protein 2	CSD	GO:0001650,GO:0003677,GO:0003682,GO:0003729,GO:0003730,GO:0005737,GO:0005844,GO:0006355,GO:0007286,GO:0008289,GO:0017148,GO:0043021,GO:0045182,GO:0048255,GO:0048477,GO:0051100,GO:0120162,GO:1990904	fibrillar center|DNA binding|chromatin binding|mRNA binding|mRNA 3'-UTR binding|cytoplasm|polysome|regulation of transcription, DNA-templated|spermatid development|lipid binding|negative regulation of translation|ribonucleoprotein complex binding|translation regulator activity|mRNA stabilization|oogenesis|negative regulation of binding|positive regulation of cold-induced thermogenesis|ribonucleop…
SHCBP1L	7.22951e-06	0.290838	0.429	0.267	0.194915	2	1.607	ENSBGRG00000011416	protein_coding	PREDICTED: SHC SH2 domain-binding protein 1-like protein		GO:0005737,GO:0007283,GO:0030154,GO:0072687,GO:2001252	cytoplasm|spermatogenesis|cell differentiation|meiotic spindle|positive regulation of chromosome organization
MPP6	1.05659e-05	0.570483	0.254	0.138	0.284868	2	1.841	ENSBGRG00000001147	protein_coding	PREDICTED: MAGUK p55 subfamily member 6 isoform X1		GO:0004385,GO:0005886,GO:0016021,GO:0030165	guanylate kinase activity|plasma membrane|integral component of membrane|PDZ domain binding
ENSBGRG00000015767	1.09233e-05	0.297397	0.326	0.182	0.294504	2	1.791	ENSBGRG00000015767	protein_coding	PREDICTED: myomegalin isoform X1		GO:0003746,GO:0003924,GO:0005516,GO:0005525,GO:0005634,GO:0005730,GO:0005737,GO:0005886,GO:0006412,GO:0006414,GO:0043209,GO:0071364	translation elongation factor activity|GTPase activity|calmodulin binding|GTP binding|nucleus|nucleolus|cytoplasm|plasma membrane|translation|translational elongation|myelin sheath|cellular response to epidermal growth factor stimulus
MNS1	1.09477e-05	0.453229	0.259	0.204	0.295161	2	1.27	ENSBGRG00000013787	protein_coding	PREDICTED: meiosis-specific nuclear structural protein 1		GO:0005634,GO:0044782,GO:0051321	nucleus|cilium organization|meiotic cell cycle
MFF	1.31733e-05	0.508757	0.281	0.198	0.355165	2	1.419	ENSBGRG00000010966	protein_coding	PREDICTED: mitochondrial fission factor isoform X5		GO:0000266,GO:0001836,GO:0005739,GO:0005741,GO:0005777,GO:0006626,GO:0008021,GO:0008053,GO:0010821,GO:0016559,GO:0030054,GO:0032592,GO:0042803,GO:0043653,GO:0051260,GO:0070584,GO:0090141,GO:0090200,GO:0090314,GO:1900063	mitochondrial fission|release of cytochrome c from mitochondria|mitochondrion|mitochondrial outer membrane|peroxisome|protein targeting to mitochondrion|synaptic vesicle|mitochondrial fusion|regulation of mitochondrion organization|peroxisome fission|cell junction|integral component of mitochondrial membrane|protein homodimerization activity|mitochondrial fragmentation involved in apoptotic proce…
DYNC1I2	1.46737e-05	0.453199	0.268	0.196	0.395617	2	1.367	ENSBGRG00000009556	protein_coding	Dynein, cytoplasmic 1, intermediate chain 2		GO:0003774,GO:0005737,GO:0005868,GO:0005874,GO:0007018,GO:0030286,GO:0031982,GO:0045503,GO:0045504	motor activity|cytoplasm|cytoplasmic dynein complex|microtubule|microtubule-based movement|dynein complex|vesicle|dynein light chain binding|dynein heavy chain binding	ko04145,ko04962,ko05132	Phagosome|Vasopressin-regulated water reabsorption|Salmonella infection
CXCL12	2.03623e-05	0.551921	0.29	0.169	0.548987	2	1.716	ENSBGRG00000018824	protein_coding	stromal cell-derived factor 1 isoform X4				ko04060,ko04061,ko04062,ko04064,ko04360,ko04670,ko04672,ko04810,ko05163,ko05200,ko05323	Cytokine-cytokine receptor interaction|Viral protein interaction with cytokine and cytokine receptor|Chemokine signaling pathway|NF-kappa B signaling pathway|Axon guidance|Leukocyte transendothelial migration|Intestinal immune network for IgA production|Regulation of actin cytoskeleton|Human cytomegalovirus infection|Pathways in cancer|Rheumatoid arthritis
HINT2	2.78113e-05	0.381008	0.312	0.215	0.749822	2	1.451	ENSBGRG00000003583	protein_coding	PREDICTED: histidine triad nucleotide-binding protein 2, mitochondrial		GO:0000166,GO:0005730,GO:0005739,GO:0006694,GO:0006915,GO:0016042,GO:0016787,GO:2000757	nucleotide binding|nucleolus|mitochondrion|steroid biosynthetic process|apoptotic process|lipid catabolic process|hydrolase activity|negative regulation of peptidyl-lysine acetylation
FAM204A	2.97464e-05	0.327329	0.397	0.353	0.801992	2	1.125	ENSBGRG00000019441	protein_coding	PREDICTED: protein FAM204A
IPO5	8.9104e-05	0.285103	0.321	0.276	1	2	1.163	ENSBGRG00000021703	protein_coding	PREDICTED: importin-5		GO:0003723,GO:0005095,GO:0005634,GO:0005643,GO:0005730,GO:0005737,GO:0006607,GO:0006610,GO:0008139,GO:0008536,GO:0008565,GO:0016020,GO:0016032,GO:0031965,GO:0034399,GO:0042307,GO:0045736,GO:0071230	RNA binding|GTPase inhibitor activity|nucleus|nuclear pore|nucleolus|cytoplasm|NLS-bearing protein import into nucleus|ribosomal protein import into nucleus|nuclear localization sequence binding|Ran GTPase binding|protein transporter activity|membrane|viral process|nuclear membrane|nuclear periphery|positive regulation of protein import into nucleus|negative regulation of cyclin-dependent protein…
DYNLT1	0.000107898	0.21839	0.469	0.38	1	2	1.234	ENSBGRG00000026623	protein_coding	PREDICTED: dynein light chain Tctex-type 1	zf-C2H2	GO:0000132,GO:0003774,GO:0005576,GO:0005739,GO:0005794,GO:0005819,GO:0005868,GO:0005881,GO:0008022,GO:0008277,GO:0010976,GO:0016358,GO:0019060,GO:0030027,GO:0034774,GO:0035022,GO:0035795,GO:0042802,GO:0043025,GO:0043087,GO:0043312,GO:0043657,GO:0044295,GO:0046718,GO:0048812,GO:0050768,GO:0051301,GO:0051493,GO:0060548,GO:0061564,GO:0075521,GO:0099503,GO:1904813	establishment of mitotic spindle orientation|motor activity|extracellular region|mitochondrion|Golgi apparatus|spindle|cytoplasmic dynein complex|cytoplasmic microtubule|protein C-terminus binding|regulation of G protein-coupled receptor signaling pathway|positive regulation of neuron projection development|dendrite development|intracellular transport of viral protein in host cell|lamellipodium|s…	ko05132	Salmonella infection
NDUFA6	0.000114196	0.325494	0.446	0.322	1	2	1.385	ENSBGRG00000010730	protein_coding	NADH dehydrogenase		GO:0005747,GO:0006979,GO:0055114	mitochondrial respiratory chain complex I|response to oxidative stress|oxidation-reduction process	ko00190,ko04714,ko04723,ko04932,ko05010,ko05012,ko05016	Oxidative phosphorylation|Thermogenesis|Retrograde endocannabinoid signaling|Non-alcoholic fatty liver disease (NAFLD)|Alzheimer disease|Parkinson disease|Huntington disease
ENSBGRG00000021328	0.000118691	0.19267	0.326	0.206	1	2	1.583	ENSBGRG00000021328	pseudogene	TPA: serine peptidase inhibitor, Kazal type 2 (acrosin-trypsin inhibitor)		GO:0004867,GO:0005576	serine-type endopeptidase inhibitor activity|extracellular region
SENP6	0.000118793	0.279834	0.272	0.252	1	2	1.079	ENSBGRG00000005342	protein_coding	PREDICTED: sentrin-specific protease 6 isoform X1		GO:0005634,GO:0005654,GO:0005737,GO:0005829,GO:0016925,GO:0016926,GO:0070139,GO:0070646,GO:0090169,GO:0090234	nucleus|nucleoplasm|cytoplasm|cytosol|protein sumoylation|protein desumoylation|SUMO-specific endopeptidase activity|protein modification by small protein removal|regulation of spindle assembly|regulation of kinetochore assembly
C7orf26	0.000130117	0.38853	0.263	0.214	1	2	1.229	ENSBGRG00000025912	protein_coding	uncharacterized protein C7orf26 homolog isoform X1
ENSBGRG00000001318	0.000134291	0.0521785	0.402	0.494	1	2	0.814	ENSBGRG00000001318	protein_coding	TPA: DnaJ (Hsp40) homolog, subfamily A, member 1-like		GO:0000151,GO:0001664,GO:0001671,GO:0005524,GO:0005634,GO:0005739,GO:0005783,GO:0005829,GO:0006457,GO:0007283,GO:0009408,GO:0015630,GO:0016020,GO:0030317,GO:0030521,GO:0030544,GO:0030957,GO:0031397,GO:0031625,GO:0043065,GO:0043066,GO:0043508,GO:0046872,GO:0048471,GO:0050750,GO:0051082,GO:0051087,GO:0051223,GO:0055131,GO:0070585,GO:1901998,GO:1903748,GO:1905259	ubiquitin ligase complex|G protein-coupled receptor binding|ATPase activator activity|ATP binding|nucleus|mitochondrion|endoplasmic reticulum|cytosol|protein folding|spermatogenesis|response to heat|microtubule cytoskeleton|membrane|flagellated sperm motility|androgen receptor signaling pathway|Hsp70 protein binding|Tat protein binding|negative regulation of protein ubiquitination|ubiquitin prote…	ko04141	Protein processing in endoplasmic reticulum
C20orf27	0.000138905	0.324027	0.272	0.21	1	2	1.295	ENSBGRG00000008861	protein_coding	PREDICTED: UPF0687 protein C20orf27 homolog isoform X1
ZPBP	0.000179708	0.531352	0.263	0.192	1	2	1.37	ENSBGRG00000021319	protein_coding	zona pellucida-binding protein 1 isoform X1		GO:0002080,GO:0005576,GO:0007339	acrosomal membrane|extracellular region|binding of sperm to zona pellucida
ENSBGRG00000023569	0.00018912	0.373709	0.312	0.237	1	2	1.316	ENSBGRG00000023569	protein_coding	DGCR6L protein		GO:0005634,GO:0007155,GO:0009887,GO:0031012	nucleus|cell adhesion|animal organ morphogenesis|extracellular matrix
TUBB2A	0.00020467	0.200753	0.371	0.342	1	2	1.085	ENSBGRG00000008862	protein_coding	hypothetical protein T265_07282		GO:0000226,GO:0000278,GO:0003924,GO:0005200,GO:0005525,GO:0005634,GO:0005737,GO:0005874,GO:0007017,GO:0070062,GO:1903561	microtubule cytoskeleton organization|mitotic cell cycle|GTPase activity|structural constituent of cytoskeleton|GTP binding|nucleus|cytoplasm|microtubule|microtubule-based process|extracellular exosome|extracellular vesicle	ko04145,ko04540,ko05010,ko05016,ko05130	Phagosome|Gap junction|Alzheimer disease|Huntington disease|Pathogenic Escherichia coli infection
GGNBP2	0.000208615	0.410561	0.393	0.324	1	2	1.213	ENSBGRG00000016921	protein_coding	gametogenetin-binding protein 2 isoform X2		GO:0005634,GO:0005737,GO:0007283,GO:0008285,GO:0010629,GO:0030154,GO:0031410,GO:0033140,GO:0042532,GO:0060716,GO:0061099	nucleus|cytoplasm|spermatogenesis|negative regulation of cell proliferation|negative regulation of gene expression|cell differentiation|cytoplasmic vesicle|negative regulation of peptidyl-serine phosphorylation of STAT protein|negative regulation of tyrosine phosphorylation of STAT protein|labyrinthine layer blood vessel development|negative regulation of protein tyrosine kinase activity
RPL18	0.000224097	0.111791	0.812	0.822	1	2	0.988	ENSBGRG00000020732	protein_coding	60S ribosomal protein L18		GO:0002181,GO:0003735,GO:0005791,GO:0022625,GO:0042788	cytoplasmic translation|structural constituent of ribosome|rough endoplasmic reticulum|cytosolic large ribosomal subunit|polysomal ribosome	ko03010	Ribosome
IZUMO4	0.000248403	0.286901	0.375	0.248	1	2	1.512	ENSBGRG00000001910	protein_coding	PREDICTED: izumo sperm-egg fusion protein 4		GO:0005576	extracellular region
PAFAH1B1	0.000345565	0.299493	0.464	0.38	1	2	1.221	ENSBGRG00000023257	protein_coding	PREDICTED: platelet-activating factor acetylhydrolase IB subunit alpha	zf-LITAF-like	GO:0000132,GO:0000226,GO:0000235,GO:0000776,GO:0001667,GO:0001675,GO:0001764,GO:0001961,GO:0005635,GO:0005737,GO:0005813,GO:0005829,GO:0005871,GO:0005875,GO:0005881,GO:0005938,GO:0007017,GO:0007097,GO:0007268,GO:0007405,GO:0007611,GO:0008017,GO:0008090,GO:0008344,GO:0009306,GO:0010977,GO:0015630,GO:0016042,GO:0016477,GO:0017145,GO:0019226,GO:0021540,GO:0021766,GO:0021819,GO:0021895,GO:0021987,GO:…	establishment of mitotic spindle orientation|microtubule cytoskeleton organization|astral microtubule|kinetochore|ameboidal-type cell migration|acrosome assembly|neuron migration|positive regulation of cytokine-mediated signaling pathway|nuclear envelope|cytoplasm|centrosome|cytosol|kinesin complex|microtubule associated complex|cytoplasmic microtubule|cell cortex|microtubule-based process|nuclea…	ko00565	Ether lipid metabolism
ENSBGRG00000012640	0.000351427	0.451176	0.335	0.203	1	2	1.65	ENSBGRG00000012640	protein_coding	cytochrome c oxidase subunit 6B2		GO:0005758,GO:0030061	mitochondrial intermembrane space|mitochondrial crista	ko00190,ko04260,ko04714,ko04932,ko05010,ko05012,ko05016	Oxidative phosphorylation|Cardiac muscle contraction|Thermogenesis|Non-alcoholic fatty liver disease (NAFLD)|Alzheimer disease|Parkinson disease|Huntington disease
PPP1CC	0.000366494	0.0982639	0.317	0.303	1	2	1.046	ENSBGRG00000013221	protein_coding	PREDICTED: serine/threonine-protein phosphatase PP1-gamma catalytic subunit	THAP			ko03015,ko04022,ko04024,ko04114,ko04218,ko04261,ko04270,ko04390,ko04510,ko04611,ko04720,ko04728,ko04750,ko04810,ko04910,ko04921,ko04931,ko05031,ko05034,ko05168,ko05205	mRNA surveillance pathway|cGMP-PKG signaling pathway|cAMP signaling pathway|Oocyte meiosis|Cellular senescence|Adrenergic signaling in cardiomyocytes|Vascular smooth muscle contraction|Hippo signaling pathway|Focal adhesion|Platelet activation|Long-term potentiation|Dopaminergic synapse|Inflammatory mediator regulation of TRP channels|Regulation of actin cytoskeleton|Insulin signaling pathway|Oxy…
DDX25	0.00038282	0.309501	0.402	0.317	1	2	1.268	ENSBGRG00000019635	protein_coding	ATP-dependent RNA helicase DDX25, partial		GO:0003723,GO:0004004,GO:0005524,GO:0005634,GO:0005737,GO:0006406,GO:0006417,GO:0007275,GO:0007286,GO:0033391	RNA binding|ATP-dependent RNA helicase activity|ATP binding|nucleus|cytoplasm|mRNA export from nucleus|regulation of translation|multicellular organism development|spermatid development|chromatoid body
NRDC	0.000539132	0.360356	0.321	0.207	1	2	1.551	ENSBGRG00000004115	protein_coding	PREDICTED: nardilysin isoform X1		GO:0004222,GO:0005739,GO:0005829,GO:0006508,GO:0007528,GO:0008283,GO:0009986,GO:0016477,GO:0046872,GO:0048408,GO:0051044,GO:0052548,GO:0120163	metalloendopeptidase activity|mitochondrion|cytosol|proteolysis|neuromuscular junction development|cell proliferation|cell surface|cell migration|metal ion binding|epidermal growth factor binding|positive regulation of membrane protein ectodomain proteolysis|regulation of endopeptidase activity|negative regulation of cold-induced thermogenesis
ENSBGRG00000012018	0.000577488	0.240637	0.656	0.616	1	2	1.065	ENSBGRG00000012018	protein_coding	LOW QUALITY PROTEIN: polyubiquitin-C		GO:0005634,GO:0005654,GO:0005737,GO:0005829,GO:0006914,GO:0016567,GO:0019941,GO:0031386,GO:0031625,GO:0035096	nucleus|nucleoplasm|cytoplasm|cytosol|autophagy|protein ubiquitination|modification-dependent protein catabolic process|protein tag|ubiquitin protein ligase binding|larval midgut cell programmed cell death
ENSBGRG00000019979	0.000596135	0.0370073	0.268	0.319	1	2	0.84	ENSBGRG00000019979	protein_coding	PREDICTED: 60S ribosomal protein L39		GO:0000184,GO:0002181,GO:0002227,GO:0003723,GO:0003735,GO:0005615,GO:0005829,GO:0006412,GO:0006413,GO:0006614,GO:0019731,GO:0022625,GO:0042788,GO:0050830,GO:0061844	nuclear-transcribed mRNA catabolic process, nonsense-mediated decay|cytoplasmic translation|innate immune response in mucosa|RNA binding|structural constituent of ribosome|extracellular space|cytosol|translation|translational initiation|SRP-dependent cotranslational protein targeting to membrane|antibacterial humoral response|cytosolic large ribosomal subunit|polysomal ribosome|defense response t…
USP16	0.000606666	0.0223313	0.353	0.404	1	2	0.874	ENSBGRG00000000077	protein_coding	PREDICTED: ubiquitin carboxyl-terminal hydrolase 16 isoform X1		GO:0000278,GO:0003713,GO:0004197,GO:0004843,GO:0005634,GO:0006357,GO:0006511,GO:0006974,GO:0008270,GO:0016578,GO:0035522,GO:0036459,GO:0042393,GO:0043130,GO:0045893,GO:0045901,GO:0045944,GO:0051289,GO:0051301,GO:0051726,GO:0070537,GO:0140014	mitotic cell cycle|transcription coactivator activity|cysteine-type endopeptidase activity|thiol-dependent ubiquitin-specific protease activity|nucleus|regulation of transcription by RNA polymerase II|ubiquitin-dependent protein catabolic process|cellular response to DNA damage stimulus|zinc ion binding|histone deubiquitination|monoubiquitinated histone H2A deubiquitination|thiol-dependent ubiqui…
ENSBGRG00000008564	0.00061415	0.177758	0.268	0.26	1	2	1.031	ENSBGRG00000008564	protein_coding	PREDICTED: transcription initiation factor IIA subunit 2		GO:0001103,GO:0003713,GO:0005654,GO:0005669,GO:0005672,GO:0006366,GO:0006367,GO:0008134,GO:0016032,GO:0017025,GO:0030054,GO:0042795,GO:0042803,GO:0045944,GO:0046982,GO:0051091,GO:0051123	RNA polymerase II repressing transcription factor binding|transcription coactivator activity|nucleoplasm|transcription factor TFIID complex|transcription factor TFIIA complex|transcription by RNA polymerase II|transcription initiation from RNA polymerase II promoter|transcription factor binding|viral process|TBP-class protein binding|cell junction|snRNA transcription by RNA polymerase II|protein …	ko03022,ko05203	Basal transcription factors|Viral carcinogenesis
CAST	0.000648633	0.422527	0.317	0.195	1	2	1.626	ENSBGRG00000012119	protein_coding	calpastatin		GO:0002020,GO:0005783,GO:0010859,GO:0016020,GO:0097340	protease binding|endoplasmic reticulum|calcium-dependent cysteine-type endopeptidase inhibitor activity|membrane|inhibition of cysteine-type endopeptidase activity	ko05131	Shigellosis
ENSBGRG00000011477	0.000707491	0.348332	0.317	0.244	1	2	1.299	ENSBGRG00000011477	protein_coding	V-type proton ATPase subunit F		GO:0015991,GO:0016020,GO:0033180,GO:0042625,GO:0046961	ATP hydrolysis coupled proton transport|membrane|proton-transporting V-type ATPase, V1 domain|ATPase coupled ion transmembrane transporter activity|proton-transporting ATPase activity, rotational mechanism	ko00190,ko04145,ko04150,ko04721,ko04966,ko05110,ko05120,ko05165,ko05323	Oxidative phosphorylation|Phagosome|mTOR signaling pathway|Synaptic vesicle cycle|Collecting duct acid secretion|Vibrio cholerae infection|Epithelial cell signaling in Helicobacter pylori infection|Human papillomavirus infection|Rheumatoid arthritis
EIF4G3	0.0007223	0.0528697	0.205	0.264	1	2	0.777	ENSBGRG00000000420	protein_coding	PREDICTED: eukaryotic translation initiation factor 4 gamma 3 isoform X7		GO:0000339,GO:0003723,GO:0003729,GO:0003743,GO:0005829,GO:0006446,GO:0008135,GO:0016281	RNA cap binding|RNA binding|mRNA binding|translation initiation factor activity|cytosol|regulation of translational initiation|translation factor activity, RNA binding|eukaryotic translation initiation factor 4F complex	ko03013,ko05416	RNA transport|Viral myocarditis
ENSBGRG00000024877	0.000773015	0.0681378	0.241	0.264	1	2	0.913	ENSBGRG00000024877	protein_coding	NADH dehydrogenase 1 beta subcomplex 8		GO:0005747,GO:0006120,GO:0008137,GO:0016021,GO:0032981	mitochondrial respiratory chain complex I|mitochondrial electron transport, NADH to ubiquinone|NADH dehydrogenase (ubiquinone) activity|integral component of membrane|mitochondrial respiratory chain complex I assembly	ko00190,ko04714,ko04723,ko04932,ko05010,ko05012,ko05016	Oxidative phosphorylation|Thermogenesis|Retrograde endocannabinoid signaling|Non-alcoholic fatty liver disease (NAFLD)|Alzheimer disease|Parkinson disease|Huntington disease
ENSBGRG00000022765	0.000791048	0.478367	0.304	0.207	1	2	1.469	ENSBGRG00000022765	protein_coding	PREDICTED: leucine-rich repeat-containing protein 37A-like		GO:0016021	integral component of membrane
RWDD1	0.000915391	0.401709	0.295	0.207	1	2	1.425	ENSBGRG00000005754	protein_coding	PREDICTED: RWD domain-containing protein 1 isoform X2		GO:0002181,GO:0005737,GO:0005844,GO:0007569,GO:0030521,GO:0034599,GO:0071394,GO:2000825	cytoplasmic translation|cytoplasm|polysome|cell aging|androgen receptor signaling pathway|cellular response to oxidative stress|cellular response to testosterone stimulus|positive regulation of androgen receptor activity
PPP2R5C	0.000921627	0.426932	0.299	0.192	1	2	1.557	ENSBGRG00000011785	protein_coding	TPA: gamma isoform of regulatory subunit B56, protein phosphatase 2A		GO:0000159,GO:0000775,GO:0005634,GO:0005654,GO:0005794,GO:0005829,GO:0006977,GO:0007165,GO:0008285,GO:0014066,GO:0019888,GO:0031952,GO:0042771,GO:0043161,GO:0072542	protein phosphatase type 2A complex|chromosome, centromeric region|nucleus|nucleoplasm|Golgi apparatus|cytosol|DNA damage response, signal transduction by p53 class mediator resulting in cell cycle arrest|signal transduction|negative regulation of cell proliferation|regulation of phosphatidylinositol 3-kinase signaling|protein phosphatase regulator activity|regulation of protein autophosphorylati…	ko03015,ko04071,ko04114,ko04151,ko04152,ko04261,ko04728,ko05165	mRNA surveillance pathway|Sphingolipid signaling pathway|Oocyte meiosis|PI3K-Akt signaling pathway|AMPK signaling pathway|Adrenergic signaling in cardiomyocytes|Dopaminergic synapse|Human papillomavirus infection
PABPN1	0.000983969	0.00325118	0.25	0.296	1	2	0.845	ENSBGRG00000007033	protein_coding	PABPN1, partial		GO:0000165,GO:0000398,GO:0003723,GO:0005634,GO:0005654,GO:0005737,GO:0006369,GO:0006396,GO:0006936,GO:0016607,GO:0016973,GO:0031124,GO:0042405,GO:0046778,GO:0070063,GO:0071222,GO:1904247,GO:1990904	MAPK cascade|mRNA splicing, via spliceosome|RNA binding|nucleus|nucleoplasm|cytoplasm|termination of RNA polymerase II transcription|RNA processing|muscle contraction|nuclear speck|poly(A)+ mRNA export from nucleus|mRNA 3'-end processing|nuclear inclusion body|modification by virus of host mRNA processing|RNA polymerase binding|cellular response to lipopolysaccharide|positive regulation of polynu…	ko03015,ko05164	mRNA surveillance pathway|Influenza A
ENSBGRG00000019729	0.00114873	0.28735	0.259	0.241	1	2	1.075	ENSBGRG00000019729	protein_coding	PREDICTED: eukaryotic translation initiation factor 4H		GO:0001731,GO:0002181,GO:0003743,GO:0005844,GO:0033592,GO:0034057,GO:0043024,GO:0048471,GO:0097010	formation of translation preinitiation complex|cytoplasmic translation|translation initiation factor activity|polysome|RNA strand annealing activity|RNA strand-exchange activity|ribosomal small subunit binding|perinuclear region of cytoplasm|eukaryotic translation initiation factor 4F complex assembly
MYL6	0.00117134	0.00659831	0.656	0.748	1	2	0.877	ENSBGRG00000001372	protein_coding	PREDICTED: myosin light polypeptide 6 isoform X1		GO:0003774,GO:0005509,GO:0005829,GO:0005903,GO:0006936,GO:0007519,GO:0008307,GO:0016020,GO:0016459,GO:0016461,GO:0030049,GO:0030898,GO:0031982,GO:0070062	motor activity|calcium ion binding|cytosol|brush border|muscle contraction|skeletal muscle tissue development|structural constituent of muscle|membrane|myosin complex|unconventional myosin complex|muscle filament sliding|actin-dependent ATPase activity|vesicle|extracellular exosome
ENSBGRG00000011592	0.00132403	0.415698	0.442	0.352	1	2	1.256	ENSBGRG00000011592	protein_coding	keratin-associated protein 5-1 isoform X3		GO:0005615,GO:0008047,GO:0030414,GO:0032496,GO:0034612,GO:0050872	extracellular space|enzyme activator activity|peptidase inhibitor activity|response to lipopolysaccharide|response to tumor necrosis factor|white fat cell differentiation
ENSBGRG00000005433	0.00150436	0.375157	0.384	0.313	1	2	1.227	ENSBGRG00000005433	protein_coding	eukaryotic translation elongation factor 1 delta transcript variant 2		GO:0003746,GO:0005853	translation elongation factor activity|eukaryotic translation elongation factor 1 complex
AGFG1	0.00162032	0.0972389	0.281	0.309	1	2	0.909	ENSBGRG00000010371	protein_coding	PREDICTED: arf-GAP domain and FG repeat-containing protein 1 isoform X1		GO:0001675,GO:0003677,GO:0003723,GO:0005096,GO:0005643,GO:0005829,GO:0006406,GO:0007275,GO:0007289,GO:0031410,GO:0042995,GO:0043025,GO:0043231,GO:0045109,GO:0046872,GO:0061024	acrosome assembly|DNA binding|RNA binding|GTPase activator activity|nuclear pore|cytosol|mRNA export from nucleus|multicellular organism development|spermatid nucleus differentiation|cytoplasmic vesicle|cell projection|neuronal cell body|intracellular membrane-bounded organelle|intermediate filament organization|metal ion binding|membrane organization
UBAP2	0.00165569	0.356311	0.299	0.26	1	2	1.15	ENSBGRG00000001893	protein_coding	ubiquitin-associated protein 2 isoform X1		GO:0005634,GO:0005737	nucleus|cytoplasm
SPATA16	0.00190989	0.280201	0.263	0.159	1	2	1.654	ENSBGRG00000003501	protein_coding	Spermatogenesis-associated protein 16, partial		GO:0005794,GO:0007275,GO:0007283,GO:0030154	Golgi apparatus|multicellular organism development|spermatogenesis|cell differentiation
SRSF5	0.00207735	0.283773	0.321	0.293	1	2	1.096	ENSBGRG00000007863	protein_coding	splicing factor arginine/serine-rich 5		GO:0000381,GO:0000398,GO:0003723,GO:0005634,GO:0005654,GO:0005730,GO:0005829,GO:0006376,GO:0006397,GO:0006405,GO:0006406,GO:0016607,GO:0031124,GO:0032869,GO:0033120,GO:0043422,GO:0045292,GO:0051726,GO:0097421	regulation of alternative mRNA splicing, via spliceosome|mRNA splicing, via spliceosome|RNA binding|nucleus|nucleoplasm|nucleolus|cytosol|mRNA splice site selection|mRNA processing|RNA export from nucleus|mRNA export from nucleus|nuclear speck|mRNA 3'-end processing|cellular response to insulin stimulus|positive regulation of RNA splicing|protein kinase B binding|mRNA cis splicing, via spliceosom…	ko03040,ko05168	Spliceosome|Herpes simplex virus 1 infection
RBBP6	0.00207756	0.132526	0.379	0.426	1	2	0.89	ENSBGRG00000021542	protein_coding	PREDICTED: E3 ubiquitin-protein ligase RBBP6 isoform X1		GO:0000209,GO:0001701,GO:0003723,GO:0004842,GO:0005694,GO:0005730,GO:0005815,GO:0005829,GO:0006260,GO:0006275,GO:0006397,GO:0006511,GO:0006974,GO:0008270,GO:0016607,GO:0019901,GO:0032991,GO:0035264,GO:0048568,GO:0061053,GO:0061630	protein polyubiquitination|in utero embryonic development|RNA binding|ubiquitin-protein transferase activity|chromosome|nucleolus|microtubule organizing center|cytosol|DNA replication|regulation of DNA replication|mRNA processing|ubiquitin-dependent protein catabolic process|cellular response to DNA damage stimulus|zinc ion binding|nuclear speck|protein kinase binding|protein-containing complex|m…
ENSBGRG00000002731	0.00214851	0.419215	0.348	0.277	1	2	1.256	ENSBGRG00000002731	pseudogene	PREDICTED: LOW QUALITY PROTEIN: fibrous sheath-interacting protein 2-like, partial
ETFB	0.002368	0.234252	0.321	0.286	1	2	1.122	ENSBGRG00000013749	protein_coding	electron transfer flavoprotein subunit beta isoform X1		GO:0000166,GO:0005759,GO:0005829,GO:0009055,GO:0033539	nucleotide binding|mitochondrial matrix|cytosol|electron transfer activity|fatty acid beta-oxidation using acyl-CoA dehydrogenase
ENSBGRG00000003202	0.00249817	0.373858	0.29	0.225	1	2	1.289	ENSBGRG00000003202	protein_coding	Phosphatidylinositol N-acetylglucosaminyltransferase subunit P, partial		GO:0000506,GO:0005789,GO:0006506,GO:0016021,GO:0016254,GO:0017176	glycosylphosphatidylinositol-N-acetylglucosaminyltransferase (GPI-GnT) complex|endoplasmic reticulum membrane|GPI anchor biosynthetic process|integral component of membrane|preassembly of GPI anchor in ER membrane|phosphatidylinositol N-acetylglucosaminyltransferase activity	ko00563	Glycosylphosphatidylinositol (GPI)-anchor biosynthesis
NDUFB7	0.00252718	0.293337	0.295	0.254	1	2	1.161	ENSBGRG00000001125	protein_coding	TPA: NADH dehydrogenase		GO:0005747,GO:0005758,GO:0008137,GO:0032981	mitochondrial respiratory chain complex I|mitochondrial intermembrane space|NADH dehydrogenase (ubiquinone) activity|mitochondrial respiratory chain complex I assembly	ko00190,ko04714,ko04723,ko04932,ko05010,ko05012,ko05016	Oxidative phosphorylation|Thermogenesis|Retrograde endocannabinoid signaling|Non-alcoholic fatty liver disease (NAFLD)|Alzheimer disease|Parkinson disease|Huntington disease
PCF11	0.00285961	0.232948	0.277	0.255	1	2	1.086	ENSBGRG00000021669	protein_coding	pre-mRNA cleavage complex 2 protein Pcf11 isoform X2		GO:0000398,GO:0000993,GO:0003729,GO:0005654,GO:0005737,GO:0005739,GO:0005849,GO:0006369,GO:0006378,GO:0006379,GO:0031124	mRNA splicing, via spliceosome|RNA polymerase II complex binding|mRNA binding|nucleoplasm|cytoplasm|mitochondrion|mRNA cleavage factor complex|termination of RNA polymerase II transcription|mRNA polyadenylation|mRNA cleavage|mRNA 3'-end processing
CPT1B	0.00297567	0.0347023	0.254	0.193	1	2	1.316	ENSBGRG00000004887	protein_coding	Carnitine O-palmitoyltransferase 1, muscle isoform		GO:0004095,GO:0005739,GO:0005741,GO:0006635,GO:0009437,GO:0015909,GO:0016021	carnitine O-palmitoyltransferase activity|mitochondrion|mitochondrial outer membrane|fatty acid beta-oxidation|carnitine metabolic process|long-chain fatty acid transport|integral component of membrane	ko00071,ko03320,ko04152,ko04714,ko04920,ko04922,ko04931	Fatty acid degradation|PPAR signaling pathway|AMPK signaling pathway|Thermogenesis|Adipocytokine signaling pathway|Glucagon signaling pathway|Insulin resistance
NDUFB1	0.00330383	0.0953201	0.33	0.352	1	2	0.938	ENSBGRG00000019621	protein_coding	NADH dehydrogenase		GO:0003954,GO:0005747,GO:0016021,GO:0032981	NADH dehydrogenase activity|mitochondrial respiratory chain complex I|integral component of membrane|mitochondrial respiratory chain complex I assembly
SPAG9	0.00363893	0.168878	0.232	0.26	1	2	0.892	ENSBGRG00000009172	protein_coding	C-Jun-amino-terminal kinase-interacting protein 4 isoform X1		GO:0001669,GO:0005078,GO:0005737,GO:0005815,GO:0005829,GO:0007257,GO:0008432,GO:0016192,GO:0019894,GO:0030159,GO:0030335,GO:0042147,GO:0045666,GO:0048471,GO:0051146,GO:0051149,GO:0051260,GO:0070062	acrosomal vesicle|MAP-kinase scaffold activity|cytoplasm|microtubule organizing center|cytosol|activation of JUN kinase activity|JUN kinase binding|vesicle-mediated transport|kinesin binding|receptor signaling complex scaffold activity|positive regulation of cell migration|retrograde transport, endosome to Golgi|positive regulation of neuron differentiation|perinuclear region of cytoplasm|striate…
RPL23	0.00380613	0.0633528	0.786	0.781	1	2	1.006	ENSBGRG00000014229	protein_coding	RPL23 isoform 6		GO:0000122,GO:0000184,GO:0001223,GO:0003723,GO:0003735,GO:0005654,GO:0005730,GO:0005737,GO:0005829,GO:0005840,GO:0005925,GO:0006412,GO:0006413,GO:0006610,GO:0006614,GO:0008284,GO:0010628,GO:0014069,GO:0016020,GO:0022625,GO:0031625,GO:0032986,GO:0032991,GO:0050821,GO:0070062,GO:0070180,GO:0071157,GO:0071158,GO:0072717,GO:1901798,GO:1904667,GO:1990948,GO:2000059	negative regulation of transcription by RNA polymerase II|nuclear-transcribed mRNA catabolic process, nonsense-mediated decay|transcription coactivator binding|RNA binding|structural constituent of ribosome|nucleoplasm|nucleolus|cytoplasm|cytosol|ribosome|focal adhesion|translation|translational initiation|ribosomal protein import into nucleus|SRP-dependent cotranslational protein targeting to me…	ko03010	Ribosome
ENSBGRG00000007540	0.00394901	0.318836	0.254	0.221	1	2	1.149	ENSBGRG00000007540	protein_coding	PREDICTED: pre-mRNA-splicing factor SYF2		GO:0000398,GO:0000974,GO:0001701,GO:0005634,GO:0007095,GO:0007369,GO:0008284,GO:0016607,GO:0048568,GO:0071007,GO:0071013,GO:0071014	mRNA splicing, via spliceosome|Prp19 complex|in utero embryonic development|nucleus|mitotic G2 DNA damage checkpoint|gastrulation|positive regulation of cell proliferation|nuclear speck|embryonic organ development|U2-type catalytic step 2 spliceosome|catalytic step 2 spliceosome|post-mRNA release spliceosomal complex	ko03040	Spliceosome
ENSBGRG00000022848	0.00448746	0.241859	0.268	0.23	1	2	1.165	ENSBGRG00000022848	pseudogene	cathepsin F isoform X1		GO:0004197,GO:0005615,GO:0005764,GO:0006508,GO:0019886,GO:0043202,GO:0051603,GO:0070062,GO:1903561	cysteine-type endopeptidase activity|extracellular space|lysosome|proteolysis|antigen processing and presentation of exogenous peptide antigen via MHC class II|lysosomal lumen|proteolysis involved in cellular protein catabolic process|extracellular exosome|extracellular vesicle	ko04142,ko04210	Lysosome|Apoptosis
ENSBGRG00000026583	0.00461056	0.209507	0.339	0.34	1	2	0.997	ENSBGRG00000026583	protein_coding	ADIRF
ENSBGRG00000013780	0.0049582	0.0543783	0.232	0.258	1	2	0.899	ENSBGRG00000013780	protein_coding	CSNK2A1, partial		GO:0004674,GO:0005524,GO:0005634,GO:0005654,GO:0005829,GO:0005886,GO:0005956,GO:0006468,GO:0006915,GO:0007049,GO:0007165,GO:0008284,GO:0016055,GO:0016301,GO:0016580,GO:0016581,GO:0018105,GO:0018107,GO:0030177,GO:0030307,GO:0042802,GO:0043154,GO:0045732,GO:0047485,GO:0048511,GO:0051879,GO:0061077,GO:1901796,GO:1905818,GO:2000059,GO:2001234	protein serine/threonine kinase activity|ATP binding|nucleus|nucleoplasm|cytosol|plasma membrane|protein kinase CK2 complex|protein phosphorylation|apoptotic process|cell cycle|signal transduction|positive regulation of cell proliferation|Wnt signaling pathway|kinase activity|Sin3 complex|NuRD complex|peptidyl-serine phosphorylation|peptidyl-threonine phosphorylation|positive regulation of Wnt si…
PRPF40A	0.00504718	0.268911	0.469	0.421	1	2	1.114	ENSBGRG00000015929	protein_coding	pre-mRNA-processing factor 40 homolog A isoform X8		GO:0000398,GO:0003723,GO:0005654,GO:0005685,GO:0005829,GO:0007010,GO:0007049,GO:0008360,GO:0016020,GO:0016363,GO:0016477,GO:0016607,GO:0032465,GO:0051301,GO:0071004	mRNA splicing, via spliceosome|RNA binding|nucleoplasm|U1 snRNP|cytosol|cytoskeleton organization|cell cycle|regulation of cell shape|membrane|nuclear matrix|cell migration|nuclear speck|regulation of cytokinesis|cell division|U2-type prespliceosome	ko03040	Spliceosome
SYNE2	0.00510406	0.0422589	0.259	0.299	1	2	0.866	ENSBGRG00000011817	protein_coding	PREDICTED: LOW QUALITY PROTEIN: nesprin-2	Homeobox	GO:0003779,GO:0005634,GO:0005635,GO:0005640,GO:0005654,GO:0005737,GO:0005739,GO:0005813,GO:0005925,GO:0007097,GO:0010457,GO:0016021,GO:0016235,GO:0016529,GO:0021817,GO:0030018,GO:0030335,GO:0031022,GO:0031258,GO:0031527,GO:0031965,GO:0031981,GO:0033017,GO:0034993,GO:0045111,GO:0051015,GO:0051642,GO:0070062,GO:0090286,GO:1902017	actin binding|nucleus|nuclear envelope|nuclear outer membrane|nucleoplasm|cytoplasm|mitochondrion|centrosome|focal adhesion|nuclear migration|centriole-centriole cohesion|integral component of membrane|aggresome|sarcoplasmic reticulum|nucleokinesis involved in cell motility in cerebral cortex radial glia guided migration|Z disc|positive regulation of cell migration|nuclear migration along microfi…
RPL29	0.00540825	0.0142377	0.589	0.629	1	2	0.936	ENSBGRG00000026033	protein_coding	60S ribosomal protein L29, partial		GO:0002181,GO:0003735,GO:0022625	cytoplasmic translation|structural constituent of ribosome|cytosolic large ribosomal subunit	ko03010	Ribosome
HDLBP	0.00541841	0.20387	0.326	0.338	1	2	0.964	ENSBGRG00000001532	protein_coding	vigilin		GO:0003723,GO:0005634,GO:0005829,GO:0006869,GO:0008203,GO:0034364	RNA binding|nucleus|cytosol|lipid transport|cholesterol metabolic process|high-density lipoprotein particle
COIL	0.00584212	0.239208	0.33	0.276	1	2	1.196	ENSBGRG00000017148	protein_coding	PREDICTED: coilin isoform X1		GO:0001650,GO:0005634,GO:0005654,GO:0005730,GO:0008022,GO:0015030,GO:0016020,GO:0016604,GO:0042802	fibrillar center|nucleus|nucleoplasm|nucleolus|protein C-terminus binding|Cajal body|membrane|nuclear body|identical protein binding
SRPK1	0.00588491	0.0754946	0.312	0.309	1	2	1.01	ENSBGRG00000014285	protein_coding	TPA: SFRS protein kinase 1-like		GO:0000287,GO:0004674,GO:0005524,GO:0005634,GO:0005737,GO:0005783,GO:0006397,GO:0006468,GO:0007059,GO:0008380,GO:0016363,GO:0030154,GO:0035556,GO:0050684	magnesium ion binding|protein serine/threonine kinase activity|ATP binding|nucleus|cytoplasm|endoplasmic reticulum|mRNA processing|protein phosphorylation|chromosome segregation|RNA splicing|nuclear matrix|cell differentiation|intracellular signal transduction|regulation of mRNA processing	ko05168	Herpes simplex virus 1 infection
DSTN	0.00648608	0.126242	0.295	0.32	1	2	0.922	ENSBGRG00000004466	protein_coding	unnamed protein product, partial		GO:0003779,GO:0005737,GO:0030042,GO:0030836,GO:0030864,GO:0051014	actin binding|cytoplasm|actin filament depolymerization|positive regulation of actin filament depolymerization|cortical actin cytoskeleton|actin filament severing
ENSBGRG00000021275	0.00727288	0.181292	0.451	0.425	1	2	1.061	ENSBGRG00000021275	protein_coding	eukaryotic translation initiation factor 5A-1 isoform X1		GO:0003746,GO:0005642,GO:0005643,GO:0005789,GO:0006406,GO:0006452,GO:0006915,GO:0007204,GO:0007568,GO:0008284,GO:0010666,GO:0017070,GO:0030425,GO:0043022,GO:0043025,GO:0043066,GO:0045202,GO:0045901,GO:0045905,GO:0047485,GO:0051149,GO:0097067,GO:2000379	translation elongation factor activity|annulate lamellae|nuclear pore|endoplasmic reticulum membrane|mRNA export from nucleus|translational frameshifting|apoptotic process|positive regulation of cytosolic calcium ion concentration|aging|positive regulation of cell proliferation|positive regulation of cardiac muscle cell apoptotic process|U6 snRNA binding|dendrite|ribosome binding|neuronal cell bo…
YWHAZ	0.00835501	0.140108	0.339	0.326	1	2	1.04	ENSBGRG00000009704	protein_coding	YWHAZ protein, partial		GO:0019904,GO:0042470	protein domain specific binding|melanosome	ko04013,ko04110,ko04114,ko04151,ko04212,ko04390,ko04391,ko05160,ko05161,ko05203	MAPK signaling pathway - fly|Cell cycle|Oocyte meiosis|PI3K-Akt signaling pathway|Longevity regulating pathway - worm|Hippo signaling pathway|Hippo signaling pathway - fly|Hepatitis C|Hepatitis B|Viral carcinogenesis
ENSBGRG00000016699	3.74615e-84	1.80489	0.827	0.213	1.01e-79	3	3.883	ENSBGRG00000016699	protein_coding	dynein assembly factor 1, axonemal		GO:0005930,GO:0044458,GO:0060271,GO:0070840	axoneme|motile cilium assembly|cilium assembly|dynein complex binding
LCA5L	2.15009e-82	1.64518	0.852	0.238	5.79686e-78	3	3.58	ENSBGRG00000011685	protein_coding	PREDICTED: lebercilin-like protein		GO:0005930,GO:0042073	axoneme|intraciliary transport
CLGN	1.10125e-75	1.48391	0.883	0.318	2.96909e-71	3	2.777	ENSBGRG00000022178	protein_coding	Calmegin, partial		GO:0005509,GO:0005635,GO:0005789,GO:0007339,GO:0016021,GO:0044183,GO:0051082,GO:0065003	calcium ion binding|nuclear envelope|endoplasmic reticulum membrane|binding of sperm to zona pellucida|integral component of membrane|protein binding involved in protein folding|unfolded protein binding|protein-containing complex assembly
ENSBGRG00000017947	2.60947e-71	1.30269	0.934	0.561	7.0354e-67	3	1.665	ENSBGRG00000017947	protein_coding	mortality factor 4-like protein 1 isoform X2		GO:0000123,GO:0000724,GO:0003682,GO:0006338,GO:0006342,GO:0008283,GO:0016573,GO:0016575,GO:0016580,GO:0016607,GO:0035267,GO:0040008,GO:0043967,GO:0043968,GO:0047485	histone acetyltransferase complex|double-strand break repair via homologous recombination|chromatin binding|chromatin remodeling|chromatin silencing|cell proliferation|histone acetylation|histone deacetylation|Sin3 complex|nuclear speck|NuA4 histone acetyltransferase complex|regulation of growth|histone H4 acetylation|histone H2A acetylation|protein N-terminus binding
IZUMO4	3.74215e-58	1.64088	0.704	0.183	1.00892e-53	3	3.847	ENSBGRG00000001910	protein_coding	PREDICTED: izumo sperm-egg fusion protein 4		GO:0005576	extracellular region
ENSBGRG00000018228	8.60408e-57	1.34408	0.786	0.222	2.31975e-52	3	3.541	ENSBGRG00000018228	protein_coding	coiled-coil domain-containing protein 110 isoform X1		GO:0005634	nucleus
CCDC88A	7.89225e-56	1.14002	0.872	0.479	2.12783e-51	3	1.82	ENSBGRG00000017768	protein_coding	PREDICTED: girdin isoform X1	TF_bZIP	GO:0001932,GO:0003779,GO:0005737,GO:0005783,GO:0005794,GO:0005813,GO:0005814,GO:0005829,GO:0005886,GO:0006260,GO:0006275,GO:0008017,GO:0010975,GO:0016020,GO:0016477,GO:0030027,GO:0030032,GO:0030705,GO:0031122,GO:0031410,GO:0031929,GO:0032148,GO:0032956,GO:0035091,GO:0036064,GO:0042127,GO:0042803,GO:0043422,GO:0045724,GO:0051959,GO:0061024,GO:1903566	regulation of protein phosphorylation|actin binding|cytoplasm|endoplasmic reticulum|Golgi apparatus|centrosome|centriole|cytosol|plasma membrane|DNA replication|regulation of DNA replication|microtubule binding|regulation of neuron projection development|membrane|cell migration|lamellipodium|lamellipodium assembly|cytoskeleton-dependent intracellular transport|cytoplasmic microtubule organization…
ENSBGRG00000010611	3.87037e-53	1.40168	0.806	0.306	1.04349e-48	3	2.634	ENSBGRG00000010611	protein_coding	centrin-4 isoform X1		GO:0000281,GO:0005509,GO:0005634,GO:0005813,GO:0005814,GO:0007099,GO:0008017,GO:0010824,GO:0019722,GO:0031683,GO:0032465,GO:0032795,GO:0036064	mitotic cytokinesis|calcium ion binding|nucleus|centrosome|centriole|centriole replication|microtubule binding|regulation of centrosome duplication|calcium-mediated signaling|G-protein beta/gamma-subunit complex binding|regulation of cytokinesis|heterotrimeric G-protein binding|ciliary basal body
ENSBGRG00000026918	1.2744e-49	1.43457	0.724	0.187	3.43592e-45	3	3.872	ENSBGRG00000026918	protein_coding	PREDICTED: CKLF-like MARVEL transmembrane domain-containing protein 2		GO:0005125,GO:0005615,GO:0006935,GO:0016021	cytokine activity|extracellular space|chemotaxis|integral component of membrane
GKAP1	1.4425e-48	1.06088	0.867	0.483	3.88913e-44	3	1.795	ENSBGRG00000003477	protein_coding	PREDICTED: G kinase-anchoring protein 1 isoform X1		GO:0005794,GO:0007165,GO:0042802,GO:0046628,GO:2001275	Golgi apparatus|signal transduction|identical protein binding|positive regulation of insulin receptor signaling pathway|positive regulation of glucose import in response to insulin stimulus
ADAD1	3.23324e-48	1.30743	0.745	0.27	8.71714e-44	3	2.759	ENSBGRG00000010969	protein_coding	PREDICTED: adenosine deaminase domain-containing protein 1 isoform X2		GO:0003723,GO:0003725,GO:0003726,GO:0005634,GO:0005730,GO:0005737,GO:0006382,GO:0006396,GO:0007275,GO:0007286,GO:0008251	RNA binding|double-stranded RNA binding|double-stranded RNA adenosine deaminase activity|nucleus|nucleolus|cytoplasm|adenosine to inosine editing|RNA processing|multicellular organism development|spermatid development|tRNA-specific adenosine deaminase activity
ENSBGRG00000012572	9.29369e-48	1.62079	0.571	0.114	2.50567e-43	3	5.009	ENSBGRG00000012572	protein_coding	PREDICTED: ARL14 effector protein-like	THAP
ENSBGRG00000010799	1.47738e-47	1.20798	0.806	0.354	3.98317e-43	3	2.277	ENSBGRG00000010799	protein_coding	PREDICTED: protein FAM104A
YBX3	1.95812e-47	1.13068	0.791	0.301	5.27929e-43	3	2.628	ENSBGRG00000021806	protein_coding	DNA-binding protein A, partial	CSD	GO:0000122,GO:0003697,GO:0005634,GO:0005737,GO:0005921,GO:0007283,GO:0031100	negative regulation of transcription by RNA polymerase II|single-stranded DNA binding|nucleus|cytoplasm|gap junction|spermatogenesis|animal organ regeneration	ko04530	Tight junction
SHCBP1L	5.87035e-46	1.38071	0.663	0.222	1.58271e-41	3	2.986	ENSBGRG00000011416	protein_coding	PREDICTED: SHC SH2 domain-binding protein 1-like protein		GO:0005737,GO:0007283,GO:0030154,GO:0072687,GO:2001252	cytoplasm|spermatogenesis|cell differentiation|meiotic spindle|positive regulation of chromosome organization
LYAR	4.08089e-44	1.43472	0.582	0.166	1.10025e-39	3	3.506	ENSBGRG00000009901	protein_coding	PREDICTED: cell growth-regulating nucleolar protein		GO:0000122,GO:0001750,GO:0003677,GO:0003723,GO:0005634,GO:0005730,GO:0005737,GO:0006364,GO:0046872,GO:0048821,GO:0050766	negative regulation of transcription by RNA polymerase II|photoreceptor outer segment|DNA binding|RNA binding|nucleus|nucleolus|cytoplasm|rRNA processing|metal ion binding|erythrocyte development|positive regulation of phagocytosis
ENSBGRG00000021328	8.73796e-40	1.37256	0.566	0.159	2.35584e-35	3	3.56	ENSBGRG00000021328	pseudogene	TPA: serine peptidase inhibitor, Kazal type 2 (acrosin-trypsin inhibitor)		GO:0004867,GO:0005576	serine-type endopeptidase inhibitor activity|extracellular region
ANKAR	1.06714e-39	1.40611	0.51	0.081	2.87711e-35	3	6.296	ENSBGRG00000003874	protein_coding	PREDICTED: ankyrin and armadillo repeat-containing protein		GO:0016021	integral component of membrane
TSACC	1.19496e-39	1.20695	0.776	0.332	3.22173e-35	3	2.337	ENSBGRG00000024207	protein_coding	PREDICTED: TSSK6-activating co-chaperone protein		GO:0005737,GO:0051087	cytoplasm|chaperone binding
DKKL1	1.48378e-39	1.08921	0.827	0.403	4.00041e-35	3	2.052	ENSBGRG00000015226	protein_coding	Dickkopf-like protein 1, partial		GO:0001669,GO:0005615,GO:0007341,GO:0009653,GO:0039706,GO:0043065,GO:0045600,GO:0048019,GO:0090090,GO:2000225	acrosomal vesicle|extracellular space|penetration of zona pellucida|anatomical structure morphogenesis|co-receptor binding|positive regulation of apoptotic process|positive regulation of fat cell differentiation|receptor antagonist activity|negative regulation of canonical Wnt signaling pathway|negative regulation of testosterone biosynthetic process
ENSBGRG00000002731	5.38126e-39	1.14609	0.694	0.206	1.45084e-34	3	3.369	ENSBGRG00000002731	pseudogene	PREDICTED: LOW QUALITY PROTEIN: fibrous sheath-interacting protein 2-like, partial
VSX1	5.28996e-38	1.27667	0.413	0.053	1.42622e-33	3	7.792	ENSBGRG00000008489	protein_coding	visual system homeobox 1	Homeobox	GO:0005634,GO:0006355,GO:0007601,GO:0042551,GO:0043565,GO:0048666,GO:0050896,GO:0060040	nucleus|regulation of transcription, DNA-templated|visual perception|neuron maturation|sequence-specific DNA binding|neuron development|response to stimulus|retinal bipolar neuron differentiation
STK33	2.01951e-37	1.25802	0.495	0.092	5.4448e-33	3	5.38	ENSBGRG00000006761	protein_coding	PREDICTED: serine/threonine-protein kinase 33 isoform X4		GO:0004674,GO:0005524,GO:0005634,GO:0005737,GO:0042770,GO:0044773,GO:0046777,GO:0048471	protein serine/threonine kinase activity|ATP binding|nucleus|cytoplasm|signal transduction in response to DNA damage|mitotic DNA damage checkpoint|protein autophosphorylation|perinuclear region of cytoplasm
CDKN3	8.91219e-37	1.14485	0.556	0.148	2.40281e-32	3	3.757	ENSBGRG00000022709	protein_coding	PREDICTED: cyclin-dependent kinase inhibitor 3 isoform X3		GO:0004722,GO:0004725,GO:0005737,GO:0007050,GO:0048471	protein serine/threonine phosphatase activity|protein tyrosine phosphatase activity|cytoplasm|cell cycle arrest|perinuclear region of cytoplasm
GSTM3	1.05666e-35	1.00322	0.888	0.556	2.84885e-31	3	1.597	ENSBGRG00000002112	protein_coding	glutathione S-transferase Mu 3		GO:0004364,GO:0005737,GO:0006749,GO:0042803	glutathione transferase activity|cytoplasm|glutathione metabolic process|protein homodimerization activity	ko00480,ko00980,ko00982,ko00983,ko01524,ko04212,ko05200,ko05204,ko05225,ko05418	Glutathione metabolism|Metabolism of xenobiotics by cytochrome P450|Drug metabolism - cytochrome P450|Drug metabolism - other enzymes|Platinum drug resistance|Longevity regulating pathway - worm|Pathways in cancer|Chemical carcinogenesis|Hepatocellular carcinoma|Fluid shear stress and atherosclerosis
ENSBGRG00000026227	1.24991e-35	1.28748	0.612	0.212	3.36987e-31	3	2.887	ENSBGRG00000026227	protein_coding	Mitochondrial import receptor subunit TOM20-like protein, partial		GO:0005739,GO:0005741,GO:0005742,GO:0006626,GO:0014850,GO:0015450,GO:0016031,GO:0016579,GO:0030150,GO:0030943,GO:0031307,GO:0044233,GO:0051082,GO:0070096,GO:1905242	mitochondrion|mitochondrial outer membrane|mitochondrial outer membrane translocase complex|protein targeting to mitochondrion|response to muscle activity|P-P-bond-hydrolysis-driven protein transmembrane transporter activity|tRNA import into mitochondrion|protein deubiquitination|protein import into mitochondrial matrix|mitochondrion targeting sequence binding|integral component of mitochondrial …
TRIM13	2.98242e-35	1.31999	0.531	0.132	8.04089e-31	3	4.023	ENSBGRG00000017523	protein_coding	E3 ubiquitin-protein ligase TRIM13, partial		GO:0004842,GO:0005789,GO:0008270,GO:0010332,GO:0010942,GO:0016021,GO:0016239,GO:0030433,GO:0032897,GO:0043123,GO:0045087,GO:0051092,GO:0051865,GO:0097038,GO:1902187	ubiquitin-protein transferase activity|endoplasmic reticulum membrane|zinc ion binding|response to gamma radiation|positive regulation of cell death|integral component of membrane|positive regulation of macroautophagy|ubiquitin-dependent ERAD pathway|negative regulation of viral transcription|positive regulation of I-kappaB kinase/NF-kappaB signaling|innate immune response|positive regulation of …
ENSBGRG00000011949	6.25142e-35	1.28566	0.653	0.24	1.68545e-30	3	2.721	ENSBGRG00000011949	pseudogene	Heat shock protein beta-9		GO:0005634,GO:0005737	nucleus|cytoplasm
ENSBGRG00000015767	8.96821e-35	1.26256	0.541	0.141	2.41792e-30	3	3.837	ENSBGRG00000015767	protein_coding	PREDICTED: myomegalin isoform X1		GO:0003746,GO:0003924,GO:0005516,GO:0005525,GO:0005634,GO:0005730,GO:0005737,GO:0005886,GO:0006412,GO:0006414,GO:0043209,GO:0071364	translation elongation factor activity|GTPase activity|calmodulin binding|GTP binding|nucleus|nucleolus|cytoplasm|plasma membrane|translation|translational elongation|myelin sheath|cellular response to epidermal growth factor stimulus
ENSBGRG00000019384	9.85563e-34	1.36902	0.551	0.139	2.65718e-29	3	3.964	ENSBGRG00000019384	protein_coding	TPA: centrin-1		GO:0000281,GO:0000922,GO:0005509,GO:0005634,GO:0005813,GO:0005814,GO:0007099,GO:0008017,GO:0010824,GO:0019722,GO:0031683,GO:0032391,GO:0032465,GO:0032795,GO:0034605	mitotic cytokinesis|spindle pole|calcium ion binding|nucleus|centrosome|centriole|centriole replication|microtubule binding|regulation of centrosome duplication|calcium-mediated signaling|G-protein beta/gamma-subunit complex binding|photoreceptor connecting cilium|regulation of cytokinesis|heterotrimeric G-protein binding|cellular response to heat
FAM216A	1.56408e-33	1.30181	0.505	0.16	4.21691e-29	3	3.156	ENSBGRG00000011935	protein_coding	hypothetical protein M91_09758, partial
CALM3	5.33086e-33	0.94118	0.867	0.586	1.43725e-28	3	1.48	ENSBGRG00000018002	protein_coding	PREDICTED: calmodulin isoform X1		GO:0000086,GO:0000922,GO:0001975,GO:0002027,GO:0005509,GO:0005513,GO:0005634,GO:0005737,GO:0005813,GO:0005876,GO:0005886,GO:0007186,GO:0007190,GO:0008076,GO:0008179,GO:0010800,GO:0010801,GO:0010856,GO:0010880,GO:0010881,GO:0019901,GO:0019904,GO:0021762,GO:0030017,GO:0030235,GO:0030426,GO:0030672,GO:0031432,GO:0031800,GO:0031954,GO:0031966,GO:0031982,GO:0031997,GO:0032465,GO:0032516,GO:0032991,GO:…	G2/M transition of mitotic cell cycle|spindle pole|response to amphetamine|regulation of heart rate|calcium ion binding|detection of calcium ion|nucleus|cytoplasm|centrosome|spindle microtubule|plasma membrane|G protein-coupled receptor signaling pathway|activation of adenylate cyclase activity|voltage-gated potassium channel complex|adenylate cyclase binding|positive regulation of peptidyl-threo…	ko04014,ko04015,ko04020,ko04022,ko04024,ko04070,ko04114,ko04218,ko04261,ko04270,ko04371,ko04625,ko04713,ko04720,ko04722,ko04728,ko04740,ko04744,ko04745,ko04750,ko04910,ko04912,ko04915,ko04916,ko04921,ko04922,ko04924,ko04925,ko04970,ko04971,ko05010,ko05031,ko05034,ko05133,ko05152,ko05163,ko05167,ko05170,ko05200,ko05214,ko05418	Ras signaling pathway|Rap1 signaling pathway|Calcium signaling pathway|cGMP-PKG signaling pathway|cAMP signaling pathway|Phosphatidylinositol signaling system|Oocyte meiosis|Cellular senescence|Adrenergic signaling in cardiomyocytes|Vascular smooth muscle contraction|Apelin signaling pathway|C-type lectin receptor signaling pathway|Circadian entrainment|Long-term potentiation|Neurotrophin signali…
CCDC59	1.07754e-32	1.10886	0.658	0.271	2.90516e-28	3	2.428	ENSBGRG00000003316	protein_coding	Thyroid transcription factor 1-associated protein 26		GO:0005634	nucleus
ENSBGRG00000000124	2.15659e-32	0.995457	0.673	0.3	5.81437e-28	3	2.243	ENSBGRG00000000124	protein_coding	PREDICTED: UPF0769 protein C21orf59 homolog		GO:0003352,GO:0005634,GO:0005829,GO:0005856,GO:0005929,GO:0060271	regulation of cilium movement|nucleus|cytosol|cytoskeleton|cilium|cilium assembly
ARL4A	5.03378e-32	1.12073	0.607	0.251	1.35716e-27	3	2.418	ENSBGRG00000003203	protein_coding	PREDICTED: ADP-ribosylation factor-like protein 4A		GO:0005525,GO:0005634,GO:0005730,GO:0005737,GO:0005886,GO:0006886,GO:0016192,GO:0050873	GTP binding|nucleus|nucleolus|cytoplasm|plasma membrane|intracellular protein transport|vesicle-mediated transport|brown fat cell differentiation
CCNA1	3.58372e-31	1.1352	0.291	0.021	9.66206e-27	3	13.857	ENSBGRG00000020675	protein_coding	Cyclin-A1, partial		GO:0000079,GO:0000278,GO:0000307,GO:0005634,GO:0005737,GO:0006468,GO:0007088,GO:0008284,GO:0015630,GO:0016538,GO:0019901,GO:0045787,GO:0051301,GO:0097123	regulation of cyclin-dependent protein serine/threonine kinase activity|mitotic cell cycle|cyclin-dependent protein kinase holoenzyme complex|nucleus|cytoplasm|protein phosphorylation|regulation of mitotic nuclear division|positive regulation of cell proliferation|microtubule cytoskeleton|cyclin-dependent protein serine/threonine kinase regulator activity|protein kinase binding|positive regulatio…	ko04110,ko04152,ko04218,ko04914,ko05161,ko05165,ko05166,ko05169,ko05200,ko05202,ko05203,ko05221	Cell cycle|AMPK signaling pathway|Cellular senescence|Progesterone-mediated oocyte maturation|Hepatitis B|Human papillomavirus infection|Human T-cell leukemia virus 1 infection|Epstein-Barr virus infection|Pathways in cancer|Transcriptional misregulation in cancer|Viral carcinogenesis|Acute myeloid leukemia
SPATA16	5.70755e-31	1.2206	0.495	0.114	1.53881e-26	3	4.342	ENSBGRG00000003501	protein_coding	Spermatogenesis-associated protein 16, partial		GO:0005794,GO:0007275,GO:0007283,GO:0030154	Golgi apparatus|multicellular organism development|spermatogenesis|cell differentiation
ENSBGRG00000022765	9.14434e-31	1.08709	0.556	0.157	2.46541e-26	3	3.541	ENSBGRG00000022765	protein_coding	PREDICTED: leucine-rich repeat-containing protein 37A-like		GO:0016021	integral component of membrane
ENSBGRG00000026920	1.89634e-30	1.11852	0.52	0.139	5.11271e-26	3	3.741	ENSBGRG00000026920	protein_coding	PREDICTED: CKLF-like MARVEL transmembrane domain-containing protein 1 isoform X4		GO:0005125,GO:0005615,GO:0006935,GO:0016021	cytokine activity|extracellular space|chemotaxis|integral component of membrane
YBX2	4.16064e-30	1.14133	0.561	0.165	1.12175e-25	3	3.4	ENSBGRG00000021388	protein_coding	PREDICTED: Y-box-binding protein 2	CSD	GO:0001650,GO:0003677,GO:0003682,GO:0003729,GO:0003730,GO:0005737,GO:0005844,GO:0006355,GO:0007286,GO:0008289,GO:0017148,GO:0043021,GO:0045182,GO:0048255,GO:0048477,GO:0051100,GO:0120162,GO:1990904	fibrillar center|DNA binding|chromatin binding|mRNA binding|mRNA 3'-UTR binding|cytoplasm|polysome|regulation of transcription, DNA-templated|spermatid development|lipid binding|negative regulation of translation|ribonucleoprotein complex binding|translation regulator activity|mRNA stabilization|oogenesis|negative regulation of binding|positive regulation of cold-induced thermogenesis|ribonucleop…
ENSBGRG00000013020	8.74721e-30	1.14599	0.526	0.133	2.35833e-25	3	3.955	ENSBGRG00000013020	protein_coding	Disintegrin and metalloproteinase domain-containing protein 18		GO:0004222,GO:0005886,GO:0007338,GO:0007339,GO:0009566,GO:0009986,GO:0010628,GO:0016021,GO:0030317,GO:0032991,GO:0045121,GO:0050684,GO:0061827	metalloendopeptidase activity|plasma membrane|single fertilization|binding of sperm to zona pellucida|fertilization|cell surface|positive regulation of gene expression|integral component of membrane|flagellated sperm motility|protein-containing complex|membrane raft|regulation of mRNA processing|sperm head
CCDC173	6.75117e-29	0.939074	0.515	0.137	1.82018e-24	3	3.759	ENSBGRG00000006676	protein_coding	PREDICTED: coiled-coil domain-containing protein 173, partial
NDUFA6	8.79136e-29	1.05909	0.617	0.29	2.37024e-24	3	2.128	ENSBGRG00000010730	protein_coding	NADH dehydrogenase		GO:0005747,GO:0006979,GO:0055114	mitochondrial respiratory chain complex I|response to oxidative stress|oxidation-reduction process	ko00190,ko04714,ko04723,ko04932,ko05010,ko05012,ko05016	Oxidative phosphorylation|Thermogenesis|Retrograde endocannabinoid signaling|Non-alcoholic fatty liver disease (NAFLD)|Alzheimer disease|Parkinson disease|Huntington disease
BCAP29	8.91963e-29	1.04093	0.602	0.251	2.40482e-24	3	2.398	ENSBGRG00000006251	protein_coding	PREDICTED: B-cell receptor-associated protein 29		GO:0005789,GO:0005887,GO:0006886,GO:0006888,GO:0006915,GO:0070973	endoplasmic reticulum membrane|integral component of plasma membrane|intracellular protein transport|ER to Golgi vesicle-mediated transport|apoptotic process|protein localization to endoplasmic reticulum exit site
YPEL1	1.98678e-28	1.12742	0.628	0.226	5.35655e-24	3	2.779	ENSBGRG00000024817	protein_coding	protein yippee-like 1 isoform X1		GO:0005634,GO:0046872	nucleus|metal ion binding
DDX25	3.99027e-27	0.923708	0.628	0.272	1.07582e-22	3	2.309	ENSBGRG00000019635	protein_coding	ATP-dependent RNA helicase DDX25, partial		GO:0003723,GO:0004004,GO:0005524,GO:0005634,GO:0005737,GO:0006406,GO:0006417,GO:0007275,GO:0007286,GO:0033391	RNA binding|ATP-dependent RNA helicase activity|ATP binding|nucleus|cytoplasm|mRNA export from nucleus|regulation of translation|multicellular organism development|spermatid development|chromatoid body
CCDC62	4.3643e-27	1.15684	0.383	0.064	1.17666e-22	3	5.984	ENSBGRG00000005267	protein_coding	PREDICTED: LOW QUALITY PROTEIN: coiled-coil domain-containing protein 62		GO:0001835,GO:0005634,GO:0005654,GO:0005737,GO:0005886,GO:0030331,GO:0030374,GO:0045944,GO:0071392	blastocyst hatching|nucleus|nucleoplasm|cytoplasm|plasma membrane|estrogen receptor binding|nuclear receptor transcription coactivator activity|positive regulation of transcription by RNA polymerase II|cellular response to estradiol stimulus
JPT1	4.5995e-27	0.966542	0.52	0.247	1.24007e-22	3	2.105	ENSBGRG00000016769	protein_coding	RecName: Full=Jupiter microtubule associated homolog 1; AltName: Full=Hematological and neurological expressed 1 protein; Contains: RecName: Full=Jupiter microtubule associated homolog 1, N-terminally processed		GO:0005634,GO:0005737	nucleus|cytoplasm
ENSBGRG00000021382	6.30981e-27	1.05885	0.566	0.18	1.70119e-22	3	3.144	ENSBGRG00000021382	protein_coding	sperm equatorial segment protein 1 precursor		GO:0001669,GO:0007275,GO:0007340,GO:0007342,GO:0009566,GO:0035036	acrosomal vesicle|multicellular organism development|acrosome reaction|fusion of sperm to egg plasma membrane involved in single fertilization|fertilization|sperm-egg recognition
NKAPL	7.43917e-27	1.07874	0.495	0.179	2.00568e-22	3	2.765	ENSBGRG00000015747	protein_coding	PREDICTED: NKAP-like protein		GO:0003682,GO:0005634,GO:0007219,GO:0007283,GO:0030154,GO:0045892	chromatin binding|nucleus|Notch signaling pathway|spermatogenesis|cell differentiation|negative regulation of transcription, DNA-templated
USP1	7.50508e-27	0.998716	0.597	0.245	2.02345e-22	3	2.437	ENSBGRG00000021990	protein_coding	PREDICTED: ubiquitin carboxyl-terminal hydrolase 1		GO:0004197,GO:0004843,GO:0005634,GO:0006281,GO:0006282,GO:0006511,GO:0009411,GO:0016579,GO:0035520,GO:0036459	cysteine-type endopeptidase activity|thiol-dependent ubiquitin-specific protease activity|nucleus|DNA repair|regulation of DNA repair|ubiquitin-dependent protein catabolic process|response to UV|protein deubiquitination|monoubiquitinated protein deubiquitination|thiol-dependent ubiquitinyl hydrolase activity	ko03460	Fanconi anemia pathway
ISYNA1	8.59512e-27	1.12725	0.556	0.222	2.31733e-22	3	2.505	ENSBGRG00000026356	protein_coding	TPA: inositol-3-phosphate synthase 1		GO:0004512,GO:0005737,GO:0006021,GO:0008654	inositol-3-phosphate synthase activity|cytoplasm|inositol biosynthetic process|phospholipid biosynthetic process	ko00562	Inositol phosphate metabolism
MLF1	9.56206e-27	0.766599	0.648	0.286	2.57803e-22	3	2.266	ENSBGRG00000014908	protein_coding	myeloid leukemia factor 1 isoform X1		GO:0002318,GO:0003677,GO:0005634,GO:0005737,GO:0005929,GO:0006351,GO:0006355,GO:0007050,GO:0019904,GO:0036064	myeloid progenitor cell differentiation|DNA binding|nucleus|cytoplasm|cilium|transcription, DNA-templated|regulation of transcription, DNA-templated|cell cycle arrest|protein domain specific binding|ciliary basal body	ko05202	Transcriptional misregulation in cancer
ENSBGRG00000000944	1.02132e-26	1.00873	0.597	0.319	2.75358e-22	3	1.871	ENSBGRG00000000944	protein_coding	DnaJ-like protein subfamily B member 1, partial	MYB	GO:0000122,GO:0001671,GO:0003714,GO:0005730,GO:0005829,GO:0030544,GO:0051082,GO:0051085,GO:0051087,GO:0097201	negative regulation of transcription by RNA polymerase II|ATPase activator activity|transcription corepressor activity|nucleolus|cytosol|Hsp70 protein binding|unfolded protein binding|chaperone cofactor-dependent protein refolding|chaperone binding|negative regulation of transcription from RNA polymerase II promoter in response to stress	ko04141,ko05164	Protein processing in endoplasmic reticulum|Influenza A
INSL6	8.97885e-26	1.16863	0.418	0.1	2.42079e-21	3	4.18	ENSBGRG00000006012	protein_coding	PREDICTED: insulin-like peptide INSL6 isoform X1		GO:0005179,GO:0005576	hormone activity|extracellular region
TUBA3D	1.14713e-25	0.873043	0.791	0.481	3.09278e-21	3	1.644	ENSBGRG00000013042	protein_coding	tubulin alpha-3 chain isoform X1		GO:0000226,GO:0000278,GO:0003924,GO:0005200,GO:0005525,GO:0005737,GO:0005874,GO:0005929,GO:0007017,GO:0015630,GO:0036064	microtubule cytoskeleton organization|mitotic cell cycle|GTPase activity|structural constituent of cytoskeleton|GTP binding|cytoplasm|microtubule|cilium|microtubule-based process|microtubule cytoskeleton|ciliary basal body	ko04145,ko04210,ko04530,ko04540,ko05010,ko05016,ko05130	Phagosome|Apoptosis|Tight junction|Gap junction|Alzheimer disease|Huntington disease|Pathogenic Escherichia coli infection
KHDRBS3	2.11846e-25	1.02614	0.566	0.227	5.71159e-21	3	2.493	ENSBGRG00000023782	protein_coding	PREDICTED: KH domain-containing, RNA-binding, signal transduction-associated protein 3 isoform X2		GO:0003723,GO:0003727,GO:0005634,GO:0005654,GO:0006397,GO:0017124,GO:0019904,GO:0033120,GO:0042802,GO:0048024,GO:0051259	RNA binding|single-stranded RNA binding|nucleus|nucleoplasm|mRNA processing|SH3 domain binding|protein domain specific binding|positive regulation of RNA splicing|identical protein binding|regulation of mRNA splicing, via spliceosome|protein complex oligomerization
ZNF18	2.67389e-25	1.19201	0.378	0.09	7.20907e-21	3	4.2	ENSBGRG00000018061	protein_coding	zinc finger protein 18 isoform X1	zf-C2H2	GO:0000981,GO:0003677,GO:0005634,GO:0046872	DNA-binding transcription factor activity, RNA polymerase II-specific|DNA binding|nucleus|metal ion binding
ERICH6	3.96926e-25	1.01657	0.332	0.045	1.07015e-20	3	7.378	ENSBGRG00000014731	protein_coding	Protein FAM194A, partial
MARCHF6	4.6217e-25	0.95999	0.648	0.307	1.24606e-20	3	2.111	ENSBGRG00000013423	protein_coding	PREDICTED: E3 ubiquitin-protein ligase MARCH6		GO:0000835,GO:0004842,GO:0005783,GO:0005789,GO:0008270,GO:0010498,GO:0016020,GO:0016021,GO:0019899,GO:0030176,GO:0030433,GO:0031624,GO:0036503,GO:0044322,GO:0061630,GO:0070936,GO:1904380,GO:1990381	ER ubiquitin ligase complex|ubiquitin-protein transferase activity|endoplasmic reticulum|endoplasmic reticulum membrane|zinc ion binding|proteasomal protein catabolic process|membrane|integral component of membrane|enzyme binding|integral component of endoplasmic reticulum membrane|ubiquitin-dependent ERAD pathway|ubiquitin conjugating enzyme binding|ERAD pathway|endoplasmic reticulum quality con…	ko04141	Protein processing in endoplasmic reticulum
PAFAH1B1	4.95472e-25	0.916603	0.633	0.347	1.33584e-20	3	1.824	ENSBGRG00000023257	protein_coding	PREDICTED: platelet-activating factor acetylhydrolase IB subunit alpha	zf-LITAF-like	GO:0000132,GO:0000226,GO:0000235,GO:0000776,GO:0001667,GO:0001675,GO:0001764,GO:0001961,GO:0005635,GO:0005737,GO:0005813,GO:0005829,GO:0005871,GO:0005875,GO:0005881,GO:0005938,GO:0007017,GO:0007097,GO:0007268,GO:0007405,GO:0007611,GO:0008017,GO:0008090,GO:0008344,GO:0009306,GO:0010977,GO:0015630,GO:0016042,GO:0016477,GO:0017145,GO:0019226,GO:0021540,GO:0021766,GO:0021819,GO:0021895,GO:0021987,GO:…	establishment of mitotic spindle orientation|microtubule cytoskeleton organization|astral microtubule|kinetochore|ameboidal-type cell migration|acrosome assembly|neuron migration|positive regulation of cytokine-mediated signaling pathway|nuclear envelope|cytoplasm|centrosome|cytosol|kinesin complex|microtubule associated complex|cytoplasmic microtubule|cell cortex|microtubule-based process|nuclea…	ko00565	Ether lipid metabolism
HOXA11	5.441e-25	1.03537	0.276	0.027	1.46695e-20	3	10.222	ENSBGRG00000002077	protein_coding	homeobox protein Hox-A11	Homeobox	GO:0001501,GO:0001656,GO:0001658,GO:0001759,GO:0003677,GO:0005654,GO:0005667,GO:0007275,GO:0007283,GO:0007338,GO:0007501,GO:0008584,GO:0009952,GO:0009953,GO:0009954,GO:0010468,GO:0010720,GO:0030326,GO:0032330,GO:0032332,GO:0032991,GO:0032993,GO:0035115,GO:0042733,GO:0043565,GO:0045893,GO:0048589,GO:0060065,GO:0060272,GO:0060348,GO:0060351	skeletal system development|metanephros development|branching involved in ureteric bud morphogenesis|organ induction|DNA binding|nucleoplasm|transcription factor complex|multicellular organism development|spermatogenesis|single fertilization|mesodermal cell fate specification|male gonad development|anterior/posterior pattern specification|dorsal/ventral pattern formation|proximal/distal pattern f…	ko05202	Transcriptional misregulation in cancer
SMCO2	7.41092e-25	0.997087	0.372	0.078	1.99806e-20	3	4.769	ENSBGRG00000002549	protein_coding	PREDICTED: single-pass membrane and coiled-coil domain-containing protein 2		GO:0016021	integral component of membrane
CFAP36	1.06086e-24	0.84508	0.673	0.367	2.86018e-20	3	1.834	ENSBGRG00000018258	protein_coding	cilia- and flagella-associated protein 36 isoform X1		GO:0005634,GO:0005737,GO:0031514,GO:0035869,GO:0047485,GO:0097546	nucleus|cytoplasm|motile cilium|ciliary transition zone|protein N-terminus binding|ciliary base
HINT2	1.07198e-24	1.05646	0.49	0.18	2.89016e-20	3	2.722	ENSBGRG00000003583	protein_coding	PREDICTED: histidine triad nucleotide-binding protein 2, mitochondrial		GO:0000166,GO:0005730,GO:0005739,GO:0006694,GO:0006915,GO:0016042,GO:0016787,GO:2000757	nucleotide binding|nucleolus|mitochondrion|steroid biosynthetic process|apoptotic process|lipid catabolic process|hydrolase activity|negative regulation of peptidyl-lysine acetylation
UBE2J2	1.40196e-24	1.11635	0.403	0.12	3.77983e-20	3	3.358	ENSBGRG00000014168	protein_coding	PREDICTED: ubiquitin-conjugating enzyme E2 J2 isoform X3		GO:0000151,GO:0000209,GO:0005524,GO:0005783,GO:0005789,GO:0006986,GO:0016021,GO:0030433,GO:0031625,GO:0061631	ubiquitin ligase complex|protein polyubiquitination|ATP binding|endoplasmic reticulum|endoplasmic reticulum membrane|response to unfolded protein|integral component of membrane|ubiquitin-dependent ERAD pathway|ubiquitin protein ligase binding|ubiquitin conjugating enzyme activity	ko04120,ko04141,ko05012	Ubiquitin mediated proteolysis|Protein processing in endoplasmic reticulum|Parkinson disease
ENSBGRG00000019115	3.80848e-24	1.04067	0.423	0.142	1.02681e-19	3	2.979	ENSBGRG00000019115	protein_coding	PREDICTED: low molecular weight phosphotyrosine protein phosphatase isoform X3		GO:0003993,GO:0004726,GO:0005737,GO:0009898,GO:0070062	acid phosphatase activity|non-membrane spanning protein tyrosine phosphatase activity|cytoplasm|cytoplasmic side of plasma membrane|extracellular exosome	ko00730,ko00740,ko04520	Thiamine metabolism|Riboflavin metabolism|Adherens junction
DYDC1	5.96482e-24	1.11997	0.291	0.035	1.60818e-19	3	8.314	ENSBGRG00000026188	protein_coding	PREDICTED: DPY30 domain-containing protein 1		GO:0048188,GO:0051568	Set1C/COMPASS complex|histone H3-K4 methylation
ENSBGRG00000012640	6.1914e-24	0.978708	0.48	0.176	1.66926e-19	3	2.727	ENSBGRG00000012640	protein_coding	cytochrome c oxidase subunit 6B2		GO:0005758,GO:0030061	mitochondrial intermembrane space|mitochondrial crista	ko00190,ko04260,ko04714,ko04932,ko05010,ko05012,ko05016	Oxidative phosphorylation|Cardiac muscle contraction|Thermogenesis|Non-alcoholic fatty liver disease (NAFLD)|Alzheimer disease|Parkinson disease|Huntington disease
HSPA5	8.17654e-24	0.67765	0.801	0.552	2.20448e-19	3	1.451	ENSBGRG00000020026	protein_coding	PREDICTED: 78 kDa glucose-regulated protein		GO:0005524,GO:0005634,GO:0005737,GO:0005788,GO:0006986,GO:0016020,GO:0016887,GO:0030335,GO:0030433,GO:0030968,GO:0031072,GO:0034605,GO:0034620,GO:0034663,GO:0035437,GO:0042026,GO:0042623,GO:0044183,GO:0051082,GO:0051085,GO:0051787,GO:0090074,GO:1903895	ATP binding|nucleus|cytoplasm|endoplasmic reticulum lumen|response to unfolded protein|membrane|ATPase activity|positive regulation of cell migration|ubiquitin-dependent ERAD pathway|endoplasmic reticulum unfolded protein response|heat shock protein binding|cellular response to heat|cellular response to unfolded protein|endoplasmic reticulum chaperone complex|maintenance of protein localization i…	ko03060,ko04141,ko04918,ko05020	Protein export|Protein processing in endoplasmic reticulum|Thyroid hormone synthesis|Prion diseases
ENSBGRG00000014382	1.37936e-23	0.900997	0.439	0.124	3.7189e-19	3	3.54	ENSBGRG00000014382	protein_coding	PREDICTED: protein LIAT1		GO:0016598	protein arginylation
BTBD1	1.69639e-23	1.05793	0.423	0.132	4.57365e-19	3	3.205	ENSBGRG00000017551	protein_coding	TPA: BTB (POZ) domain containing 1	ZBTB	GO:0000932,GO:0005829,GO:0007517,GO:0016567,GO:0022008,GO:0032991	P-body|cytosol|muscle organ development|protein ubiquitination|neurogenesis|protein-containing complex
IQCG	6.7731e-23	1.02251	0.48	0.15	1.8261e-18	3	3.2	ENSBGRG00000013579	protein_coding	PREDICTED: IQ domain-containing protein G		GO:0002177,GO:0005516,GO:0005737,GO:0007286,GO:0007288,GO:0031514,GO:0036126,GO:0044782	manchette|calmodulin binding|cytoplasm|spermatid development|sperm axoneme assembly|motile cilium|sperm flagellum|cilium organization
IFT52	6.90982e-23	1.09979	0.403	0.127	1.86296e-18	3	3.173	ENSBGRG00000012235	protein_coding	intraflagellar transport protein 52 homolog		GO:0001841,GO:0001947,GO:0005813,GO:0005814,GO:0005929,GO:0007224,GO:0007368,GO:0009953,GO:0030992,GO:0032391,GO:0035720,GO:0036064,GO:0042073,GO:0042733,GO:0044292,GO:0050680,GO:0060271,GO:0070613,GO:0097542,GO:0097546,GO:1905515	neural tube formation|heart looping|centrosome|centriole|cilium|smoothened signaling pathway|determination of left/right symmetry|dorsal/ventral pattern formation|intraciliary transport particle B|photoreceptor connecting cilium|intraciliary anterograde transport|ciliary basal body|intraciliary transport|embryonic digit morphogenesis|dendrite terminus|negative regulation of epithelial cell prolif…
NUP50	7.55882e-23	0.880035	0.495	0.213	2.03793e-18	3	2.324	ENSBGRG00000018554	protein_coding	PREDICTED: nuclear pore complex protein Nup50 isoform X2		GO:0005634,GO:0005643,GO:0005654,GO:0005737,GO:0005813,GO:0006406,GO:0006606,GO:0008536,GO:0016032,GO:0031965,GO:0043231,GO:0043547	nucleus|nuclear pore|nucleoplasm|cytoplasm|centrosome|mRNA export from nucleus|protein import into nucleus|Ran GTPase binding|viral process|nuclear membrane|intracellular membrane-bounded organelle|positive regulation of GTPase activity	ko03013	RNA transport
BTBD17	1.06212e-22	1.05865	0.383	0.091	2.86359e-18	3	4.209	ENSBGRG00000012366	protein_coding	TPA: RIKEN cDNA 1500005I02-like		GO:0005576	extracellular region
CCDC146	1.35449e-22	1.13498	0.342	0.07	3.65183e-18	3	4.886	ENSBGRG00000013877	protein_coding	PREDICTED: coiled-coil domain-containing protein 146		GO:0005814	centriole
HAGH	1.51526e-22	1.12186	0.439	0.129	4.08528e-18	3	3.403	ENSBGRG00000026102	protein_coding	PREDICTED: hydroxyacylglutathione hydrolase, mitochondrial isoform X1		GO:0004416,GO:0005759,GO:0006750,GO:0019243,GO:0046872	hydroxyacylglutathione hydrolase activity|mitochondrial matrix|glutathione biosynthetic process|methylglyoxal catabolic process to D-lactate via S-lactoyl-glutathione|metal ion binding	ko00620	Pyruvate metabolism
CCDC152	1.85785e-22	1.11707	0.413	0.119	5.00895e-18	3	3.471	ENSBGRG00000025298	protein_coding	PREDICTED: coiled-coil domain-containing protein 152
ZPBP	2.98202e-22	0.86863	0.439	0.157	8.03983e-18	3	2.796	ENSBGRG00000021319	protein_coding	zona pellucida-binding protein 1 isoform X1		GO:0002080,GO:0005576,GO:0007339	acrosomal membrane|extracellular region|binding of sperm to zona pellucida
CRISP2	3.54124e-22	0.802199	0.515	0.186	9.54753e-18	3	2.769	ENSBGRG00000023959	protein_coding	Cysteine-rich secretory protein 2, partial		GO:0005615	extracellular space
ENSBGRG00000022171	4.7421e-22	1.19548	0.378	0.103	1.27852e-17	3	3.67	ENSBGRG00000022171	protein_coding	PREDICTED: gametogenetin-binding protein 1		GO:0000266,GO:0005758,GO:0005794,GO:0005886,GO:0007275,GO:0007283,GO:0030154	mitochondrial fission|mitochondrial intermembrane space|Golgi apparatus|plasma membrane|multicellular organism development|spermatogenesis|cell differentiation
RUVBL1	1.62577e-21	0.877389	0.571	0.264	4.38324e-17	3	2.163	ENSBGRG00000012210	protein_coding	ruvB-like 1 isoform X2		GO:0000492,GO:0000812,GO:0001094,GO:0003678,GO:0003713,GO:0004003,GO:0005524,GO:0005634,GO:0005654,GO:0005829,GO:0006281,GO:0006310,GO:0006338,GO:0006357,GO:0007049,GO:0010756,GO:0016363,GO:0016573,GO:0016887,GO:0017025,GO:0031011,GO:0032991,GO:0035267,GO:0040008,GO:0043140,GO:0043141,GO:0043531,GO:0043967,GO:0043968,GO:0051117,GO:0051301,GO:0071339,GO:0090263,GO:0097255,GO:1990904,GO:2000269	box C/D snoRNP assembly|Swr1 complex|TFIID-class transcription factor complex binding|DNA helicase activity|transcription coactivator activity|ATP-dependent DNA helicase activity|ATP binding|nucleus|nucleoplasm|cytosol|DNA repair|DNA recombination|chromatin remodeling|regulation of transcription by RNA polymerase II|cell cycle|positive regulation of plasminogen activation|nuclear matrix|histone a…	ko04310	Wnt signaling pathway
ENSBGRG00000011708	2.306e-21	0.966215	0.474	0.185	6.21721e-17	3	2.562	ENSBGRG00000011708	protein_coding	PREDICTED: ARL14 effector protein	THAP	GO:0005730,GO:0005829,GO:0005886,GO:0005925,GO:0043231	nucleolus|cytosol|plasma membrane|focal adhesion|intracellular membrane-bounded organelle
ENSBGRG00000017590	2.45184e-21	0.870804	0.52	0.197	6.6104e-17	3	2.64	ENSBGRG00000017590	protein_coding	PREDICTED: MORN repeat-containing protein 2, partial
CALR3	2.47949e-21	0.541098	0.459	0.183	6.68494e-17	3	2.508	ENSBGRG00000013489	protein_coding	calreticulin-3		GO:0005509,GO:0005788,GO:0006457,GO:0007283,GO:0030154,GO:0030246,GO:0051082	calcium ion binding|endoplasmic reticulum lumen|protein folding|spermatogenesis|cell differentiation|carbohydrate binding|unfolded protein binding
CCDC65	2.75452e-21	1.01208	0.362	0.084	7.42647e-17	3	4.31	ENSBGRG00000000948	protein_coding	PREDICTED: coiled-coil domain-containing protein 65		GO:0003352,GO:0005930,GO:0031514,GO:0060285,GO:0070286	regulation of cilium movement|axoneme|motile cilium|cilium-dependent cell motility|axonemal dynein complex assembly
RASSF8	2.93814e-21	0.900231	0.495	0.162	7.92152e-17	3	3.056	ENSBGRG00000001611	protein_coding	Ras association domain-containing protein 8, partial		GO:0007165,GO:0034334	signal transduction|adherens junction maintenance
RIBC2	4.283e-21	0.975908	0.388	0.096	1.15474e-16	3	4.042	ENSBGRG00000000827	protein_coding	RIB43A-like with coiled-coils protein 2, partial
CDR2	4.5784e-21	0.984385	0.352	0.1	1.23438e-16	3	3.52	ENSBGRG00000023968	protein_coding	cerebellar degeneration-related protein 2		GO:0005737	cytoplasm
COIL	4.96647e-21	0.810622	0.52	0.237	1.33901e-16	3	2.194	ENSBGRG00000017148	protein_coding	PREDICTED: coilin isoform X1		GO:0001650,GO:0005634,GO:0005654,GO:0005730,GO:0008022,GO:0015030,GO:0016020,GO:0016604,GO:0042802	fibrillar center|nucleus|nucleoplasm|nucleolus|protein C-terminus binding|Cajal body|membrane|nuclear body|identical protein binding
UQCC2	4.97937e-21	0.900065	0.577	0.354	1.34249e-16	3	1.63	ENSBGRG00000021583	protein_coding	PREDICTED: ubiquinol-cytochrome-c reductase complex assembly factor 2 isoform X1		GO:0002082,GO:0005739,GO:0005743,GO:0005758,GO:0005759,GO:0034551,GO:0042645,GO:0050796,GO:0070131,GO:1903364,GO:2001014	regulation of oxidative phosphorylation|mitochondrion|mitochondrial inner membrane|mitochondrial intermembrane space|mitochondrial matrix|mitochondrial respiratory chain complex III assembly|mitochondrial nucleoid|regulation of insulin secretion|positive regulation of mitochondrial translation|positive regulation of cellular protein catabolic process|regulation of skeletal muscle cell differentia…
SRPK1	5.05538e-21	0.939162	0.551	0.259	1.36298e-16	3	2.127	ENSBGRG00000014285	protein_coding	TPA: SFRS protein kinase 1-like		GO:0000287,GO:0004674,GO:0005524,GO:0005634,GO:0005737,GO:0005783,GO:0006397,GO:0006468,GO:0007059,GO:0008380,GO:0016363,GO:0030154,GO:0035556,GO:0050684	magnesium ion binding|protein serine/threonine kinase activity|ATP binding|nucleus|cytoplasm|endoplasmic reticulum|mRNA processing|protein phosphorylation|chromosome segregation|RNA splicing|nuclear matrix|cell differentiation|intracellular signal transduction|regulation of mRNA processing	ko05168	Herpes simplex virus 1 infection
CIAPIN1	5.36237e-21	0.95389	0.418	0.145	1.44575e-16	3	2.883	ENSBGRG00000018538	protein_coding	CIAPIN1 protein		GO:0005654,GO:0005730,GO:0005737,GO:0005758,GO:0006915,GO:0009055,GO:0016226,GO:0030097,GO:0043066,GO:0046872,GO:0051537,GO:0051539	nucleoplasm|nucleolus|cytoplasm|mitochondrial intermembrane space|apoptotic process|electron transfer activity|iron-sulfur cluster assembly|hemopoiesis|negative regulation of apoptotic process|metal ion binding|2 iron, 2 sulfur cluster binding|4 iron, 4 sulfur cluster binding
DNAH8	6.98505e-21	1.07205	0.332	0.076	1.88324e-16	3	4.368	ENSBGRG00000007250	protein_coding	PREDICTED: dynein heavy chain 8, axonemal		GO:0003777,GO:0005524,GO:0005858,GO:0005874,GO:0007018,GO:0008569,GO:0030286,GO:0036157,GO:0036158,GO:0045503,GO:0045505,GO:0051959,GO:0060285	microtubule motor activity|ATP binding|axonemal dynein complex|microtubule|microtubule-based movement|ATP-dependent microtubule motor activity, minus-end-directed|dynein complex|outer dynein arm|outer dynein arm assembly|dynein light chain binding|dynein intermediate chain binding|dynein light intermediate chain binding|cilium-dependent cell motility	ko05016	Huntington disease
UBXN4	1.02835e-20	0.811515	0.622	0.351	2.77254e-16	3	1.772	ENSBGRG00000001196	protein_coding	PREDICTED: UBX domain-containing protein 4		GO:0005635,GO:0005789,GO:0005829,GO:0006986,GO:0030433	nuclear envelope|endoplasmic reticulum membrane|cytosol|response to unfolded protein|ubiquitin-dependent ERAD pathway
ENSBGRG00000022711	1.06668e-20	0.932906	0.321	0.06	2.87587e-16	3	5.35	ENSBGRG00000022711	protein_coding	leucine-rich repeat-containing protein 37A isoform X3		GO:0016021	integral component of membrane
PPP1CC	1.23814e-20	0.826511	0.531	0.259	3.33814e-16	3	2.05	ENSBGRG00000013221	protein_coding	PREDICTED: serine/threonine-protein phosphatase PP1-gamma catalytic subunit	THAP			ko03015,ko04022,ko04024,ko04114,ko04218,ko04261,ko04270,ko04390,ko04510,ko04611,ko04720,ko04728,ko04750,ko04810,ko04910,ko04921,ko04931,ko05031,ko05034,ko05168,ko05205	mRNA surveillance pathway|cGMP-PKG signaling pathway|cAMP signaling pathway|Oocyte meiosis|Cellular senescence|Adrenergic signaling in cardiomyocytes|Vascular smooth muscle contraction|Hippo signaling pathway|Focal adhesion|Platelet activation|Long-term potentiation|Dopaminergic synapse|Inflammatory mediator regulation of TRP channels|Regulation of actin cytoskeleton|Insulin signaling pathway|Oxy…
TRIM24	1.54364e-20	0.891595	0.5	0.192	4.1618e-16	3	2.604	ENSBGRG00000003059	protein_coding	transcription intermediary factor 1-alpha isoform X1	MBD
ENSBGRG00000017632	2.52057e-20	1.02558	0.423	0.162	6.79572e-16	3	2.611	ENSBGRG00000017632	protein_coding	PREDICTED: WAP four-disulfide core domain protein 3 isoform X1		GO:0004867,GO:0005576	serine-type endopeptidase inhibitor activity|extracellular region
DUSP10	2.75058e-20	1.05643	0.316	0.056	7.41585e-16	3	5.643	ENSBGRG00000007455	protein_coding	PREDICTED: dual specificity protein phosphatase 10		GO:0000188,GO:0002819,GO:0004725,GO:0005634,GO:0005654,GO:0005737,GO:0005794,GO:0005829,GO:0006470,GO:0008138,GO:0008330,GO:0008432,GO:0010633,GO:0016311,GO:0016607,GO:0016791,GO:0017017,GO:0032496,GO:0032873,GO:0033549,GO:0035970,GO:0043508,GO:0044387,GO:0045088,GO:0045591,GO:0046329,GO:0048273,GO:0048709,GO:0048715,GO:0050680,GO:0060266,GO:0070373,GO:0090335,GO:1903753,GO:1905042,GO:1990264	inactivation of MAPK activity|regulation of adaptive immune response|protein tyrosine phosphatase activity|nucleus|nucleoplasm|cytoplasm|Golgi apparatus|cytosol|protein dephosphorylation|protein tyrosine/serine/threonine phosphatase activity|protein tyrosine/threonine phosphatase activity|JUN kinase binding|negative regulation of epithelial cell migration|dephosphorylation|nuclear speck|phosphata…
DYM	2.95994e-20	0.955733	0.423	0.177	7.9803e-16	3	2.39	ENSBGRG00000022704	protein_coding	dymeclin isoform X3		GO:0005737,GO:0005794,GO:0007030,GO:0016020,GO:0019899,GO:0060348	cytoplasm|Golgi apparatus|Golgi organization|membrane|enzyme binding|bone development
AURKA	3.004e-20	1.02287	0.316	0.069	8.09909e-16	3	4.58	ENSBGRG00000011397	protein_coding	Aurora kinase A		GO:0000780,GO:0000922,GO:0004672,GO:0005524,GO:0005737,GO:0005813,GO:0005814,GO:0005829,GO:0005876,GO:0005929,GO:0007052,GO:0007057,GO:0007100,GO:0009611,GO:0009948,GO:0019901,GO:0031616,GO:0031625,GO:0031647,GO:0032091,GO:0032133,GO:0032436,GO:0032465,GO:0035174,GO:0042585,GO:0043066,GO:0043203,GO:0045120,GO:0046982,GO:0048471,GO:0051233,GO:0051301,GO:0051642,GO:0070938,GO:0071539,GO:0072687,GO:…	condensed nuclear chromosome, centromeric region|spindle pole|protein kinase activity|ATP binding|cytoplasm|centrosome|centriole|cytosol|spindle microtubule|cilium|mitotic spindle organization|spindle assembly involved in female meiosis I|mitotic centrosome separation|response to wounding|anterior/posterior axis specification|protein kinase binding|spindle pole centrosome|ubiquitin protein ligase…	ko04114,ko04914	Oocyte meiosis|Progesterone-mediated oocyte maturation
NUDT5	3.06523e-20	0.972861	0.255	0.038	8.26417e-16	3	6.711	ENSBGRG00000011691	protein_coding	NUDT5		GO:0000287,GO:0005622,GO:0005634,GO:0005829,GO:0006338,GO:0009117,GO:0009191,GO:0016779,GO:0019144,GO:0019303,GO:0030515,GO:0034656,GO:0042803,GO:0044715,GO:0047631,GO:0070062,GO:1990966	magnesium ion binding|intracellular|nucleus|cytosol|chromatin remodeling|nucleotide metabolic process|ribonucleoside diphosphate catabolic process|nucleotidyltransferase activity|ADP-sugar diphosphatase activity|D-ribose catabolic process|snoRNA binding|nucleobase-containing small molecule catabolic process|protein homodimerization activity|8-oxo-dGDP phosphatase activity|ADP-ribose diphosphatase…	ko00230	Purine metabolism
DYNLT1	3.30609e-20	0.805029	0.587	0.358	8.91354e-16	3	1.64	ENSBGRG00000026623	protein_coding	PREDICTED: dynein light chain Tctex-type 1	zf-C2H2	GO:0000132,GO:0003774,GO:0005576,GO:0005739,GO:0005794,GO:0005819,GO:0005868,GO:0005881,GO:0008022,GO:0008277,GO:0010976,GO:0016358,GO:0019060,GO:0030027,GO:0034774,GO:0035022,GO:0035795,GO:0042802,GO:0043025,GO:0043087,GO:0043312,GO:0043657,GO:0044295,GO:0046718,GO:0048812,GO:0050768,GO:0051301,GO:0051493,GO:0060548,GO:0061564,GO:0075521,GO:0099503,GO:1904813	establishment of mitotic spindle orientation|motor activity|extracellular region|mitochondrion|Golgi apparatus|spindle|cytoplasmic dynein complex|cytoplasmic microtubule|protein C-terminus binding|regulation of G protein-coupled receptor signaling pathway|positive regulation of neuron projection development|dendrite development|intracellular transport of viral protein in host cell|lamellipodium|s…	ko05132	Salmonella infection
ENSBGRG00000022554	4.27102e-20	0.81322	0.638	0.322	1.15151e-15	3	1.981	ENSBGRG00000022554	protein_coding	PREDICTED: sperm surface protein Sp17 isoform X1		GO:0005737,GO:0007339,GO:0008201,GO:0009897,GO:0035686,GO:0097228	cytoplasm|binding of sperm to zona pellucida|heparin binding|external side of plasma membrane|sperm fibrous sheath|sperm principal piece
CCDC39	5.03495e-20	0.967878	0.276	0.052	1.35747e-15	3	5.308	ENSBGRG00000002146	protein_coding	PREDICTED: coiled-coil domain-containing protein 39		GO:0003341,GO:0005930,GO:0036159,GO:0060285,GO:0060287,GO:0070286	cilium movement|axoneme|inner dynein arm assembly|cilium-dependent cell motility|epithelial cilium movement involved in determination of left/right asymmetry|axonemal dynein complex assembly
ENSBGRG00000012514	6.1941e-20	0.57362	0.918	0.78	1.66999e-15	3	1.177	ENSBGRG00000012514	protein_coding	PREDICTED: nuclease-sensitive element-binding protein 1	CSD
TCFL5	6.96643e-20	1.05459	0.316	0.067	1.87822e-15	3	4.716	ENSBGRG00000020529	protein_coding	transcription factor-like 5 protein isoform X2	bHLH	GO:0000122,GO:0000978,GO:0000981,GO:0001078,GO:0001673,GO:0003677,GO:0003700,GO:0005634,GO:0006355,GO:0006366,GO:0007275,GO:0007283,GO:0030154,GO:0042127,GO:0045595,GO:0046983	negative regulation of transcription by RNA polymerase II|RNA polymerase II proximal promoter sequence-specific DNA binding|DNA-binding transcription factor activity, RNA polymerase II-specific|proximal promoter DNA-binding transcription repressor activity, RNA polymerase II-specific|male germ cell nucleus|DNA binding|DNA-binding transcription factor activity|nucleus|regulation of transcription, …
CCDC136	7.99376e-20	0.9787	0.383	0.111	2.1552e-15	3	3.45	ENSBGRG00000022169	protein_coding	Coiled-coil domain-containing protein 136, partial		GO:0001675,GO:0002080,GO:0005739,GO:0007283,GO:0007338,GO:0016021	acrosome assembly|acrosomal membrane|mitochondrion|spermatogenesis|single fertilization|integral component of membrane
C11orf71	1.78944e-19	0.909364	0.5	0.215	4.82451e-15	3	2.326	ENSBGRG00000005639	protein_coding	PREDICTED: uncharacterized protein C11orf71 homolog
AMN1	1.86841e-19	0.975994	0.281	0.045	5.03742e-15	3	6.244	ENSBGRG00000004518	protein_coding	protein AMN1 homolog		GO:0006511,GO:0016567,GO:0019005,GO:0031146	ubiquitin-dependent protein catabolic process|protein ubiquitination|SCF ubiquitin ligase complex|SCF-dependent proteasomal ubiquitin-dependent protein catabolic process
CPQ	2.10974e-19	0.934475	0.265	0.044	5.68806e-15	3	6.023	ENSBGRG00000005518	protein_coding	carboxypeptidase Q isoform X3		GO:0004180,GO:0005615,GO:0005737,GO:0005764,GO:0005783,GO:0005794,GO:0006508,GO:0006590,GO:0042246,GO:0042803,GO:0043171,GO:0046872,GO:0070573	carboxypeptidase activity|extracellular space|cytoplasm|lysosome|endoplasmic reticulum|Golgi apparatus|proteolysis|thyroid hormone generation|tissue regeneration|protein homodimerization activity|peptide catabolic process|metal ion binding|metallodipeptidase activity
ENSBGRG00000022948	2.46082e-19	0.588526	0.643	0.34	6.63461e-15	3	1.891	ENSBGRG00000022948	protein_coding	Protein phosphatase inhibitor 2		GO:0004864,GO:0005977,GO:0009966,GO:0043666	protein phosphatase inhibitor activity|glycogen metabolic process|regulation of signal transduction|regulation of phosphoprotein phosphatase activity
ACOT7	2.60286e-19	0.863631	0.48	0.232	7.01757e-15	3	2.069	ENSBGRG00000016851	protein_coding	Cytosolic acyl coenzyme A thioester hydrolase		GO:0000062,GO:0005654,GO:0005739,GO:0005829,GO:0006637,GO:0009062,GO:0015937,GO:0016290,GO:0036042,GO:0036114,GO:0036116,GO:0042803,GO:0043005,GO:0047617,GO:0051792,GO:0052689,GO:0070062,GO:0102991,GO:1900535	fatty-acyl-CoA binding|nucleoplasm|mitochondrion|cytosol|acyl-CoA metabolic process|fatty acid catabolic process|coenzyme A biosynthetic process|palmitoyl-CoA hydrolase activity|long-chain fatty acyl-CoA binding|medium-chain fatty-acyl-CoA catabolic process|long-chain fatty-acyl-CoA catabolic process|protein homodimerization activity|neuron projection|acyl-CoA hydrolase activity|medium-chain fatt…	ko00062,ko01040	Fatty acid elongation|Biosynthesis of unsaturated fatty acids
MRPS18C	3.06774e-19	0.937176	0.372	0.117	8.27093e-15	3	3.179	ENSBGRG00000020952	protein_coding	TPA: 28S ribosomal protein S18c, mitochondrial precursor		GO:0003735,GO:0005743,GO:0005763,GO:0006412,GO:0070181	structural constituent of ribosome|mitochondrial inner membrane|mitochondrial small ribosomal subunit|translation|small ribosomal subunit rRNA binding	ko03010	Ribosome
DPY19L2	3.43581e-19	0.907018	0.276	0.041	9.2633e-15	3	6.732	ENSBGRG00000007950	protein_coding	PREDICTED: probable C-mannosyltransferase DPY19L2		GO:0000030,GO:0005634,GO:0005637,GO:0007275,GO:0007286,GO:0016021,GO:0018406	mannosyltransferase activity|nucleus|nuclear inner membrane|multicellular organism development|spermatid development|integral component of membrane|protein C-linked glycosylation via 2'-alpha-mannosyl-L-tryptophan
ENSBGRG00000012748	5.96283e-19	0.881885	0.378	0.124	1.60764e-14	3	3.048	ENSBGRG00000012748	protein_coding	PREDICTED: sterile alpha motif domain-containing protein 15
RABEPK	6.86058e-19	0.97493	0.301	0.062	1.84968e-14	3	4.855	ENSBGRG00000019866	protein_coding	PREDICTED: rab9 effector protein with kelch motifs isoform X1	Others	GO:0010008	endosome membrane
ENSBGRG00000012528	7.28592e-19	0.775386	0.566	0.292	1.96436e-14	3	1.938	ENSBGRG00000012528	protein_coding	cullin-1 isoform X2		GO:0004842,GO:0005654,GO:0006511,GO:0006513,GO:0006915,GO:0008283,GO:0009887,GO:0016032,GO:0016567,GO:0019005,GO:0031146,GO:0031461,GO:0031625,GO:1990452	ubiquitin-protein transferase activity|nucleoplasm|ubiquitin-dependent protein catabolic process|protein monoubiquitination|apoptotic process|cell proliferation|animal organ morphogenesis|viral process|protein ubiquitination|SCF ubiquitin ligase complex|SCF-dependent proteasomal ubiquitin-dependent protein catabolic process|cullin-RING ubiquitin ligase complex|ubiquitin protein ligase binding|Par…	ko04110,ko04114,ko04120,ko04141,ko04310,ko04340,ko04341,ko04350,ko04710,ko05131,ko05170,ko05200	Cell cycle|Oocyte meiosis|Ubiquitin mediated proteolysis|Protein processing in endoplasmic reticulum|Wnt signaling pathway|Hedgehog signaling pathway|Hedgehog signaling pathway - fly|TGF-beta signaling pathway|Circadian rhythm|Shigellosis|Human immunodeficiency virus 1 infection|Pathways in cancer
CCDC83	1.09057e-18	0.946075	0.337	0.087	2.94027e-14	3	3.874	ENSBGRG00000024540	protein_coding	coiled-coil domain-containing protein 83 isoform X1
ENSBGRG00000002720	1.86464e-18	0.879791	0.27	0.045	5.02725e-14	3	6	ENSBGRG00000002720	protein_coding	endonuclease-reverse transcriptase	zf-C2H2	GO:0005739,GO:0031514	mitochondrion|motile cilium
ZDHHC12	3.28497e-18	0.993907	0.332	0.093	8.85661e-14	3	3.57	ENSBGRG00000014417	protein_coding	PREDICTED: probable palmitoyltransferase ZDHHC12		GO:0005783,GO:0005794,GO:0006612,GO:0016021,GO:0018230,GO:0019706	endoplasmic reticulum|Golgi apparatus|protein targeting to membrane|integral component of membrane|peptidyl-L-cysteine S-palmitoylation|protein-cysteine S-palmitoyltransferase activity
FBXO15	4.50036e-18	0.81383	0.418	0.159	1.21334e-13	3	2.629	ENSBGRG00000021796	protein_coding	F-box only protein 15 isoform X1
CEP126	4.65022e-18	0.957806	0.321	0.086	1.25374e-13	3	3.733	ENSBGRG00000015803	protein_coding	PREDICTED: centrosomal protein of 126 kDa		GO:0005737,GO:0005813,GO:0007052,GO:0030496,GO:0031122,GO:0060271,GO:0097546,GO:1905515	cytoplasm|centrosome|mitotic spindle organization|midbody|cytoplasmic microtubule organization|cilium assembly|ciliary base|non-motile cilium assembly
PDCL2	5.45953e-18	0.913652	0.464	0.157	1.47195e-13	3	2.955	ENSBGRG00000023560	protein_coding	RecName: Full=Phosducin-like protein 2
GGNBP2	8.91834e-18	0.735776	0.566	0.29	2.40447e-13	3	1.952	ENSBGRG00000016921	protein_coding	gametogenetin-binding protein 2 isoform X2		GO:0005634,GO:0005737,GO:0007283,GO:0008285,GO:0010629,GO:0030154,GO:0031410,GO:0033140,GO:0042532,GO:0060716,GO:0061099	nucleus|cytoplasm|spermatogenesis|negative regulation of cell proliferation|negative regulation of gene expression|cell differentiation|cytoplasmic vesicle|negative regulation of peptidyl-serine phosphorylation of STAT protein|negative regulation of tyrosine phosphorylation of STAT protein|labyrinthine layer blood vessel development|negative regulation of protein tyrosine kinase activity
CNTRL	9.70965e-18	0.882063	0.536	0.275	2.61782e-13	3	1.949	ENSBGRG00000012248	protein_coding	PREDICTED: centriolin		GO:0000086,GO:0004713,GO:0005813,GO:0005829,GO:0010389,GO:0016020,GO:0051301,GO:0090543,GO:0097711,GO:0120103	G2/M transition of mitotic cell cycle|protein tyrosine kinase activity|centrosome|cytosol|regulation of G2/M transition of mitotic cell cycle|membrane|cell division|Flemming body|ciliary basal body-plasma membrane docking|centriolar subdistal appendage
CCDC113	9.89489e-18	0.646865	0.403	0.126	2.66776e-13	3	3.198	ENSBGRG00000014166	protein_coding	PREDICTED: coiled-coil domain-containing protein 113 isoform X1		GO:0005654,GO:0005814,GO:0005829,GO:0032991,GO:0034451,GO:0060271	nucleoplasm|centriole|cytosol|protein-containing complex|centriolar satellite|cilium assembly
AK9	1.07359e-17	0.947542	0.265	0.042	2.89451e-13	3	6.31	ENSBGRG00000009411	protein_coding	adenylate kinase 9 isoform X1		GO:0004550,GO:0005524,GO:0005634,GO:0005654,GO:0005737,GO:0005829,GO:0006174,GO:0006186,GO:0006756,GO:0006757,GO:0015949,GO:0019206,GO:0031965,GO:0050145,GO:0061508,GO:0061565,GO:0061566,GO:0061567,GO:0061568,GO:0061569,GO:0061570,GO:0061571	nucleoside diphosphate kinase activity|ATP binding|nucleus|nucleoplasm|cytoplasm|cytosol|dADP phosphorylation|dGDP phosphorylation|AMP phosphorylation|ATP generation from ADP|nucleobase-containing small molecule interconversion|nucleoside kinase activity|nuclear membrane|nucleoside monophosphate kinase activity|CDP phosphorylation|dAMP phosphorylation|CMP phosphorylation|dCMP phosphorylation|GDP …	ko00230,ko00240	Purine metabolism|Pyrimidine metabolism
RNF6	1.21399e-17	0.863335	0.439	0.179	3.27305e-13	3	2.453	ENSBGRG00000004463	protein_coding	E3 ubiquitin-protein ligase RNF6 isoform X1		GO:0003677,GO:0004842,GO:0005634,GO:0005654,GO:0005737,GO:0006355,GO:0006511,GO:0016605,GO:0030424,GO:0030517,GO:0031965,GO:0043231,GO:0044314,GO:0045893,GO:0046872,GO:0050681,GO:0060765,GO:0061630,GO:0070936,GO:0085020	DNA binding|ubiquitin-protein transferase activity|nucleus|nucleoplasm|cytoplasm|regulation of transcription, DNA-templated|ubiquitin-dependent protein catabolic process|PML body|axon|negative regulation of axon extension|nuclear membrane|intracellular membrane-bounded organelle|protein K27-linked ubiquitination|positive regulation of transcription, DNA-templated|metal ion binding|androgen recept…
FANK1	1.4613e-17	0.87982	0.286	0.055	3.9398e-13	3	5.2	ENSBGRG00000009041	protein_coding	PREDICTED: fibronectin type 3 and ankyrin repeat domains protein 1 isoform X1	Others	GO:0005634,GO:0005829,GO:0005929,GO:0036064,GO:0045893,GO:0051091	nucleus|cytosol|cilium|ciliary basal body|positive regulation of transcription, DNA-templated|positive regulation of DNA-binding transcription factor activity
ENSBGRG00000025125	1.96939e-17	0.710299	0.592	0.366	5.30968e-13	3	1.617	ENSBGRG00000025125	protein_coding	PREDICTED: ubiquitin-conjugating enzyme E2 L3		GO:0000151,GO:0000209,GO:0003713,GO:0003723,GO:0004842,GO:0005524,GO:0005634,GO:0005654,GO:0005737,GO:0005829,GO:0006355,GO:0006464,GO:0006511,GO:0008283,GO:0016567,GO:0019899,GO:0031398,GO:0031625,GO:0044770,GO:0051443,GO:0061631,GO:0070979,GO:0071383,GO:0071385,GO:0097027,GO:1903955	ubiquitin ligase complex|protein polyubiquitination|transcription coactivator activity|RNA binding|ubiquitin-protein transferase activity|ATP binding|nucleus|nucleoplasm|cytoplasm|cytosol|regulation of transcription, DNA-templated|cellular protein modification process|ubiquitin-dependent protein catabolic process|cell proliferation|protein ubiquitination|enzyme binding|positive regulation of prot…	ko04120,ko05012	Ubiquitin mediated proteolysis|Parkinson disease
NXT1	2.80922e-17	0.887201	0.327	0.074	7.57395e-13	3	4.419	ENSBGRG00000007076	protein_coding	PREDICTED: NTF2-related export protein 1 isoform X3		GO:0005737,GO:0006606,GO:0006913,GO:0008565,GO:0016607,GO:0044613,GO:0051028	cytoplasm|protein import into nucleus|nucleocytoplasmic transport|protein transporter activity|nuclear speck|nuclear pore central transport channel|mRNA transport
SORD	7.34942e-17	0.894402	0.301	0.073	1.98148e-12	3	4.123	ENSBGRG00000020659	protein_coding	Sorbitol dehydrogenase, partial		GO:0003939,GO:0006062,GO:0008270,GO:0030317,GO:0031514,GO:0031966,GO:0042802,GO:0046370,GO:0051160,GO:0051287,GO:0070062	L-iditol 2-dehydrogenase activity|sorbitol catabolic process|zinc ion binding|flagellated sperm motility|motile cilium|mitochondrial membrane|identical protein binding|fructose biosynthetic process|L-xylitol catabolic process|NAD binding|extracellular exosome	ko00040,ko00051	Pentose and glucuronate interconversions|Fructose and mannose metabolism
LRRC46	7.42935e-17	0.90951	0.291	0.063	2.00303e-12	3	4.619	ENSBGRG00000019490	protein_coding	leucine-rich repeat-containing protein 46 isoform X5
BRDT	1.46585e-16	0.725288	0.347	0.135	3.95208e-12	3	2.57	ENSBGRG00000001903	protein_coding	Bromodomain testis-specific protein	AF-4	GO:0001207,GO:0005634,GO:0006338,GO:0006397,GO:0007140,GO:0007141,GO:0007283,GO:0008380,GO:0030154,GO:0042393,GO:0043484,GO:0051039,GO:0070577	histone displacement|nucleus|chromatin remodeling|mRNA processing|male meiotic nuclear division|male meiosis I|spermatogenesis|RNA splicing|cell differentiation|histone binding|regulation of RNA splicing|positive regulation of transcription involved in meiotic cell cycle|lysine-acetylated histone binding
MISP3	1.56022e-16	0.862504	0.281	0.056	4.20651e-12	3	5.018	ENSBGRG00000023479	protein_coding	TPA: hCG27535-like
SETD3	1.6302e-16	0.65572	0.444	0.198	4.39518e-12	3	2.242	ENSBGRG00000019016	protein_coding	SET domain-containing protein 3		GO:0003713,GO:0005634,GO:0010452,GO:0018023,GO:0018026,GO:0018027,GO:0045893,GO:0046975	transcription coactivator activity|nucleus|histone H3-K36 methylation|peptidyl-lysine trimethylation|peptidyl-lysine monomethylation|peptidyl-lysine dimethylation|positive regulation of transcription, DNA-templated|histone methyltransferase activity (H3-K36 specific)
PDZD9	2.28942e-16	0.965309	0.296	0.064	6.17252e-12	3	4.625	ENSBGRG00000024782	protein_coding	PDZ domain-containing protein 9
ENSBGRG00000006597	2.54824e-16	0.860252	0.281	0.057	6.87031e-12	3	4.93	ENSBGRG00000006597	protein_coding	PREDICTED: peptidyl-prolyl cis-trans isomerase FKBP1A-like		GO:0000413,GO:0001933,GO:0003007,GO:0003755,GO:0005528,GO:0005737,GO:0005829,GO:0006936,GO:0007183,GO:0008144,GO:0016020,GO:0016529,GO:0019221,GO:0019855,GO:0030018,GO:0031000,GO:0031312,GO:0031398,GO:0032092,GO:0032515,GO:0032880,GO:0032925,GO:0033017,GO:0042098,GO:0042110,GO:0042803,GO:0043123,GO:0044325,GO:0046332,GO:0048185,GO:0050776,GO:0051209,GO:0051280,GO:0055010,GO:0060314,GO:0060315,GO:…	protein peptidyl-prolyl isomerization|negative regulation of protein phosphorylation|heart morphogenesis|peptidyl-prolyl cis-trans isomerase activity|FK506 binding|cytoplasm|cytosol|muscle contraction|SMAD protein complex assembly|drug binding|membrane|sarcoplasmic reticulum|cytokine-mediated signaling pathway|calcium channel inhibitor activity|Z disc|response to caffeine|extrinsic component of o…
ENSBGRG00000001876	2.55236e-16	0.892706	0.26	0.047	6.88143e-12	3	5.532	ENSBGRG00000001876	protein_coding	fatty-acid amide hydrolase 1 isoform X2				ko04361,ko04723	Axon regeneration|Retrograde endocannabinoid signaling
ENSBGRG00000007025	2.76483e-16	0.742756	0.515	0.281	7.45426e-12	3	1.833	ENSBGRG00000007025	protein_coding	voltage-dependent anion-selective channel protein 3 isoform X1		GO:0000166,GO:0005741,GO:0008308,GO:0015288,GO:0046930,GO:1902017	nucleotide binding|mitochondrial outer membrane|voltage-gated anion channel activity|porin activity|pore complex|regulation of cilium assembly	ko04020,ko04022,ko04216,ko04217,ko04218,ko04621,ko04979,ko05010,ko05012,ko05016,ko05161,ko05166,ko05203	Calcium signaling pathway|cGMP-PKG signaling pathway|Ferroptosis|Necroptosis|Cellular senescence|NOD-like receptor signaling pathway|Cholesterol metabolism|Alzheimer disease|Parkinson disease|Huntington disease|Hepatitis B|Human T-cell leukemia virus 1 infection|Viral carcinogenesis
CCT6B	3.33882e-16	0.88865	0.388	0.147	9.00179e-12	3	2.639	ENSBGRG00000020692	protein_coding	T-complex protein 1 subunit zeta-2		GO:0005524,GO:0005832,GO:0006457,GO:0051082	ATP binding|chaperonin-containing T-complex|protein folding|unfolded protein binding
NECTIN3	3.57741e-16	0.806094	0.378	0.148	9.64506e-12	3	2.554	ENSBGRG00000000168	protein_coding	Poliovirus receptor-related protein 3, partial		GO:0002089,GO:0005886,GO:0005911,GO:0005913,GO:0007156,GO:0007157,GO:0007286,GO:0009566,GO:0034332,GO:0038023,GO:0042802,GO:0042803,GO:0043296,GO:0044291,GO:0050839,GO:0060042,GO:0061951,GO:0098686,GO:0099061,GO:1902414	lens morphogenesis in camera-type eye|plasma membrane|cell-cell junction|cell-cell adherens junction|homophilic cell adhesion via plasma membrane adhesion molecules|heterophilic cell-cell adhesion via plasma membrane cell adhesion molecules|spermatid development|fertilization|adherens junction organization|signaling receptor activity|identical protein binding|protein homodimerization activity|api…	ko04514,ko04520	Cell adhesion molecules (CAMs)|Adherens junction
C3orf38	3.86474e-16	0.862271	0.423	0.187	1.04197e-11	3	2.262	ENSBGRG00000000178	protein_coding	uncharacterized protein C3orf38 homolog		GO:0006915	apoptotic process
LIN37	4.68478e-16	0.96365	0.423	0.178	1.26306e-11	3	2.376	ENSBGRG00000024603	protein_coding	PREDICTED: protein lin-37 homolog isoform X1		GO:0017053	transcriptional repressor complex
FAM229B	6.56112e-16	0.673412	0.587	0.287	1.76894e-11	3	2.045	ENSBGRG00000012646	protein_coding	PREDICTED: protein FAM229B
AGFG1	6.8051e-16	0.740131	0.505	0.261	1.83472e-11	3	1.935	ENSBGRG00000010371	protein_coding	PREDICTED: arf-GAP domain and FG repeat-containing protein 1 isoform X1		GO:0001675,GO:0003677,GO:0003723,GO:0005096,GO:0005643,GO:0005829,GO:0006406,GO:0007275,GO:0007289,GO:0031410,GO:0042995,GO:0043025,GO:0043231,GO:0045109,GO:0046872,GO:0061024	acrosome assembly|DNA binding|RNA binding|GTPase activator activity|nuclear pore|cytosol|mRNA export from nucleus|multicellular organism development|spermatid nucleus differentiation|cytoplasmic vesicle|cell projection|neuronal cell body|intracellular membrane-bounded organelle|intermediate filament organization|metal ion binding|membrane organization
PPM1G	7.56009e-16	0.767094	0.561	0.293	2.03828e-11	3	1.915	ENSBGRG00000009087	protein_coding	protein phosphatase 1G	bHLH	GO:0004722,GO:0005654,GO:0005737,GO:0007050,GO:0016020,GO:0035970,GO:0046872	protein serine/threonine phosphatase activity|nucleoplasm|cytoplasm|cell cycle arrest|membrane|peptidyl-threonine dephosphorylation|metal ion binding
CFAP58	7.57142e-16	0.869427	0.291	0.061	2.04133e-11	3	4.77	ENSBGRG00000013270	protein_coding	Coiled-coil domain-containing protein 147, partial		GO:0005929	cilium
RWDD1	1.31269e-15	0.81278	0.444	0.178	3.53914e-11	3	2.494	ENSBGRG00000005754	protein_coding	PREDICTED: RWD domain-containing protein 1 isoform X2		GO:0002181,GO:0005737,GO:0005844,GO:0007569,GO:0030521,GO:0034599,GO:0071394,GO:2000825	cytoplasmic translation|cytoplasm|polysome|cell aging|androgen receptor signaling pathway|cellular response to oxidative stress|cellular response to testosterone stimulus|positive regulation of androgen receptor activity
ENSBGRG00000025012	1.38901e-15	0.898523	0.296	0.083	3.7449e-11	3	3.566	ENSBGRG00000025012	protein_coding	PREDICTED: CD320 antigen isoform X1		GO:0005509,GO:0005887,GO:0008083,GO:0015889,GO:0030890,GO:0031296	calcium ion binding|integral component of plasma membrane|growth factor activity|cobalamin transport|positive regulation of B cell proliferation|B cell costimulation
ANKRD13A	1.64277e-15	0.802257	0.531	0.264	4.42908e-11	3	2.011	ENSBGRG00000026448	protein_coding	ankyrin repeat domain-containing protein 13A	RHD	GO:0005770,GO:0005886	late endosome|plasma membrane
PGK2	3.51771e-15	0.885244	0.281	0.061	9.4841e-11	3	4.607	ENSBGRG00000023754	protein_coding	PREDICTED: phosphoglycerate kinase 2		GO:0004618,GO:0005524,GO:0005829,GO:0006094,GO:0006096,GO:0007268,GO:0007520,GO:0007525,GO:0016310,GO:0030317,GO:0035686,GO:0043531,GO:0046716	phosphoglycerate kinase activity|ATP binding|cytosol|gluconeogenesis|glycolytic process|chemical synaptic transmission|myoblast fusion|somatic muscle development|phosphorylation|flagellated sperm motility|sperm fibrous sheath|ADP binding|muscle cell cellular homeostasis	ko00010,ko04066	Glycolysis / Gluconeogenesis|HIF-1 signaling pathway
C16orf87	3.70146e-15	0.831534	0.337	0.134	9.97951e-11	3	2.515	ENSBGRG00000018654	protein_coding	Hypothetical protein LOC614339
FDPS	4.94779e-15	0.910993	0.281	0.073	1.33397e-10	3	3.849	ENSBGRG00000020272	protein_coding	PREDICTED: farnesyl pyrophosphate synthase isoform X1		GO:0003723,GO:0004161,GO:0004337,GO:0005654,GO:0005737,GO:0005829,GO:0006695,GO:0016032,GO:0033384,GO:0045337,GO:0045540,GO:0046872	RNA binding|dimethylallyltranstransferase activity|geranyltranstransferase activity|nucleoplasm|cytoplasm|cytosol|cholesterol biosynthetic process|viral process|geranyl diphosphate biosynthetic process|farnesyl diphosphate biosynthetic process|regulation of cholesterol biosynthetic process|metal ion binding	ko00900,ko05164,ko05166	Terpenoid backbone biosynthesis|Influenza A|Human T-cell leukemia virus 1 infection
RANGRF	6.24282e-15	0.874614	0.362	0.121	1.68313e-10	3	2.992	ENSBGRG00000026714	protein_coding	PREDICTED: ran guanine nucleotide release factor isoform X1		GO:0005085,GO:0005634,GO:0005886,GO:0015031,GO:0048471	guanyl-nucleotide exchange factor activity|nucleus|plasma membrane|protein transport|perinuclear region of cytoplasm
ENSBGRG00000014174	6.52512e-15	0.886245	0.26	0.055	1.75924e-10	3	4.727	ENSBGRG00000014174	lncRNA	PREDICTED: membrane-associated phosphatidylinositol transfer protein 1 isoform X1		GO:0005509,GO:0005737,GO:0005789,GO:0005811,GO:0005815,GO:0005829,GO:0008525,GO:0008526,GO:0015031,GO:0030496,GO:0030971,GO:0031210,GO:0032154,GO:0032580,GO:0035091,GO:0036464,GO:0044297,GO:0070300	calcium ion binding|cytoplasm|endoplasmic reticulum membrane|lipid droplet|microtubule organizing center|cytosol|phosphatidylcholine transporter activity|phosphatidylinositol transporter activity|protein transport|midbody|receptor tyrosine kinase binding|phosphatidylcholine binding|cleavage furrow|Golgi cisterna membrane|phosphatidylinositol binding|cytoplasmic ribonucleoprotein granule|cell body…
B9D1	1.00342e-14	0.730124	0.383	0.153	2.70533e-10	3	2.503	ENSBGRG00000022781	protein_coding	B9 domain-containing protein 1 isoform X2		GO:0001701,GO:0001944,GO:0005813,GO:0005829,GO:0007224,GO:0008158,GO:0016020,GO:0032880,GO:0035869,GO:0036038,GO:0036064,GO:0042733,GO:0043010,GO:0060271,GO:0060563,GO:0097711	in utero embryonic development|vasculature development|centrosome|cytosol|smoothened signaling pathway|hedgehog receptor activity|membrane|regulation of protein localization|ciliary transition zone|MKS complex|ciliary basal body|embryonic digit morphogenesis|camera-type eye development|cilium assembly|neuroepithelial cell differentiation|ciliary basal body-plasma membrane docking
INTS12	1.03632e-14	0.820471	0.255	0.062	2.79403e-10	3	4.113	ENSBGRG00000004828	protein_coding	PREDICTED: integrator complex subunit 12 isoform X1		GO:0005634,GO:0016180,GO:0032039,GO:0046872	nucleus|snRNA processing|integrator complex|metal ion binding
VPS26A	1.58603e-14	0.781783	0.413	0.216	4.27609e-10	3	1.912	ENSBGRG00000011318	protein_coding	vacuolar protein sorting-associated protein 26A isoform X1		GO:0005764,GO:0005768,GO:0005769,GO:0005829,GO:0006886,GO:0008565,GO:0010008,GO:0030904,GO:0030906,GO:0031982,GO:0042147,GO:0097422,GO:1990126	lysosome|endosome|early endosome|cytosol|intracellular protein transport|protein transporter activity|endosome membrane|retromer complex|retromer, cargo-selective complex|vesicle|retrograde transport, endosome to Golgi|tubular endosome|retrograde transport, endosome to plasma membrane	ko04144	Endocytosis
PRPSAP1	1.85217e-14	0.897848	0.286	0.097	4.99364e-10	3	2.948	ENSBGRG00000024978	protein_coding	TPA: phosphoribosyl pyrophosphate synthetase-associated protein 1		GO:0000287,GO:0002189,GO:0004749,GO:0005737,GO:0006015,GO:0006164,GO:0009165,GO:0030234,GO:0042802	magnesium ion binding|ribose phosphate diphosphokinase complex|ribose phosphate diphosphokinase activity|cytoplasm|5-phosphoribose 1-diphosphate biosynthetic process|purine nucleotide biosynthetic process|nucleotide biosynthetic process|enzyme regulator activity|identical protein binding
HDLBP	1.91305e-14	0.6996	0.536	0.293	5.15778e-10	3	1.829	ENSBGRG00000001532	protein_coding	vigilin		GO:0003723,GO:0005634,GO:0005829,GO:0006869,GO:0008203,GO:0034364	RNA binding|nucleus|cytosol|lipid transport|cholesterol metabolic process|high-density lipoprotein particle
STK17A	2.05376e-14	0.758242	0.413	0.18	5.53714e-10	3	2.294	ENSBGRG00000010569	protein_coding	serine/threonine-protein kinase 17A		GO:0004674,GO:0005524,GO:0005634,GO:0005886,GO:0006468,GO:0006915,GO:0016607,GO:0035556,GO:0043065,GO:2000271,GO:2000377	protein serine/threonine kinase activity|ATP binding|nucleus|plasma membrane|protein phosphorylation|apoptotic process|nuclear speck|intracellular signal transduction|positive regulation of apoptotic process|positive regulation of fibroblast apoptotic process|regulation of reactive oxygen species metabolic process
[truncated: 3,971 more rows]
