# Supplementary material for: Single-Cell RNA Sequencing Reveals Atlas of Yak Testis Cells
Source: Int J Mol Sci. 2023 Apr 28;24(9):7982. doi: 10.3390/ijms24097982 (PMC10178277; doi:10.3390/ijms24097982)
Supplement: Supplementary file 1 [file ijms-24-07982-s001.zip › Supplementary Table S5.xlsx]

## Sheet: Diffusion_reduct_metadata
Supplementary Table S5. The results of cell dimension reduction clustering and initial trajectory time.
barcode	DC1	DC2	DC3	pseudotime1_diffusion	pseudotime2_diffusion	clusters	group	sub_celltype
Yak8_2_AATCGTGCAGTGGCTC	-0.0146526	-0.0253331	-0.00201406	424	18	5	Yak	SSC
Yak8_2_ATCCACCGTAGATTGA	-0.013234	-0.01643	0.00342983	534	238	5	Yak	SSC
Yak8_2_CAGGCCATCTAGGCCG	-0.017129	-0.0291435	-0.0088366	242	4	5	Yak	SSC
Yak8_2_CCTCTCCGTGTGTCGC	-0.0179063	-0.0042969	-0.0213626	196	686	5	Yak	SSC
Yak8_2_TTGGGTACAGAAATCA	-0.017851	-0.0266955	-0.012595	200	10	5	Yak	SSC
Yak8_2_AACGTCAGTGGAACAC	-0.0195489	-0.0280043	-0.00914973	113	6	5	Yak	SSC
Yak8_2_AACTTCTTCACGATCA	-0.0189379	-0.0169502	-0.00902526	138	217	1	Yak	SPG
Yak8_2_AAGTGAACACTGTGAT	-0.0252399	-0.0283804	-0.0269395	36	5	5	Yak	SSC
Yak8_2_AATGCCACAAGAATGT	-0.0205561	-0.0217456	-0.0124721	82	58	5	Yak	SSC
Yak8_2_ACATTTCAGCCTGAGA	-0.0170196	-0.0154437	-0.00802865	249	273	5	Yak	SSC
Yak8_2_ACCACAATCAATCCGA	-0.0184224	-0.0111473	-0.0161143	163	446	5	Yak	SSC
Yak8_2_ACCGTTCAGGCTTAAA	-0.0150933	-0.0153381	-0.00501161	392	280	5	Yak	SSC
Yak8_2_ACCTGAACACATGGTT	-0.0217772	-0.0199637	-0.0124086	61	106	5	Yak	SSC
Yak8_2_ACTACGAGTAGTGATA	-0.0201103	-0.0239567	-0.0145404	99	33	5	Yak	SSC
Yak8_2_ACTATCTTCGACGCTG	-0.0195205	-0.00727829	-0.0132337	114	578	5	Yak	SSC
Yak8_2_ACTCCCAGTTCTCCTG	-0.0164712	-0.017378	-0.00484988	291	198	5	Yak	SSC
Yak8_2_AGAAGCGGTTATTCCT	-0.0166387	-0.0183364	-0.00570221	279	164	1	Yak	SPG
Yak8_2_AGACACTCATTCACAG	-0.0184019	-0.0244571	-0.0150909	165	28	1	Yak	SPG
Yak8_2_AGAGAATGTCATACCA	-0.0178286	-0.00656556	-0.0241131	202	609	5	Yak	SSC
Yak8_2_AGAGCAGGTAGCGTTT	-0.0182203	-0.0178904	-0.0131466	179	178	5	Yak	SSC
Yak8_2_AGAGCAGTCGTCGACG	-0.0174674	-0.0214529	-0.008195	217	64	5	Yak	SSC
Yak8_2_AGTACTGTCCGTTTCG	-0.0195823	-0.022209	-0.00979317	112	49	5	Yak	SSC
Yak8_2_AGTAGCTCAAAGGGCT	-0.0161518	-0.016854	-0.00636956	314	221	5	Yak	SSC
Yak8_2_AGTTCGAGTCCAGAAG	-0.0201744	-0.0200218	-0.0188533	95	101	5	Yak	SSC
Yak8_2_AGTTCGATCGGTCGGT	-0.0164515	-0.0146523	-0.0103697	293	306	5	Yak	SSC
Yak8_2_ATCGGCGTCGATACAC	-0.0181986	-0.0271429	-0.0139729	180	7	5	Yak	SSC
Yak8_2_ATCGGCGTCTATCGGA	-0.0188801	-0.0162999	-0.0104376	141	243	5	Yak	SSC
Yak8_2_ATGATCGTCCCTGTTG	-0.0135509	-0.0207969	-0.00220804	517	82	1	Yak	SPG
Yak8_2_ATGGTTGGTTTAAGGA	-0.0218423	-0.0249872	-0.0195397	58	21	5	Yak	SSC
Yak8_2_ATTATCCCAGGTTCGC	-0.0161393	-0.0198945	-0.00778776	317	108	1	Yak	SPG
Yak8_2_CAACAGTCATTGTCGA	-0.0248246	-0.0135503	-0.0255923	39	344	5	Yak	SSC
Yak8_2_CAATGACCACGCTGCA	-0.0245574	-0.0193932	-0.0228506	41	123	5	Yak	SSC
Yak8_2_CATACAGCATAGTCGT	-0.0181819	-0.0185433	-0.00997183	181	159	5	Yak	SSC
Yak8_2_CCAATTTCAGGTCAAG	-0.0178021	-0.0181926	-0.00597497	206	167	5	Yak	SSC
Yak8_2_CCACAAACACGTTGGC	-0.0165848	-0.0181647	-0.00536271	285	169	5	Yak	SSC
Yak8_2_CCCTCAAGTCCTCCTA	-0.0154229	-0.00735246	-0.00912619	365	572	5	Yak	SSC
Yak8_2_CCGTGAGGTTAGCTAC	-0.0242081	-0.025416	-0.0222586	44	17	5	Yak	SSC
Yak8_2_CCTTTGGAGGAGAATG	-0.022667	-0.0304866	-0.0147815	53	2	5	Yak	SSC
Yak8_2_CGCATGGGTTCGATTG	-0.0229701	-0.0254778	-0.0210065	50	16	5	Yak	SSC
Yak8_2_CGGACACAGCTTGTGT	-0.0161159	-0.0191109	-0.00949752	319	137	1	Yak	SPG
Yak8_2_CGGCAGTAGGTCCCTG	-0.0205971	-0.0318681	-0.0123283	79	1	5	Yak	SSC
Yak8_2_CGGGCATGTACTAACC	-0.018509	-0.0217031	-0.00830458	154	62	5	Yak	SSC
Yak8_2_CTAACCCCACTCCGGA	-0.0192246	-0.0170835	-0.0100641	128	215	1	Yak	SPG
Yak8_2_CTACAGATCTGCCTGT	-0.0211459	-0.0236319	-0.0145985	70	38	5	Yak	SSC
Yak8_2_CTACCTGTCTGTGCTC	-0.0171126	-0.0155829	-0.0100057	245	267	1	Yak	SPG
Yak8_2_CTCAAGATCTCGTTTA	-0.0212578	-0.0182483	-0.0141736	69	166	5	Yak	SSC
Yak8_2_CTCAGAAAGCCGAATG	-0.0166123	-0.0239781	-0.0061993	281	32	1	Yak	SPG
Yak8_2_CTCATCGTCCTGTACC	-0.021446	-0.022156	-0.0143075	65	50	5	Yak	SSC
Yak8_2_CTCCACATCCCTTGTG	-0.019364	-0.0163874	-0.0112777	125	240	5	Yak	SSC
Yak8_2_CTGCTCATCCCAAGCG	-0.0184635	-0.00989644	-0.0130579	158	494	5	Yak	SSC
Yak8_2_CTGCTCATCTTTCCGG	-0.0207455	-0.0247087	-0.0164395	77	23	5	Yak	SSC
Yak8_2_CTGGTCTAGCTCGCAC	-0.020025	-0.0172799	-0.0110829	103	205	5	Yak	SSC
Yak8_2_CTTCGGTTCAGTCCGG	-0.014453	-0.0151774	-0.00164916	440	285	1	Yak	SPG
Yak8_2_GACATCAAGACTTGTC	-0.0234049	-0.0261209	-0.0210898	48	12	1	Yak	SPG
Yak8_2_GACGTTACATTCGGGC	-0.0236804	-0.0268567	-0.018357	46	9	5	Yak	SSC
Yak8_2_GAGTCTACAGACACAG	-0.0133506	-0.0202707	-0.00230158	527	96	1	Yak	SPG
Yak8_2_GAGTTTGGTCATGCAT	-0.016821	-0.0211165	-0.00455025	262	69	5	Yak	SSC
Yak8_2_GATGTTGCACCTCTGT	-0.0190685	-0.0203529	-0.00582174	132	94	5	Yak	SSC
Yak8_2_GATTCTTTCTGTTCAT	-0.0229855	-0.00438073	-0.019212	49	684	5	Yak	SSC
Yak8_2_GATTTCTTCTCGACCT	-0.0180569	-0.0232759	-0.00856758	189	41	5	Yak	SSC
Yak8_2_GCACTAATCCGACATA	-0.0244906	-0.014294	-0.0247912	43	317	5	Yak	SSC
Yak8_2_GCAGTTATCGGCTCTT	-0.0149242	-0.0159008	-0.0024884	405	251	1	Yak	SPG
Yak8_2_GCATGATCAATCGAAA	-0.0142129	-0.0209706	-0.00245133	462	73	1	Yak	SPG
Yak8_2_GCATGATTCGGATTAC	-0.0218284	-0.024467	-0.0155277	59	27	5	Yak	SSC
Yak8_2_GCCATTCTCATGAGTC	-0.0177701	-0.0226798	-0.00758715	207	45	5	Yak	SSC
Yak8_2_GCTGAATTCCGGCAAC	-0.0137351	-0.0193742	-0.0034695	502	126	1	Yak	SPG
Yak8_2_GGAATCTCAAGTGGCA	-0.0175905	-0.0157621	-0.0119549	213	257	5	Yak	SSC
Yak8_2_GGAGCAATCAAGCCCG	-0.0214265	-0.0294658	-0.0159559	66	3	5	Yak	SSC
Yak8_2_GGAGGATCACAACGAG	-0.0157581	-0.0106003	-0.0162401	345	468	1	Yak	SPG
Yak8_2_GGAGGATCAGTTAGGG	-0.0185766	-0.0199917	-0.00998797	152	103	5	Yak	SSC
Yak8_2_GGAGGTATCCACACCT	-0.0184225	-0.0256736	-0.0078348	162	15	5	Yak	SSC
Yak8_2_GGATGTTCACTATCGA	-0.0157849	-0.0190926	-0.00631513	342	139	5	Yak	SSC
Yak8_2_GGGAAGTTCAAACGAA	-0.0198555	-0.0164771	-0.011164	106	235	5	Yak	SSC
Yak8_2_GGGTAGAGTCTCACAA	-0.0186021	-0.0141307	-0.0194996	150	323	5	Yak	SSC
Yak8_2_GTAGCTAGTCATCGCG	-0.0215578	-0.0219673	-0.019399	62	54	5	Yak	SSC
Yak8_2_GTAGTACAGTGCACTT	-0.0180801	-0.0160353	-0.00771469	188	248	5	Yak	SSC
Yak8_2_GTCAAACAGCGATTCT	-0.0180855	-0.0091512	-0.012375	186	519	5	Yak	SSC
Yak8_2_GTTATGGAGACGTCGA	-0.0177157	-0.0223916	-0.00599388	209	46	1	Yak	SPG
Yak8_2_TACAACGTCACCCTCA	-0.0190714	-0.0259888	-0.00931557	131	13	5	Yak	SSC
Yak8_2_TAGGAGGTCTTCACAT	-0.0189451	-0.0192033	-0.00893254	136	133	5	Yak	SSC
Yak8_2_TAGGTACCAACGCCCA	-0.0141577	-0.0153542	-0.0096441	468	277	1	Yak	SPG
Yak8_2_TCAATTCGTGCTTATG	-0.0250409	-0.0219496	-0.0245314	37	55	5	Yak	SSC
Yak8_2_TCCACCAGTAACGTTC	-0.0202058	-0.00043984	-0.0193417	93	771	5	Yak	SSC
Yak8_2_TCCATCGGTCCACGCA	-0.0194578	-0.0177239	-0.0111148	119	186	5	Yak	SSC
Yak8_2_TCCATGCCATTCACCC	-0.0193658	-0.00623675	-0.0133909	124	620	5	Yak	SSC
Yak8_2_TCCGAAATCTGGGCGT	-0.0169202	-0.0203787	-0.00161753	258	93	1	Yak	SPG
Yak8_2_TCGAACACATCCGTGG	-0.021447	-0.0203511	-0.0185539	64	95	5	Yak	SSC
Yak8_2_TCTACCGTCATTTGCT	-0.0213548	-0.0250083	-0.0209591	68	20	5	Yak	SSC
Yak8_2_TCTTGCGAGGCTATCT	-0.0245551	-0.00960992	-0.0227609	42	503	5	Yak	SSC
Yak8_2_TGAGGTTCAAACTCTG	-0.0119957	-0.0190826	0.002376	581	140	1	Yak	SPG
Yak8_2_TGATTCTGTAGGCTGA	-0.0182253	-0.01939	-0.00533358	178	124	5	Yak	SSC
Yak8_2_TGATTCTTCCGATCGG	-0.0195181	-0.0217381	-0.0109544	115	59	5	Yak	SSC
Yak8_2_TGCACGGCATACAGCT	-0.0180334	-0.019107	-0.0146839	191	138	5	Yak	SSC
Yak8_2_TGGAACTAGAACCGCA	-0.0172688	-0.0179117	-0.00843257	235	176	1	Yak	SPG
Yak8_2_TGGGAGAGTCTTTATC	-0.0184387	-0.0172751	-0.00716158	160	207	5	Yak	SSC
Yak8_2_TGTGAGTTCATGCTAG	-0.0227294	-0.0258262	-0.0248403	52	14	5	Yak	SSC
Yak8_2_TTACTGTGTAGGACTG	-0.021807	-0.0270341	-0.0185691	60	8	5	Yak	SSC
Yak8_2_TTCACCGCACGGATCC	-0.0163708	-0.0171361	-0.00837076	299	213	5	Yak	SSC
Yak8_2_TTCTAACAGCTAAATG	-0.016298	-0.0191741	-0.00839305	305	134	5	Yak	SSC
Yak8_2_TTCTTCCCATACAGGG	-0.020311	-0.0109706	-0.0208713	89	452	5	Yak	SSC
Yak8_2_TTGGGTAAGTATCTGC	-0.0203101	-0.00750038	-0.0219266	90	569	5	Yak	SSC
Yak8_2_TTTCACAAGGGTACAC	-0.0208173	-0.0153461	-0.0163777	76	279	5	Yak	SSC
Yak8_2_TTTGATCAGCACCGAA	-0.0226448	-0.0242342	-0.0216587	55	30	5	Yak	SSC
Yak8_2_GTGACGCGTTACACAC	-0.00643476	-0.0105022	-0.012185	660	473	2	Yak	SPT
Yak8_2_TTACGTTCAATCAAGA	-0.0132949	-0.0209093	-0.0097616	531	77	2	Yak	SPT
Yak8_2_CTTTCAACATTAAGCC	-0.0108435	-0.0147459	-0.00750274	610	304	2	Yak	SPT
Yak8_2_AAAGGATGTATGGGAC	0.00178445	-0.013219	0.0145589	738	365	3	Yak	Late-SPC
Yak8_2_AAAGGGCAGCTGAGTG	-0.00328797	-0.0184954	0.00718587	683	160	2	Yak	SPT
Yak8_2_AACAAAGTCAAGCGTT	0.0022465	-0.0133325	0.0103753	744	359	3	Yak	Late-SPC
Yak8_2_AACCTGAGTGCCTGAC	0.00486515	-0.0130953	0.0182371	779	371	2	Yak	SPT
Yak8_2_AAGTCGTCAACTTGGT	0.0331458	-0.00544968	0.0655627	1007	640	2	Yak	SPT
Yak8_2_AAGTGAAAGCATTTGC	0.00489886	-0.0118152	0.0129838	780	421	2	Yak	SPT
Yak8_2_AATGCCATCCTTCACG	0.00315525	-0.00937724	0.0106569	756	511	3	Yak	Late-SPC
Yak8_2_AATTTCCGTATTCCGA	0.0101865	-0.00543767	0.01589	840	642	2	Yak	SPT
Yak8_2_ACAACCATCGTAGGAG	0.044434	0.00919166	0.0401296	1043	927	2	Yak	SPT
Yak8_2_ACAAGCTTCAGCGGAA	0.0151606	-0.0103647	0.0324884	887	478	2	Yak	SPT
Yak8_2_ACACCAACACTCAAGT	-0.00970235	-0.0108728	-0.00438564	624	454	2	Yak	SPT
Yak8_2_ACACGCGCAACCAGAG	-0.01014	-0.00549795	-0.00427338	619	638	2	Yak	SPT
Yak8_2_ACACTGACATTAAGCC	0.00190472	-0.0142247	0.0174791	740	321	2	Yak	SPT
Yak8_2_ACAGAAATCGGCTGTG	0.0091031	-0.0124937	0.0200044	827	398	2	Yak	SPT
Yak8_2_ACAGCCGGTCGAGTGA	0.00804489	-0.0118257	0.0219065	812	419	2	Yak	SPT
Yak8_2_ACATGCACACCTCAGG	0.0212922	-0.00420461	0.0427555	942	690	2	Yak	SPT
Yak8_2_ACCAAACCAAATCCCA	-0.00421716	-0.0108831	0.00944257	675	453	2	Yak	SPT
Yak8_2_ACCATTTCAGCAGTCC	0.0430055	0.000323524	0.0658167	1040	787	2	Yak	SPT
Yak8_2_ACCTGTCCATCACAGT	0.0200585	0.00118232	0.0553057	933	810	2	Yak	SPT
Yak8_2_ACCTGTCGTAGCGCTC	0.0224236	-0.00649502	0.042625	952	615	2	Yak	SPT
Yak8_2_ACGGTTAAGTAACCGG	0.025851	-0.00144692	0.0230762	973	745	2	Yak	SPT
Yak8_2_ACTATCTAGTATGAAC	0.0222587	-0.000890519	0.0246542	950	761	2	Yak	SPT
Yak8_2_ACTCCCAAGACAACAT	0.00539669	-0.0100507	0.0126068	786	488	2	Yak	SPT
Yak8_2_ACTGATGGTCCGTACG	0.0409588	-0.000205153	0.0677257	1029	777	2	Yak	SPT
Yak8_2_ACTTATCGTTGGGACA	0.00597469	-0.0133533	0.0177262	793	358	2	Yak	SPT
Yak8_2_AGAAATGGTACAGTTC	0.00279844	-0.011127	0.0165323	751	447	2	Yak	SPT
Yak8_2_AGAGAGCAGACGCATG	0.0106024	-0.00874577	0.0151369	845	536	3	Yak	Late-SPC
Yak8_2_AGATCCAAGCCGCTTG	0.0109039	-0.00706077	0.0154111	850	585	2	Yak	SPT
Yak8_2_AGCGATTGTACACGCC	-0.00568957	-0.0164456	0.0100708	666	236	2	Yak	SPT
Yak8_2_AGCGCTGGTATCCTCC	0.0268076	-0.00124942	0.0427849	978	751	2	Yak	SPT
Yak8_2_AGGAAATAGGGCCCTT	0.032288	-0.00491131	0.0688778	1004	666	2	Yak	SPT
Yak8_2_AGGAATAGTTCGTAAC	0.0157196	-0.0087332	0.0416219	895	537	2	Yak	SPT
Yak8_2_AGGCATTTCCTTCGAC	0.00427696	-0.00914016	0.00374472	773	520	2	Yak	SPT
Yak8_2_AGGCCACTCCTAGCCT	0.00858494	-0.00863421	0.0250473	820	543	2	Yak	SPT
Yak8_2_AGGGCCTTCCAGCAAT	-0.00259618	-0.0133953	0.00900576	689	357	2	Yak	SPT
Yak8_2_AGGGTGACAATACCTG	-0.00376368	-0.019665	0.0154683	679	115	2	Yak	SPT
Yak8_2_AGGGTTTTCATCCTAT	0.0197746	-0.00194294	0.0217529	929	738	2	Yak	SPT
Yak8_2_AGGTCTAAGCCACCGT	-0.00365256	-0.0164035	0.0156509	681	239	2	Yak	SPT
Yak8_2_AGGTCTAGTTCCAAAC	0.0164991	-0.00857769	0.0401461	906	546	2	Yak	SPT
Yak8_2_AGTAACCGTCACCCTT	-0.00814311	-0.00639257	0.00169097	644	618	2	Yak	SPT
Yak8_2_AGTACCAAGAAGGCTC	0.0164363	-0.0067314	0.0199611	905	600	2	Yak	SPT
Yak8_2_AGTCACATCACTTCTA	-0.00671506	-0.0120704	0.00219755	655	410	2	Yak	SPT
Yak8_2_AGTTCGACATCAACCA	-0.0120474	-0.00584581	0.000537838	578	627	2	Yak	SPT
Yak8_2_ATACTTCCAATGGCAG	0.0163682	-0.00513515	0.0413333	904	657	2	Yak	SPT
Yak8_2_ATCATTCCAGTCGCTG	0.042285	0.00463143	0.0403166	1038	864	2	Yak	SPT
Yak8_2_ATCCTATAGTTGGAGC	0.0293838	0.000323183	0.0641066	987	786	2	Yak	SPT
Yak8_2_ATCGGATGTTCGAGCC	0.0172243	-0.00427279	0.0229422	912	687	2	Yak	SPT
Yak8_2_ATGACCACAGCAGTTT	0.00280576	-0.0112656	0.0202907	752	440	2	Yak	SPT
Yak8_2_ATGAGGGAGGCGCTTC	-0.00663566	-0.0152603	0.00526164	657	283	2	Yak	SPT
Yak8_2_ATTACCTCATTGACCA	0.064503	0.0110634	0.0595546	1077	950	2	Yak	SPT
Yak8_2_ATTCCATCATTCACCC	0.00825374	-0.00686078	0.0186661	814	593	2	Yak	SPT
Yak8_2_ATTCCCGAGCGCCTAC	-0.00493854	-0.0163638	0.0138735	670	242	2	Yak	SPT
Yak8_2_ATTCGTTAGTCGCTAT	0.011828	-0.0116363	0.0339511	861	424	2	Yak	SPT
Yak8_2_CAACCTCTCAAGAGGC	0.00232358	-0.0134129	0.0172237	745	353	2	Yak	SPT
Yak8_2_CAAGAGGAGACAACAT	0.0214835	-0.00789643	0.0529765	943	557	2	Yak	SPT
Yak8_2_CAAGGGACATTGCAAC	0.00532062	-0.00891174	0.00475489	785	528	3	Yak	Late-SPC
Yak8_2_CAATACGAGGGTCACA	0.0208345	-0.00539414	0.0437318	937	644	2	Yak	SPT
Yak8_2_CACAGATTCGAGAAAT	-0.000345654	-0.0129677	0.0164171	714	376	2	Yak	SPT
Yak8_2_CACTGGGCAGTTAAAG	0.0770004	0.00149671	0.139281	1090	817	2	Yak	SPT
Yak8_2_CACTGGGTCTATCACT	0.0366201	-0.00369505	0.0762508	1019	699	2	Yak	SPT
Yak8_2_CACTGTCGTAGTGGCA	-0.00830378	-0.0149349	0.00550517	641	296	2	Yak	SPT
Yak8_2_CAGTTCCGTGCCCAGT	-0.00237177	-0.0115218	0.00587817	692	427	2	Yak	SPT
Yak8_2_CATACAGAGATTGTGA	0.0167628	-0.00831047	0.0375453	907	549	2	Yak	SPT
Yak8_2_CATAGACGTGTTTCTT	0.0090852	-0.0102068	0.0303403	826	483	2	Yak	SPT
Yak8_2_CATCAAGAGTGTAGAT	0.0383439	-0.00129608	0.0747224	1022	750	2	Yak	SPT
Yak8_2_CATCCGTAGAGCCATG	0.060369	-0.00261506	0.11747	1070	724	2	Yak	SPT
Yak8_2_CATGCTCCAATTCACG	0.00948588	-0.00680005	0.0404391	831	596	2	Yak	SPT
Yak8_2_CCAATGAGTGTCATCA	-0.0017666	-0.0164443	0.0193163	697	237	2	Yak	SPT
Yak8_2_CCAATTTCATTCGGGC	0.0399931	-0.00262464	0.0802396	1027	723	2	Yak	SPT
Yak8_2_CCCAACTGTCACGTGC	0.0266987	-0.0029617	0.044236	977	713	2	Yak	SPT
Yak8_2_CCCTCTCAGTGCGACA	0.0146782	-0.0104526	0.0389967	886	476	2	Yak	SPT
Yak8_2_CCCTCTCCAAATAGCA	0.0144816	-0.00504079	0.0353882	883	664	2	Yak	SPT
Yak8_2_CCGAACGCAGTGTGCC	0.0312994	-0.00172318	0.0506088	995	741	2	Yak	SPT
Yak8_2_CCGGGTACATACAGCT	-0.00259653	-0.0156489	0.0111202	688	265	2	Yak	SPT
Yak8_2_CCTATCGGTCTGCAAT	0.0113635	-0.00784174	0.0134749	854	562	2	Yak	SPT
Yak8_2_CCTCCTCAGAGTCTGG	0.0356833	-0.00824198	0.0881087	1014	553	2	Yak	SPT
Yak8_2_CCTTCAGAGGCTCACC	0.0122976	-0.0028962	0.00567367	868	716	3	Yak	Late-SPC
Yak8_2_CGAAGTTCAGGTCTCG	-0.0011644	-0.0133957	0.0161502	708	356	2	Yak	SPT
Yak8_2_CGAATTGGTACAGTTC	0.0222555	-0.000394765	0.0248831	949	773	2	Yak	SPT
Yak8_2_CGAATTGGTACGTTCA	0.0151837	-0.000505506	0.0444007	888	767	2	Yak	SPT
Yak8_2_CGACAGCTCCTAGAGT	-0.00794257	-0.0154893	0.00632039	645	270	2	Yak	SPT
Yak8_2_CGAGAAGTCTCGGCTT	0.0930001	0.00370934	0.172064	1104	854	2	Yak	SPT
Yak8_2_CGAGGAAAGGAAGTGA	0.0154087	-0.00948159	0.0377468	892	506	2	Yak	SPT
Yak8_2_CGATGGCGTATGAGGC	0.00303217	-0.0149829	0.0228939	755	293	2	Yak	SPT
Yak8_2_CGCCAGACATATGGCT	0.0188411	-0.00536175	0.0405321	923	646	2	Yak	SPT
Yak8_2_CGCGTGATCATTCGGA	0.000865442	-0.0145651	0.0204283	731	308	2	Yak	SPT
Yak8_2_CGGACACAGTCACTAC	0.0230201	-0.00202926	0.0468786	957	737	2	Yak	SPT
Yak8_2_CGGGTGTGTCAGACTT	0.00213535	-0.0153854	0.0112944	742	275	2	Yak	SPT
Yak8_2_CGGGTGTTCACCACAA	0.0031726	-0.0144246	0.00956745	757	312	2	Yak	SPT
Yak8_2_CGGTCAGTCCAACTGA	0.00896261	-0.0127225	0.0184459	823	388	2	Yak	SPT
Yak8_2_CGTCAAAGTTGCCATA	0.0234726	-0.000869747	0.024705	960	762	2	Yak	SPT
Yak8_2_CGTGATAGTCCGGCAT	0.00343867	-0.0153477	0.0120234	764	278	2	Yak	SPT
Yak8_2_CTAACCCCACGCAGTC	0.0211462	-0.00106179	0.00842526	941	757	3	Yak	Late-SPC
Yak8_2_CTAAGTGTCTCCGTGT	0.00242778	-0.0132124	0.0252911	746	366	2	Yak	SPT
Yak8_2_CTAGACATCCAACACA	-0.00613564	-0.0193312	0.0117736	664	129	2	Yak	SPT
Yak8_2_CTATCCGTCACGTAGT	0.0256993	-0.0106844	0.0688838	972	461	2	Yak	SPT
Yak8_2_CTCACTGGTATCCCTC	0.0866575	0.0174444	0.0822194	1096	993	2	Yak	SPT
Yak8_2_CTCAGTCTCATGTCAG	0.00327327	-0.00930269	0.020087	760	515	2	Yak	SPT
Yak8_2_CTCATTAAGGGAACAA	0.0137175	-0.00482628	0.0420298	879	670	2	Yak	SPT
Yak8_2_CTCCATGGTCTGATAC	0.0216976	0.000948671	0.0225627	945	801	2	Yak	SPT
Yak8_2_CTCTCAGAGGTGCCAA	-0.00633608	-0.0146416	0.010401	661	307	2	Yak	SPT
Yak8_2_CTGTGAAAGTTGTCAC	0.00842691	-0.00825854	0.0169956	817	552	2	Yak	SPT
Yak8_2_CTGTGAAGTGGAATGC	0.0525753	0.00104555	0.0851127	1061	807	2	Yak	SPT
Yak8_2_CTTCAATGTGGCACTC	0.00326559	-0.0120063	0.0234999	759	412	2	Yak	SPT
Yak8_2_CTTTCAAGTATGGGAC	0.0417943	0.00488734	0.0741012	1034	872	2	Yak	SPT
Yak8_2_GAAACCTGTGTCTTGA	0.00987731	-0.00932658	0.0184772	834	514	3	Yak	Late-SPC
Yak8_2_GAACGTTGTCGGCTAC	0.0265474	-0.00443079	0.0512763	976	682	2	Yak	SPT
Yak8_2_GAATCACAGAGGCTGT	-0.00156446	-0.0147471	0.0148763	699	303	2	Yak	SPT
Yak8_2_GACACGCAGGGACACT	0.00106535	-0.0140429	0.015557	733	327	2	Yak	SPT
Yak8_2_GACACGCCATTGAAAG	-0.00317355	-0.0131392	0.0185832	684	369	2	Yak	SPT
Yak8_2_GACAGCCAGAGCAAGA	0.00443763	-0.015812	0.0166474	774	255	2	Yak	SPT
Yak8_2_GACCCTTCATTGGGAG	-0.0131827	-0.0203941	0.00110842	537	92	1	Yak	SPG
Yak8_2_GACCCTTGTATCCTCC	0.00285033	-0.0138854	0.0223574	754	332	2	Yak	SPT
Yak8_2_GACGCTGTCGCCCAGA	0.0314881	0.00287414	0.0327433	997	839	2	Yak	SPT
Yak8_2_GACTATGCAGTTTGGT	0.00038594	-0.0141151	0.0168876	726	325	2	Yak	SPT
Yak8_2_GAGGCCTTCGTCTCAC	0.0663485	0.000333368	0.124429	1080	788	2	Yak	SPT
Yak8_2_GAGGCCTTCGTGACTA	0.0446381	-0.00218522	0.0832478	1045	731	2	Yak	SPT
Yak8_2_GAGTGTTAGGTCATTC	0.0191033	-0.00653382	0.040273	925	613	2	Yak	SPT
Yak8_2_GATCATGTCCAGCTCT	0.00739562	-0.00476665	0.0282174	807	671	2	Yak	SPT
Yak8_2_GATCCCTGTATAGCTC	-0.00151968	-0.0158186	0.0153746	700	254	2	Yak	SPT
Yak8_2_GATGACTTCTACGGTA	0.000300013	-0.0137937	0.0207923	722	336	2	Yak	SPT
Yak8_2_GATTGGTCATACCATG	-0.00218195	-0.00860772	0.0139057	694	544	2	Yak	SPT
Yak8_2_GCAGCCAGTAATTGGA	0.0145004	-0.00351757	0.0336116	884	702	2	Yak	SPT
Yak8_2_GCATTAGTCATCGCAA	0.0089056	-0.0090113	0.0281086	822	525	2	Yak	SPT
Yak8_2_GCCATGGGTCCATCTC	0.0111897	-0.00258486	0.0173353	852	726	2	Yak	SPT
Yak8_2_GCCATGGTCATGAGTC	-0.00048417	-0.0124338	0.01124	711	400	2	Yak	SPT
Yak8_2_GCCGATGAGAGCGACT	0.0751378	-0.00121871	0.152275	1089	752	2	Yak	SPT
Yak8_2_GCCTGTTGTAAGATTG	0.04569	0.0119887	0.0325621	1048	959	2	Yak	SPT
Yak8_2_GCGGATCCAGTTCACA	0.0050365	-0.0088471	0.00846535	782	531	2	Yak	SPT
Yak8_2_GCTGAATAGCGACTGA	0.020003	-0.00295038	0.0534987	932	714	2	Yak	SPT
Yak8_2_GCTGGGTAGTGTAGTA	0.0581241	0.00156221	0.110923	1069	821	2	Yak	SPT
Yak8_2_GCTTTCGAGGCATCAG	0.0207201	-0.00444549	0.041976	935	679	2	Yak	SPT
Yak8_2_GGAATCTGTAATGCTC	0.000582653	-0.0179631	0.0211326	728	175	2	Yak	SPT
Yak8_2_GGAGATGCATGTGCCG	0.00830422	-0.00995175	0.0173478	815	490	2	Yak	SPT
Yak8_2_GGATGTTTCCGTTGGG	0.000374976	-0.0168564	0.010169	725	220	2	Yak	SPT
Yak8_2_GGGACAAGTACTCGTA	-0.00231588	-0.0175253	0.010607	693	193	2	Yak	SPT
Yak8_2_GGGACCTCACAAGCCC	0.018346	-0.00865364	0.0474045	921	542	2	Yak	SPT
Yak8_2_GGGTATTAGTCATACC	0.00470194	-0.00688738	0.0125105	777	592	2	Yak	SPT
Yak8_2_GGGTCTGAGCATGATA	-0.000209383	-0.0149952	0.0169002	716	291	2	Yak	SPT
Yak8_2_GGTAACTCAAGTGGCA	0.0468188	0.00787357	0.0338577	1052	912	2	Yak	SPT
Yak8_2_GGTAACTGTCGTAATC	0.00264459	-0.0122406	0.01482	748	404	2	Yak	SPT
Yak8_2_GGTAGAGCAGCAGAAC	0.0648155	0.00239102	0.107048	1078	832	2	Yak	SPT
Yak8_2_GGTCACGCAGACACCC	-0.0106794	-0.0093959	-0.00190782	613	510	2	Yak	SPT
Yak8_2_GGTGTCGTCTCTCTAA	0.0410398	0.00486012	0.0317531	1031	870	2	Yak	SPT
Yak8_2_GGTGTTATCCAATCTT	0.0218675	0.00403632	0.0512092	946	857	2	Yak	SPT
Yak8_2_GTAACACAGGCCTTGC	0.04741	-0.00333961	0.0954137	1054	707	2	Yak	SPT
Yak8_2_GTAAGTCGTTTGGGTT	0.077029	0.0117796	0.0762883	1091	958	2	Yak	SPT
Yak8_2_GTACAACGTTAGTTCG	0.08251	0.00483566	0.142376	1094	869	2	Yak	SPT
Yak8_2_GTAGAGGAGACTTGTC	0.015333	-0.00354874	0.0451313	890	701	2	Yak	SPT
Yak8_2_GTAGATCAGGGATCAC	0.0299378	-0.00556904	0.0544806	989	634	2	Yak	SPT
Yak8_2_GTAGATCGTCTAGGCC	0.0131606	-0.00673771	0.0175396	875	599	3	Yak	Late-SPC
Yak8_2_GTCAAGTCATGTACGT	-0.00106957	-0.0141296	0.0143848	709	324	2	Yak	SPT
Yak8_2_GTCACTCGTGTTTACG	0.0116798	-0.00918246	0.0181856	859	517	2	Yak	SPT
Yak8_2_GTCATCCTCTACCCAC	0.0227143	-0.00247565	0.0439906	953	728	2	Yak	SPT
Yak8_2_GTCCTCACAGGCCCTA	-0.00250918	-0.0138314	0.010916	690	333	2	Yak	SPT
Yak8_2_GTGAGCCAGCTAAACA	0.0817877	0.0115392	0.0960473	1093	955	2	Yak	SPT
Yak8_2_GTGAGGAAGCATGCAG	0.0101017	-0.0114121	0.019907	837	432	2	Yak	SPT
Yak8_2_GTGCAGCGTCCAGAAG	0.0482778	0.00318647	0.0899031	1055	847	2	Yak	SPT
Yak8_2_GTGGAGAAGTTGGAAT	0.00696433	-0.0149008	0.0207307	803	299	2	Yak	SPT
Yak8_2_GTGTGATTCTAGTACG	0.0395775	-0.0053233	0.0817394	1026	651	2	Yak	SPT
Yak8_2_GTTACAGGTACAGTTC	0.0876018	0.0108673	0.106038	1097	945	2	Yak	SPT
Yak8_2_GTTACGAAGTCAATCC	0.0876736	0.00284031	0.159865	1098	838	2	Yak	SPT
Yak8_2_GTTAGACCACCCAATA	0.0303362	0.00224654	0.0285268	991	828	2	Yak	SPT
Yak8_2_GTTAGTGGTTCCAGGC	0.0238099	0.00124374	0.0390468	963	814	2	Yak	SPT
Yak8_2_GTTATGGCAGCCTATA	0.0021486	-0.0113389	0.00351929	743	434	3	Yak	Late-SPC
Yak8_2_GTTCGCTAGCTCCACG	0.0130347	-0.00533692	0.0432606	874	650	2	Yak	SPT
Yak8_2_GTTCTATAGCACTAGG	0.0163282	-0.00473665	0.0355979	902	672	2	Yak	SPT
Yak8_2_GTTGCGGAGGAGCAAA	0.0139241	-0.00889288	0.0302484	881	529	2	Yak	SPT
Yak8_2_GTTGTGAAGTACTCGT	-0.00832417	-0.018912	0.00631762	640	147	2	Yak	SPT
Yak8_2_TAACACGGTCGTATTG	0.031947	-0.00336139	0.0581885	999	706	2	Yak	SPT
Yak8_2_TAACTTCAGCACGATG	0.00688832	-0.0106283	0.00835055	802	465	2	Yak	SPT
Yak8_2_TAAGCACCACTCATAG	0.028941	-0.000497889	0.0378714	983	768	2	Yak	SPT
Yak8_2_TAAGCCAAGGTCCCTG	0.00356638	-0.0105882	0.0186461	765	469	2	Yak	SPT
Yak8_2_TAAGCGTTCATTATCC	0.0457613	0.0049406	0.0700256	1050	873	2	Yak	SPT
Yak8_2_TAAGTCGCAATCCTTT	0.0432927	-0.00274202	0.0818365	1041	720	2	Yak	SPT
Yak8_2_TAATTCCTCAGTGTCA	-0.00654719	-0.0134005	0.00718712	658	354	2	Yak	SPT
Yak8_2_TACACCCGTGCCTACG	0.0121713	-0.00344508	0.0481888	864	705	2	Yak	SPT
Yak8_2_TACATTCGTTGATGTC	0.0359169	-0.00589557	0.0783487	1015	626	2	Yak	SPT
Yak8_2_TACCCGTTCAAAGGAT	0.00672722	-0.0152624	0.0179015	798	282	2	Yak	SPT
Yak8_2_TACGCTCGTCTCGGGT	0.00411689	-0.0126419	0.014005	771	393	2	Yak	SPT
Yak8_2_TACGCTCGTGAATAAC	0.00707476	-0.0128851	0.0178507	804	381	2	Yak	SPT
Yak8_2_TAGCACAAGGAACGCT	-0.00418197	-0.0155212	0.00675536	676	268	2	Yak	SPT
Yak8_2_TAGGTACAGTGTAGAT	0.0137164	-0.00860602	0.0238859	878	545	2	Yak	SPT
Yak8_2_TAGGTTGGTACAGAAT	-0.0042365	-0.0162232	0.0159673	673	246	2	Yak	SPT
Yak8_2_TAGTGCACACCTTCCA	0.00949868	-0.00967575	0.0233358	832	502	2	Yak	SPT
Yak8_2_TAGTGCATCTAACGCA	0.0256794	-0.00577701	0.0578841	971	630	2	Yak	SPT
Yak8_2_TATATCCAGGCCTTGC	0.0736322	0.00187583	0.123158	1087	825	2	Yak	SPT
Yak8_2_TCAATTCGTGTGTGTT	0.0253706	-0.000252511	0.0412866	968	775	2	Yak	SPT
Yak8_2_TCACTCGCATCGCTAA	0.00901546	-0.00655728	0.00940103	825	610	3	Yak	Late-SPC
Yak8_2_TCCACCATCGCTTGCT	0.0173629	-0.00417878	0.0406158	913	693	2	Yak	SPT
Yak8_2_TCCACGTGTTGCGTAT	0.0020558	-0.0126839	0.00954142	741	391	3	Yak	Late-SPC
Yak8_2_TCCACGTTCATTGCCC	0.0105266	-0.00458929	0.0188229	843	675	2	Yak	SPT
Yak8_2_TCCGAAACACACCTTC	-0.00546979	-0.00904889	0.00383098	668	522	2	Yak	SPT
Yak8_2_TCCGGGATCTTCTGGC	0.0210921	-0.00450552	0.035846	938	676	2	Yak	SPT
Yak8_2_TCGAACAGTTGGTACT	0.00924325	-0.0126538	0.0291823	829	392	2	Yak	SPT
Yak8_2_TCGAAGTTCCAGTGCG	0.0317971	-0.00523187	0.0665343	998	654	2	Yak	SPT
Yak8_2_TCGACCTGTTAGTCGT	0.00766128	-0.0138046	0.0223175	811	334	2	Yak	SPT
Yak8_2_TCGCAGGCAAATCGGG	0.0464421	0.000591341	0.0733743	1051	791	2	Yak	SPT
Yak8_2_TCGTAGACACTCCTGT	0.0115744	-0.00512181	0.0429125	857	658	2	Yak	SPT
Yak8_2_TCGTCCACATTGACTG	0.0626789	0.00686391	0.0815523	1075	897	2	Yak	SPT
Yak8_2_TCTGCCAAGTATGAGT	0.0292689	-0.00490483	0.0582905	985	667	2	Yak	SPT
Yak8_2_TCTTCCTAGGAAGAAC	0.00744912	-0.0127425	0.0242025	808	386	2	Yak	SPT
Yak8_2_TGAACGTGTTAAGACA	0.0419332	-0.00117575	0.0778599	1035	753	2	Yak	SPT
Yak8_2_TGAACGTTCGCAGTGC	-0.00209919	-0.0119282	0.012497	695	415	2	Yak	SPT
Yak8_2_TGAATCGCAACCGCTG	0.0279115	-0.0044191	0.0522359	980	683	2	Yak	SPT
Yak8_2_TGACGCGGTTCAGCGC	0.00457568	-0.0112711	0.0253768	775	439	2	Yak	SPT
Yak8_2_TGAGACTTCTGTAAGC	0.0255353	-0.00664641	0.0625827	970	607	2	Yak	SPT
Yak8_2_TGAGGAGCAAAGGTTA	0.00750945	-0.0118372	0.0124398	810	416	2	Yak	SPT
Yak8_2_TGAGTCATCTCTCGAC	0.0222853	-0.00170675	0.0470833	951	742	2	Yak	SPT
Yak8_2_TGATCAGTCGTGTTCC	0.00409718	-0.0129123	0.0277846	770	380	2	Yak	SPT
Yak8_2_TGATTTCAGCATACTC	0.0745466	0.0156239	0.0580712	1088	984	2	Yak	SPT
Yak8_2_TGCGACGCATCACGGC	0.00681052	-0.014932	0.0293073	800	297	2	Yak	SPT
Yak8_2_TGCGGCAAGACCAACG	-0.00941953	-0.0189321	-0.00301792	628	146	2	Yak	SPT
Yak8_2_TGGAGGACACAGAGAC	0.0056359	-0.0113459	0.0288107	789	433	2	Yak	SPT
Yak8_2_TGGGCGTCATCGCTGG	0.00358298	-0.015006	0.0253376	768	290	2	Yak	SPT
Yak8_2_TGGGTTAGTTCTCGCT	-0.00566528	-0.0119659	0.00665961	667	413	2	Yak	SPT
Yak8_2_TGTTCTATCGAGCACC	0.00390605	-0.0140663	0.022259	769	326	2	Yak	SPT
Yak8_2_TTAATCCGTCACTTAG	0.0128377	-0.00735618	0.0135928	871	571	2	Yak	SPT
Yak8_2_TTACCGCCATCTCCCA	-0.00766393	-0.00977528	0.00442414	646	498	1	Yak	SPG
Yak8_2_TTCAGGATCGGTCGGT	0.0110839	-0.00960736	0.0229951	851	504	2	Yak	SPT
Yak8_2_TTCATGTTCGCCGATG	0.0137551	-0.00540767	0.0170487	880	643	2	Yak	SPT
Yak8_2_TTCATTGAGCTCTTCC	0.0307845	-0.00316048	0.0524201	994	710	2	Yak	SPT
Yak8_2_TTCCACGCAACTGCCG	-0.00627141	-0.0176351	0.00635997	662	188	2	Yak	SPT
Yak8_2_TTCTTGATCCACGAAT	0.00318424	-0.0105626	0.0142727	758	470	2	Yak	SPT
Yak8_2_TTGAACGGTATACCCA	0.0359896	0.00161724	0.0281958	1016	822	2	Yak	SPT
Yak8_2_TTGCGTCGTGCCCGTA	0.0536673	0.000626806	0.0925149	1062	795	2	Yak	SPT
Yak8_2_TTGGTTTAGCCTTCTC	-0.00711431	-0.0184254	0.0111021	651	161	2	Yak	SPT
Yak8_2_TTGTGGACACCCTATC	0.0237283	-0.0048739	0.0546394	962	669	2	Yak	SPT
Yak8_2_TTTACGTCACGACAGA	0.0035812	-0.0135531	0.0198067	767	343	2	Yak	SPT
Yak8_2_TTTCACAGTCTCCTGT	0.0122465	-0.00582863	0.0243016	866	628	2	Yak	SPT
Yak8_2_TTTCAGTAGCGATGAC	0.00357885	-0.0133031	0.00904798	766	361	2	Yak	SPT
Yak8_2_TTTCCTCCAAGTCCAT	-0.00384889	-0.0129528	0.00961424	677	377	2	Yak	SPT
Yak8_2_TTTGGTTTCCTTCTAA	0.0664165	-0.00207074	0.12781	1081	736	2	Yak	SPT
Yak8_2_TTTGTTGGTGTAACGG	0.0113615	-0.00665488	0.040101	853	604	2	Yak	SPT
Yak8_2_AAACCCAAGATACATG	-0.0126012	0.0108245	-0.0217433	560	943	4	Yak	SPG
Yak8_2_AAACCCACAACGGCTC	-0.0143997	-0.0154808	-0.00439619	443	271	1	Yak	SPG
Yak8_2_AAACGCTAGGAAGTCC	-0.015957	-0.0166008	-0.00957595	327	231	1	Yak	SPG
Yak8_2_AAACGCTCACAATGAA	-0.01617	-0.0173733	-0.00986807	312	200	1	Yak	SPG
Yak8_2_AAAGAACCACCACATA	-0.0136486	-0.0237442	0.000100516	511	34	1	Yak	SPG
Yak8_2_AAAGTGAGTCGACTTA	-0.0143463	-0.0176588	-8.51654e-05	449	187	1	Yak	SPG
Yak8_2_AACAACCCACTCAGAT	-0.0119042	-0.00716973	-0.00263869	587	580	4	Yak	SPG
Yak8_2_AACAAGACAGCTTCGG	-0.0181079	-0.0265234	-0.00766008	184	11	1	Yak	SPG
Yak8_2_AACAAGAGTCCAAAGG	-0.0134349	-0.00110262	-0.0214881	524	755	4	Yak	SPG
Yak8_2_AACACACAGTTGTACC	-0.0167197	-0.00548696	-0.00960949	272	639	1	Yak	SPG
Yak8_2_AACACACCAGGAGACT	-0.0185044	-0.0212553	-0.0154301	157	67	1	Yak	SPG
Yak8_2_AACACACTCTCGGCTT	-0.0183094	-0.00331469	-0.00709299	172	708	4	Yak	SPG
Yak8_2_AACCACATCCAATCTT	-0.0141258	-0.00933183	-0.00824939	471	513	1	Yak	SPG
Yak8_2_AACTTCTGTCCTACGG	-0.01505	-0.0150793	-0.00655618	396	289	1	Yak	SPG
Yak8_2_AACTTCTTCCGCAAAT	-0.0163561	-0.00680872	-0.012065	302	594	1	Yak	SPG
Yak8_2_AAGAACAAGCTCACTA	-0.0138744	-0.0200283	-0.00343341	495	100	1	Yak	SPG
Yak8_2_AAGACAACAGGAATAT	-0.0127527	-0.0111026	-0.00287959	554	448	1	Yak	SPG
Yak8_2_AAGATAGGTGTCATGT	-0.0118722	-0.00564526	-0.00630747	588	633	4	Yak	SPG
Yak8_2_AAGCCATGTTGGGATG	-0.0117701	-0.016909	0.00408896	589	218	1	Yak	SPG
Yak8_2_AAGCGAGAGAGGCCAT	-0.010823	0.00308081	-0.0164743	611	843	4	Yak	SPG
Yak8_2_AAGCGAGCAAGACGGT	-0.011751	0.000787551	-0.00351915	590	798	4	Yak	SPG
Yak8_2_AAGGTAACAACGTATC	-0.0184298	0.000593825	-0.0184878	161	792	4	Yak	SPG
Yak8_2_AAGTCGTAGCGTGCTC	-0.0127999	-0.0199872	-0.00122487	549	104	1	Yak	SPG
Yak8_2_AATCACGCAAATGCGG	-0.0174751	-0.0199543	-0.000706497	216	107	1	Yak	SPG
Yak8_2_AATTCCTCAGAGTCAG	-0.0125593	-0.0108517	-0.00319804	561	455	1	Yak	SPG
Yak8_2_AATTCCTTCGGCCCAA	-0.0139309	-0.0105075	-0.00849945	489	472	1	Yak	SPG
Yak8_2_ACACAGTCACGTAGTT	-0.0145479	-0.0106454	-0.00536322	435	463	1	Yak	SPG
Yak8_2_ACACCAATCAGCCTTC	-0.0172791	-0.0132757	-0.0152013	233	364	1	Yak	SPG
Yak8_2_ACACTGATCGCGCTGA	-0.015832	0.0163821	-0.0268154	338	989	4	Yak	SPG
Yak8_2_ACAGGGAGTTTAGAGA	-0.0173666	0.0347715	-0.0313511	224	1052	4	Yak	SPG
Yak8_2_ACAGGGATCTACCTTA	-0.0127696	-0.0177742	-0.000590017	551	184	1	Yak	SPG
Yak8_2_ACATCCCGTACTGCGC	-0.0170339	-0.0127046	-0.0106922	248	389	1	Yak	SPG
Yak8_2_ACATTTCAGATTCGAA	-0.0133699	-0.014993	-0.00452564	525	292	1	Yak	SPG
Yak8_2_ACCATTTCACCCAATA	-0.0141919	-0.00646004	-0.00808778	463	617	4	Yak	SPG
Yak8_2_ACCATTTGTTATAGCC	-0.0150315	0.00119849	-0.00894271	399	811	4	Yak	SPG
Yak8_2_ACCCTCACATCGAACT	-0.0148857	-0.00785575	-0.00445443	407	561	1	Yak	SPG
Yak8_2_ACCGTTCCATAAGCAA	-0.0136356	-0.00112645	-0.0144054	512	754	4	Yak	SPG
Yak8_2_ACCGTTCTCCGGCAGT	-0.016964	-0.0242613	-0.00984542	254	29	1	Yak	SPG
Yak8_2_ACCTACCAGCATTTGC	-0.0211337	0.00486644	-0.020364	72	871	4	Yak	SPG
Yak8_2_ACGATGTAGACTAAGT	-0.016264	-0.0204901	-0.00211991	309	90	1	Yak	SPG
Yak8_2_ACGGTCGCATTCTCTA	-0.0142448	0.00311121	-0.0171079	458	845	4	Yak	SPG
Yak8_2_ACGTACAAGGGACTGT	-0.0130139	0.0120506	-0.0229434	545	960	4	Yak	SPG
Yak8_2_ACTATGGGTCGCCTAG	-0.0121676	-0.013535	-0.00310387	577	348	1	Yak	SPG
Yak8_2_ACTCCCAGTGGATGAC	-0.0161482	-0.0165706	-0.00276305	315	233	1	Yak	SPG
Yak8_2_ACTGATGAGTCGAAAT	-0.0134648	-0.00653856	-0.0158535	522	612	4	Yak	SPG
Yak8_2_ACTGATGGTACGATTC	-0.0111369	0.00511701	-0.013684	604	875	4	Yak	SPG
Yak8_2_ACTGTGAAGCTGGAGT	-0.015081	-0.00779914	-0.00737164	393	563	4	Yak	SPG
Yak8_2_ACTGTGAAGGCCCACT	-0.0143309	-0.0158549	-0.00463763	452	253	1	Yak	SPG
Yak8_2_ACTGTGATCACGATAC	-0.00871922	-0.00615692	-0.00361971	634	624	1	Yak	SPG
Yak8_2_ACTTAGGCACATTGTG	-0.0148235	-0.0103483	-0.00378494	413	479	1	Yak	SPG
Yak8_2_ACTTAGGGTGGTTTAC	-0.0136487	-0.0168383	0.000288171	510	222	1	Yak	SPG
Yak8_2_ACTTATCAGCATGTTC	-0.0139358	0.00152593	-0.0129198	487	818	4	Yak	SPG
Yak8_2_ACTTCCGCACAGTGAG	-0.0154214	-0.0206752	-0.00525337	366	85	1	Yak	SPG
Yak8_2_ACTTTCACAACCTAAC	-0.00648909	-0.00553074	0.00227998	659	636	1	Yak	SPG
Yak8_2_ACTTTCATCGCAGTTA	-0.0138588	-0.00984899	-0.00430406	496	496	1	Yak	SPG
Yak8_2_AGAACCTTCTAGTCAG	-0.0121986	-0.0171792	0.00292739	574	210	1	Yak	SPG
Yak8_2_AGAAGTACAGCGATTT	-0.00757839	-0.0113093	-0.0103919	647	436	4	Yak	SPG
Yak8_2_AGAAGTACATAGACTC	-0.010299	0.00824326	-0.0172496	616	916	4	Yak	SPG
Yak8_2_AGACAAACAGAGCTAG	-0.013712	0.0083342	-0.00586759	504	921	4	Yak	SPG
Yak8_2_AGACACTCAGTCGCTG	-0.0189394	-0.0229048	-0.0102496	137	42	1	Yak	SPG
Yak8_2_AGACACTGTATTTCCT	-0.0139757	-0.0145132	-0.00740074	483	309	1	Yak	SPG
Yak8_2_AGACACTTCCCAGGCA	-0.013507	-0.0197453	-0.00277091	520	111	1	Yak	SPG
Yak8_2_AGACTCAGTTAAGGGC	-0.01434	-0.0188697	0.00288897	451	149	1	Yak	SPG
Yak8_2_AGAGCAGCAACACTAC	-0.0188175	-0.0248249	-0.00952456	143	22	1	Yak	SPG
Yak8_2_AGCCAATGTCGCACAC	-0.0141388	-0.0110655	-0.00894266	470	451	4	Yak	SPG
Yak8_2_AGCCAATTCGTCGATA	-0.015	-0.00535078	-0.0114952	400	649	4	Yak	SPG
Yak8_2_AGCGCCACAAGTGGCA	-0.0165963	-0.0177898	-0.00595336	282	182	1	Yak	SPG
Yak8_2_AGCGCCATCGTCTCAC	-0.0144634	-0.01973	0.000667483	439	112	1	Yak	SPG
Yak8_2_AGCTCAATCACTACTT	-0.0178991	-0.0180923	-0.0151738	197	171	1	Yak	SPG
Yak8_2_AGGAAATTCGATACGT	-0.0172932	-0.00697178	-0.0146624	232	589	4	Yak	SPG
Yak8_2_AGGCTGCAGCCTGACC	-0.0147168	-0.0227415	0.00113139	421	44	1	Yak	SPG
Yak8_2_AGGGCCTCAACCGACC	-0.017859	-0.0196376	-0.0104984	198	117	1	Yak	SPG
Yak8_2_AGTAACCTCCTTCTAA	-0.0163013	-0.0094034	-0.0115965	304	509	1	Yak	SPG
Yak8_2_AGTACTGGTCGCCACA	-0.0189602	0.0122176	-0.0210252	135	961	4	Yak	SPG
Yak8_2_AGTAGCTCACCGAATT	-0.0146399	-0.0127026	-0.00392291	426	390	4	Yak	SPG
Yak8_2_AGTAGTCCAATAGGAT	-0.0156328	-0.0154354	-0.00675704	355	274	1	Yak	SPG
Yak8_2_AGTAGTCCATACCACA	-0.00901775	0.00874909	-0.0140794	630	925	4	Yak	SPG
Yak8_2_AGTCTCCTCTTGGTGA	-0.0130627	-0.0156819	-0.00179738	540	262	1	Yak	SPG
Yak8_2_AGTCTCCTCTTTCGAT	-0.0202023	0.0161782	-0.0225298	94	986	4	Yak	SPG
Yak8_2_AGTGATCTCACTTTGT	-0.0171719	0.00427513	-0.0178494	240	860	4	Yak	SPG
Yak8_2_AGTGTTGAGACCCTTA	-0.015244	-0.0165779	-0.00287384	383	232	1	Yak	SPG
Yak8_2_AGTTAGCCACCTGCGA	-0.0152571	-0.0191637	-0.00325658	382	135	1	Yak	SPG
Yak8_2_AGTTAGCTCAACTTTC	-0.0061546	0.000992867	-0.0191102	663	802	4	Yak	SPG
Yak8_2_ATCACAGGTGGCTCTG	-0.0172585	-0.0195045	-0.00848811	236	119	1	Yak	SPG
Yak8_2_ATCACTTGTACGTAGG	-0.0205778	-0.00243452	-0.0277582	80	729	4	Yak	SPG
Yak8_2_ATCCCTGGTTTCACAG	-0.0196657	0.0346202	-0.0281854	110	1051	4	Yak	SPG
Yak8_2_ATCCGTCAGATTGACA	-0.0146117	-0.0113379	-0.00375187	429	435	1	Yak	SPG
Yak8_2_ATCGCCTAGTATGGCG	-0.0119859	0.00684388	-0.0100133	582	895	4	Yak	SPG
Yak8_2_ATCGCCTCATGAGTAA	-0.0150349	-0.00869954	-0.0113199	398	540	1	Yak	SPG
Yak8_2_ATCGCCTGTGGGCTTC	-0.010982	0.0109924	-0.0136723	608	948	4	Yak	SPG
Yak8_2_ATCGTAGCACTTGAGT	-0.0156939	-0.0151235	-0.00637834	350	287	1	Yak	SPG
Yak8_2_ATCGTGAAGGAGTATT	-0.014059	-0.0140041	-0.00193793	477	329	1	Yak	SPG
Yak8_2_ATGACCATCATAGCAC	-0.0119173	-0.0132937	-0.00466208	586	363	1	Yak	SPG
Yak8_2_ATGAGGGGTAACTAAG	-0.0140162	0.0139365	-0.0311639	481	974	4	Yak	SPG
Yak8_2_ATGAGGGGTACTAACC	-0.01202	-0.0181804	-0.00260306	579	168	1	Yak	SPG
Yak8_2_ATGCCTCCATGGTGGA	-0.0155775	-0.0188778	-0.00562843	358	148	1	Yak	SPG
Yak8_2_ATGCGATAGCTCTTCC	-0.0246529	0.0286162	-0.00897389	40	1036	4	Yak	SPG
Yak8_2_ATGGAGGCATCCTCAC	-0.0164497	-0.00362003	-0.00692326	294	700	4	Yak	SPG
Yak8_2_ATGGATCGTAACTTCG	-0.014158	-0.0205724	-0.00387675	466	88	1	Yak	SPG
Yak8_2_ATGGGTTTCTGACCCT	-0.021051	-0.0245183	-0.0171371	75	25	1	Yak	SPG
Yak8_2_ATTACTCCAAAGGCAC	-0.00753145	-0.00157946	-0.00773579	648	743	4	Yak	SPG
Yak8_2_ATTCCCGAGGCTCACC	-0.014045	-0.00883278	-0.0094763	478	532	1	Yak	SPG
Yak8_2_ATTCCTATCGACCAAT	-0.0152977	-0.0121852	-0.000172609	378	407	1	Yak	SPG
Yak8_2_ATTCTTGAGCAACTCT	-0.0160767	-0.0125128	-0.0114364	320	397	1	Yak	SPG
Yak8_2_ATTCTTGGTCCCGGTA	-0.0183952	-0.019421	-0.00935541	166	121	1	Yak	SPG
Yak8_2_ATTGGGTAGACCTTTG	-0.01797	-0.0142506	-0.0118302	194	319	1	Yak	SPG
Yak8_2_ATTTCACAGTGACACG	-0.0201629	-0.0220947	-0.0122495	96	53	1	Yak	SPG
Yak8_2_CAACAACAGACTCGAG	-0.0148748	-0.0107813	-0.0035529	408	459	1	Yak	SPG
Yak8_2_CAACAGTAGGATACAT	-0.0180816	-0.0174679	-0.00858438	187	196	1	Yak	SPG
Yak8_2_CAACGGCCAAAGGCAC	-0.0113586	-0.0189386	0.000465956	602	145	1	Yak	SPG
Yak8_2_CAAGAGGAGCTACTAC	-0.0144267	-0.0201759	-0.00549358	441	97	1	Yak	SPG
Yak8_2_CAAGCTACATAGAGGC	-0.01251	-0.0102927	-0.00750849	564	480	1	Yak	SPG
Yak8_2_CAAGCTACATGAGAAT	-0.0149602	-0.0200309	-0.00246909	404	99	1	Yak	SPG
Yak8_2_CAAGGGACAAATGCGG	-0.0121677	0.0162472	-0.0209974	576	987	4	Yak	SPG
Yak8_2_CAATACGGTTGCACGC	-0.0144697	0.00729119	-0.0216147	438	901	4	Yak	SPG
Yak8_2_CAATACGGTTGCATAC	-0.0150741	-0.0195442	-0.0041611	394	118	1	Yak	SPG
Yak8_2_CAATCGAGTACTAAGA	-0.0124024	0.0186638	-0.0250146	569	999	4	Yak	SPG
Yak8_2_CAATTTCTCTTCCTAA	-0.00869377	-0.0028274	-0.0134831	635	718	4	Yak	SPG
Yak8_2_CACACAACACCACTGG	-0.0172192	-0.0147818	-0.0130355	238	301	1	Yak	SPG
Yak8_2_CACACAATCCACACAA	-0.013226	-0.009081	-0.00620053	535	521	4	Yak	SPG
Yak8_2_CACAGGCAGTCATTGC	-0.0143435	-0.013986	-0.00989381	450	330	1	Yak	SPG
Yak8_2_CACTAAGAGCCTTGAT	-0.0127264	-0.0187469	-0.000589209	556	153	1	Yak	SPG
Yak8_2_CACTAAGGTGAGTAAT	-0.0146109	-0.0171759	-0.00373259	430	211	1	Yak	SPG
Yak8_2_CACTTCGCAATTGCAC	-0.0168162	-0.00552096	-0.0115321	263	637	1	Yak	SPG
Yak8_2_CAGCACGTCTTCGATT	-0.0145602	-0.0177705	0.000674175	434	185	1	Yak	SPG
Yak8_2_CAGCCAGAGCCACTCG	-0.0158435	-0.0172366	-0.0106523	336	208	1	Yak	SPG
Yak8_2_CAGCCAGTCGATGCTA	-0.0131838	-0.00134258	-0.0116715	536	749	4	Yak	SPG
Yak8_2_CAGGCCACAAATTGCC	-0.018754	-0.0208324	-0.0125741	145	80	1	Yak	SPG
Yak8_2_CAGGCCACAGCAGTGA	-0.0141652	-0.0107323	-0.00405175	465	460	1	Yak	SPG
Yak8_2_CAGTGCGCACAGAAGC	-0.0162776	-0.0221112	-0.00210565	306	51	1	Yak	SPG
Yak8_2_CAGTTCCGTGAGGCAT	-0.0169539	-0.0175112	-0.010046	256	194	1	Yak	SPG
Yak8_2_CATACAGCAATACCTG	-0.0153579	-0.0102925	-0.0149414	375	481	1	Yak	SPG
Yak8_2_CATACAGTCAAACGAA	-0.0157605	-0.0159615	-0.00780241	344	250	1	Yak	SPG
Yak8_2_CATACAGTCCCTTGGT	-0.0194287	-0.00292305	-0.018747	122	715	4	Yak	SPG
Yak8_2_CATAGACTCGACGCTG	-0.0119509	-0.020715	-0.00241536	584	83	1	Yak	SPG
Yak8_2_CATCCGTCAATGAACA	-0.0183937	-0.00839799	-0.00589429	167	547	1	Yak	SPG
Yak8_2_CATCGCTTCAGAATAG	-0.00911541	-0.00142561	-0.0158245	629	747	4	Yak	SPG
Yak8_2_CATGCCTGTTCGTGCG	-0.0159677	-0.0208062	-0.00436129	326	81	1	Yak	SPG
Yak8_2_CATGCGGAGCCTTTCC	-0.0183834	0.001034	-0.025995	168	806	4	Yak	SPG
Yak8_2_CATGGTACAAAGGATT	-0.0139398	-0.00650157	-0.00618451	486	614	4	Yak	SPG
Yak8_2_CATTCCGAGATGAATC	-0.0135911	-0.00680245	-0.0117753	514	595	1	Yak	SPG
Yak8_2_CATTGTTAGCTCACTA	-0.014747	-0.0136666	-0.00524328	420	339	1	Yak	SPG
Yak8_2_CATTTCATCTCCGCAT	-0.0189338	-0.000471856	-0.0105037	140	770	4	Yak	SPG
Yak8_2_CCAATGACAGAGGCAT	-0.0157955	0.0042933	-0.0217194	340	861	4	Yak	SPG
Yak8_2_CCAATGATCCATGAGT	-0.0157507	-0.0210259	-0.00238074	346	71	1	Yak	SPG
Yak8_2_CCACAAAAGCACCGTC	-0.0116122	-0.0156156	-0.00370403	595	266	1	Yak	SPG
Yak8_2_CCACAAACACAACGAG	-0.0146422	0.0151877	-0.0303431	425	982	4	Yak	SPG
Yak8_2_CCACACTTCGACCAAT	-0.0134899	-0.019344	-0.00513975	521	128	1	Yak	SPG
Yak8_2_CCACCATCAGTGCGCT	-0.0146891	-0.0194057	-0.00260051	422	122	1	Yak	SPG
Yak8_2_CCACCATGTTCGGTCG	-0.0144071	-0.00786184	-0.00571929	442	560	4	Yak	SPG
Yak8_2_CCACCATTCCTCTAAT	-0.017362	-0.0115194	-0.00847547	225	428	1	Yak	SPG
Yak8_2_CCACGTTCAAGGATGC	-0.0153744	-0.0154561	-0.0099877	370	272	1	Yak	SPG
Yak8_2_CCACTTGCATTGAAAG	-0.0151504	-0.0156685	-0.00842088	389	264	1	Yak	SPG
Yak8_2_CCATCACAGTACGAGC	-0.0121965	-0.0104649	-0.00822916	575	475	1	Yak	SPG
Yak8_2_CCATCACCATCGCCTT	-0.0202143	-0.0124312	-0.0176014	92	401	1	Yak	SPG
Yak8_2_CCCAACTCAAGCTCTA	-0.013153	-0.0121855	-0.00492303	538	406	1	Yak	SPG
Yak8_2_CCCGAAGCATATACCG	-0.0161465	-0.00941501	-0.0114406	316	508	1	Yak	SPG
Yak8_2_CCCTAACCACTTCCTG	-0.0142774	-0.0112134	0.000416695	455	441	1	Yak	SPG
Yak8_2_CCCTAACTCAGTCACA	-0.0152792	-0.00990192	-0.0122429	380	493	1	Yak	SPG
Yak8_2_CCCTCTCCAGTCAGTT	-0.0192496	0.00560332	-0.0120141	127	885	4	Yak	SPG
Yak8_2_CCGCAAGGTTCGTTCC	-0.015642	-0.00211226	-0.0189836	354	734	4	Yak	SPG
Yak8_2_CCGGTGAAGCGCTGCT	-0.0185086	0.00743135	-0.0270444	155	904	4	Yak	SPG
Yak8_2_CCGGTGATCAGGAGAC	-0.0167208	-0.0175741	-0.00729959	271	190	1	Yak	SPG
Yak8_2_CCGTAGGTCGTTCAGA	-0.0137347	-0.00529845	-0.00521036	503	653	1	Yak	SPG
Yak8_2_CCGTTCACAGATACTC	-0.0139082	0.00258563	-0.0145423	493	834	4	Yak	SPG
Yak8_2_CCTATCGAGCTCCACG	-0.0135762	-0.00691445	-0.00850992	516	591	4	Yak	SPG
Yak8_2_CCTATCGTCCGCATAA	-0.0163619	-0.0129709	-0.00740646	300	375	1	Yak	SPG
Yak8_2_CCTCACATCATTACCT	-0.0117264	0.00837339	-0.014306	592	922	4	Yak	SPG
Yak8_2_CCTCATGTCCGCGATG	-0.0172194	-0.0171245	-0.0116853	237	214	1	Yak	SPG
Yak8_2_CCTCCTCGTTTGGAAA	-0.0190308	-0.011821	-0.0132619	134	420	1	Yak	SPG
Yak8_2_CCTCTCCGTTCGGTCG	-0.0151681	-0.0160255	-0.000866291	388	249	1	Yak	SPG
Yak8_2_CCTGTTGAGCGAACTG	-0.0149639	-0.0208398	-0.00539982	403	79	1	Yak	SPG
Yak8_2_CCTTCAGAGCCGAACA	-0.0101813	-0.00881503	-0.00483642	618	533	1	Yak	SPG
Yak8_2_CCTTGTGCACACACGC	-0.0152073	-0.0128777	-0.0120443	384	382	1	Yak	SPG
Yak8_2_CGAAGTTGTGAATAAC	-0.0145377	-0.0234869	-0.00356158	436	40	1	Yak	SPG
Yak8_2_CGAGAAGAGCCATGCC	-0.0158297	-0.0176046	-0.00301207	339	189	1	Yak	SPG
Yak8_2_CGAGAAGTCCGAAATC	-0.0116992	-0.0190051	-0.00306877	593	142	1	Yak	SPG
Yak8_2_CGAGGAAAGGTCGTAG	-0.0123602	0.0154814	-0.0129742	571	983	4	Yak	SPG
Yak8_2_CGATCGGGTTTGGCTA	-0.0190387	0.032547	-0.0336838	133	1047	4	Yak	SPG
Yak8_2_CGATGCGAGACGACTG	-0.0082723	-0.012932	0.00347084	642	379	1	Yak	SPG
Yak8_2_CGCGTGACACGCCACA	-0.0149206	-0.0135398	-0.0050764	406	346	1	Yak	SPG
Yak8_2_CGGAACCCAAGCCTGC	-0.0113354	-0.0179022	0.00047096	603	177	1	Yak	SPG
Yak8_2_CGGAACCCACAAAGCG	-0.01639	-0.0217155	-0.00352601	296	61	1	Yak	SPG
Yak8_2_CGGGACTAGGTAGTAT	-0.014104	-0.0213043	-0.00340328	472	66	1	Yak	SPG
Yak8_2_CGGGTCAGTCCGGCAT	-0.0150472	-0.00876463	-0.00838393	397	534	4	Yak	SPG
Yak8_2_CGTAATGCAAATGGTA	-0.0164559	-0.0191436	-0.00342778	292	136	1	Yak	SPG
Yak8_2_CGTCCATTCAGCGTCG	-0.0187238	0.027626	-0.0288755	148	1035	4	Yak	SPG
Yak8_2_CGTCCATTCGTCTAAG	-0.0143472	0.00923182	-0.0253101	448	928	4	Yak	SPG
Yak8_2_CGTTAGACATCCCGTT	-0.012534	-0.0205524	0.00334221	563	89	1	Yak	SPG
Yak8_2_CTAACTTGTACGAGTG	-0.0126943	0.0218713	-0.0446548	558	1018	4	Yak	SPG
Yak8_2_CTAACTTGTATGTCAC	-0.0146308	0.00035458	-0.00824276	427	789	4	Yak	SPG
Yak8_2_CTACAGAAGTGAGCCA	-0.0129489	-0.0140385	-0.00260961	546	328	1	Yak	SPG
Yak8_2_CTACAGATCACCCATC	-0.0152676	-0.0183974	-0.00637832	381	163	1	Yak	SPG
Yak8_2_CTACCCAGTTTACTTC	-0.0174388	-0.0132	-0.00847118	219	368	1	Yak	SPG
Yak8_2_CTAGACAAGCAATTCC	-0.0167909	-0.00733234	-0.0165353	265	574	1	Yak	SPG
Yak8_2_CTAGACAAGTTACTCG	-0.0129105	-0.016815	-0.00309	547	223	1	Yak	SPG
Yak8_2_CTCAACCCAGCCTACG	-0.0178039	0.00234672	-0.0135947	205	830	4	Yak	SPG
Yak8_2_CTCAAGACAAGGCCTC	-0.00963253	0.000426863	-0.0105369	625	790	4	Yak	SPG
Yak8_2_CTCAGAAAGGGCGAGA	-0.0194576	0.0095752	-0.0309447	120	933	4	Yak	SPG
Yak8_2_CTCAGAACAACAGATA	-0.0204713	-0.00918046	-0.0162412	85	518	5	Yak	SSC
Yak8_2_CTCAGTCCACACGCCA	-0.0210578	-0.0136028	-0.0194024	74	341	1	Yak	SPG
Yak8_2_CTCCACATCACCTGGG	-0.0166202	-0.0175442	-0.0107617	280	192	1	Yak	SPG
Yak8_2_CTCCATGCACTAGTAC	-0.0183038	-0.00272924	-0.0228317	173	721	4	Yak	SPG
Yak8_2_CTCCATGTCGAACACT	-0.0115683	-0.019971	-0.000965191	596	105	1	Yak	SPG
Yak8_2_CTCCCTCAGACTCTTG	-0.0214036	0.00302749	-0.0200026	67	840	4	Yak	SPG
Yak8_2_CTCCCTCGTCCCTGTT	-0.0139244	0.00776976	-0.00371833	490	910	4	Yak	SPG
Yak8_2_CTCCCTCGTTATGGTC	-0.00821288	1.43903e-06	-0.00261706	643	781	4	Yak	SPG
Yak8_2_CTCCTCCCAAGGCGTA	-0.0148257	-0.010111	-0.00711297	412	486	1	Yak	SPG
Yak8_2_CTCCTCCGTATGCGGA	-0.0203087	-0.0180827	-0.0129571	91	173	1	Yak	SPG
Yak8_2_CTCCTCCTCTACTGAG	-0.017503	-0.00539015	-0.013343	215	645	1	Yak	SPG
Yak8_2_CTCTGGTCAACCAACT	-0.0198265	-0.0106297	-0.0168154	107	464	1	Yak	SPG
Yak8_2_CTCTGGTTCGTACACA	-0.0205086	0.00100259	-0.0158802	83	803	4	Yak	SPG
Yak8_2_CTGAGCGAGCTAGCCC	-0.0135171	-0.017483	-0.00443833	518	195	1	Yak	SPG
Yak8_2_CTGATCCCAGATTCGT	-0.0179955	-0.0223443	-0.0122896	193	47	1	Yak	SPG
Yak8_2_CTGCCATGTAACGCGA	-0.0158986	-0.0192959	-0.00114958	331	130	1	Yak	SPG
Yak8_2_CTGCCATGTCACTTCC	-0.0194808	-0.0173453	-0.014231	118	201	1	Yak	SPG
Yak8_2_CTGGACGCACGTGAGA	-0.0132531	-0.014314	-0.00559459	533	315	1	Yak	SPG
Yak8_2_CTGGACGCATGACAAA	-0.0153998	-0.0194815	-0.00252771	367	120	1	Yak	SPG
Yak8_2_CTGGCAGGTACGTTCA	-0.01458	-0.0167202	0.00117468	433	224	1	Yak	SPG
Yak8_2_CTGGTCTTCCACAGCG	-0.0177428	-0.0244908	-0.00694934	208	26	1	Yak	SPG
Yak8_2_CTGTATTAGTATGGAT	-0.0178084	-0.00301782	-0.0112168	204	711	4	Yak	SPG
Yak8_2_CTGTGGGCATACCATG	-0.0139036	-0.0169788	-0.000283767	494	216	1	Yak	SPG
Yak8_2_CTTAGGAGTTAGAGTA	-0.0153949	-0.0222696	-0.00465401	368	48	1	Yak	SPG
Yak8_2_CTTCCTTCATCTTTCA	-0.018405	0.000213688	-0.00692709	164	782	4	Yak	SPG
Yak8_2_CTTCGGTCACGCGCTA	-0.00861962	-0.00733683	-0.00871624	636	573	1	Yak	SPG
Yak8_2_CTTCTAAAGGCGCTCT	-0.0173505	-0.0251772	-0.00717646	228	19	1	Yak	SPG
Yak8_2_CTTCTAACAGTGGTGA	-0.0165507	-0.0217611	-0.00519264	286	57	1	Yak	SPG
Yak8_2_CTTGATTAGTTGAAAC	-0.0192927	0.00654246	-0.0240415	126	892	4	Yak	SPG
Yak8_2_CTTTCAAGTGTTCATG	-0.0140752	-0.00656978	-0.00553708	474	608	1	Yak	SPG
Yak8_2_GAAATGAGTCAACATC	-0.0140235	-0.0209637	-0.00175734	480	74	1	Yak	SPG
Yak8_2_GAAGTAATCTACTATC	-0.014591	-0.0163828	-0.00300272	432	241	1	Yak	SPG
Yak8_2_GACAGCCGTCCACATA	-0.0157137	-0.00531175	-0.00722196	348	652	4	Yak	SPG
Yak8_2_GACAGCCGTTATGGTC	-0.0169097	-0.0134742	-0.00954045	259	351	1	Yak	SPG
Yak8_2_GACAGCCTCAACGCTA	-0.0153137	-0.0172776	-0.00495318	377	206	1	Yak	SPG
Yak8_2_GACCAATAGTCACAGG	-0.017336	0.0199055	-0.023041	230	1008	4	Yak	SPG
Yak8_2_GACCCTTTCTCATTTG	-0.0119484	0.00333659	-0.00705879	585	848	4	Yak	SPG
Yak8_2_GACCGTGTCCGACAGC	-0.0167054	0.000874865	-0.0157393	274	799	4	Yak	SPG
Yak8_2_GACCTTCAGGATATAC	-0.0149756	0.00875745	-0.0040059	402	926	4	Yak	SPG
Yak8_2_GACGCTGCACAAATAG	-0.0183184	-0.0221096	-0.0102661	171	52	1	Yak	SPG
Yak8_2_GACGTTACACAAGTTC	-0.0128352	0.00212796	-0.0192676	548	827	4	Yak	SPG
Yak8_2_GACTCAATCAGACCCG	-0.0127376	-0.0158904	-0.00230242	555	252	1	Yak	SPG
Yak8_2_GACTCTCCAAGCCCAC	-0.0171207	-0.00704455	-0.0136529	243	587	1	Yak	SPG
Yak8_2_GACTGATAGCAGGTCA	-0.013369	-0.0108285	0.00314281	526	456	1	Yak	SPG
Yak8_2_GACTGATGTAGACAAT	-0.0210673	0.0201412	-0.0162525	73	1010	4	Yak	SPG
Yak8_2_GAGTCATCAGACCCGT	-0.0185841	-0.0196758	-0.0105575	151	113	1	Yak	SPG
Yak8_2_GAGTCTACAATTCACG	-0.0199103	0.0122632	-0.0338519	105	962	4	Yak	SPG
Yak8_2_GAGTGTTTCTAGGCAT	-0.0142146	-0.0153206	-0.00338902	461	281	1	Yak	SPG
Yak8_2_GAGTGTTTCTCGCTTG	-0.0190863	0.0218454	-0.0395889	129	1017	4	Yak	SPG
Yak8_2_GAGTTGTAGACTCTTG	-0.0143501	-0.0149718	-0.00265546	447	295	1	Yak	SPG
Yak8_2_GAGTTTGCACAATTCG	-0.0115219	-0.0166402	-0.00205743	597	228	1	Yak	SPG
Yak8_2_GATAGCTGTAGCACAG	-0.0173319	-0.0215849	-0.00782567	231	63	1	Yak	SPG
Yak8_2_GATCATGGTACCTAAC	-0.0183575	-0.0209385	-0.0111466	169	76	1	Yak	SPG
Yak8_2_GATCCCTAGATTAGCA	-0.0127841	-0.0121693	-0.00237801	550	408	1	Yak	SPG
Yak8_2_GATGTTGTCATTTGTC	-0.0169881	-0.0153767	-0.00239945	252	276	1	Yak	SPG
Yak8_2_GATTCGACATTCAGGT	-0.00696285	-0.00654275	-0.00927339	654	611	4	Yak	SPG
Yak8_2_GATTCTTAGCTAAACA	-0.014382	-0.0186184	-0.0016601	445	155	1	Yak	SPG
Yak8_2_GCAACATCAACCGCTG	-0.0140122	-0.0187538	0.00177143	482	152	1	Yak	SPG
Yak8_2_GCAACCGAGCGAACTG	-0.0135897	-0.0178373	-0.00200222	515	181	1	Yak	SPG
Yak8_2_GCACTAATCGGCTGGT	-0.015561	-0.0204561	-0.00329175	360	91	1	Yak	SPG
Yak8_2_GCAGCCACAATTGGTC	-0.0143042	-0.0178618	-0.000526397	454	180	1	Yak	SPG
Yak8_2_GCAGCCACAGGACATG	-0.0143151	-0.0152409	-0.00504614	453	284	1	Yak	SPG
Yak8_2_GCAGCTGTCCATTGGA	-0.0133246	-0.0162622	0.000176891	528	244	1	Yak	SPG
Yak8_2_GCATTAGCACAAGCCC	-0.0180258	0.0124913	-0.0243348	192	965	4	Yak	SPG
Yak8_2_GCCAGCACATGACACT	-0.016595	-0.00872749	-0.0171595	283	539	1	Yak	SPG
Yak8_2_GCCAGGTGTATGGTTC	-0.017361	-0.0236906	-0.00817559	226	37	1	Yak	SPG
Yak8_2_GCCAGGTTCTAGCCTC	-0.0163879	-0.00673877	-0.00730155	297	598	4	Yak	SPG
Yak8_2_GCCAGTGCATAACCCA	-0.0141658	-0.0173367	-0.00447022	464	202	1	Yak	SPG
Yak8_2_GCCCAGAAGTCCTGCG	-0.011967	-0.00581145	-0.0143824	583	629	4	Yak	SPG
Yak8_2_GCCGTGACATAGTCAC	-0.0185053	-0.0186157	-0.0109177	156	156	1	Yak	SPG
Yak8_2_GCGATCGAGAAGCGCT	-0.0161846	0.00682442	-0.0128216	311	894	4	Yak	SPG
Yak8_2_GCGTGCAAGCGCCATC	-0.0127691	-0.00385448	-0.0110865	553	696	4	Yak	SPG
Yak8_2_GCTGAATGTCTTGAGT	-0.0197647	-0.0196511	-0.0132623	108	116	1	Yak	SPG
Yak8_2_GCTTGGGAGAGATGCC	-0.0140905	-0.0144663	-0.00520468	473	310	1	Yak	SPG
Yak8_2_GCTTTCGTCAGATGCT	-0.0139682	-0.0200056	0.000764354	484	102	1	Yak	SPG
Yak8_2_GGAGAACGTTGGATCT	-0.0151906	-0.0157364	-0.00441315	387	259	4	Yak	SPG
Yak8_2_GGAGCAATCCAACACA	-0.0169861	0.0172207	-0.0321361	253	991	4	Yak	SPG
Yak8_2_GGAGGTACACCGTGAC	-0.00874845	-0.0115726	-0.00623417	633	426	1	Yak	SPG
Yak8_2_GGCTGTGTCAGTCACA	-0.0169548	-0.022816	-0.00796806	255	43	1	Yak	SPG
Yak8_2_GGGACAAGTAGGTCAG	-0.0151336	0.0197757	-0.035187	390	1007	4	Yak	SPG
Yak8_2_GGGACCTCACACTTAG	-0.0153519	-0.0135387	-0.00614025	376	347	1	Yak	SPG
Yak8_2_GGGATCCTCAATCCGA	-0.0142699	0.00129598	-0.0109666	457	815	4	Yak	SPG
Yak8_2_GGGATGACAAGCACCC	-0.0116853	0.00966261	-0.0224313	594	934	4	Yak	SPG
Yak8_2_GGGATGACATAGATCC	-0.012556	-0.0185959	-0.00138382	562	157	1	Yak	SPG
Yak8_2_GGGCCATAGCCATTCA	-0.0183338	-0.0193453	-0.0149585	170	127	1	Yak	SPG
Yak8_2_GGGCTCATCACCACAA	-0.0147788	-0.00762639	-0.0110602	417	567	1	Yak	SPG
Yak8_2_GGGTGTCTCGAACGCC	-0.0156883	-0.0205928	-0.00699888	352	86	1	Yak	SPG
Yak8_2_GGGTTATGTCAAAGTA	-0.0141578	-0.0186535	-0.00266985	467	154	1	Yak	SPG
Yak8_2_GGGTTTAGTATGTCAC	-0.0138017	-0.0115769	-0.00135118	497	425	1	Yak	SPG
Yak8_2_GGTGATTTCGGTCACG	-0.0165135	0.0224244	-0.0285533	289	1019	4	Yak	SPG
Yak8_2_GGTGTTATCCTTCAGC	-0.0156903	-0.00696381	-0.00579441	351	590	1	Yak	SPG
Yak8_2_GGTGTTATCTCGAACA	-0.0127218	-0.0180552	-0.00111906	557	174	1	Yak	SPG
Yak8_2_GTAACCATCCCACAGG	-0.0173742	-0.0171493	-0.0102242	223	212	1	Yak	SPG
Yak8_2_GTAAGTCAGCAGCGAT	-0.0204936	-0.0137082	-0.0213059	84	337	1	Yak	SPG
Yak8_2_GTAATCGTCGAAGCCC	-0.0102346	-0.00898207	-0.00161659	617	526	1	Yak	SPG
Yak8_2_GTAATGCGTTCGATTG	-0.00994036	0.00478567	-0.0165483	622	867	4	Yak	SPG
Yak8_2_GTAGAGGAGTCGGCAA	-0.00483979	-0.00789776	-0.00483298	671	556	1	Yak	SPG
Yak8_2_GTAGAGGTCTATACTC	-0.0186887	-0.020678	-0.0073746	149	84	1	Yak	SPG
Yak8_2_GTAGCTAAGGCCCGTT	-0.0148707	-0.0173758	-0.000685799	409	199	1	Yak	SPG
Yak8_2_GTCATCCCAGGTCAAG	-0.015067	-0.00137018	-0.0096176	395	748	4	Yak	SPG
Yak8_2_GTCATGAGTCCCTAAA	-0.0153634	0.00786138	-0.0170691	372	911	4	Yak	SPG
Yak8_2_GTCATGAGTCCGACGT	-0.0119991	-0.00040918	-0.0091709	580	772	4	Yak	SPG
Yak8_2_GTCATTTGTGCCTATA	-0.0166952	-0.0143063	-0.0123086	275	316	1	Yak	SPG
Yak8_2_GTCATTTTCCGTGACG	-0.0137974	-0.0147087	-0.00552108	498	305	1	Yak	SPG
Yak8_2_GTCCACTCAGAACTTC	-0.018276	-0.00147496	-0.0100955	175	744	4	Yak	SPG
Yak8_2_GTCGAATGTCTTTCTA	-0.0170347	-0.00568554	-0.0138793	247	632	4	Yak	SPG
Yak8_2_GTCGCGACACGCTGAC	-0.0113727	0.00750115	-0.0218821	601	905	4	Yak	SPG
Yak8_2_GTCTCACAGGACTATA	-0.0130255	-0.0190256	0.000384149	544	141	1	Yak	SPG
Yak8_2_GTGAGCCCAATCGCGC	-0.0153885	-0.0135482	-0.00483951	369	345	1	Yak	SPG
Yak8_2_GTGAGGAGTCTGTCCT	-0.00857137	-0.00418247	-0.0152735	637	692	4	Yak	SPG
Yak8_2_GTGAGTTTCTACTCAT	-0.0161578	0.0125716	-0.00551014	313	966	4	Yak	SPG
Yak8_2_GTGCAGCGTTGAGGAC	-0.0157927	-0.0162531	-0.00448383	341	245	1	Yak	SPG
Yak8_2_GTGGCGTTCCATAGAC	-0.0126303	-0.0137997	-0.0023597	559	335	1	Yak	SPG
Yak8_2_GTGGGAAAGCATCCTA	-0.0136085	-0.0187642	-0.00324605	513	151	1	Yak	SPG
Yak8_2_GTGTGGCAGAGAGCAA	-0.00957892	-0.000544602	-0.00495964	627	766	4	Yak	SPG
Yak8_2_GTGTTAGTCGGAATGG	-0.0124523	-0.00471765	0.000236695	568	673	4	Yak	SPG
Yak8_2_GTTACCCAGCGACAGT	-0.0155618	-0.0150862	-0.00488289	359	288	1	Yak	SPG
Yak8_2_GTTACCCCAGCTTCCT	-0.0147956	-0.0143278	-0.00695901	415	314	1	Yak	SPG
Yak8_2_GTTACGAGTCAAGCCC	-0.0152007	0.00264742	-0.0244305	386	836	4	Yak	SPG
Yak8_2_GTTCATTGTGTCCTAA	-0.0152048	-0.0122342	0.00126422	385	405	1	Yak	SPG
Yak8_2_GTTCATTGTTGTGGCC	-0.0124655	-0.0193875	0.00152162	567	125	1	Yak	SPG
Yak8_2_GTTCGCTCAATTGCCA	-0.0221682	-0.021722	-0.0168448	57	60	1	Yak	SPG
Yak8_2_GTTTGGAAGCTCACTA	-0.0113876	-0.0128209	-0.00985799	600	385	1	Yak	SPG
Yak8_2_TAACTTCCATGGGCAA	-0.0159837	-0.0158031	-0.00644313	325	256	1	Yak	SPG
Yak8_2_TAATCTCAGCACTCAT	-0.01827	-0.00544959	-0.0166519	176	641	1	Yak	SPG
Yak8_2_TACAGGTTCCACACAA	-0.0159362	-0.0044322	-0.0153869	328	681	1	Yak	SPG
Yak8_2_TACCCACTCTATCGTT	-0.0176589	0.000310236	-0.0136762	211	785	4	Yak	SPG
Yak8_2_TACCGAACACTGTCCT	-0.013931	-0.0188477	-0.00246327	488	150	1	Yak	SPG
Yak8_2_TACCGGGTCACAGTGT	-0.0158553	-0.0128745	-0.00623438	334	383	4	Yak	SPG
Yak8_2_TACCTCGGTAATTAGG	-0.0148707	-0.0180881	-0.000153629	410	172	1	Yak	SPG
Yak8_2_TACCTGCAGCTAGAAT	-0.0149974	-0.00968594	-0.00743291	401	501	1	Yak	SPG
Yak8_2_TACGGTATCACATACG	-0.0165871	-0.0213222	-0.00659407	284	65	1	Yak	SPG
Yak8_2_TACTTACCACCGCTAG	-0.0160014	-0.0192253	-0.00907864	324	132	1	Yak	SPG
Yak8_2_TACTTACCATATCTCT	-0.0200225	-0.0117527	-0.0166835	104	422	1	Yak	SPG
Yak8_2_TACTTGTTCGACGCTG	-0.0154952	-0.0212435	-0.00777608	362	68	1	Yak	SPG
Yak8_2_TAGAGTCAGCATTTGC	-0.0106089	-0.0192436	0.000530906	615	131	1	Yak	SPG
Yak8_2_TAGGTACCACAGAGCA	-0.0133121	-0.0198275	-0.000533281	529	109	1	Yak	SPG
Yak8_2_TAGTGCACATTGCTTT	-0.0140635	-0.0120345	-0.00379864	476	411	1	Yak	SPG
Yak8_2_TATACCTTCCGCACGA	-0.0168697	-0.01238	-0.00565591	260	402	1	Yak	SPG
Yak8_2_TATCCTATCGACATAC	-0.0114847	0.00593306	-0.00624689	599	889	4	Yak	SPG
Yak8_2_TATCCTATCTTTCGAT	-0.0168146	-0.0189918	-0.00860594	264	143	1	Yak	SPG
Yak8_2_TATGTTCAGGTTACCT	-0.0173905	-0.00507538	-0.00951029	220	663	4	Yak	SPG
Yak8_2_TATTCCATCTAACGCA	-0.0124	0.0136444	-0.0185354	570	972	4	Yak	SPG
Yak8_2_TATTGGGCAACATCGT	-0.0173591	-0.016478	-0.00780589	227	234	1	Yak	SPG
Yak8_2_TATTTCGAGGATTCAA	-0.0130564	-0.0111547	-0.0037063	541	445	1	Yak	SPG
Yak8_2_TCACACCTCTGAGAGG	-0.0178334	-0.0235507	-0.00748947	201	39	1	Yak	SPG
Yak8_2_TCACGCTAGCTCGGCT	-0.013458	-0.0130656	-0.00397765	523	372	1	Yak	SPG
Yak8_2_TCACGGGAGGTAGTCG	-0.00887005	-0.00771803	-0.00486373	632	564	1	Yak	SPG
Yak8_2_TCACTATTCTACCCAC	-0.0193779	0.00762854	-0.0158622	123	908	4	Yak	SPG
Yak8_2_TCAGCCTGTCCTATAG	-0.0179126	-0.0106176	-0.0145861	195	466	1	Yak	SPG
Yak8_2_TCAGGTACAGTTTGGT	-0.0204158	0.0166231	-0.0267144	86	990	4	Yak	SPG
Yak8_2_TCAGGTATCCACACAA	-0.0145149	-0.00707458	-0.0107317	437	584	1	Yak	SPG
Yak8_2_TCAGTTTGTCCGTACG	-0.0136974	-0.0126317	-0.0066444	507	394	1	Yak	SPG
Yak8_2_TCATACTCATCAGCTA	-0.0200471	-0.0092785	-0.0162653	101	516	4	Yak	SPG
Yak8_2_TCATACTGTCACCTTC	-0.0201476	-0.0107895	-0.0189363	98	458	1	Yak	SPG
Yak8_2_TCATACTTCAAACGAA	-0.0157719	-0.0110766	-0.015915	343	450	1	Yak	SPG
Yak8_2_TCATACTTCTGTGCAA	-0.0152883	-0.00750973	-0.0109291	379	568	1	Yak	SPG
Yak8_2_TCATATCTCTTCGATT	-0.0223451	-0.0166157	-0.0177721	56	229	1	Yak	SPG
Yak8_2_TCATCATAGTGTAGAT	-0.0181582	-0.0133971	-0.0115995	182	355	5	Yak	SSC
Yak8_2_TCATCATCAGTAGATA	-0.0167273	-0.00886928	-0.0117979	270	530	4	Yak	SPG
Yak8_2_TCATCATGTGGCTCTG	-0.0181498	-0.0209899	-0.00900811	183	72	1	Yak	SPG
Yak8_2_TCATCATTCGTCTCAC	-0.0147723	-0.00972209	-0.0140273	418	499	1	Yak	SPG
Yak8_2_TCATCCGTCGGCCTTT	-0.0165253	-0.012484	-0.00439852	287	399	1	Yak	SPG
Yak8_2_TCATGAGTCCCTCTCC	-0.0177021	-0.00571592	-0.00949541	210	631	1	Yak	SPG
Yak8_2_TCATGCCTCCCTGTTG	-0.0195988	-0.0118364	-0.0135539	111	417	1	Yak	SPG
Yak8_2_TCATGGACAAGCTACT	-0.011516	-0.00833116	-0.00625371	598	548	1	Yak	SPG
Yak8_2_TCATGGAGTCGAATTC	-0.0107438	0.00689923	-0.0289357	612	898	4	Yak	SPG
Yak8_2_TCATTTGTCCGTCCTA	-0.0228058	0.0110307	-0.0170649	51	949	4	Yak	SPG
Yak8_2_TCCACGTCAGAGTCAG	-0.0137649	-0.0166912	-0.00460743	499	225	1	Yak	SPG
Yak8_2_TCCAGAACAACCGACC	-0.0194375	0.00503186	-0.0163665	121	874	4	Yak	SPG
Yak8_2_TCCAGAATCAGTGGGA	-0.0172003	-0.0205923	-0.00795301	239	87	1	Yak	SPG
Yak8_2_TCCCAGTCAATGTTGC	-0.0153603	0.0192011	-0.0360098	374	1003	4	Yak	SPG
Yak8_2_TCCGGGAAGCACCAGA	-0.00850405	0.00060195	-0.00684385	638	794	4	Yak	SPG
Yak8_2_TCCGTGTGTGTAAATG	-0.0197162	0.00949061	-0.0326071	109	931	4	Yak	SPG
Yak8_2_TCCTCCCAGATGAAGG	-0.0158515	-0.0157478	-0.0047603	335	258	1	Yak	SPG
Yak8_2_TCCTCTTAGACCACGA	-0.0160725	-0.0100597	-0.00561183	321	487	1	Yak	SPG
Yak8_2_TCCTGCAAGACTCAAA	-0.00730756	0.00647422	-0.0107431	650	891	4	Yak	SPG
Yak8_2_TCCTGCACACAATGCT	-0.0195117	-0.0189777	-0.0146021	116	144	1	Yak	SPG
Yak8_2_TCCTTCTCATACAGAA	-0.0110343	-0.000991915	-0.00178058	606	760	4	Yak	SPG
Yak8_2_TCCTTTCCAACCGTAT	-0.0182261	-0.0120778	-0.0109403	177	409	1	Yak	SPG
Yak8_2_TCGACCTTCTATCGCC	-0.015469	-0.00349401	-0.0144594	363	704	4	Yak	SPG
Yak8_2_TCGCTTGCAGGATCTT	-0.0163975	-0.018555	-0.00323559	295	158	1	Yak	SPG
Yak8_2_TCGCTTGTCCGGTAGC	-0.0166638	0.0123743	-0.00222516	278	964	4	Yak	SPG
Yak8_2_TCGGATAAGGACTGGT	-0.01303	0.00144741	-0.00570625	543	816	4	Yak	SPG
Yak8_2_TCGGATACAACCCTAA	-0.0156008	-0.020894	-0.00617426	357	78	1	Yak	SPG
Yak8_2_TCGGGACCAGTCGAGA	-0.0137026	-0.0166093	-0.001259	505	230	1	Yak	SPG
Yak8_2_TCGGGCACACGGTGAA	-0.0111063	-0.0128507	-0.0065253	605	384	1	Yak	SPG
Yak8_2_TCGTCCAGTTACGATC	-0.0171117	-0.000113995	-0.0246132	246	779	4	Yak	SPG
Yak8_2_TCTCACGGTCGGTGTC	-0.0139206	-0.0142375	-0.00093628	491	320	1	Yak	SPG
Yak8_2_TCTCAGCCACTGTCCT	-0.0167122	-0.00904468	-0.0116124	273	523	1	Yak	SPG
Yak8_2_TCTGCCAGTCCACGCA	-0.0166786	-0.00225161	-0.0093559	277	730	4	Yak	SPG
Yak8_2_TCTGGCTGTCTTACTT	-0.0137008	-4.94824e-05	0.000670035	506	780	4	Yak	SPG
Yak8_2_TCTTCCTTCATGGATC	-0.0158943	-0.0173313	-0.00154981	332	203	1	Yak	SPG
Yak8_2_TCTTGCGGTCCGGACT	-0.0160158	-0.0100123	-0.0115362	323	489	1	Yak	SPG
Yak8_2_TCTTTGACATATCGGT	-0.015532	0.0208821	-0.00882305	361	1015	4	Yak	SPG
Yak8_2_TGAACGTAGATCCCGC	-0.0168636	-0.0196722	-0.00847056	261	114	1	Yak	SPG
Yak8_2_TGACCCTAGTATGTAG	-0.0200616	-0.0237131	-0.0121352	100	35	1	Yak	SPG
Yak8_2_TGACCCTGTCATAACC	-0.0153664	-0.00056139	-0.017785	371	765	4	Yak	SPG
Yak8_2_TGACGCGCACCTGCAG	-0.0194842	-0.0218449	-0.0113095	117	56	1	Yak	SPG
Yak8_2_TGACTCCTCCGAGTGC	-0.0157431	-0.0130422	-0.00139366	347	373	4	Yak	SPG
Yak8_2_TGAGACTAGATGCTTC	-0.0132752	-0.0136363	-0.00221494	532	340	1	Yak	SPG
Yak8_2_TGATCAGTCTGAATCG	-0.011744	-0.00720463	-0.0014812	591	579	4	Yak	SPG
Yak8_2_TGATCTTAGTACAGCG	-0.0145997	-0.0139253	-0.00355761	431	331	4	Yak	SPG
Yak8_2_TGATGCAGTACGAGCA	-0.012466	-0.0197688	0.000885954	566	110	1	Yak	SPG
Yak8_2_TGATGGTCAGCTATTG	-0.0187509	0.0192066	-0.0283073	147	1004	4	Yak	SPG
Yak8_2_TGATGGTTCAAGCTTG	-0.014074	-0.0111961	-0.00135807	475	442	1	Yak	SPG
Yak8_2_TGCATGAAGTGGTGGT	-0.013051	0.0189148	-0.0279393	542	1000	4	Yak	SPG
Yak8_2_TGCCGAGCAGCTACAT	-0.0159013	-0.0104025	-0.00686319	330	477	1	Yak	SPG
Yak8_2_TGCGGGTAGTCATACC	-0.0141521	-0.0181339	-0.00293078	469	170	1	Yak	SPG
Yak8_2_TGCTGAAGTGTCCCTT	-0.0169928	-0.0160557	-0.0069854	251	247	1	Yak	SPG
Yak8_2_TGGAGGACACCATAAC	-0.0171593	-0.0241552	-0.00839872	241	31	1	Yak	SPG
Yak8_2_TGGATCAAGCCATCCG	-0.0169324	-0.0136948	0.000770522	257	338	1	Yak	SPG
Yak8_2_TGGATCACAATTGCCA	-0.0214796	-0.00732091	-0.0144143	63	576	4	Yak	SPG
Yak8_2_TGGCGTGAGCACCTGC	-0.0157038	-0.0069925	-0.0108394	349	588	4	Yak	SPG
Yak8_2_TGGTAGTAGCTGGAGT	-0.00841327	0.00234039	-0.00107968	639	829	4	Yak	SPG
Yak8_2_TGGTGATGTTGAAGTA	-0.0178542	-0.0210962	-0.00594448	199	70	1	Yak	SPG
Yak8_2_TGTAAGCTCCGAGAAG	-0.0151162	-0.00993563	-0.0122049	391	492	4	Yak	SPG
Yak8_2_TGTCCTGGTAGGCTCC	-0.00961361	-0.00668407	-0.000103551	626	602	1	Yak	SPG
Yak8_2_TGTTCCGTCCGTGCGA	-0.013741	0.00059446	-0.0218237	501	793	4	Yak	SPG
Yak8_2_TTAATCCCATAATCGC	-0.0161189	-0.0133244	-0.00467954	318	360	1	Yak	SPG
Yak8_2_TTAATCCGTACGATCT	-0.0163731	-0.0184125	-0.00810561	298	162	1	Yak	SPG
Yak8_2_TTAATCCTCAAGAAAC	-0.016256	-0.0156706	-0.00572836	310	263	1	Yak	SPG
Yak8_2_TTACCGCGTTGCTAGT	-0.0188616	-0.00872824	-0.0135223	142	538	4	Yak	SPG
Yak8_2_TTACGCCAGTAAGGGA	-0.0239535	0.0404308	-0.0403191	45	1062	4	Yak	SPG
Yak8_2_TTAGTCTTCTTTGCTA	-0.0167828	0.00532868	-0.0134566	268	877	4	Yak	SPG
Yak8_2_TTCAATCCAATGCAAA	-0.013098	-0.0149793	-0.00833083	539	294	1	Yak	SPG
Yak8_2_TTCACCGAGCACCAGA	-0.0190716	-0.0183283	-0.00985749	130	165	1	Yak	SPG
Yak8_2_TTCAGGACAAGTATAG	-0.0143752	-0.0156837	-0.00475949	446	261	1	Yak	SPG
Yak8_2_TTCATTGGTTTCCATT	-0.018303	0.00346674	-0.0149488	174	851	4	Yak	SPG
Yak8_2_TTCCAATCAAATGAAC	-0.0176284	-0.0149196	-0.00998512	212	298	1	Yak	SPG
Yak8_2_TTCCGTGTCCTATGGA	-0.0122664	-0.0172225	0.000757392	573	209	1	Yak	SPG
Yak8_2_TTCCTAAAGATTAGTG	-0.0171201	0.0182485	-0.0330676	244	997	4	Yak	SPG
Yak8_2_TTCCTCTTCGTTCCTG	-0.0106579	0.00477596	-0.00470522	614	866	4	Yak	SPG
Yak8_2_TTCTAGTAGCCTAGGA	-0.0137424	-0.00766173	-0.00617434	500	565	4	Yak	SPG
Yak8_2_TTCTCTCGTCCAGCCA	-0.0154487	-0.0117226	-0.00847857	364	423	1	Yak	SPG
Yak8_2_TTCTGTATCACGGAGA	-0.0108479	-0.0173228	0.00272599	609	204	1	Yak	SPG
Yak8_2_TTGACCCCAGGTCCGT	-0.0170192	-0.0114617	-0.00633842	250	430	1	Yak	SPG
Yak8_2_TTGCATTGTTGGTACT	-0.0148092	-0.0166858	-0.00542614	414	226	1	Yak	SPG
Yak8_2_TTGGATGCACGGCTAC	-0.0173463	-0.0178888	-0.00554268	229	179	1	Yak	SPG
Yak8_2_TTGGGCGAGCGGATCA	-0.0135122	-0.0236994	-0.00391432	519	36	1	Yak	SPG
Yak8_2_TTGGTTTGTCGTGGTC	-0.0162647	-0.0130963	-0.00669475	308	370	4	Yak	SPG
Yak8_2_TTGTGTTGTTCCCAAA	-0.0175847	-0.0245877	-0.00817984	214	24	1	Yak	SPG
Yak8_2_TTTATGCAGTTGTAGA	-0.0142699	0.00405814	-0.0205212	456	858	4	Yak	SPG
Yak8_2_TTTGACTTCAGTGATC	-0.0142164	-0.0166586	-0.00435557	460	227	1	Yak	SPG
Yak8_2_TTTGACTTCCACTAGA	-0.0148279	-0.0157062	-0.00679084	411	260	1	Yak	SPG
Yak8_2_TTTGATCAGTTAACAG	-0.0125002	-0.00258854	-0.00470144	565	725	4	Yak	SPG
Yak8_2_TTTGGTTGTGACATCT	-0.0172784	-0.0209527	-0.00829621	234	75	1	Yak	SPG
Yak8_2_TTTGTTGCATGTCAGT	-0.0226523	0.0186366	-0.0254409	54	998	4	Yak	SPG
Yak8_2_TTTGTTGGTGAGTAAT	-0.0132971	-0.00993997	-0.00882935	530	491	1	Yak	SPG
Yak8_2_TCATACTCACAAATAG	-0.0127692	-0.0141406	0.00348121	552	322	1	Yak	SPG
Yak8_2_AACAAAGGTCATACCA	-0.0110129	-0.00374624	-0.00677335	607	698	4	Yak	SPG
Yak8_2_AACAAGAGTTGCCATA	-0.0123598	0.00315483	-0.00726313	572	846	4	Yak	SPG
Yak8_2_ACACGCGTCGACATCA	-0.00981945	-0.00351735	-0.000641668	623	703	4	Yak	SPG
Yak8_2_CACGGGTCATTCTTCA	-0.0146233	-0.00970971	0.00494132	428	500	1	Yak	SPG
Yak8_2_CAGCAGCAGAGTTGAT	-0.014784	-0.0155037	0.00119016	416	269	1	Yak	SPG
Yak8_2_CATGCTCAGCACTAAA	-0.0139202	-0.00952496	-0.000183743	492	505	1	Yak	SPG
Yak8_2_CTAACTTTCTAGTACG	-0.0136941	-0.00647635	-0.00209092	508	616	1	Yak	SPG
Yak8_2_GAGCCTGAGATCCCGC	-0.0100076	-0.00424495	0.00660778	621	689	1	Yak	SPG
Yak8_2_GCATCTCTCATCTATC	-0.0180537	-0.00829083	-0.00514622	190	550	1	Yak	SPG
Yak8_2_GTTGCTCTCTCAGTCC	-0.0158345	-0.013488	0.00159679	337	349	1	Yak	SPG
Yak8_2_GTTTGGATCCTGTACC	-0.0139605	-0.0104718	-0.00313556	485	474	1	Yak	SPG
Yak8_2_TAAGCCAGTCATCTAG	-0.00898628	-0.00788533	0.00180604	631	558	2	Yak	SPT
Yak8_2_TCGAACACACACAGAG	-0.0167731	-0.0201403	-0.00537163	269	98	1	Yak	SPG
Yak8_2_TGCTCCACAAAGACTA	-0.0162682	-0.0168785	-0.00554539	307	219	1	Yak	SPG
Yak8_2_TTAGTCTAGACAAGCC	-0.0146647	-0.0147554	-0.000664795	423	302	1	Yak	SPG
Yak8_2_CATACCCTCTGCGGAC	-0.010008	0.0114448	-0.0135712	620	953	4	Yak	SPG
Yak8_2_TTCCACGGTCACTCTC	-0.00704772	-0.00731912	0.00576293	652	577	1	Yak	SPG
Yak8_2_AAAGAACCAGCAATTC	-0.0164966	0.0102041	0.000301929	290	939	6	Yak	Early-SPC
Yak8_2_ACAAGCTGTTCTTCAT	-0.0136757	-0.00378478	0.00633021	509	697	6	Yak	Early-SPC
Yak8_2_ACACAGTAGATTAGTG	0.00271129	0.0161435	-0.00825358	749	985	7	Yak	Late-SPC
Yak8_2_ACACTGATCACTGATG	-0.0676795	0.159384	0.0383457	18	1111	6	Yak	Early-SPC
Yak8_2_ACAGCCGGTGCTCGTG	-0.00529667	0.0432059	-0.0243862	669	1067	7	Yak	Late-SPC
Yak8_2_ACCGTTCCATCTCATT	-0.0143899	-0.0101726	0.00521882	444	485	6	Yak	Early-SPC
Yak8_2_ACGGTCGGTCGTCATA	-0.0472892	0.115138	0.0214549	26	1104	6	Yak	Early-SPC
Yak8_2_AGAGAGCAGGGTCTTT	-0.0647513	0.139746	0.0212682	19	1108	6	Yak	Early-SPC
Yak8_2_AGGACGATCAAGGCTT	-0.070675	0.174986	0.0414164	11	1121	6	Yak	Early-SPC
Yak8_2_AGTCAACAGCGAAACC	-0.0167837	0.00643986	-0.00209334	267	890	6	Yak	Early-SPC
Yak8_2_AGTGACTTCCGTAGGC	-0.0619065	0.142545	0.0375697	20	1109	6	Yak	Early-SPC
Yak8_2_ATAGGCTAGGCCCGTT	-0.00140907	0.0134658	-0.0112229	702	971	7	Yak	Late-SPC
Yak8_2_ATATCCTAGACTGTTC	-0.0250403	0.0207206	0.00103889	38	1014	6	Yak	Early-SPC
Yak8_2_ATATCCTCAAGTTTGC	-0.0163601	0.00250753	-0.00333083	301	833	6	Yak	Early-SPC
Yak8_2_ATGGGAGAGGTGAGCT	-0.0140274	0.00441233	0.000342491	479	862	6	Yak	Early-SPC
Yak8_2_ATTCATCTCTGCGATA	-0.00309452	0.0205818	-0.0146141	686	1013	7	Yak	Late-SPC
Yak8_2_ATTCTTGCAAACACGG	-0.0174481	0.0250165	0.00166419	218	1030	6	Yak	Early-SPC
Yak8_2_CACACAATCCAGGACC	-0.0156691	-0.011299	0.00583741	353	438	6	Yak	Early-SPC
Yak8_2_CACCAAAAGTATGAAC	-0.0180958	0.0369608	0.00635142	185	1056	6	Yak	Early-SPC
Yak8_2_CACGTTCCATCCGATA	-0.0185371	-0.0129962	-0.00778991	153	374	6	Yak	Early-SPC
Yak8_2_CAGATACAGAGAACCC	-0.0206044	0.0709954	-0.00474687	78	1099	6	Yak	Early-SPC
Yak8_2_CAGCAATTCATCACTT	-0.00422448	0.0242376	-0.0115611	674	1024	7	Yak	Late-SPC
Yak8_2_CATGGATGTGATGTAA	-0.0795375	0.182653	0.0512422	3	1125	6	Yak	Early-SPC
Yak8_2_CCATAAGAGTGCGCTC	-0.0686288	0.168775	0.0398191	17	1117	6	Yak	Early-SPC
Yak8_2_CCGATGGTCGCTACGG	-0.0771807	0.17206	0.0443079	6	1118	6	Yak	Early-SPC
Yak8_2_CCTAACCCATTCACCC	0.000353514	0.0109212	-0.00508575	724	947	7	Yak	Late-SPC
Yak8_2_CCTCCAAAGCTCGACC	-0.0774456	0.177978	0.0500781	5	1122	6	Yak	Early-SPC
Yak8_2_CGCAGGTGTCGAATGG	-0.0711632	0.16558	0.0436176	10	1116	6	Yak	Early-SPC
Yak8_2_CGGAACCTCTTGTTAC	-0.0153627	0.00767819	0.00643923	373	909	6	Yak	Early-SPC
Yak8_2_CGGGTCAGTCATAACC	-0.0839531	0.196296	0.0552515	1	1127	6	Yak	Early-SPC
Yak8_2_CGGTCAGCAAGGTTGG	-0.0279289	0.0526986	0.00606262	32	1080	6	Yak	Early-SPC
Yak8_2_CTAGACACAAGCGGAT	-0.0273077	0.045401	0.00279513	33	1075	6	Yak	Early-SPC
Yak8_2_CTATAGGAGCATGTTC	-0.0806785	0.194253	0.0519606	2	1126	6	Yak	Early-SPC
Yak8_2_CTATCTACAGCGGATA	-0.0187539	0.0249805	0.00394899	146	1029	6	Yak	Early-SPC
Yak8_2_CTCAGGGCACACCGCA	-0.0147528	0.00536902	0.00377004	419	879	6	Yak	Early-SPC
Yak8_2_CTCATGCGTATCGCGC	-0.0696078	0.160367	0.0407663	14	1113	6	Yak	Early-SPC
Yak8_2_CTCCACACACCATATG	-0.015602	-0.00764217	-0.00290409	356	566	6	Yak	Early-SPC
Yak8_2_CTCCACAGTCCAGCCA	-0.0211413	0.0172442	0.00254821	71	992	6	Yak	Early-SPC
Yak8_2_CTCCCTCCATACAGAA	-0.069042	0.150722	0.0392767	15	1110	6	Yak	Early-SPC
Yak8_2_CTCCTCCTCAAGTGGG	-0.0178264	0.00731367	0.00223242	203	902	6	Yak	Early-SPC
Yak8_2_CTCCTCCTCCTAGAGT	-0.0475011	0.100978	0.0182554	25	1102	6	Yak	Early-SPC
Yak8_2_CTGAGCGCAGGTCCGT	0.00282007	0.0128271	-0.017475	753	967	7	Yak	Late-SPC
Yak8_2_CTGGCAGGTCAAGCGA	-0.0722903	0.162357	0.0413762	8	1114	6	Yak	Early-SPC
Yak8_2_CTTCCGAAGTCGGCAA	-0.0255867	0.0123076	-0.0114181	34	963	6	Yak	Early-SPC
Yak8_2_GAAGGGTCAAACTAAG	-0.0704278	0.159662	0.0465175	13	1112	6	Yak	Early-SPC
Yak8_2_GAGAAATCACTCCCTA	-0.0255728	0.0521816	0.0109927	35	1079	6	Yak	Early-SPC
Yak8_2_GATAGCTCATGGACAG	-0.0173861	0.0137115	0.000224332	221	973	6	Yak	Early-SPC
Yak8_2_GATCCCTAGTGTTGTC	-0.00202869	0.00535232	-0.00374096	696	878	7	Yak	Late-SPC
Yak8_2_GATGACTTCAGATTGC	-0.0418212	0.0866481	0.0182424	27	1100	6	Yak	Early-SPC
Yak8_2_GATGATCCAATCTGCA	-0.0165178	-0.00446294	-0.00210281	288	678	6	Yak	Early-SPC
Yak8_2_GATTCTTTCGAGCTGC	-0.0792008	0.177988	0.0524425	4	1123	6	Yak	Early-SPC
Yak8_2_GCTGGGTCAGGCTTGC	-0.0557924	0.13862	0.02861	22	1107	6	Yak	Early-SPC
Yak8_2_GGTAACTGTCAACACT	-0.0173748	-0.00665049	0.00242376	222	606	6	Yak	Early-SPC
Yak8_2_GTAGTACAGTTGAATG	-0.070519	0.165115	0.0454635	12	1115	6	Yak	Early-SPC
Yak8_2_GTCATGAGTTGGAGAC	-0.0163463	0.0201768	-0.00136433	303	1011	6	Yak	Early-SPC
Yak8_2_GTCGTTCCACTAGGTT	-0.055721	0.126749	0.0255547	23	1105	6	Yak	Early-SPC
Yak8_2_GTTTACTCATGCACTA	-0.0310266	0.0411413	-0.0129659	30	1065	6	Yak	Early-SPC
Yak8_2_TACAGGTTCTTCTGTA	-0.0166842	0.0101637	0.00330159	276	938	6	Yak	Early-SPC
Yak8_2_TACCTGCAGTGAGGTC	-0.0167904	0.00459347	-0.00167127	266	863	6	Yak	Early-SPC
Yak8_2_TATCAGGTCCAACTGA	-0.0159339	0.00385733	0.00164312	329	856	6	Yak	Early-SPC
Yak8_2_TATTCCAGTTTGTGGT	-0.0189356	0.0112613	0.00559839	139	951	6	Yak	Early-SPC
Yak8_2_TCATGTTTCTAGGAAA	-0.0763343	0.178223	0.0512717	7	1124	6	Yak	Early-SPC
Yak8_2_TCATTCATCCTTCTAA	0.00678259	0.0103906	-0.0191122	799	940	7	Yak	Late-SPC
Yak8_2_TCCGGGAAGTATGTAG	-0.0205655	0.025658	0.00716234	81	1033	6	Yak	Early-SPC
Yak8_2_TCCGGGATCACTGCTC	-0.0187752	0.036118	0.0100316	144	1055	6	Yak	Early-SPC
Yak8_2_TCCTAATGTCCCGGTA	-0.0184388	-0.004443	0.00104704	159	680	6	Yak	Early-SPC
Yak8_2_TCCTCCCGTGACCGAA	-0.0201519	0.00685916	0.00216363	97	896	6	Yak	Early-SPC
Yak8_2_TCCTGCAAGAGCTGAC	-0.0397365	0.0906352	0.0161592	28	1101	6	Yak	Early-SPC
Yak8_2_TCGACCTAGAGATCGC	-0.0607889	0.135377	0.0337651	21	1106	6	Yak	Early-SPC
Yak8_2_TCGTGGGGTAGACAGC	-0.0285588	0.0453598	-0.00753334	31	1074	6	Yak	Early-SPC
Yak8_2_TCTACCGAGTTTGTCG	-0.000881673	0.024415	-0.0144144	710	1025	7	Yak	Late-SPC
Yak8_2_TGAACGTGTTGCACGC	-0.0142286	-0.00272731	0.00144041	459	722	6	Yak	Early-SPC
Yak8_2_TGGGCTGTCTGGAGAG	-0.0501423	0.103627	0.0233273	24	1103	6	Yak	Early-SPC
Yak8_2_TGGTAGTTCGCCAGAC	-0.0203526	0.0192228	0.00670288	88	1005	6	Yak	Early-SPC
Yak8_2_TGTCAGAAGTGTAGAT	-0.0719436	0.174135	0.0476442	9	1120	6	Yak	Early-SPC
Yak8_2_TGTTCATCACAAGCCC	-0.0200373	0.0297268	0.00540477	102	1039	6	Yak	Early-SPC
Yak8_2_TTCTGTACATAAGCAA	-0.0235666	0.0163235	0.00513464	47	988	6	Yak	Early-SPC
Yak8_2_TTGCATTTCGTTCCCA	-0.0160246	-0.00209912	0.00248219	322	735	6	Yak	Early-SPC
Yak8_2_TTGCTGCTCTTACCGC	-0.0369869	0.0609406	0.0114489	29	1095	6	Yak	Early-SPC
Yak8_2_TTGTGTTAGTGTTCAC	-0.020365	0.0329873	0.00476185	87	1049	6	Yak	Early-SPC
Yak8_2_TTGTTCAAGTCTGCAT	-0.0686508	0.172993	0.0394566	16	1119	6	Yak	Early-SPC
Yak8_2_AAACGCTCACGTCGGT	0.0211136	0.0180798	-0.0311747	939	996	7	Yak	Late-SPC
Yak8_2_AAAGTCCGTTCGTACA	0.103861	0.0313227	0.00428735	1115	1045	3	Yak	Late-SPC
Yak8_2_AAATGGACAAGACGAC	0.0228043	0.000944304	0.000708544	954	800	3	Yak	Late-SPC
Yak8_2_AACAAAGGTCTCTCTG	0.0207924	0.00554789	-0.0013074	936	884	3	Yak	Late-SPC
Yak8_2_AACAAAGTCCTTCACG	0.0351597	0.00550989	0.00718135	1012	883	3	Yak	Late-SPC
Yak8_2_AACAACCGTCAAAGTA	0.024838	0.00238493	-0.00843276	966	831	3	Yak	Late-SPC
Yak8_2_AACAAGACAGAACGCA	0.0971542	0.0407221	-0.0783431	1108	1064	3	Yak	Late-SPC
Yak8_2_AACCAACGTCGGCACT	-0.00137766	-0.0134596	-0.00100818	704	352	3	Yak	Late-SPC
Yak8_2_AACCCAAGTGATCGTT	0.0228342	0.00259796	0.00557305	956	835	3	Yak	Late-SPC
Yak8_2_AACTTCTAGGTATCTC	0.000194475	-0.00933422	-0.00612861	721	512	3	Yak	Late-SPC
Yak8_2_AAGCATCCATACCAGT	-0.00242636	-0.0106172	-0.00921242	691	467	3	Yak	Late-SPC
Yak8_2_AAGCCATCAGATCATC	0.044529	0.00864054	0.0182363	1044	924	3	Yak	Late-SPC
Yak8_2_AAGCGAGAGACATCAA	-0.00599731	-0.0177752	-0.00338386	665	183	3	Yak	Late-SPC
Yak8_2_AAGCGTTTCATGTCAG	0.014605	-0.00296258	0.00745074	885	712	3	Yak	Late-SPC
Yak8_2_AATGACCAGTTCACAT	0.0471373	0.014908	-0.00170789	1053	979	3	Yak	Late-SPC
Yak8_2_AATTCCTTCGAGAGCA	0.0279163	0.0533079	-0.0655199	981	1082	7	Yak	Late-SPC
Yak8_2_ACAGAAACACGTACAT	-0.00294681	-0.0135582	-0.00132624	687	342	3	Yak	Late-SPC
Yak8_2_ACATCGATCGTGGTAT	0.00810839	-0.00988806	-0.00885387	813	495	3	Yak	Late-SPC
Yak8_2_ACATTTCCATCCGGCA	0.0274255	0.00825262	-0.0137323	979	917	7	Yak	Late-SPC
Yak8_2_ACCCAAAGTACCGTCG	0.0290435	0.00206972	0.00011649	984	826	3	Yak	Late-SPC
Yak8_2_ACCCTCATCAGCTCTC	0.0330277	0.0242373	-0.0432223	1005	1023	7	Yak	Late-SPC
Yak8_2_ACGATGTAGCTTCATG	0.0204725	0.00123879	-0.00187524	934	813	3	Yak	Late-SPC
Yak8_2_ACGTCCTAGTGGGAAA	0.0122932	0.0531687	-0.0478713	867	1081	7	Yak	Late-SPC
Yak8_2_ACGTCCTGTAACAGGC	0.015413	0.014102	-0.0128212	893	975	7	Yak	Late-SPC
Yak8_2_ACGTCCTTCACACGAT	0.0483792	0.0117158	-0.0129277	1056	956	3	Yak	Late-SPC
Yak8_2_ACTATCTGTGTCACAT	0.035457	0.010001	-0.00324781	1013	937	3	Yak	Late-SPC
Yak8_2_ACTATCTTCCCTGGTT	0.00570228	-0.00671815	0.01707	790	601	3	Yak	Late-SPC
Yak8_2_ACTATTCAGAAAGTCT	0.0105865	-0.000211699	-0.00122251	844	776	3	Yak	Late-SPC
Yak8_2_ACTCCCACACGCTGCA	0.0216441	-0.00191511	0.00569643	944	739	3	Yak	Late-SPC
Yak8_2_ACTGTGAAGTCATCCA	0.00328885	-0.00677039	-0.0107443	761	597	3	Yak	Late-SPC
Yak8_2_ACTTTCAAGACATATG	0.0624886	0.037577	-0.0683795	1074	1058	7	Yak	Late-SPC
Yak8_2_ACTTTCAAGGTACCTT	-0.00138701	0.0274106	-0.0237153	703	1034	7	Yak	Late-SPC
Yak8_2_AGAGCAGGTGCATTTG	0.0917027	0.0300179	-0.0436782	1103	1040	3	Yak	Late-SPC
Yak8_2_AGAGCCCTCAAGTCTG	0.0488992	0.0131718	-0.00612918	1058	968	3	Yak	Late-SPC
Yak8_2_AGCGATTTCCGTTTCG	0.0114625	-0.00495957	0.00142302	855	665	3	Yak	Late-SPC
Yak8_2_AGCTCAAAGGGCTAAC	0.135978	0.0613846	-0.129984	1123	1097	3	Yak	Late-SPC
Yak8_2_AGCTTCCTCATGCCCT	-0.00146716	-0.00710283	-0.0075234	701	582	3	Yak	Late-SPC
Yak8_2_AGGAAATTCAACCTTT	0.021967	-0.00215898	0.0168346	947	733	3	Yak	Late-SPC
Yak8_2_AGGACGACAGTATGAA	0.0057735	-0.00705375	0.00249755	791	586	3	Yak	Late-SPC
Yak8_2_AGGGTGACACATGTTG	0.0101111	-0.000666146	0.0083793	838	764	3	Yak	Late-SPC
Yak8_2_AGGGTTTCACTTTATC	0.0056183	-0.0102061	0.0111747	788	484	3	Yak	Late-SPC
Yak8_2_AGGTGTTTCATGAGAA	0.0152684	-0.00733013	0.00932892	889	575	3	Yak	Late-SPC
Yak8_2_AGGTTGTTCCTGTTAT	0.0246379	0.0176468	-0.03883	965	994	7	Yak	Late-SPC
Yak8_2_AGTACCACAGCTATAC	0.0180987	0.000780445	0.000199104	918	797	3	Yak	Late-SPC
Yak8_2_AGTAGCTCAGAGTCAG	0.0322187	0.00851192	-0.00384423	1001	923	3	Yak	Late-SPC
Yak8_2_AGTCTCCGTCCGGACT	0.0159153	0.000222405	-0.00195057	896	784	3	Yak	Late-SPC
Yak8_2_AGTGTTGTCATTGTTC	0.0838062	0.0463974	-0.0944929	1095	1076	7	Yak	Late-SPC
Yak8_2_ATAGGCTGTTTCACTT	0.0159563	0.000218233	0.00422579	897	783	3	Yak	Late-SPC
Yak8_2_ATATCCTCACACGGAA	0.0154596	-0.0010141	0.00131175	894	759	3	Yak	Late-SPC
Yak8_2_ATCGTCCCACTACACA	-0.00481741	-0.0108113	-0.00520488	672	457	3	Yak	Late-SPC
Yak8_2_ATGAAAGAGCTCTATG	0.0116378	0.0404618	-0.0288215	858	1063	7	Yak	Late-SPC
Yak8_2_ATGCATGTCGCCAACG	0.0171319	-0.00279105	-0.0111694	910	719	3	Yak	Late-SPC
Yak8_2_ATGCGATGTCTCACAA	0.00182118	-0.0125768	-9.59329e-05	739	395	3	Yak	Late-SPC
Yak8_2_ATGTCCCAGGTAAGAG	0.121008	0.0474383	-0.089835	1120	1077	3	Yak	Late-SPC
Yak8_2_ATTACTCAGCTCGCAC	0.0457031	0.0115239	-0.0151306	1049	954	3	Yak	Late-SPC
Yak8_2_ATTATCCAGTCATGCT	0.0383007	0.00802665	-0.00729195	1021	914	3	Yak	Late-SPC
Yak8_2_ATTATCCTCTACCTTA	0.131067	0.0545869	-0.10201	1122	1086	3	Yak	Late-SPC
Yak8_2_ATTGTTCGTCTGATCA	-0.00748581	-0.0174226	-0.0105778	649	197	3	Yak	Late-SPC
Yak8_2_CAACCTCTCCGGCAAC	0.000334393	0.00108248	-0.021845	723	808	7	Yak	Late-SPC
Yak8_2_CAAGACTGTGTCTAAC	0.0670811	0.019062	-0.0241816	1082	1002	3	Yak	Late-SPC
Yak8_2_CACAACACAATCTCGA	0.00547674	-0.00616845	-0.00332382	787	623	3	Yak	Late-SPC
Yak8_2_CACTGTCAGTGGTTCT	0.0187433	0.00174409	-0.0104641	922	824	3	Yak	Late-SPC
Yak8_2_CACTTCGAGCGTTACT	0.061843	0.0225823	-0.0118277	1073	1020	3	Yak	Late-SPC
Yak8_2_CAGCCAGGTGCCTTTC	0.017475	0.00101895	0.00545817	915	804	3	Yak	Late-SPC
Yak8_2_CAGCGTGAGATTAGCA	0.00335731	-0.0110933	0.00431113	763	449	3	Yak	Late-SPC
Yak8_2_CAGGGCTCAAACCACT	0.138092	0.0591731	-0.120443	1124	1092	3	Yak	Late-SPC
Yak8_2_CAGTTCCAGGTTTACC	0.00994534	-0.00488197	0.00426332	835	668	3	Yak	Late-SPC
Yak8_2_CATAGACGTCATTGCA	0.0447717	0.00968136	-0.00229898	1046	935	3	Yak	Late-SPC
Yak8_2_CATCCACGTTGGTGTT	0.0956966	0.0596888	-0.124213	1107	1094	7	Yak	Late-SPC
Yak8_2_CATCCGTCACTCTCGT	0.0195382	0.00162589	0.00703279	927	823	3	Yak	Late-SPC
Yak8_2_CATGCTCTCGAGAAGC	0.0345135	0.00666171	-0.000876192	1011	893	3	Yak	Late-SPC
Yak8_2_CATGGATAGGCAGTCA	0.0123135	-0.00464922	0.00518936	869	674	3	Yak	Late-SPC
Yak8_2_CATTCCGGTCCTTAAG	0.00260743	-0.00787314	-0.00105521	747	559	3	Yak	Late-SPC
Yak8_2_CCAAGCGGTCGGCACT	-0.00370767	-0.0151742	-0.00131347	680	286	3	Yak	Late-SPC
Yak8_2_CCATAAGAGGAGGGTG	0.0410087	0.00945904	0.00174856	1030	930	3	Yak	Late-SPC
Yak8_2_CCCTTAGTCTCTCTTC	-0.000290526	-0.00633867	0.00264739	715	619	3	Yak	Late-SPC
Yak8_2_CCGATCTTCCTGTAAG	0.0563981	0.0294482	-0.0558309	1065	1038	7	Yak	Late-SPC
Yak8_2_CCGGTGACACGTGTGC	0.0940953	0.0590645	-0.123669	1105	1091	7	Yak	Late-SPC
Yak8_2_CCGTGAGTCCACAGCG	0.00855569	-0.00215965	0.00694756	819	732	3	Yak	Late-SPC
Yak8_2_CCTAAGAGTCATGGCC	0.0725337	0.0292946	-0.0573646	1085	1037	7	Yak	Late-SPC
Yak8_2_CCTGTTGAGAAGCGAA	0.00844586	-0.0105533	0.00438279	818	471	3	Yak	Late-SPC
Yak8_2_CGAGGAATCCTACACC	0.00418296	-0.00185912	-0.0090889	772	740	7	Yak	Late-SPC
Yak8_2_CGCAGGTTCTTCCAGC	0.00913583	-0.00433132	0.00150132	828	685	3	Yak	Late-SPC
Yak8_2_CGGAGAAAGTAGGTTA	0.012928	0.0053705	-0.0185975	873	880	7	Yak	Late-SPC
Yak8_2_CGTAAGTAGGTCTTTG	0.123276	0.054316	-0.110454	1121	1085	3	Yak	Late-SPC
Yak8_2_CGTAGTAGTATCGAGG	0.101503	0.0326943	-0.0278842	1113	1048	3	Yak	Late-SPC
Yak8_2_CGTGAATGTATAGGGC	0.0815374	0.0245777	-0.0303944	1092	1027	3	Yak	Late-SPC
Yak8_2_CTAACTTAGGACGGAG	0.000726378	-0.0119317	0.00222169	729	414	3	Yak	Late-SPC
Yak8_2_CTAAGTGAGCGTTGTT	0.0250588	0.0012039	0.0121954	967	812	3	Yak	Late-SPC
Yak8_2_CTACGGGTCCGGTAAT	0.0221008	-0.00080404	-0.00186684	948	763	3	Yak	Late-SPC
Yak8_2_CTACTATAGGATTCCT	0.0161409	0.00152637	0.000834108	899	819	3	Yak	Late-SPC
Yak8_2_CTATCCGCAGCTGTTA	0.00466844	-0.0118313	-0.000174205	776	418	3	Yak	Late-SPC
Yak8_2_CTATCCGCATCATTTC	0.0191884	0.00307495	0.00799677	926	842	3	Yak	Late-SPC
Yak8_2_CTATCCGGTACTGGGA	0.110121	0.0321635	0.0131397	1116	1046	3	Yak	Late-SPC
Yak8_2_CTATCCGGTGATCGTT	0.0101162	-0.00519066	0.00027131	839	655	3	Yak	Late-SPC
Yak8_2_CTCAAGATCATTACGG	0.0577399	0.0496522	-0.083648	1067	1078	7	Yak	Late-SPC
Yak8_2_CTCATCGCATGTAACC	0.00686129	-0.00513877	-0.00332737	801	656	3	Yak	Late-SPC
Yak8_2_CTCCCAAAGCCTGTCG	0.0234152	0.00103359	0.00419287	959	805	3	Yak	Late-SPC
Yak8_2_CTCCCTCGTCTCAGAT	0.0171087	0.00307453	0.00225353	909	841	3	Yak	Late-SPC
Yak8_2_CTCCGATCACGGATCC	0.0890027	0.0254201	0.0206793	1101	1032	3	Yak	Late-SPC
Yak8_2_CTCTCAGTCTGTGCTC	-0.00667102	-0.0148836	-0.00771151	656	300	3	Yak	Late-SPC
Yak8_2_CTGAGGCCAACGAGGT	0.0183336	-0.000483324	0.00990826	920	769	3	Yak	Late-SPC
Yak8_2_CTGCAGGGTAGGTACG	0.00133327	-0.00946323	-0.00262012	735	507	3	Yak	Late-SPC
Yak8_2_CTGCATCAGCTTCTAG	0.0343346	0.00547567	0.00842203	1009	881	3	Yak	Late-SPC
Yak8_2_CTGCCTACAAACTAGA	-8.08118e-05	-0.00825902	-0.00560453	719	551	3	Yak	Late-SPC
Yak8_2_CTGCCTACAGAGATTA	0.0117495	-0.00508569	0.00482844	860	661	3	Yak	Late-SPC
Yak8_2_CTGTACCTCTTGGAAC	0.0364249	0.00576591	0.0164814	1018	887	3	Yak	Late-SPC
Yak8_2_CTGTATTGTAACTAAG	0.0885855	0.0302174	-0.0401205	1100	1041	3	Yak	Late-SPC
Yak8_2_CTGTCGTAGCGAGAAA	0.0390279	0.00761138	0.00287651	1025	907	3	Yak	Late-SPC
Yak8_2_CTTGAGACATGGAAGC	0.0211341	0.0379712	-0.0523701	940	1059	7	Yak	Late-SPC
Yak8_2_CTTGATTCAGCACAAG	0.00493956	-0.0066544	-0.000563721	781	605	3	Yak	Late-SPC
Yak8_2_GAACTGTGTTTACCTT	0.0296043	0.00479778	0.00058744	988	868	3	Yak	Late-SPC
Yak8_2_GAAGCGAGTGCCGAAA	-0.00041524	-0.0142809	0.00367457	712	318	3	Yak	Late-SPC
Yak8_2_GAAGCGAGTGTCACAT	0.00629755	-0.0086672	0.00479011	797	541	3	Yak	Late-SPC
Yak8_2_GACCAATGTCACCCTT	0.019746	0.00155743	0.00235999	928	820	3	Yak	Late-SPC
Yak8_2_GACCCAGCAAACACCT	0.0331084	0.00938217	-0.00835598	1006	929	3	Yak	Late-SPC
Yak8_2_GACCCTTTCGTGTTCC	0.0136684	-0.00622805	0.00408228	877	621	3	Yak	Late-SPC
Yak8_2_GACGTTATCAACCTTT	0.049811	0.0141552	0.00107235	1059	976	3	Yak	Late-SPC
Yak8_2_GAGAGGTAGGCTATCT	0.0139525	-0.00510585	0.00549651	882	659	3	Yak	Late-SPC
Yak8_2_GAGATGGAGCCGAACA	0.0292774	0.00463872	0.000436205	986	865	3	Yak	Late-SPC
Yak8_2_GAGCTGCGTTCCGGTG	0.00476001	-0.0102233	0.0099162	778	482	3	Yak	Late-SPC
Yak8_2_GATGACTGTTGGGCCT	0.00615558	-0.00710458	0.00862669	795	581	3	Yak	Late-SPC
Yak8_2_GATTCTTAGCGTACAG	0.0171754	-0.00285415	0.00507562	911	717	3	Yak	Late-SPC
Yak8_2_GATTGGTGTCTCGCGA	0.00156349	-0.0122502	0.00678831	737	403	3	Yak	Late-SPC
Yak8_2_GATTTCTGTTCGTTCC	0.0261909	0.00832464	0.00211251	974	920	3	Yak	Late-SPC
Yak8_2_GCACATAAGTGTTCCA	0.0120167	-0.00143314	0.0178548	863	746	3	Yak	Late-SPC
Yak8_2_GCACGGTCAGTTCTAG	0.019881	0.00548127	-0.0139315	930	882	7	Yak	Late-SPC
Yak8_2_GCACGTGCAAGGTCTT	0.0189667	-0.00105055	-0.00386313	924	758	3	Yak	Late-SPC
Yak8_2_GCAGCTGCATTGTAGC	0.116852	0.0573137	-0.124274	1119	1087	7	Yak	Late-SPC
Yak8_2_GCAGCTGGTCATGCAT	0.00133311	0.0132267	-0.0253894	734	969	7	Yak	Late-SPC
Yak8_2_GCATCTCGTGGCCTCA	0.0153633	0.0117662	-0.0150608	891	957	7	Yak	Late-SPC
Yak8_2_GCCAGCAAGTCTGTAC	0.0102092	-0.00902471	0.00783662	841	524	3	Yak	Late-SPC
Yak8_2_GCCATTCCACGCGTGT	0.0682699	0.0180039	0.013606	1083	995	3	Yak	Late-SPC
Yak8_2_GCCTGTTAGACCAGCA	0.000418901	-0.00618877	-0.00623893	727	622	3	Yak	Late-SPC
Yak8_2_GCGAGAACAATGCTCA	0.0305452	0.0104403	-0.0242401	993	941	7	Yak	Late-SPC
Yak8_2_GCTACAAAGACTCGAG	0.09464	0.0358293	-0.0622956	1106	1053	3	Yak	Late-SPC
Yak8_2_GCTACAACAATACCTG	-0.000365469	-0.00981902	0.00971606	713	497	3	Yak	Late-SPC
Yak8_2_GCTACAACAATAGAGT	0.0437964	0.0190551	-0.0238658	1042	1001	7	Yak	Late-SPC
Yak8_2_GCTGCAGCATGGCCCA	0.0181243	0.00410608	-0.00140824	919	859	3	Yak	Late-SPC
Yak8_2_GGCTGTGTCTAAGCGT	0.00525359	0.0450105	-0.0391194	784	1073	7	Yak	Late-SPC
Yak8_2_GGCTTGGCAGCTGCCA	0.101288	0.0381086	-0.0596055	1112	1060	3	Yak	Late-SPC
Yak8_2_GGGACTCAGTACTGTC	0.0129089	-0.00447088	0.00749613	872	677	3	Yak	Late-SPC
Yak8_2_GGGTATTAGATGCTAA	0.00522744	-0.0051056	0.00337605	783	660	3	Yak	Late-SPC
Yak8_2_GGGTTATGTCTAGATC	0.00749482	-0.00809727	0.0016191	809	554	3	Yak	Late-SPC
Yak8_2_GGTAATCGTCGTTGCG	0.00995522	0.0435914	-0.0261865	836	1068	7	Yak	Late-SPC
Yak8_2_GGTAGAGAGTGCTAGG	0.0384656	0.0146714	-0.0278487	1023	977	7	Yak	Late-SPC
Yak8_2_GGTCTGGTCCTCGATC	0.0162719	0.0444885	-0.0398219	901	1071	7	Yak	Late-SPC
Yak8_2_GGTGGCTAGGAATCGC	0.0104279	-0.00615594	-0.00201556	842	625	3	Yak	Late-SPC
Yak8_2_GGTGGCTCAGACCAAG	0.000834365	-0.0114266	0.00299166	730	431	3	Yak	Late-SPC
Yak8_2_GGTGTTATCCTGGGAC	0.0424239	0.00810217	0.0170414	1039	915	3	Yak	Late-SPC
Yak8_2_GTAACCATCCACGAAT	0.0160301	0.0011651	0.00277219	898	809	3	Yak	Late-SPC
Yak8_2_GTAATCGCACTGTTCC	0.0345031	0.00829682	-0.000975395	1010	919	3	Yak	Late-SPC
Yak8_2_GTACAGTCAGGCTATT	0.00277386	0.0303999	-0.0203578	750	1042	7	Yak	Late-SPC
Yak8_2_GTAGAGGCAATTAGGA	0.0897999	0.0585838	-0.120456	1102	1089	7	Yak	Late-SPC
Yak8_2_GTATTGGCAGATTTCG	0.0163431	-0.00328197	0.0019373	903	709	3	Yak	Late-SPC
Yak8_2_GTATTTCGTTACGTAC	0.112143	0.0445234	-0.0679561	1118	1072	3	Yak	Late-SPC
Yak8_2_GTCAAACGTAGTATAG	0.111618	0.0593945	-0.122955	1117	1093	7	Yak	Late-SPC
Yak8_2_GTCACGGCAGTTAAAG	0.0322394	0.00518614	6.04013e-05	1003	876	3	Yak	Late-SPC
Yak8_2_GTCATCCTCAAGAGGC	0.00101733	0.0360209	-0.0273349	732	1054	7	Yak	Late-SPC
Yak8_2_GTCATTTGTGAGATAT	0.0422497	0.0108239	-0.00843366	1036	942	3	Yak	Late-SPC
Yak8_2_GTCGCGACAACACTAC	0.0723436	0.0205767	-0.0211384	1084	1012	3	Yak	Late-SPC
Yak8_2_GTGACGCAGACCAAGC	0.032182	0.0442996	-0.0612692	1000	1069	7	Yak	Late-SPC
Yak8_2_GTGCACGTCTGAGGCC	0.0635473	0.0193928	-0.0164255	1076	1006	3	Yak	Late-SPC
Yak8_2_GTGTCCTCAATTGAAG	0.00605251	-0.0106786	0.00523497	794	462	3	Yak	Late-SPC
Yak8_2_GTGTGATAGAGGGCGA	0.147753	0.0534624	-0.0553683	1127	1083	3	Yak	Late-SPC
Yak8_2_GTGTGATCAATTCACG	0.00582725	-0.0111661	0.00966475	792	444	3	Yak	Late-SPC
Yak8_2_GTGTGATCATCGGATT	0.0656493	0.044386	-0.0837831	1079	1070	7	Yak	Late-SPC
Yak8_2_GTGTGATGTAGCCCTG	-6.74584e-06	-0.0144301	0.00123869	720	311	3	Yak	Late-SPC
Yak8_2_GTTACCCGTCCAGTTA	-0.00353598	-0.0129411	-0.00538715	682	378	3	Yak	Late-SPC
Yak8_2_GTTAGACTCCATTTGT	0.0240251	0.0034528	-0.00327749	964	850	7	Yak	Late-SPC
Yak8_2_GTTCGCTTCGGTCGAC	-0.0013542	-0.0114984	0.000736721	705	429	3	Yak	Late-SPC
Yak8_2_GTTGTAGAGCTCCACG	-9.82714e-05	-0.012733	0.000148494	718	387	3	Yak	Late-SPC
Yak8_2_GTTGTAGAGTCATGCT	0.0098367	-0.0040731	0.00170419	833	694	3	Yak	Late-SPC
Yak8_2_GTTGTCCTCCTCTCGA	0.0507525	0.0150186	-0.0115531	1060	980	3	Yak	Late-SPC
Yak8_2_TAACCAGGTATGATCC	0.0579522	0.0234059	-0.0393223	1068	1022	7	Yak	Late-SPC
Yak8_2_TAAGCGTAGCTTCATG	0.0177676	-0.00108155	0.0176253	917	756	3	Yak	Late-SPC
Yak8_2_TACAACGAGCCGTAAG	0.0314335	0.00569851	-0.00550289	996	886	3	Yak	Late-SPC
Yak8_2_TACGGGCTCTGCGTCT	0.0452835	0.0108585	-0.010346	1047	944	3	Yak	Late-SPC
Yak8_2_TAGACCAAGATACATG	0.0174043	-0.000287271	-0.00336432	914	774	3	Yak	Late-SPC
Yak8_2_TAGGAGGTCCTGGTCT	0.0322362	0.00728371	-0.00191709	1002	900	3	Yak	Late-SPC
Yak8_2_TATCAGGGTTTAGTCG	0.0881454	0.0628925	-0.122763	1099	1098	7	Yak	Late-SPC
Yak8_2_TATCCTATCGAACGCC	0.00833188	-0.00665897	0.0048856	816	603	3	Yak	Late-SPC
Yak8_2_TATTGGGCACTTGAGT	0.0980012	0.0612612	-0.117937	1109	1096	7	Yak	Late-SPC
Yak8_2_TATTGGGTCATTTGTC	0.0279371	0.00798054	-0.0126038	982	913	7	Yak	Late-SPC
Yak8_2_TCAAGTGCATGACGTT	0.023167	-0.000126001	-0.0022988	958	778	3	Yak	Late-SPC
Yak8_2_TCAATTCAGATAGTCA	0.00721117	0.0313027	-0.0314755	805	1044	7	Yak	Late-SPC
Yak8_2_TCACAAGCAGTTAGGG	0.00140783	-0.0111834	3.10551e-05	736	443	3	Yak	Late-SPC
Yak8_2_TCACATTGTTGATGTC	0.038998	0.0418147	-0.06082	1024	1066	7	Yak	Late-SPC
Yak8_2_TCATACTAGAAACCAT	0.0733999	0.0246209	-0.0318973	1086	1028	3	Yak	Late-SPC
Yak8_2_TCATATCGTAGACGTG	0.101655	0.0337889	-0.0465452	1114	1050	3	Yak	Late-SPC
Yak8_2_TCATCATTCAGGTGTT	0.0612903	0.0200237	-0.000324181	1071	1009	3	Yak	Late-SPC
Yak8_2_TCCATCGCACTTACAG	0.0106718	-0.00427096	0.00996091	847	688	3	Yak	Late-SPC
Yak8_2_TCCCACACATCTTTCA	0.147099	0.0587805	-0.101049	1126	1090	3	Yak	Late-SPC
Yak8_2_TCCCAGTAGGCCTTGC	0.0228119	0.00337824	0.0100791	955	849	3	Yak	Late-SPC
Yak8_2_TCCCAGTAGTCGGCCT	0.0265246	0.0031078	0.00539809	975	844	3	Yak	Late-SPC
Yak8_2_TCCTCTTCAGTGTACT	-0.00011092	-0.0125397	0.00584185	717	396	3	Yak	Late-SPC
Yak8_2_TCGCTTGCACTGGATT	0.0199154	0.0038392	-0.006845	931	855	3	Yak	Late-SPC
Yak8_2_TCGGATATCAACTGGT	-0.00159096	-0.0132071	-0.00072444	698	367	3	Yak	Late-SPC
Yak8_2_TCGGGCAGTCAACGCC	0.0417179	0.037116	-0.0587265	1033	1057	7	Yak	Late-SPC
Yak8_2_TCGTGGGGTGAATGTA	-0.0158587	0.0381233	-0.0113714	333	1061	6	Yak	Early-SPC
Yak8_2_TCTACATGTGGTTTAC	0.0544631	0.0150984	-0.00945479	1063	981	3	Yak	Late-SPC
Yak8_2_TCTACATTCATCCTAT	0.0300548	0.0148437	-0.0193974	990	978	7	Yak	Late-SPC
Yak8_2_TCTATCATCCGTCACT	0.0415491	0.0227913	-0.0394511	1032	1021	7	Yak	Late-SPC
Yak8_2_TCTGTCGTCTAAGGAA	0.00890521	0.000756626	-0.0122335	821	796	7	Yak	Late-SPC
Yak8_2_TCTTTGAAGAAGCCTG	0.0368849	0.0113541	-0.0234746	1020	952	7	Yak	Late-SPC
Yak8_2_TGAACGTTCGGCCAAC	0.0235633	0.00348648	0.00220788	961	852	3	Yak	Late-SPC
Yak8_2_TGAATCGCACATGGTT	0.0547891	0.0134477	-0.0121134	1064	970	3	Yak	Late-SPC
Yak8_2_TGACCCTCACTATCCC	0.141852	0.0585667	-0.113657	1125	1088	3	Yak	Late-SPC
Yak8_2_TGACCCTCATATTCGG	0.00619862	-0.00895684	0.00758591	796	527	3	Yak	Late-SPC
Yak8_2_TGATCTTAGCTGTTCA	0.0488661	0.0109111	-0.0080783	1057	946	3	Yak	Late-SPC
Yak8_2_TGATCTTCAAGGTTGG	0.0108071	-0.00390196	-0.000785361	849	695	3	Yak	Late-SPC
Yak8_2_TGCGACGAGTGAATAC	0.0422775	0.00759338	-0.00461515	1037	906	3	Yak	Late-SPC
Yak8_2_TGCTCCAGTAGTCGGA	0.00935449	-0.00747704	0.0119325	830	570	3	Yak	Late-SPC
Yak8_2_TGCTCCATCCGCGAGT	0.00731552	-0.00803191	0.00742342	806	555	3	Yak	Late-SPC
Yak8_2_TGGAGGACACATATCG	0.010676	-0.00554674	-0.000961771	848	635	3	Yak	Late-SPC
Yak8_2_TGGAGGAGTTTGTTCT	-0.00309888	-0.0175704	0.00121331	685	191	3	Yak	Late-SPC
Yak8_2_TGGATCACATTCTGTT	0.0564303	0.0218178	-0.0370906	1066	1016	7	Yak	Late-SPC
Yak8_2_TGGGAAGTCGCGTGCA	0.0407045	0.00735898	0.0124304	1028	903	3	Yak	Late-SPC
Yak8_2_TGGGATTTCTACGGGC	0.0114963	-0.00420122	0.00263082	856	691	3	Yak	Late-SPC
Yak8_2_TGGGCGTAGCCGCACT	0.0990726	0.0538245	-0.115805	1111	1084	7	Yak	Late-SPC
Yak8_2_TGGGCGTAGTGCGCTC	0.00900764	-0.0070762	0.00424054	824	583	3	Yak	Late-SPC
Yak8_2_TGGGCTGCAACTCCCT	0.0254501	0.00695441	-0.00445898	969	899	3	Yak	Late-SPC
Yak8_2_TGGTACAAGAAGTCAT	-0.00118348	-0.0143449	0.00234743	707	313	3	Yak	Late-SPC
Yak8_2_TGGTGATCACTTCTCG	-0.00118754	-0.0113066	0.00162283	706	437	3	Yak	Late-SPC
Yak8_2_TGTAGACAGTTTGGCT	0.00333987	-0.0087501	-0.00249236	762	535	3	Yak	Late-SPC
Yak8_2_TGTGAGTGTTTACACG	0.0161975	0.00977053	-0.0108004	900	936	7	Yak	Late-SPC
Yak8_2_TGTGTGAGTGTTACTG	0.0133941	-0.00535543	0.00423834	876	647	3	Yak	Late-SPC
Yak8_2_TGTTACTTCCCAAGCG	0.0125702	-0.0050798	0.00321388	870	662	3	Yak	Late-SPC
Yak8_2_TGTTCCGAGTTTGCTG	0.0122163	0.0250901	-0.0327994	865	1031	7	Yak	Late-SPC
Yak8_2_TGTTGGAGTACCCGCA	0.061678	0.0245093	-0.0500438	1072	1026	7	Yak	Late-SPC
Yak8_2_TTACAGGTCGACACCG	0.0167743	0.0058323	0.0075587	908	888	3	Yak	Late-SPC
Yak8_2_TTACGTTGTCGTTGGC	0.0119615	-0.00535274	0.010003	862	648	3	Yak	Late-SPC
Yak8_2_TTATTGCCATAGGTTC	-0.00704241	-0.0132978	-0.0126348	653	362	3	Yak	Late-SPC
Yak8_2_TTCACGCGTCATTCCC	0.0337563	0.00953246	-0.0134418	1008	932	7	Yak	Late-SPC
Yak8_2_TTCACGCGTGATGGCA	-0.00377023	-0.0134837	-0.000729127	678	350	3	Yak	Late-SPC
Yak8_2_TTCCACGGTTGTGTAC	0.0990184	0.0311099	-0.00451883	1110	1043	3	Yak	Late-SPC
Yak8_2_TTCCTAATCAGCTTCC	0.0106071	-0.00252737	0.00878096	846	727	3	Yak	Late-SPC
Yak8_2_TTCTAACAGGGCCTCT	0.0176742	0.00826275	-0.0156466	916	918	7	Yak	Late-SPC
Yak8_2_TTGGGATAGACTCAAA	0.0364085	0.00271952	-0.00550016	1017	837	3	Yak	Late-SPC
Yak8_2_TTTCACAGTGTGTCCG	0.0304244	0.00368299	0.0012092	992	853	3	Yak	Late-SPC
