# Supplementary material for: Single-Cell RNA Sequencing Reveals Atlas of Yak Testis Cells
Source: Int J Mol Sci. 2023 Apr 28;24(9):7982. doi: 10.3390/ijms24097982 (PMC10178277; doi:10.3390/ijms24097982)
Supplement: Supplementary file 1 [file ijms-24-07982-s001.zip › Supplementary Table S6.xlsx]

## Sheet: all_markers_for_each_cluster_an
Supplementary Table S6. Marker gene identification of each testicular cell type.
gene	p_val	avg_logFC	pct.1	pct.2	p_val_adj	cluster	gene_diff	ensembl_id	gene_type	gene_description	TFs_Family	GO_id	GO_term	pathway	pathway_description
ENSBGRG00000011592	0	2.77201	0.802	0.242	0	LC_MC	3.314	ENSBGRG00000011592	protein_coding	keratin-associated protein 5-1 isoform X3		GO:0005615,GO:0008047,GO:0030414,GO:0032496,GO:0034612,GO:0050872	extracellular space|enzyme activator activity|peptidase inhibitor activity|response to lipopolysaccharide|response to tumor necrosis factor|white fat cell differentiation
OGN	0	2.3759	0.877	0.164	0	LC_MC	5.348	ENSBGRG00000013163	protein_coding	PREDICTED: mimecan		GO:0005576,GO:0008083	extracellular region|growth factor activity
IGFBP6	0	2.32175	0.957	0.279	0	LC_MC	3.43	ENSBGRG00000002440	protein_coding	TPA: insulin-like growth factor-binding protein 6 precursor		GO:0001558,GO:0001968,GO:0005615,GO:0031994,GO:0031995	regulation of cell growth|fibronectin binding|extracellular space|insulin-like growth factor I binding|insulin-like growth factor II binding
MGP	0	2.23238	0.967	0.221	0	LC_MC	4.376	ENSBGRG00000001651	protein_coding	hypothetical protein M91_04351, partial		GO:0001503,GO:0005509,GO:0030154,GO:0030500,GO:0051216,GO:0062023	ossification|calcium ion binding|cell differentiation|regulation of bone mineralization|cartilage development|collagen-containing extracellular matrix
DCN	0	2.07768	0.686	0.072	0	LC_MC	9.528	ENSBGRG00000002168	protein_coding	Decorin		GO:0005518,GO:0005539,GO:0010596,GO:0014068,GO:0016239,GO:0016525,GO:0019800,GO:0042803,GO:0045944,GO:0050840,GO:0051901,GO:0062023,GO:0090141,GO:0098633,GO:1900747,GO:1904027	collagen binding|glycosaminoglycan binding|negative regulation of endothelial cell migration|positive regulation of phosphatidylinositol 3-kinase signaling|positive regulation of macroautophagy|negative regulation of angiogenesis|peptide cross-linking via chondroitin 4-sulfate glycosaminoglycan|protein homodimerization activity|positive regulation of transcription by RNA polymerase II|extracellul…	ko04350,ko05205	TGF-beta signaling pathway|Proteoglycans in cancer
CA3	0	2.02868	0.422	0.04	0	LC_MC	10.55	ENSBGRG00000014191	protein_coding	TPA: carbonic anhydrase 3		GO:0004089,GO:0005829,GO:0008270,GO:0009617,GO:0016151	carbonate dehydratase activity|cytosol|zinc ion binding|response to bacterium|nickel cation binding	ko00910	Nitrogen metabolism
GSTM3	0	2.02418	0.792	0.367	0	LC_MC	2.158	ENSBGRG00000002112	protein_coding	glutathione S-transferase Mu 3		GO:0004364,GO:0005737,GO:0006749,GO:0042803	glutathione transferase activity|cytoplasm|glutathione metabolic process|protein homodimerization activity	ko00480,ko00980,ko00982,ko00983,ko01524,ko04212,ko05200,ko05204,ko05225,ko05418	Glutathione metabolism|Metabolism of xenobiotics by cytochrome P450|Drug metabolism - cytochrome P450|Drug metabolism - other enzymes|Platinum drug resistance|Longevity regulating pathway - worm|Pathways in cancer|Chemical carcinogenesis|Hepatocellular carcinoma|Fluid shear stress and atherosclerosis
SERPING1	0	1.99962	0.862	0.195	0	LC_MC	4.421	ENSBGRG00000005774	protein_coding	Factor XIIa inhibitor, partial		GO:0004867,GO:0005615,GO:0007596,GO:0010951,GO:0042730,GO:0045916	serine-type endopeptidase inhibitor activity|extracellular space|blood coagulation|negative regulation of endopeptidase activity|fibrinolysis|negative regulation of complement activation	ko04610,ko05133	Complement and coagulation cascades|Pertussis
APOD	0	1.99439	0.698	0.086	0	LC_MC	8.116	ENSBGRG00000022918	protein_coding	PREDICTED: apolipoprotein D isoform X1		GO:0000302,GO:0005615,GO:0005783,GO:0006006,GO:0006629,GO:0006869,GO:0007420,GO:0007568,GO:0010642,GO:0014012,GO:0015485,GO:0022626,GO:0030425,GO:0042246,GO:0042308,GO:0042493,GO:0043025,GO:0048471,GO:0048662,GO:0048678,GO:0051895,GO:0060588,GO:0071638,GO:1900016,GO:2000098,GO:2000405	response to reactive oxygen species|extracellular space|endoplasmic reticulum|glucose metabolic process|lipid metabolic process|lipid transport|brain development|aging|negative regulation of platelet-derived growth factor receptor signaling pathway|peripheral nervous system axon regeneration|cholesterol binding|cytosolic ribosome|dendrite|tissue regeneration|negative regulation of protein import …
APOE	0	1.9633	0.707	0.135	0	LC_MC	5.237	ENSBGRG00000024723	protein_coding	PREDICTED: apolipoprotein E isoform X1		GO:0001540,GO:0005543,GO:0006695,GO:0006707,GO:0008201,GO:0010873,GO:0015485,GO:0017127,GO:0019433,GO:0032374,GO:0033344,GO:0033700,GO:0034361,GO:0034363,GO:0034364,GO:0034372,GO:0034380,GO:0042157,GO:0042159,GO:0042627,GO:0042632,GO:0043524,GO:0043691,GO:0046889,GO:0050750,GO:0051000,GO:0060228,GO:0070326,GO:1900221	amyloid-beta binding|phospholipid binding|cholesterol biosynthetic process|cholesterol catabolic process|heparin binding|positive regulation of cholesterol esterification|cholesterol binding|cholesterol transporter activity|triglyceride catabolic process|regulation of cholesterol transport|cholesterol efflux|phospholipid efflux|very-low-density lipoprotein particle|intermediate-density lipoprotei…	ko04979,ko05010	Cholesterol metabolism|Alzheimer disease
LTBP4	0	1.95634	0.83	0.234	0	LC_MC	3.547	ENSBGRG00000016717	protein_coding	latent-transforming growth factor beta-binding protein 4 isoform X2		GO:0001558,GO:0005024,GO:0005178,GO:0005201,GO:0005509,GO:0005539,GO:0005576,GO:0005615,GO:0006457,GO:0007179,GO:0007275,GO:0017015,GO:0030162,GO:0030252,GO:0031012,GO:0045595,GO:0050431,GO:0062023	regulation of cell growth|transforming growth factor beta-activated receptor activity|integrin binding|extracellular matrix structural constituent|calcium ion binding|glycosaminoglycan binding|extracellular region|extracellular space|protein folding|transforming growth factor beta receptor signaling pathway|multicellular organism development|regulation of transforming growth factor beta receptor …
TPM2	0	1.8852	0.753	0.351	0	LC_MC	2.145	ENSBGRG00000004079	protein_coding	Tropomyosin beta chain, partial		GO:0005737,GO:0005884,GO:0007015,GO:0015629,GO:0042802,GO:0042803,GO:0046982,GO:0051015	cytoplasm|actin filament|actin filament organization|actin cytoskeleton|identical protein binding|protein homodimerization activity|protein heterodimerization activity|actin filament binding	ko04260,ko04261,ko05410,ko05414	Cardiac muscle contraction|Adrenergic signaling in cardiomyocytes|Hypertrophic cardiomyopathy (HCM)|Dilated cardiomyopathy (DCM)
SMOC2	0	1.86894	0.546	0.046	0	LC_MC	11.87	ENSBGRG00000008750	protein_coding	PREDICTED: SPARC-related modular calcium-binding protein 2		GO:0005509,GO:0005604,GO:0005614,GO:0005615,GO:0008201,GO:0010595,GO:0010811,GO:0030198,GO:0035470,GO:0045766,GO:0045931,GO:0071944,GO:1900748,GO:2000573,GO:2001028	calcium ion binding|basement membrane|interstitial matrix|extracellular space|heparin binding|positive regulation of endothelial cell migration|positive regulation of cell-substrate adhesion|extracellular matrix organization|positive regulation of vascular wound healing|positive regulation of angiogenesis|positive regulation of mitotic cell cycle|cell periphery|positive regulation of vascular end…
COL1A2	0	1.84018	0.711	0.072	0	LC_MC	9.875	ENSBGRG00000013466	protein_coding	Collagen alpha-2(I) chain		GO:0001501,GO:0001568,GO:0002020,GO:0005201,GO:0005584,GO:0005615,GO:0005783,GO:0007179,GO:0007266,GO:0008217,GO:0030198,GO:0030199,GO:0030674,GO:0031012,GO:0042802,GO:0043589,GO:0046332,GO:0046872,GO:0048407,GO:0070208,GO:0071230	skeletal system development|blood vessel development|protease binding|extracellular matrix structural constituent|collagen type I trimer|extracellular space|endoplasmic reticulum|transforming growth factor beta receptor signaling pathway|Rho protein signal transduction|regulation of blood pressure|extracellular matrix organization|collagen fibril organization|protein binding, bridging|extracellul…	ko04151,ko04510,ko04512,ko04611,ko04926,ko04933,ko04974,ko05146,ko05165,ko05205	PI3K-Akt signaling pathway|Focal adhesion|ECM-receptor interaction|Platelet activation|Relaxin signaling pathway|AGE-RAGE signaling pathway in diabetic complications|Protein digestion and absorption|Amoebiasis|Human papillomavirus infection|Proteoglycans in cancer
FBLN1	0	1.83359	0.628	0.044	0	LC_MC	14.273	ENSBGRG00000000902	protein_coding	PREDICTED: fibulin-1 isoform X2		GO:0005509,GO:0005576,GO:0016504,GO:0030198	calcium ion binding|extracellular region|peptidase activator activity|extracellular matrix organization
MYH11	0	1.82851	0.719	0.338	0	LC_MC	2.127	ENSBGRG00000024236	protein_coding	myosin-11 isoform X2
GSN	0	1.75748	0.733	0.138	0	LC_MC	5.312	ENSBGRG00000012611	protein_coding	gelsolin isoform X2		GO:0005509,GO:0005737,GO:0005856,GO:0045010,GO:0051014,GO:0051015,GO:0051016,GO:0060271	calcium ion binding|cytoplasm|cytoskeleton|actin nucleation|actin filament severing|actin filament binding|barbed-end actin filament capping|cilium assembly	ko04666,ko04810,ko05203	Fc gamma R-mediated phagocytosis|Regulation of actin cytoskeleton|Viral carcinogenesis
PDGFRA	0	1.75319	0.564	0.028	0	LC_MC	20.143	ENSBGRG00000024258	protein_coding	TPA: platelet-derived growth factor receptor, alpha polypeptide		GO:0000165,GO:0001553,GO:0001701,GO:0001775,GO:0002244,GO:0004672,GO:0004714,GO:0004888,GO:0005018,GO:0005021,GO:0005088,GO:0005161,GO:0005524,GO:0005634,GO:0005737,GO:0005794,GO:0005886,GO:0005887,GO:0005902,GO:0005929,GO:0007204,GO:0008210,GO:0008284,GO:0009897,GO:0009968,GO:0010544,GO:0010863,GO:0014068,GO:0016020,GO:0016032,GO:0018108,GO:0023019,GO:0030054,GO:0030154,GO:0030198,GO:0030324,GO:…	MAPK cascade|luteinization|in utero embryonic development|cell activation|hematopoietic progenitor cell differentiation|protein kinase activity|transmembrane receptor protein tyrosine kinase activity|transmembrane signaling receptor activity|platelet-derived growth factor alpha-receptor activity|vascular endothelial growth factor-activated receptor activity|Ras guanyl-nucleotide exchange factor a…	ko01521,ko04010,ko04014,ko04015,ko04020,ko04072,ko04144,ko04151,ko04510,ko04540,ko04630,ko04810,ko05163,ko05200,ko05206,ko05214,ko05215,ko05218,ko05230,ko05231	EGFR tyrosine kinase inhibitor resistance|MAPK signaling pathway|Ras signaling pathway|Rap1 signaling pathway|Calcium signaling pathway|Phospholipase D signaling pathway|Endocytosis|PI3K-Akt signaling pathway|Focal adhesion|Gap junction|Jak-STAT signaling pathway|Regulation of actin cytoskeleton|Human cytomegalovirus infection|Pathways in cancer|MicroRNAs in cancer|Glioma|Prostate cancer|Melanoma…
ACTA2	0	1.75272	0.689	0.253	0	LC_MC	2.723	ENSBGRG00000017216	protein_coding	actin, aortic smooth muscle isoform X1		GO:0001725,GO:0005524,GO:0005737,GO:0006936,GO:0010628,GO:0015629,GO:0030027,GO:0030175,GO:0044297,GO:0061041,GO:0061870,GO:0061874,GO:0070374,GO:0090131,GO:2000491	stress fiber|ATP binding|cytoplasm|muscle contraction|positive regulation of gene expression|actin cytoskeleton|lamellipodium|filopodium|cell body|regulation of wound healing|positive regulation of hepatic stellate cell migration|positive regulation of hepatic stellate cell contraction|positive regulation of ERK1 and ERK2 cascade|mesenchyme migration|positive regulation of hepatic stellate cell a…	ko04270,ko04371,ko04926	Vascular smooth muscle contraction|Apelin signaling pathway|Relaxin signaling pathway
NMNAT3	0	1.7221	0.805	0.081	0	LC_MC	9.938	ENSBGRG00000001428	protein_coding	RBP1, partial		GO:0000309,GO:0004515,GO:0005524,GO:0005739,GO:0005759,GO:0009435,GO:0009611,GO:0019674,GO:0030424,GO:0034612,GO:0034628,GO:0043025	nicotinamide-nucleotide adenylyltransferase activity|nicotinate-nucleotide adenylyltransferase activity|ATP binding|mitochondrion|mitochondrial matrix|NAD biosynthetic process|response to wounding|NAD metabolic process|axon|response to tumor necrosis factor|'de novo' NAD biosynthetic process from aspartate|neuronal cell body
A2M	0	1.71612	0.616	0.052	0	LC_MC	11.846	ENSBGRG00000011872	protein_coding	PREDICTED: alpha-2-macroglobulin isoform X2		GO:0001869,GO:0002020,GO:0004867,GO:0005102,GO:0005615,GO:0019959,GO:0019966,GO:0043120,GO:0048306,GO:0048863	negative regulation of complement activation, lectin pathway|protease binding|serine-type endopeptidase inhibitor activity|signaling receptor binding|extracellular space|interleukin-8 binding|interleukin-1 binding|tumor necrosis factor binding|calcium-dependent protein binding|stem cell differentiation	ko04610	Complement and coagulation cascades
RBP4	0	1.67429	0.571	0.031	0	LC_MC	18.419	ENSBGRG00000023139	protein_coding	retinol-binding protein 4 isoform X1		GO:0005615,GO:0016918,GO:0019841,GO:0034632	extracellular space|retinal binding|retinol binding|retinol transmembrane transporter activity
ENSBGRG00000008193	0	1.64651	0.71	0.231	0	LC_MC	3.074	ENSBGRG00000008193	protein_coding	prostaglandin-H2 D-isomerase isoform X1		GO:0001516,GO:0004667,GO:0005501,GO:0005576,GO:0005615,GO:0005791,GO:0005794,GO:0031965,GO:0036094,GO:0044793,GO:0045071,GO:0045187,GO:0048471,GO:2000255	prostaglandin biosynthetic process|prostaglandin-D synthase activity|retinoid binding|extracellular region|extracellular space|rough endoplasmic reticulum|Golgi apparatus|nuclear membrane|small molecule binding|negative regulation by host of viral process|negative regulation of viral genome replication|regulation of circadian sleep/wake cycle, sleep|perinuclear region of cytoplasm|negative regula…	ko00590	Arachidonic acid metabolism
TAGLN	0	1.62664	0.954	0.562	0	LC_MC	1.698	ENSBGRG00000025309	protein_coding	Transgelin, partial		GO:0005737,GO:0030855,GO:0051015	cytoplasm|epithelial cell differentiation|actin filament binding
ENSBGRG00000021276	0	1.54124	0.574	0.034	0	LC_MC	16.882	ENSBGRG00000021276	protein_coding	PREDICTED: complement C4
ENSBGRG00000005548	0	1.47851	0.567	0.046	0	LC_MC	12.326	ENSBGRG00000005548	protein_coding	TPA: collagen alpha-1(I) chain precursor		GO:0001501,GO:0001503,GO:0001568,GO:0001649,GO:0001957,GO:0001958,GO:0002020,GO:0005201,GO:0005584,GO:0005615,GO:0005737,GO:0007601,GO:0007605,GO:0009612,GO:0010718,GO:0010812,GO:0015031,GO:0030198,GO:0030199,GO:0030335,GO:0031012,GO:0032964,GO:0034504,GO:0034505,GO:0038063,GO:0042802,GO:0043588,GO:0043589,GO:0045893,GO:0046872,GO:0048407,GO:0048706,GO:0060325,GO:0060346,GO:0060351,GO:0070208,GO:…	skeletal system development|ossification|blood vessel development|osteoblast differentiation|intramembranous ossification|endochondral ossification|protease binding|extracellular matrix structural constituent|collagen type I trimer|extracellular space|cytoplasm|visual perception|sensory perception of sound|response to mechanical stimulus|positive regulation of epithelial to mesenchymal transition…	ko04151,ko04510,ko04512,ko04611,ko04926,ko04933,ko04974,ko05146,ko05165,ko05205	PI3K-Akt signaling pathway|Focal adhesion|ECM-receptor interaction|Platelet activation|Relaxin signaling pathway|AGE-RAGE signaling pathway in diabetic complications|Protein digestion and absorption|Amoebiasis|Human papillomavirus infection|Proteoglycans in cancer
ENSBGRG00000017959	0	1.46432	0.886	0.252	0	LC_MC	3.516	ENSBGRG00000017959	protein_coding	retinoic acid receptor responder protein 2 isoform X1		GO:0001523,GO:0001701,GO:0001934,GO:0005102,GO:0005576,GO:0005615,GO:0006935,GO:0006954,GO:0008286,GO:0010759,GO:0019732,GO:0030154,GO:0031012,GO:0045087,GO:0045600,GO:0046626,GO:0048566,GO:0050829,GO:0050830,GO:0050921,GO:0050994,GO:0061760,GO:2001275	retinoid metabolic process|in utero embryonic development|positive regulation of protein phosphorylation|signaling receptor binding|extracellular region|extracellular space|chemotaxis|inflammatory response|insulin receptor signaling pathway|positive regulation of macrophage chemotaxis|antifungal humoral response|cell differentiation|extracellular matrix|innate immune response|positive regulation …
ENSBGRG00000026065	0	1.45937	0.741	0.087	0	LC_MC	8.517	ENSBGRG00000026065	protein_coding	placenta-specific protein 9		GO:0005576	extracellular region
ARHGAP10	0	1.45382	0.814	0.105	0	LC_MC	7.752	ENSBGRG00000011004	protein_coding	Rho GTPase activating protein 10	bHLH	GO:0005096,GO:0005829,GO:0005886,GO:0007010,GO:0007165,GO:0043066,GO:0048471	GTPase activator activity|cytosol|plasma membrane|cytoskeleton organization|signal transduction|negative regulation of apoptotic process|perinuclear region of cytoplasm	ko05100	Bacterial invasion of epithelial cells
LRP1	0	1.44371	0.762	0.07	0	LC_MC	10.886	ENSBGRG00000004617	protein_coding	prolow-density lipoprotein receptor-related protein 1 isoform X2		GO:0001523,GO:0002020,GO:0002265,GO:0003723,GO:0005041,GO:0005044,GO:0005509,GO:0005634,GO:0005765,GO:0005769,GO:0005886,GO:0005887,GO:0005905,GO:0005925,GO:0006629,GO:0006898,GO:0006909,GO:0007205,GO:0007568,GO:0008283,GO:0010715,GO:0010875,GO:0010942,GO:0010977,GO:0014912,GO:0016020,GO:0016323,GO:0016964,GO:0021987,GO:0030136,GO:0030178,GO:0030226,GO:0030425,GO:0030666,GO:0031623,GO:0032050,GO:…	retinoid metabolic process|protease binding|astrocyte activation involved in immune response|RNA binding|low-density lipoprotein particle receptor activity|scavenger receptor activity|calcium ion binding|nucleus|lysosomal membrane|early endosome|plasma membrane|integral component of plasma membrane|clathrin-coated pit|focal adhesion|lipid metabolic process|receptor-mediated endocytosis|phagocytos…	ko04979,ko05010,ko05144	Cholesterol metabolism|Alzheimer disease|Malaria
COL3A1	0	1.43012	0.548	0.039	0	LC_MC	14.051	ENSBGRG00000003247	protein_coding	collagen alpha-1(III) chain precursor				ko04611,ko04926,ko04933,ko04974,ko05146	Platelet activation|Relaxin signaling pathway|AGE-RAGE signaling pathway in diabetic complications|Protein digestion and absorption|Amoebiasis
CCDC80	0	1.41066	0.605	0.038	0	LC_MC	15.921	ENSBGRG00000000776	protein_coding	PREDICTED: coiled-coil domain-containing protein 80		GO:0001968,GO:0005604,GO:0005614,GO:0008201,GO:0009617,GO:0010811,GO:0030198	fibronectin binding|basement membrane|interstitial matrix|heparin binding|response to bacterium|positive regulation of cell-substrate adhesion|extracellular matrix organization
ENSBGRG00000000652	0	1.40344	0.597	0.085	0	LC_MC	7.024	ENSBGRG00000000652	protein_coding	PREDICTED: lipid phosphate phosphohydrolase 3		GO:0001568,GO:0001702,GO:0001933,GO:0005178,GO:0005789,GO:0005887,GO:0006644,GO:0008195,GO:0016791,GO:0030111,GO:0042392,GO:0042577,GO:0046839,GO:0050731,GO:0050821,GO:0051091,GO:0060020,GO:0060070,GO:0098609,GO:1902068	blood vessel development|gastrulation with mouth forming second|negative regulation of protein phosphorylation|integrin binding|endoplasmic reticulum membrane|integral component of plasma membrane|phospholipid metabolic process|phosphatidate phosphatase activity|phosphatase activity|regulation of Wnt signaling pathway|sphingosine-1-phosphate phosphatase activity|lipid phosphatase activity|phospho…	ko00561,ko00564,ko00565,ko00600,ko04072,ko04666,ko04975,ko05231	Glycerolipid metabolism|Glycerophospholipid metabolism|Ether lipid metabolism|Sphingolipid metabolism|Phospholipase D signaling pathway|Fc gamma R-mediated phagocytosis|Fat digestion and absorption|Choline metabolism in cancer
ECM2	0	1.3931	0.757	0.087	0	LC_MC	8.701	ENSBGRG00000013425	protein_coding	PREDICTED: extracellular matrix protein 2 isoform X1		GO:0008201,GO:0010811,GO:0030198,GO:0031012,GO:0070052	heparin binding|positive regulation of cell-substrate adhesion|extracellular matrix organization|extracellular matrix|collagen V binding
ENSBGRG00000004004	0	1.38063	0.943	0.417	0	LC_MC	2.261	ENSBGRG00000004004	protein_coding	PREDICTED: caldesmon		GO:0003779,GO:0005516,GO:0005523,GO:0005829,GO:0005856,GO:0005886,GO:0006936,GO:0015629,GO:0017022,GO:0030016,GO:0030478,GO:0043231,GO:0045296	actin binding|calmodulin binding|tropomyosin binding|cytosol|cytoskeleton|plasma membrane|muscle contraction|actin cytoskeleton|myosin binding|myofibril|actin cap|intracellular membrane-bounded organelle|cadherin binding	ko04270	Vascular smooth muscle contraction
CST3	0	1.36907	0.952	0.552	0	LC_MC	1.725	ENSBGRG00000007838	protein_coding	Cystatin-C, partial		GO:0001540,GO:0002020,GO:0004869,GO:0005615,GO:0006952,GO:0010711,GO:0010716,GO:0042802,GO:0060311,GO:0060313,GO:0097435	amyloid-beta binding|protease binding|cysteine-type endopeptidase inhibitor activity|extracellular space|defense response|negative regulation of collagen catabolic process|negative regulation of extracellular matrix disassembly|identical protein binding|negative regulation of elastin catabolic process|negative regulation of blood vessel remodeling|supramolecular fiber organization	ko04970	Salivary secretion
MT2A	0	1.33853	0.701	0.201	0	LC_MC	3.488	ENSBGRG00000022584	protein_coding	hypothetical protein PAL_GLEAN10011060		GO:0005634,GO:0005737,GO:0006882,GO:0010273,GO:0046872,GO:0071276,GO:0071280,GO:0071294	nucleus|cytoplasm|cellular zinc ion homeostasis|detoxification of copper ion|metal ion binding|cellular response to cadmium ion|cellular response to copper ion|cellular response to zinc ion
DES	0	1.33679	0.612	0.103	0	LC_MC	5.942	ENSBGRG00000020017	protein_coding	PREDICTED: desmin	Homeobox	GO:0005198,GO:0005634,GO:0005737,GO:0005882,GO:0005916,GO:0008092,GO:0014704,GO:0030018,GO:0031594,GO:0042383,GO:0042802,GO:0045109,GO:0097512	structural molecule activity|nucleus|cytoplasm|intermediate filament|fascia adherens|cytoskeletal protein binding|intercalated disc|Z disc|neuromuscular junction|sarcolemma|identical protein binding|intermediate filament organization|cardiac myofibril
MFAP4	0	1.33065	0.639	0.035	0	LC_MC	18.257	ENSBGRG00000023092	protein_coding	microfibril-associated glycoprotein 4 precursor		GO:0001527,GO:0007155,GO:0009650,GO:0010712,GO:0048251,GO:0062023,GO:0071493,GO:0071953	microfibril|cell adhesion|UV protection|regulation of collagen metabolic process|elastic fiber assembly|collagen-containing extracellular matrix|cellular response to UV-B|elastic fiber
MYLK	0	1.30442	0.702	0.148	0	LC_MC	4.743	ENSBGRG00000008571	protein_coding	PREDICTED: myosin light chain kinase, smooth muscle isoform X1
LAMC3	0	1.29608	0.559	0.031	0	LC_MC	18.032	ENSBGRG00000009568	protein_coding	laminin subunit gamma-3		GO:0000904,GO:0005198,GO:0005576,GO:0005604,GO:0007155,GO:0007601,GO:0014002,GO:0016020,GO:0030198,GO:0031012,GO:0060041	cell morphogenesis involved in differentiation|structural molecule activity|extracellular region|basement membrane|cell adhesion|visual perception|astrocyte development|membrane|extracellular matrix organization|extracellular matrix|retina development in camera-type eye	ko04151,ko04510,ko04512,ko05145,ko05146,ko05165,ko05200,ko05222	PI3K-Akt signaling pathway|Focal adhesion|ECM-receptor interaction|Toxoplasmosis|Amoebiasis|Human papillomavirus infection|Pathways in cancer|Small cell lung cancer
FBN1	0	1.28404	0.623	0.115	0	LC_MC	5.417	ENSBGRG00000015364	protein_coding	fibrillin-1 isoform X1		GO:0001501,GO:0001527,GO:0005178,GO:0005179,GO:0005201,GO:0005509,GO:0005576,GO:0005604,GO:0005615,GO:0005622,GO:0006006,GO:0007507,GO:0008201,GO:0010737,GO:0031012,GO:0033627,GO:0034199,GO:0035582,GO:0035583,GO:0042593,GO:0042802,GO:0043010,GO:0048048,GO:0048050,GO:2001205	skeletal system development|microfibril|integrin binding|hormone activity|extracellular matrix structural constituent|calcium ion binding|extracellular region|basement membrane|extracellular space|intracellular|glucose metabolic process|heart development|heparin binding|protein kinase A signaling|extracellular matrix|cell adhesion mediated by integrin|activation of protein kinase A activity|seque…	ko04350	TGF-beta signaling pathway
ENSBGRG00000020276	0	1.28218	0.525	0.029	0	LC_MC	18.103	ENSBGRG00000020276	protein_coding	PREDICTED: complement C1r subcomponent		GO:0004252,GO:0005509,GO:0006958,GO:0045087	serine-type endopeptidase activity|calcium ion binding|complement activation, classical pathway|innate immune response	ko04145,ko04610,ko05133,ko05150,ko05322	Phagosome|Complement and coagulation cascades|Pertussis|Staphylococcus aureus infection|Systemic lupus erythematosus
PMP22	0	1.27245	0.635	0.037	0	LC_MC	17.162	ENSBGRG00000015436	protein_coding	PMP22		GO:0005886,GO:0007050,GO:0008219,GO:0016021,GO:0032060,GO:0032288,GO:0042552	plasma membrane|cell cycle arrest|cell death|integral component of membrane|bleb assembly|myelin assembly|myelination
PPP1R14A	0	1.26928	0.688	0.106	0	LC_MC	6.491	ENSBGRG00000014784	protein_coding	protein phosphatase 1 regulatory subunit 14A		GO:0004865,GO:0005737,GO:0042325	protein serine/threonine phosphatase inhibitor activity|cytoplasm|regulation of phosphorylation	ko04270	Vascular smooth muscle contraction
COL6A1	0	1.25336	0.588	0.031	0	LC_MC	18.968	ENSBGRG00000000813	protein_coding	PREDICTED: collagen alpha-1(VI) chain	Homeobox	GO:0001649,GO:0003429,GO:0005576,GO:0005589,GO:0005615,GO:0005765,GO:0005788,GO:0007155,GO:0016020,GO:0030020,GO:0030198,GO:0031012,GO:0032991,GO:0035987,GO:0042383,GO:0048407,GO:0062023,GO:0070062,GO:0070208,GO:0071230	osteoblast differentiation|growth plate cartilage chondrocyte morphogenesis|extracellular region|collagen type VI trimer|extracellular space|lysosomal membrane|endoplasmic reticulum lumen|cell adhesion|membrane|extracellular matrix structural constituent conferring tensile strength|extracellular matrix organization|extracellular matrix|protein-containing complex|endodermal cell differentiation|sa…	ko04151,ko04510,ko04512,ko04974,ko05165	PI3K-Akt signaling pathway|Focal adhesion|ECM-receptor interaction|Protein digestion and absorption|Human papillomavirus infection
TNS1	0	1.25029	0.843	0.227	0	LC_MC	3.714	ENSBGRG00000001914	protein_coding	PREDICTED: tensin-1 isoform X3		GO:0003779,GO:0005737,GO:0005856,GO:0005925,GO:0009986	actin binding|cytoplasm|cytoskeleton|focal adhesion|cell surface
FGL2	0	1.20916	0.586	0.071	0	LC_MC	8.254	ENSBGRG00000014055	protein_coding	PREDICTED: fibroleukin		GO:0005576,GO:0008233,GO:0009986,GO:0016504	extracellular region|peptidase activity|cell surface|peptidase activator activity
ENSBGRG00000005830	0	1.20209	0.558	0.089	0	LC_MC	6.27	ENSBGRG00000005830	lncRNA	PREDICTED: teashirt homolog 2 isoform X2				ko04391	Hippo signaling pathway - fly
COL28A1	0	1.20178	0.383	0.017	0	LC_MC	22.529	ENSBGRG00000007346	protein_coding	PREDICTED: collagen alpha-1(XXVIII) chain	Homeobox	GO:0004867,GO:0005201,GO:0005576,GO:0005581,GO:0005604,GO:0005615,GO:0005788,GO:0007155,GO:0030020,GO:0030198,GO:0031012,GO:0062023	serine-type endopeptidase inhibitor activity|extracellular matrix structural constituent|extracellular region|collagen trimer|basement membrane|extracellular space|endoplasmic reticulum lumen|cell adhesion|extracellular matrix structural constituent conferring tensile strength|extracellular matrix organization|extracellular matrix|collagen-containing extracellular matrix	ko04974	Protein digestion and absorption
EDNRA	0	1.19184	0.49	0.015	0	LC_MC	32.667	ENSBGRG00000009303	protein_coding	Endothelin-1 receptor		GO:0001569,GO:0001666,GO:0001701,GO:0004962,GO:0005886,GO:0007193,GO:0007507,GO:0007585,GO:0008217,GO:0010827,GO:0014032,GO:0014824,GO:0016021,GO:0048484,GO:0060322	branching involved in blood vessel morphogenesis|response to hypoxia|in utero embryonic development|endothelin receptor activity|plasma membrane|adenylate cyclase-inhibiting G protein-coupled receptor signaling pathway|heart development|respiratory gaseous exchange|regulation of blood pressure|regulation of glucose transmembrane transport|neural crest cell development|artery smooth muscle contrac…	ko04020,ko04022,ko04024,ko04080,ko04270,ko04924,ko05200	Calcium signaling pathway|cGMP-PKG signaling pathway|cAMP signaling pathway|Neuroactive ligand-receptor interaction|Vascular smooth muscle contraction|Renin secretion|Pathways in cancer
C7	0	1.19131	0.424	0.023	0	LC_MC	18.435	ENSBGRG00000024642	protein_coding	Complement component C7, partial		GO:0005576,GO:0005579,GO:0006957,GO:0006958,GO:0019835	extracellular region|membrane attack complex|complement activation, alternative pathway|complement activation, classical pathway|cytolysis	ko04610,ko05020,ko05322	Complement and coagulation cascades|Prion diseases|Systemic lupus erythematosus
ARHGAP28	0	1.18614	0.429	0.028	0	LC_MC	15.321	ENSBGRG00000023924	protein_coding	rho GTPase-activating protein 28 isoform X1		GO:0005096,GO:0005737,GO:0005829,GO:0007165,GO:0030833,GO:0032956,GO:0051056,GO:0051497,GO:1904425	GTPase activator activity|cytoplasm|cytosol|signal transduction|regulation of actin filament polymerization|regulation of actin cytoskeleton organization|regulation of small GTPase mediated signal transduction|negative regulation of stress fiber assembly|negative regulation of GTP binding
MXRA8	0	1.18384	0.593	0.036	0	LC_MC	16.472	ENSBGRG00000012149	protein_coding	matrix remodeling-associated protein 8		GO:0009986,GO:0016021,GO:0060857	cell surface|integral component of membrane|establishment of glial blood-brain barrier
NR2F2	0	1.18179	0.738	0.095	0	LC_MC	7.768	ENSBGRG00000006400	protein_coding	COUP transcription factor 2 isoform X1	RXR-like	GO:0000122,GO:0001764,GO:0001893,GO:0001937,GO:0001972,GO:0003707,GO:0004879,GO:0005654,GO:0005829,GO:0007519,GO:0008270,GO:0009566,GO:0009952,GO:0009956,GO:0010596,GO:0030900,GO:0042803,GO:0043565,GO:0045736,GO:0045893,GO:0048514,GO:0060173,GO:0060674,GO:0060707,GO:0060849	negative regulation of transcription by RNA polymerase II|neuron migration|maternal placenta development|negative regulation of endothelial cell proliferation|retinoic acid binding|steroid hormone receptor activity|nuclear receptor activity|nucleoplasm|cytosol|skeletal muscle tissue development|zinc ion binding|fertilization|anterior/posterior pattern specification|radial pattern formation|negati…
ENSBGRG00000012496	0	1.17233	0.379	0.014	0	LC_MC	27.071	ENSBGRG00000012496	protein_coding	PREDICTED: augurin		GO:0005615,GO:0005737,GO:0007417,GO:0008285,GO:0009611,GO:0016324,GO:0030133	extracellular space|cytoplasm|central nervous system development|negative regulation of cell proliferation|response to wounding|apical plasma membrane|transport vesicle
COL4A3	0	1.1493	0.373	0.019	0	LC_MC	19.632	ENSBGRG00000011854	protein_coding	collagen alpha-3(IV) chain precursor		GO:0005201,GO:0005581,GO:0005604,GO:0007155	extracellular matrix structural constituent|collagen trimer|basement membrane|cell adhesion	ko04151,ko04510,ko04512,ko04926,ko04933,ko04974,ko05146,ko05165,ko05200,ko05222	PI3K-Akt signaling pathway|Focal adhesion|ECM-receptor interaction|Relaxin signaling pathway|AGE-RAGE signaling pathway in diabetic complications|Protein digestion and absorption|Amoebiasis|Human papillomavirus infection|Pathways in cancer|Small cell lung cancer
SELENBP1	0	1.14071	0.429	0.036	0	LC_MC	11.917	ENSBGRG00000001985	protein_coding	PREDICTED: selenium-binding protein 1		GO:0001650,GO:0005829,GO:0008430,GO:0015031,GO:0016020,GO:0018549	fibrillar center|cytosol|selenium binding|protein transport|membrane|methanethiol oxidase activity	ko00920	Sulfur metabolism
PDGFRB	0	1.13556	0.623	0.072	0	LC_MC	8.653	ENSBGRG00000020782	protein_coding	PREDICTED: platelet-derived growth factor receptor beta		GO:0004714,GO:0004888,GO:0005017,GO:0005019,GO:0005524,GO:0005634,GO:0005737,GO:0005886,GO:0005887,GO:0006935,GO:0008284,GO:0009968,GO:0010863,GO:0014911,GO:0016324,GO:0016477,GO:0018108,GO:0030154,GO:0031226,GO:0031410,GO:0032516,GO:0035441,GO:0038091,GO:0043066,GO:0043202,GO:0043235,GO:0043552,GO:0046488,GO:0046777,GO:0048008,GO:0048015,GO:0048407,GO:0048661,GO:0060981,GO:0061298,GO:0070374	transmembrane receptor protein tyrosine kinase activity|transmembrane signaling receptor activity|platelet-derived growth factor-activated receptor activity|platelet-derived growth factor beta-receptor activity|ATP binding|nucleus|cytoplasm|plasma membrane|integral component of plasma membrane|chemotaxis|positive regulation of cell proliferation|negative regulation of signal transduction|positive…	ko01521,ko04010,ko04014,ko04015,ko04020,ko04072,ko04151,ko04510,ko04540,ko04630,ko04810,ko05165,ko05200,ko05206,ko05214,ko05215,ko05218,ko05230,ko05231	EGFR tyrosine kinase inhibitor resistance|MAPK signaling pathway|Ras signaling pathway|Rap1 signaling pathway|Calcium signaling pathway|Phospholipase D signaling pathway|PI3K-Akt signaling pathway|Focal adhesion|Gap junction|Jak-STAT signaling pathway|Regulation of actin cytoskeleton|Human papillomavirus infection|Pathways in cancer|MicroRNAs in cancer|Glioma|Prostate cancer|Melanoma|Central carb…
ENSBGRG00000002625	0	1.12952	0.619	0.102	0	LC_MC	6.069	ENSBGRG00000002625	protein_coding	PREDICTED: intercellular adhesion molecule 1		GO:0005178,GO:0005887,GO:0007155,GO:0098609	integrin binding|integral component of plasma membrane|cell adhesion|cell-cell adhesion	ko04064,ko04514,ko04650,ko04668,ko04670,ko04933,ko05143,ko05144,ko05150,ko05164,ko05166,ko05167,ko05169,ko05323,ko05416,ko05418	NF-kappa B signaling pathway|Cell adhesion molecules (CAMs)|Natural killer cell mediated cytotoxicity|TNF signaling pathway|Leukocyte transendothelial migration|AGE-RAGE signaling pathway in diabetic complications|African trypanosomiasis|Malaria|Staphylococcus aureus infection|Influenza A|Human T-cell leukemia virus 1 infection|Kaposi sarcoma-associated herpesvirus infection|Epstein-Barr virus in…
ENSBGRG00000010385	0	1.12797	0.478	0.038	0	LC_MC	12.579	ENSBGRG00000010385	protein_coding	death-associated protein-like 1 isoform X1		GO:0010507,GO:0030154,GO:0034198,GO:0070513,GO:0097190	negative regulation of autophagy|cell differentiation|cellular response to amino acid starvation|death domain binding|apoptotic signaling pathway
ENSBGRG00000003870	0	1.12337	0.745	0.159	0	LC_MC	4.686	ENSBGRG00000003870	protein_coding	PREDICTED: lactadherin		GO:0001525,GO:0005576,GO:0007155,GO:0007338,GO:0016020	angiogenesis|extracellular region|cell adhesion|single fertilization|membrane
NEXN	0	1.0667	0.537	0.089	0	LC_MC	6.034	ENSBGRG00000002452	protein_coding	PREDICTED: nexilin isoform X2		GO:0005856,GO:0005886,GO:0005925,GO:0007156,GO:0007411,GO:0008307,GO:0009617,GO:0030018,GO:0030334,GO:0030424,GO:0051015,GO:0051493,GO:0070593,GO:0098632	cytoskeleton|plasma membrane|focal adhesion|homophilic cell adhesion via plasma membrane adhesion molecules|axon guidance|structural constituent of muscle|response to bacterium|Z disc|regulation of cell migration|axon|actin filament binding|regulation of cytoskeleton organization|dendrite self-avoidance|cell-cell adhesion mediator activity
SPON1	0	1.06622	0.465	0.022	0	LC_MC	21.136	ENSBGRG00000006912	protein_coding	PREDICTED: spondin-1		GO:0005576,GO:0007155,GO:0010954,GO:0032092,GO:0046872,GO:0050693,GO:1902430,GO:1902993	extracellular region|cell adhesion|positive regulation of protein processing|positive regulation of protein binding|metal ion binding|LBD domain binding|negative regulation of amyloid-beta formation|positive regulation of amyloid precursor protein catabolic process
COL4A4	0	1.05783	0.433	0.031	0	LC_MC	13.968	ENSBGRG00000012460	protein_coding	Collagen alpha-4(IV) chain, partial		GO:0005201,GO:0005587,GO:0005604,GO:0007155	extracellular matrix structural constituent|collagen type IV trimer|basement membrane|cell adhesion	ko04151,ko04510,ko04512,ko04926,ko04933,ko04974,ko05146,ko05165,ko05200,ko05222	PI3K-Akt signaling pathway|Focal adhesion|ECM-receptor interaction|Relaxin signaling pathway|AGE-RAGE signaling pathway in diabetic complications|Protein digestion and absorption|Amoebiasis|Human papillomavirus infection|Pathways in cancer|Small cell lung cancer
SMARCD3	0	1.02044	0.573	0.059	0	LC_MC	9.712	ENSBGRG00000006961	protein_coding	SWI/SNF-related matrix-associated actin-dependent regulator of chromatin subfamily D member 3 isoform X6		GO:0000790,GO:0002052,GO:0003139,GO:0003219,GO:0003407,GO:0003682,GO:0003713,GO:0005102,GO:0005634,GO:0005654,GO:0005737,GO:0006337,GO:0006338,GO:0006351,GO:0006357,GO:0008134,GO:0010971,GO:0016514,GO:0016922,GO:0019216,GO:0030374,GO:0035257,GO:0042692,GO:0043393,GO:0045893,GO:0051152,GO:0071564,GO:0071565	nuclear chromatin|positive regulation of neuroblast proliferation|secondary heart field specification|cardiac right ventricle formation|neural retina development|chromatin binding|transcription coactivator activity|signaling receptor binding|nucleus|nucleoplasm|cytoplasm|nucleosome disassembly|chromatin remodeling|transcription, DNA-templated|regulation of transcription by RNA polymerase II|trans…	ko04714,ko05225	Thermogenesis|Hepatocellular carcinoma
SMTN	0	1.01099	0.684	0.173	0	LC_MC	3.954	ENSBGRG00000025006	protein_coding	Smoothelin, partial	Homeobox	GO:0003779,GO:0005737,GO:0005815,GO:0005856,GO:0006939,GO:0007517,GO:0008307,GO:0015629,GO:0030036,GO:0031941	actin binding|cytoplasm|microtubule organizing center|cytoskeleton|smooth muscle contraction|muscle organ development|structural constituent of muscle|actin cytoskeleton|actin cytoskeleton organization|filamentous actin
AR	0	1.00697	0.422	0.017	0	LC_MC	24.824	ENSBGRG00000010012	protein_coding	androgen receptor	ESR-like	GO:0000790,GO:0003677,GO:0003682,GO:0003700,GO:0004879,GO:0004882,GO:0005102,GO:0005496,GO:0005497,GO:0005634,GO:0005737,GO:0006351,GO:0007283,GO:0007620,GO:0008013,GO:0008049,GO:0008134,GO:0008270,GO:0008284,GO:0014734,GO:0019098,GO:0019904,GO:0030424,GO:0030425,GO:0030521,GO:0030522,GO:0032355,GO:0032553,GO:0032868,GO:0033574,GO:0042327,GO:0043565,GO:0044212,GO:0045720,GO:0045892,GO:0045893,GO:…	nuclear chromatin|DNA binding|chromatin binding|DNA-binding transcription factor activity|nuclear receptor activity|androgen receptor activity|signaling receptor binding|steroid binding|androgen binding|nucleus|cytoplasm|transcription, DNA-templated|spermatogenesis|copulation|beta-catenin binding|male courtship behavior|transcription factor binding|zinc ion binding|positive regulation of cell pro…	ko04114,ko05200,ko05215	Oocyte meiosis|Pathways in cancer|Prostate cancer
CPXM1	0	1.00452	0.366	0.021	0	LC_MC	17.429	ENSBGRG00000013785	protein_coding	CPXM1 protein		GO:0004181,GO:0005615,GO:0006518,GO:0008270,GO:0016485	metallocarboxypeptidase activity|extracellular space|peptide metabolic process|zinc ion binding|protein processing
AKAP12	0	1.0019	0.821	0.226	0	LC_MC	3.633	ENSBGRG00000006364	protein_coding	A-kinase anchor protein 12, partial
TIMP1	0	1.00058	0.86	0.285	0	LC_MC	3.018	ENSBGRG00000015795	protein_coding	PREDICTED: metalloproteinase inhibitor 1		GO:0002020,GO:0002248,GO:0005125,GO:0005604,GO:0005615,GO:0008083,GO:0008191,GO:0008270,GO:0008284,GO:0009725,GO:0010033,GO:0010951,GO:0031012,GO:0034097,GO:0043086,GO:0051045,GO:1901164,GO:1905049,GO:2001044	protease binding|connective tissue replacement involved in inflammatory response wound healing|cytokine activity|basement membrane|extracellular space|growth factor activity|metalloendopeptidase inhibitor activity|zinc ion binding|positive regulation of cell proliferation|response to hormone|response to organic substance|negative regulation of endopeptidase activity|extracellular matrix|response …	ko04066	HIF-1 signaling pathway
MMP23B	0	0.971064	0.426	0.012	0	LC_MC	35.5	ENSBGRG00000024818	protein_coding	PREDICTED: matrix metalloproteinase-23 isoform X1		GO:0004222,GO:0005789,GO:0008270,GO:0016021,GO:0031012	metalloendopeptidase activity|endoplasmic reticulum membrane|zinc ion binding|integral component of membrane|extracellular matrix
NTRK2	0	0.936379	0.421	0.018	0	LC_MC	23.389	ENSBGRG00000004372	protein_coding	PREDICTED: BDNF/NT-3 growth factors receptor isoform X1	zf-C2H2			ko04010,ko04014,ko04151,ko04722,ko05034	MAPK signaling pathway|Ras signaling pathway|PI3K-Akt signaling pathway|Neurotrophin signaling pathway|Alcoholism
OLFML1	0	0.936013	0.476	0.022	0	LC_MC	21.636	ENSBGRG00000005446	protein_coding	PREDICTED: olfactomedin-like protein 1		GO:0005576	extracellular region
C1S	0	0.850725	0.349	0.013	0	LC_MC	26.846	ENSBGRG00000020327	protein_coding	TPA: complement C1s subcomponent		GO:0004252,GO:0005509,GO:0005615,GO:0006958,GO:0045087	serine-type endopeptidase activity|calcium ion binding|extracellular space|complement activation, classical pathway|innate immune response	ko04610,ko05133,ko05150,ko05322	Complement and coagulation cascades|Pertussis|Staphylococcus aureus infection|Systemic lupus erythematosus
TBX3	0	0.848234	0.447	0.045	0	LC_MC	9.933	ENSBGRG00000015175	protein_coding	T-box transcription factor TBX3 isoform X1	T-box
ENSBGRG00000011356	0	0.839223	0.614	0.109	0	LC_MC	5.633	ENSBGRG00000011356	protein_coding	PREDICTED: matrix-remodeling-associated protein 7 isoform X2		GO:0016021,GO:0062023	integral component of membrane|collagen-containing extracellular matrix
ENSBGRG00000001455	0	0.814828	0.976	0.587	0	LC_MC	1.663	ENSBGRG00000001455	protein_coding	Clusterin		GO:0005615,GO:0005634,GO:0005783,GO:0005829,GO:0031625,GO:0031966,GO:0032436,GO:0032463,GO:0034366,GO:0042583,GO:0043065,GO:0048471,GO:0050821,GO:0051092,GO:0051787,GO:0051788,GO:0061077,GO:0097193,GO:1902230,GO:2000060,GO:2001244	extracellular space|nucleus|endoplasmic reticulum|cytosol|ubiquitin protein ligase binding|mitochondrial membrane|positive regulation of proteasomal ubiquitin-dependent protein catabolic process|negative regulation of protein homooligomerization|spherical high-density lipoprotein particle|chromaffin granule|positive regulation of apoptotic process|perinuclear region of cytoplasm|protein stabiliza…	ko04610	Complement and coagulation cascades
OSR1	0	0.812362	0.331	0.013	0	LC_MC	25.462	ENSBGRG00000021840	protein_coding	OSR1	zf-C2H2	GO:0000122,GO:0000977,GO:0001655,GO:0005634,GO:0007507,GO:0045944,GO:0046872,GO:0048793,GO:0048863,GO:0050679,GO:0072075,GO:0072111,GO:0072143,GO:0072162,GO:0072168,GO:0072169,GO:0072183,GO:0072184,GO:0072190,GO:0072207,GO:0072208,GO:0072234,GO:0072239,GO:0072259,GO:2000543	negative regulation of transcription by RNA polymerase II|RNA polymerase II regulatory region sequence-specific DNA binding|urogenital system development|nucleus|heart development|positive regulation of transcription by RNA polymerase II|metal ion binding|pronephros development|stem cell differentiation|positive regulation of epithelial cell proliferation|metanephric mesenchyme development|cell p…
LMOD1	0	0.812136	0.45	0.046	0	LC_MC	9.783	ENSBGRG00000025951	protein_coding	LMOD1 protein		GO:0003779,GO:0005523,GO:0005829,GO:0005865,GO:0005884,GO:0006936,GO:0030016,GO:0030017,GO:0030239,GO:0030838,GO:0045010,GO:0051694	actin binding|tropomyosin binding|cytosol|striated muscle thin filament|actin filament|muscle contraction|myofibril|sarcomere|myofibril assembly|positive regulation of actin filament polymerization|actin nucleation|pointed-end actin filament capping
SELENOM	0	0.806968	0.759	0.24	0	LC_MC	3.163	ENSBGRG00000025055	protein_coding	PREDICTED: selenoprotein M		GO:0005783,GO:0005794,GO:0010269,GO:0035264,GO:0035934,GO:0042445,GO:0048471,GO:0060612	endoplasmic reticulum|Golgi apparatus|response to selenium ion|multicellular organism growth|corticosterone secretion|hormone metabolic process|perinuclear region of cytoplasm|adipose tissue development
CACNA1H	0	0.793528	0.456	0.032	0	LC_MC	14.25	ENSBGRG00000026596	protein_coding	voltage-dependent T-type calcium channel subunit alpha-1H isoform X1		GO:0005244,GO:0005886,GO:0005887,GO:0005891,GO:0006936,GO:0007517,GO:0007520,GO:0008016,GO:0008332,GO:0016021,GO:0019228,GO:0032342,GO:0032870,GO:0034651,GO:0034765,GO:0035865,GO:0042391,GO:0045956,GO:0046872,GO:0070509,GO:0086010,GO:0097110,GO:0098662,GO:2000344	voltage-gated ion channel activity|plasma membrane|integral component of plasma membrane|voltage-gated calcium channel complex|muscle contraction|muscle organ development|myoblast fusion|regulation of heart contraction|low voltage-gated calcium channel activity|integral component of membrane|neuronal action potential|aldosterone biosynthetic process|cellular response to hormone stimulus|cortisol …	ko04010,ko04020,ko04713,ko04925,ko04927,ko04929,ko04934	MAPK signaling pathway|Calcium signaling pathway|Circadian entrainment|Aldosterone synthesis and secretion|Cortisol synthesis and secretion|GnRH secretion|Cushing syndrome
BGN	0	0.786003	0.41	0.022	0	LC_MC	18.636	ENSBGRG00000019034	protein_coding	PREDICTED: biglycan isoform X1		GO:0005539,GO:0005576,GO:0009986,GO:0019800,GO:0030133,GO:0031012,GO:0042383,GO:0050840	glycosaminoglycan binding|extracellular region|cell surface|peptide cross-linking via chondroitin 4-sulfate glycosaminoglycan|transport vesicle|extracellular matrix|sarcolemma|extracellular matrix binding
ENSBGRG00000008080	0	0.784242	0.389	0.029	0	LC_MC	13.414	ENSBGRG00000008080	protein_coding	Sulfotransferase 1A1, partial		GO:0004062,GO:0005737,GO:0006584,GO:0008202	aryl sulfotransferase activity|cytoplasm|catecholamine metabolic process|steroid metabolic process	ko05204	Chemical carcinogenesis
EMX2	0	0.735506	0.368	0.021	0	LC_MC	17.524	ENSBGRG00000019351	protein_coding	homeobox protein EMX2	Homeobox	GO:0005634,GO:0006355,GO:0009952,GO:0021542,GO:0021796,GO:0021846,GO:0021885,GO:0030182,GO:0042493,GO:0043565,GO:0072001	nucleus|regulation of transcription, DNA-templated|anterior/posterior pattern specification|dentate gyrus development|cerebral cortex regionalization|cell proliferation in forebrain|forebrain cell migration|neuron differentiation|response to drug|sequence-specific DNA binding|renal system development
PDE5A	0	0.727942	0.609	0.122	0	LC_MC	4.992	ENSBGRG00000005023	protein_coding	cGMP-specific 3',5'-cyclic phosphodiesterase		GO:0004112,GO:0007165,GO:0010613,GO:0010749,GO:0030553,GO:0042130,GO:0043406,GO:0046069,GO:0046872,GO:0047555,GO:0055118,GO:0055119,GO:0060282	cyclic-nucleotide phosphodiesterase activity|signal transduction|positive regulation of cardiac muscle hypertrophy|regulation of nitric oxide mediated signal transduction|cGMP binding|negative regulation of T cell proliferation|positive regulation of MAP kinase activity|cGMP catabolic process|metal ion binding|3',5'-cyclic-GMP phosphodiesterase activity|negative regulation of cardiac muscle contr…	ko00230,ko04022	Purine metabolism|cGMP-PKG signaling pathway
CRISPLD2	0	0.712244	0.323	0.013	0	LC_MC	24.846	ENSBGRG00000015210	protein_coding	PREDICTED: cysteine-rich secretory protein LCCL domain-containing 2		GO:0005539,GO:0005615,GO:0008201,GO:0030133,GO:0030198,GO:0031012,GO:0060325	glycosaminoglycan binding|extracellular space|heparin binding|transport vesicle|extracellular matrix organization|extracellular matrix|face morphogenesis
DZIP1	0	0.653497	0.451	0.053	0	LC_MC	8.509	ENSBGRG00000020125	protein_coding	zinc finger protein DZIP1 isoform X2		GO:0003676,GO:0005634,GO:0005654,GO:0005737,GO:0005814,GO:0005815,GO:0005829,GO:0007224,GO:0007275,GO:0007281,GO:0007283,GO:0036064,GO:0043393,GO:0045184,GO:0045724,GO:0046872,GO:0051220,GO:0060271,GO:0061512,GO:0097539	nucleic acid binding|nucleus|nucleoplasm|cytoplasm|centriole|microtubule organizing center|cytosol|smoothened signaling pathway|multicellular organism development|germ cell development|spermatogenesis|ciliary basal body|regulation of protein binding|establishment of protein localization|positive regulation of cilium assembly|metal ion binding|cytoplasmic sequestering of protein|cilium assembly|pr…
TMEM47	0	0.613434	0.637	0.154	0	LC_MC	4.136	ENSBGRG00000008401	protein_coding	unnamed protein product, partial		GO:0005886,GO:0005911,GO:0005912,GO:0016021,GO:0030054	plasma membrane|cell-cell junction|adherens junction|integral component of membrane|cell junction
SPARC	0	0.60182	0.956	0.446	0	LC_MC	2.143	ENSBGRG00000008993	protein_coding	PREDICTED: SPARC isoform X1		GO:0001937,GO:0005509,GO:0005518,GO:0005604,GO:0005615,GO:0009986,GO:0010595,GO:0016363,GO:0016525,GO:0022604,GO:0031092,GO:0043473,GO:0050840,GO:0060348,GO:0071363	negative regulation of endothelial cell proliferation|calcium ion binding|collagen binding|basement membrane|extracellular space|cell surface|positive regulation of endothelial cell migration|nuclear matrix|negative regulation of angiogenesis|regulation of cell morphogenesis|platelet alpha granule membrane|pigmentation|extracellular matrix binding|bone development|cellular response to growth fact…
FGFR2	7.4109846876187e-323	0.850406	0.353	0.019	1.99807558162888e-318	LC_MC	18.579	ENSBGRG00000023230	protein_coding	PREDICTED: fibroblast growth factor receptor 2 isoform X2
SYNPO2	1.03753785626662e-322	0.68177	0.361	0.029	2.79730581428043e-318	LC_MC	12.448	ENSBGRG00000004790	protein_coding	synaptopodin-2 isoform X1
LAMA2	4.32801505756932e-321	1.20405	0.396	0.031	1.16687613967126e-316	LC_MC	12.774	ENSBGRG00000012099	protein_coding	PREDICTED: laminin subunit alpha-2 isoform X2		GO:0005102,GO:0005198,GO:0005201,GO:0005576,GO:0005604,GO:0007155,GO:0007411,GO:0007517,GO:0014037,GO:0030155,GO:0030198,GO:0030334,GO:0031594,GO:0032224,GO:0042383,GO:0043083,GO:0043197,GO:0045995,GO:0062023	signaling receptor binding|structural molecule activity|extracellular matrix structural constituent|extracellular region|basement membrane|cell adhesion|axon guidance|muscle organ development|Schwann cell differentiation|regulation of cell adhesion|extracellular matrix organization|regulation of cell migration|neuromuscular junction|positive regulation of synaptic transmission, cholinergic|sarcol…	ko04151,ko04510,ko04512,ko05145,ko05146,ko05165,ko05200,ko05222,ko05410,ko05412,ko05414,ko05416	PI3K-Akt signaling pathway|Focal adhesion|ECM-receptor interaction|Toxoplasmosis|Amoebiasis|Human papillomavirus infection|Pathways in cancer|Small cell lung cancer|Hypertrophic cardiomyopathy (HCM)|Arrhythmogenic right ventricular cardiomyopathy (ARVC)|Dilated cardiomyopathy (DCM)|Viral myocarditis
RYR2	9.84339980136001e-317	0.638834	0.336	0.023	2.65387902044467e-312	LC_MC	14.609	ENSBGRG00000022389	protein_coding	ryanodine receptor 2 isoform X15				ko04020,ko04024,ko04260,ko04261,ko04371,ko04713,ko04911,ko04921,ko04972,ko05410,ko05412,ko05414	Calcium signaling pathway|cAMP signaling pathway|Cardiac muscle contraction|Adrenergic signaling in cardiomyocytes|Apelin signaling pathway|Circadian entrainment|Insulin secretion|Oxytocin signaling pathway|Pancreatic secretion|Hypertrophic cardiomyopathy (HCM)|Arrhythmogenic right ventricular cardiomyopathy (ARVC)|Dilated cardiomyopathy (DCM)
FAM114A1	2.19681571442238e-314	0.75605	0.471	0.066	5.92283484765419e-310	LC_MC	7.136	ENSBGRG00000004223	protein_coding	PREDICTED: protein NOXP20		GO:0005634,GO:0005654,GO:0005794,GO:0005829	nucleus|nucleoplasm|Golgi apparatus|cytosol
RRAS	4.94742871651534e-314	0.718875	0.517	0.092	0	LC_MC	5.62	ENSBGRG00000023868	protein_coding	TPA: related RAS viral (r-ras) oncogene homolog		GO:0002521,GO:0003924,GO:0005525,GO:0005622,GO:0005886,GO:0005925,GO:0007265,GO:0019003,GO:0030336,GO:0044877,GO:0045766,GO:0051896,GO:0060325,GO:0070062,GO:0070372	leukocyte differentiation|GTPase activity|GTP binding|intracellular|plasma membrane|focal adhesion|Ras protein signal transduction|GDP binding|negative regulation of cell migration|protein-containing complex binding|positive regulation of angiogenesis|regulation of protein kinase B signaling|face morphogenesis|extracellular exosome|regulation of ERK1 and ERK2 cascade	ko04010,ko04014,ko04015,ko04024,ko04072,ko04137,ko04140,ko04218,ko04360,ko04371,ko04625,ko04810,ko05132,ko05205	MAPK signaling pathway|Ras signaling pathway|Rap1 signaling pathway|cAMP signaling pathway|Phospholipase D signaling pathway|Mitophagy - animal|Autophagy - animal|Cellular senescence|Axon guidance|Apelin signaling pathway|C-type lectin receptor signaling pathway|Regulation of actin cytoskeleton|Salmonella infection|Proteoglycans in cancer
COL6A2	1.92395461575592e-313	0.676596	0.312	0.013	0	LC_MC	24	ENSBGRG00000000863	protein_coding	collagen alpha-2(VI) chain isoform X1		GO:0003429,GO:0005576,GO:0005581,GO:0005615,GO:0007155,GO:0009749,GO:0030020,GO:0031012,GO:0032991,GO:0042383,GO:0062023,GO:0070208	growth plate cartilage chondrocyte morphogenesis|extracellular region|collagen trimer|extracellular space|cell adhesion|response to glucose|extracellular matrix structural constituent conferring tensile strength|extracellular matrix|protein-containing complex|sarcolemma|collagen-containing extracellular matrix|protein heterotrimerization	ko04151,ko04510,ko04512,ko04974,ko05165	PI3K-Akt signaling pathway|Focal adhesion|ECM-receptor interaction|Protein digestion and absorption|Human papillomavirus infection
ENSBGRG00000002079	3.64572333372016e-313	0.705704	0.305	0.012	0	LC_MC	25.417	ENSBGRG00000002079	protein_coding	PREDICTED: glutathione S-transferase Mu 1		GO:0004364,GO:0005737	glutathione transferase activity|cytoplasm	ko00480,ko00980,ko00982,ko00983,ko01524,ko04212,ko05200,ko05204,ko05225,ko05418	Glutathione metabolism|Metabolism of xenobiotics by cytochrome P450|Drug metabolism - cytochrome P450|Drug metabolism - other enzymes|Platinum drug resistance|Longevity regulating pathway - worm|Pathways in cancer|Chemical carcinogenesis|Hepatocellular carcinoma|Fluid shear stress and atherosclerosis
LHX9	6.75908288785828e-311	1.06936	0.349	0.019	1.82232e-306	LC_MC	18.368	ENSBGRG00000015877	protein_coding	LIM/homeobox protein Lhx9	Homeobox	GO:0003714,GO:0005634,GO:0008283,GO:0008584,GO:0008585,GO:0035262,GO:0043565,GO:0045892,GO:0046872,GO:0097380	transcription corepressor activity|nucleus|cell proliferation|male gonad development|female gonad development|gonad morphogenesis|sequence-specific DNA binding|negative regulation of transcription, DNA-templated|metal ion binding|dorsal spinal cord interneuron anterior axon guidance
DPEP1	0	0.97648	0.309	0.01	1.041e-304	LC_MC	30.9	ENSBGRG00000026852	protein_coding	dipeptidase 1 isoform X1		GO:0005615,GO:0005634,GO:0005886,GO:0008239,GO:0008270,GO:0016324,GO:0016999,GO:0030054,GO:0030336,GO:0031225,GO:0034235,GO:0035690,GO:0043027,GO:0043066,GO:0043154,GO:0045177,GO:0050667,GO:0070573,GO:0071277,GO:0071732,GO:0072341	extracellular space|nucleus|plasma membrane|dipeptidyl-peptidase activity|zinc ion binding|apical plasma membrane|antibiotic metabolic process|cell junction|negative regulation of cell migration|anchored component of membrane|GPI anchor binding|cellular response to drug|cysteine-type endopeptidase inhibitor activity involved in apoptotic process|negative regulation of apoptotic process|negative r…
LGALS1	0	0.739934	0.87	0.368	3.52159e-304	LC_MC	2.364	ENSBGRG00000001172	protein_coding	unnamed protein product		GO:0002317,GO:0005615,GO:0005622,GO:0006915,GO:0030246,GO:0031295,GO:0045445,GO:0046598	plasma cell differentiation|extracellular space|intracellular|apoptotic process|carbohydrate binding|T cell costimulation|myoblast differentiation|positive regulation of viral entry into host cell
ACTG2	4.79945e-308	1.15261	0.463	0.061	1.29398e-303	LC_MC	7.59	ENSBGRG00000010869	protein_coding	Actin, gamma-enteric smooth muscle		GO:0005524,GO:0005737,GO:0010628,GO:0030027,GO:0030175,GO:0032982,GO:0044297,GO:0071944,GO:0090131	ATP binding|cytoplasm|positive regulation of gene expression|lamellipodium|filopodium|myosin filament|cell body|cell periphery|mesenchyme migration	ko04270	Vascular smooth muscle contraction
GEM	3.90833e-307	0.777465	0.416	0.046	1.05372e-302	LC_MC	9.043	ENSBGRG00000008787	protein_coding	GTP-binding protein GEM isoform X1		GO:0000278,GO:0000287,GO:0003924,GO:0005525,GO:0005634,GO:0005886,GO:0007165,GO:0009898,GO:0019003,GO:0030496,GO:0051233,GO:0051276,GO:0051310,GO:0072686,GO:1901842	mitotic cell cycle|magnesium ion binding|GTPase activity|GTP binding|nucleus|plasma membrane|signal transduction|cytoplasmic side of plasma membrane|GDP binding|midbody|spindle midzone|chromosome organization|metaphase plate congression|mitotic spindle|negative regulation of high voltage-gated calcium channel activity
TNS2	4.26689e-307	0.744987	0.673	0.186	1.1504e-302	LC_MC	3.618	ENSBGRG00000001825	protein_coding	tensin-2 isoform X5		GO:0001822,GO:0004721,GO:0005622,GO:0005886,GO:0005925,GO:0008285,GO:0014850,GO:0019725,GO:0019900,GO:0032963,GO:0035264,GO:0035556,GO:0046872,GO:0048871	kidney development|phosphoprotein phosphatase activity|intracellular|plasma membrane|focal adhesion|negative regulation of cell proliferation|response to muscle activity|cellular homeostasis|kinase binding|collagen metabolic process|multicellular organism growth|intracellular signal transduction|metal ion binding|multicellular organismal homeostasis
CLIC4	7.40357e-305	0.278681	0.67	0.259	1.99608e-300	LC_MC	2.587	ENSBGRG00000007301	protein_coding	PREDICTED: chloride intracellular channel protein 4 isoform X1		GO:0001525,GO:0001886,GO:0005244,GO:0005254,GO:0005634,GO:0005739,GO:0005813,GO:0005829,GO:0005886,GO:0005902,GO:0005911,GO:0007035,GO:0009566,GO:0009986,GO:0016363,GO:0030216,GO:0030336,GO:0030496,GO:0034707,GO:0034765,GO:0035264,GO:0045177,GO:0048471,GO:0048754,GO:0061299,GO:0071277	angiogenesis|endothelial cell morphogenesis|voltage-gated ion channel activity|chloride channel activity|nucleus|mitochondrion|centrosome|cytosol|plasma membrane|microvillus|cell-cell junction|vacuolar acidification|fertilization|cell surface|nuclear matrix|keratinocyte differentiation|negative regulation of cell migration|midbody|chloride channel complex|regulation of ion transmembrane transport…
MAP1A	1.0018e-304	0.614818	0.721	0.238	2.70094e-300	LC_MC	3.029	ENSBGRG00000010433	protein_coding	Microtubule-associated protein 1A		GO:0000226,GO:0003779,GO:0005198,GO:0005737,GO:0005829,GO:0005874,GO:0005875,GO:0007409,GO:0007613,GO:0008017,GO:0008093,GO:0008306,GO:0015631,GO:0016358,GO:0030424,GO:0030425,GO:0032435,GO:0042995,GO:0043005,GO:0043025,GO:0043194,GO:0043198,GO:0044307,GO:0045202,GO:0048167,GO:0050882,GO:0070050,GO:0099641,GO:0099642,GO:0150001,GO:1901588,GO:1902817,GO:1903829,GO:1904115,GO:1990535,GO:2000010	microtubule cytoskeleton organization|actin binding|structural molecule activity|cytoplasm|cytosol|microtubule|microtubule associated complex|axonogenesis|memory|microtubule binding|cytoskeletal adaptor activity|associative learning|tubulin binding|dendrite development|axon|dendrite|negative regulation of proteasomal ubiquitin-dependent protein catabolic process|cell projection|neuron projection|…
GJC1	1.58393e-304	0.45607	0.293	0.022	4.27044e-300	LC_MC	13.318	ENSBGRG00000024990	protein_coding	gap junction gamma-1 protein	HSF	GO:0001570,GO:0005216,GO:0005922,GO:0007268,GO:0007601,GO:0016021,GO:0016264,GO:0048468,GO:0048738,GO:0086077	vasculogenesis|ion channel activity|connexin complex|chemical synaptic transmission|visual perception|integral component of membrane|gap junction assembly|cell development|cardiac muscle tissue development|gap junction channel activity involved in AV node cell-bundle of His cell electrical coupling
ENSBGRG00000000404	2.25846e-303	0.85382	0.577	0.124	6.08904e-299	LC_MC	4.653	ENSBGRG00000000404	pseudogene	collagen alpha-1(XVIII) chain isoform X3		GO:0001525,GO:0001886,GO:0005201,GO:0005576,GO:0005581,GO:0005604,GO:0005615,GO:0005788,GO:0007155,GO:0007601,GO:0008284,GO:0008285,GO:0009887,GO:0030020,GO:0030198,GO:0030335,GO:0031012,GO:0042493,GO:0042802,GO:0046872,GO:0051599,GO:0062023,GO:0070062,GO:2000353	angiogenesis|endothelial cell morphogenesis|extracellular matrix structural constituent|extracellular region|collagen trimer|basement membrane|extracellular space|endoplasmic reticulum lumen|cell adhesion|visual perception|positive regulation of cell proliferation|negative regulation of cell proliferation|animal organ morphogenesis|extracellular matrix structural constituent conferring tensile st…	ko04974	Protein digestion and absorption
APLP2	5.57523e-302	0.57397	0.762	0.277	1.50314e-297	LC_MC	2.751	ENSBGRG00000022006	protein_coding	TPA: amyloid beta (A4) precursor-like protein 2		GO:0004867,GO:0008201,GO:0016021,GO:0046914	serine-type endopeptidase inhibitor activity|heparin binding|integral component of membrane|transition metal ion binding
ENSBGRG00000026583	6.74632e-302	0.954443	0.841	0.359	1.81888e-297	LC_MC	2.343	ENSBGRG00000026583	protein_coding	ADIRF
ENSBGRG00000009987	1.9065e-301	0.778809	0.935	0.524	5.14012e-297	LC_MC	1.784	ENSBGRG00000009987	protein_coding	CD63 antigen, partial	TEA	GO:0002092,GO:0005765,GO:0005887,GO:0007160,GO:0007166,GO:0009986,GO:0015031,GO:0016477,GO:0031226,GO:0031902,GO:0032585,GO:0035646,GO:0042470,GO:0045807,GO:0048757,GO:0070062,GO:0097487,GO:1900746,GO:2001046	positive regulation of receptor internalization|lysosomal membrane|integral component of plasma membrane|cell-matrix adhesion|cell surface receptor signaling pathway|cell surface|protein transport|cell migration|intrinsic component of plasma membrane|late endosome membrane|multivesicular body membrane|endosome to melanosome transport|melanosome|positive regulation of endocytosis|pigment granule m…	ko04142,ko05205	Lysosome|Proteoglycans in cancer
IGFBP7	7.86057e-300	0.423095	0.995	0.77	2.11929e-295	LC_MC	1.292	ENSBGRG00000020216	protein_coding	insulin-like growth factor-binding protein 7 precursor		GO:0001558,GO:0005201,GO:0005520,GO:0005615,GO:0007155,GO:0048839,GO:0050810,GO:0062023	regulation of cell growth|extracellular matrix structural constituent|insulin-like growth factor binding|extracellular space|cell adhesion|inner ear development|regulation of steroid biosynthetic process|collagen-containing extracellular matrix
SDC2	1.7499e-298	0.739609	0.44	0.059	4.71791e-294	LC_MC	7.458	ENSBGRG00000005618	protein_coding	PREDICTED: syndecan-2		GO:0009986,GO:0016021,GO:0030165,GO:0042802,GO:0048813,GO:0048814	cell surface|integral component of membrane|PDZ domain binding|identical protein binding|dendrite morphogenesis|regulation of dendrite morphogenesis	ko04361,ko04514,ko05144,ko05205,ko05418	Axon regeneration|Cell adhesion molecules (CAMs)|Malaria|Proteoglycans in cancer|Fluid shear stress and atherosclerosis
NFIA	2.2637e-298	0.766233	0.572	0.126	6.10316e-294	LC_MC	4.54	ENSBGRG00000023142	protein_coding	nuclear factor 1 A-type, partial	CTF/NFI	GO:0000122,GO:0000978,GO:0000981,GO:0001077,GO:0003682,GO:0003700,GO:0005634,GO:0005654,GO:0006260,GO:0006355,GO:0008134,GO:0019079,GO:0030054,GO:0045944,GO:0060074,GO:0072189	negative regulation of transcription by RNA polymerase II|RNA polymerase II proximal promoter sequence-specific DNA binding|DNA-binding transcription factor activity, RNA polymerase II-specific|proximal promoter DNA-binding transcription activator activity, RNA polymerase II-specific|chromatin binding|DNA-binding transcription factor activity|nucleus|nucleoplasm|DNA replication|regulation of tran…
COL5A1	7.07665e-297	0.840695	0.443	0.057	1.90793e-292	LC_MC	7.772	ENSBGRG00000005255	protein_coding	collagen alpha-1(V) chain isoform X1		GO:0001568,GO:0003007,GO:0005178,GO:0005201,GO:0005576,GO:0005588,GO:0005604,GO:0005615,GO:0005788,GO:0007155,GO:0008201,GO:0016477,GO:0030020,GO:0030198,GO:0030199,GO:0031012,GO:0032964,GO:0035313,GO:0035989,GO:0043394,GO:0043588,GO:0045112,GO:0046872,GO:0048407,GO:0048592,GO:0051128,GO:0062023,GO:0097435,GO:1903225	blood vessel development|heart morphogenesis|integrin binding|extracellular matrix structural constituent|extracellular region|collagen type V trimer|basement membrane|extracellular space|endoplasmic reticulum lumen|cell adhesion|heparin binding|cell migration|extracellular matrix structural constituent conferring tensile strength|extracellular matrix organization|collagen fibril organization|ext…	ko04974	Protein digestion and absorption
MRVI1	9.23338e-297	0.520526	0.292	0.017	2.48941e-292	LC_MC	17.176	ENSBGRG00000004494	protein_coding	protein MRVI1 isoform a		GO:0016021,GO:0016529,GO:0048471	integral component of membrane|sarcoplasmic reticulum|perinuclear region of cytoplasm	ko04022,ko04270	cGMP-PKG signaling pathway|Vascular smooth muscle contraction
SPTBN1	4.69245e-296	0.903327	0.898	0.444	1.26513e-291	LC_MC	2.023	ENSBGRG00000015284	protein_coding	spectrin beta chain, non-erythrocytic 1	Homeobox	GO:0000165,GO:0000281,GO:0003723,GO:0003779,GO:0005088,GO:0005200,GO:0005516,GO:0005543,GO:0005730,GO:0005737,GO:0005829,GO:0006888,GO:0007009,GO:0007182,GO:0007411,GO:0008091,GO:0014069,GO:0014731,GO:0030506,GO:0030673,GO:0031430,GO:0032437,GO:0032991,GO:0043001,GO:0044877,GO:0045296,GO:0051020,GO:0051693,GO:0060390,GO:0070062,GO:0071709,GO:0072659,GO:0098978,GO:1900042,GO:1903076,GO:1903078	MAPK cascade|mitotic cytokinesis|RNA binding|actin binding|Ras guanyl-nucleotide exchange factor activity|structural constituent of cytoskeleton|calmodulin binding|phospholipid binding|nucleolus|cytoplasm|cytosol|ER to Golgi vesicle-mediated transport|plasma membrane organization|common-partner SMAD protein phosphorylation|axon guidance|spectrin|postsynaptic density|spectrin-associated cytoskelet…
TGFB1I1	3.43202e-293	0.762445	0.591	0.142	9.25308e-289	LC_MC	4.162	ENSBGRG00000019105	protein_coding	PREDICTED: transforming growth factor beta-1-induced transcript 1 protein isoform X1	Homeobox	GO:0003713,GO:0005737,GO:0005856,GO:0005925,GO:0010718,GO:0016055,GO:0016331,GO:0016363,GO:0030511,GO:0030512,GO:0030579,GO:0030855,GO:0045165,GO:0045599,GO:0045893,GO:0046872,GO:0048495,GO:0050681,GO:0070411	transcription coactivator activity|cytoplasm|cytoskeleton|focal adhesion|positive regulation of epithelial to mesenchymal transition|Wnt signaling pathway|morphogenesis of embryonic epithelium|nuclear matrix|positive regulation of transforming growth factor beta receptor signaling pathway|negative regulation of transforming growth factor beta receptor signaling pathway|ubiquitin-dependent SMAD pr…
NIBAN1	4.99563e-292	0.882743	0.806	0.324	1.34687e-287	LC_MC	2.488	ENSBGRG00000015406	protein_coding	PREDICTED: protein Niban		GO:0001933,GO:0001934,GO:0005737,GO:0005829,GO:0005886,GO:0016020,GO:0034976,GO:0045727,GO:0070062	negative regulation of protein phosphorylation|positive regulation of protein phosphorylation|cytoplasm|cytosol|plasma membrane|membrane|response to endoplasmic reticulum stress|positive regulation of translation|extracellular exosome
PHLDB2	1.75898e-291	0.831	0.563	0.122	4.74239e-287	LC_MC	4.615	ENSBGRG00000000255	protein_coding	pleckstrin homology-like domain family B member 2 isoform X1		GO:0000226,GO:0005829,GO:0005886,GO:0010470,GO:0010717,GO:0031252,GO:0045111,GO:0045180,GO:0045184,GO:0045296,GO:0051497,GO:0051895,GO:0070507,GO:1903690,GO:1904261	microtubule cytoskeleton organization|cytosol|plasma membrane|regulation of gastrulation|regulation of epithelial to mesenchymal transition|cell leading edge|intermediate filament cytoskeleton|basal cortex|establishment of protein localization|cadherin binding|negative regulation of stress fiber assembly|negative regulation of focal adhesion assembly|regulation of microtubule cytoskeleton organiz…
ASPN	8.20177e-291	1.04022	0.375	0.035	2.21128e-286	LC_MC	10.714	ENSBGRG00000013260	protein_coding	PREDICTED: asporin		GO:0005509,GO:0005518,GO:0030282,GO:0030512,GO:0031012,GO:0070171	calcium ion binding|collagen binding|bone mineralization|negative regulation of transforming growth factor beta receptor signaling pathway|extracellular matrix|negative regulation of tooth mineralization
MFAP2	1.58443e-290	0.770989	0.305	0.013	4.27177e-286	LC_MC	23.462	ENSBGRG00000002548	protein_coding	PREDICTED: microfibrillar-associated protein 2 isoform X1		GO:0001527	microfibril
AFF2	3.72368e-289	0.590559	0.265	0.008	1.00394e-284	LC_MC	33.125	ENSBGRG00000011607	protein_coding	AF4/FMR2 family member 2, partial	AF-4	GO:0002151,GO:0006397,GO:0008380,GO:0016607,GO:0043484	G-quadruplex RNA binding|mRNA processing|RNA splicing|nuclear speck|regulation of RNA splicing
PTPN13	7.29869e-288	0.623787	0.306	0.017	1.9678e-283	LC_MC	18	ENSBGRG00000016575	protein_coding	PREDICTED: tyrosine-protein phosphatase non-receptor type 13 isoform X2				ko04210	Apoptosis
APP	8.14615e-287	0.320074	0.731	0.308	2.19628e-282	LC_MC	2.373	ENSBGRG00000000062	protein_coding	amyloid-beta A4 protein isoform X1		GO:0001967,GO:0002265,GO:0003677,GO:0004867,GO:0005102,GO:0005615,GO:0005641,GO:0005737,GO:0005769,GO:0005790,GO:0005794,GO:0005886,GO:0005905,GO:0005911,GO:0006378,GO:0006417,GO:0006468,GO:0006878,GO:0006897,GO:0006979,GO:0007155,GO:0007176,GO:0007219,GO:0007409,GO:0007617,GO:0007626,GO:0008088,GO:0008201,GO:0008203,GO:0008285,GO:0008344,GO:0008542,GO:0009986,GO:0010629,GO:0010800,GO:0010971,GO:…	suckling behavior|astrocyte activation involved in immune response|DNA binding|serine-type endopeptidase inhibitor activity|signaling receptor binding|extracellular space|nuclear envelope lumen|cytoplasm|early endosome|smooth endoplasmic reticulum|Golgi apparatus|plasma membrane|clathrin-coated pit|cell-cell junction|mRNA polyadenylation|regulation of translation|protein phosphorylation|cellular …	ko04726,ko05010	Serotonergic synapse|Alzheimer disease
IGF1	1.76848e-285	0.973707	0.41	0.048	4.768e-281	LC_MC	8.542	ENSBGRG00000000290	protein_coding	insulin-like growth factor I isoform X1		GO:0005159,GO:0005179,GO:0005615,GO:0005623,GO:0005829,GO:0008083,GO:0008283,GO:0008284,GO:0032094,GO:0032868,GO:0035867,GO:0042538,GO:0043066,GO:0045725,GO:0046326,GO:0048009,GO:0051602,GO:0060416,GO:0070382,GO:0071000,GO:0090201,GO:1903407,GO:1903408	insulin-like growth factor receptor binding|hormone activity|extracellular space|cell|cytosol|growth factor activity|cell proliferation|positive regulation of cell proliferation|response to food|response to insulin|alphav-beta3 integrin-IGF-1-IGF1R complex|hyperosmotic salinity response|negative regulation of apoptotic process|positive regulation of glycogen biosynthetic process|positive regulati…	ko01521,ko01522,ko04010,ko04014,ko04015,ko04066,ko04068,ko04114,ko04115,ko04150,ko04151,ko04152,ko04211,ko04213,ko04510,ko04550,ko04730,ko04750,ko04913,ko04914,ko04935,ko04960,ko05200,ko05202,ko05205,ko05214,ko05215,ko05218,ko05224,ko05410,ko05414	EGFR tyrosine kinase inhibitor resistance|Endocrine resistance|MAPK signaling pathway|Ras signaling pathway|Rap1 signaling pathway|HIF-1 signaling pathway|FoxO signaling pathway|Oocyte meiosis|p53 signaling pathway|mTOR signaling pathway|PI3K-Akt signaling pathway|AMPK signaling pathway|Longevity regulating pathway|Longevity regulating pathway - multiple species|Focal adhesion|Signaling pathways …
WFDC1	3.20101e-284	0.826161	0.47	0.074	8.63025e-280	LC_MC	6.351	ENSBGRG00000016423	protein_coding	TPA: WAP four-disulfide core domain 1-like
DLC1	5.88832e-284	0.696874	0.426	0.06	1.58755e-279	LC_MC	7.1	ENSBGRG00000008226	protein_coding	PREDICTED: rho GTPase-activating protein 7 isoform X3	bHLH	GO:0005096,GO:0005737,GO:0005925,GO:0007165,GO:0008289,GO:0016020,GO:0035023	GTPase activator activity|cytoplasm|focal adhesion|signal transduction|lipid binding|membrane|regulation of Rho protein signal transduction
PGM5	2.50719e-283	0.909244	0.526	0.103	6.75964e-279	LC_MC	5.107	ENSBGRG00000002775	protein_coding	TPA: phosphoglucomutase 5		GO:0000287,GO:0001725,GO:0004614,GO:0005829,GO:0005913,GO:0005914,GO:0005925,GO:0005978,GO:0006006,GO:0007155,GO:0009898,GO:0014704,GO:0016010,GO:0019388,GO:0030018,GO:0030055,GO:0042383,GO:0043034	magnesium ion binding|stress fiber|phosphoglucomutase activity|cytosol|cell-cell adherens junction|spot adherens junction|focal adhesion|glycogen biosynthetic process|glucose metabolic process|cell adhesion|cytoplasmic side of plasma membrane|intercalated disc|dystrophin-associated glycoprotein complex|galactose catabolic process|Z disc|cell-substrate junction|sarcolemma|costamere
PDLIM7	1.42925e-280	0.742427	0.745	0.262	3.85341e-276	LC_MC	2.844	ENSBGRG00000019632	protein_coding	PREDICTED: PDZ and LIM domain protein 7 isoform X1	Homeobox	GO:0001503,GO:0001725,GO:0001726,GO:0005634,GO:0005829,GO:0005913,GO:0005925,GO:0006898,GO:0007411,GO:0015629,GO:0030036,GO:0045669,GO:0046872	ossification|stress fiber|ruffle|nucleus|cytosol|cell-cell adherens junction|focal adhesion|receptor-mediated endocytosis|axon guidance|actin cytoskeleton|actin cytoskeleton organization|positive regulation of osteoblast differentiation|metal ion binding
CIB2	2.16303e-280	0.651586	0.402	0.054	5.83174e-276	LC_MC	7.444	ENSBGRG00000017178	protein_coding	PREDICTED: calcium and integrin-binding family member 2		GO:0000287,GO:0001750,GO:0001917,GO:0005509,GO:0005737,GO:0007204,GO:0032420,GO:0032437,GO:0042383,GO:0042803,GO:0071318	magnesium ion binding|photoreceptor outer segment|photoreceptor inner segment|calcium ion binding|cytoplasm|positive regulation of cytosolic calcium ion concentration|stereocilium|cuticular plate|sarcolemma|protein homodimerization activity|cellular response to ATP
COL16A1	2.12089e-277	0.623866	0.278	0.012	5.71812e-273	LC_MC	23.167	ENSBGRG00000008612	protein_coding	Collagen alpha-1(XVI) chain
ENSBGRG00000010844	4.95431e-277	0.831059	0.363	0.033	1.33573e-272	LC_MC	11	ENSBGRG00000010844	protein_coding	Dihydrodiol dehydrogenase 3, partial		GO:0004032,GO:0005737,GO:0006693,GO:0008106,GO:0008202,GO:0016229,GO:0016491,GO:0042448,GO:0044597,GO:0044598,GO:0047023,GO:0047086	alditol:NADP+ 1-oxidoreductase activity|cytoplasm|prostaglandin metabolic process|alcohol dehydrogenase (NADP+) activity|steroid metabolic process|steroid dehydrogenase activity|oxidoreductase activity|progesterone metabolic process|daunorubicin metabolic process|doxorubicin metabolic process|androsterone dehydrogenase activity|ketosteroid monooxygenase activity	ko00140,ko00590,ko00790,ko04913	Steroid hormone biosynthesis|Arachidonic acid metabolism|Folate biosynthesis|Ovarian steroidogenesis
KRT18	1.44022e-276	1.44274	0.316	0.019	3.88297e-272	LC_MC	16.632	ENSBGRG00000001564	protein_coding	PREDICTED: keratin, type I cytoskeletal 18	Homeobox			ko04915,ko05150	Estrogen signaling pathway|Staphylococcus aureus infection
ENSBGRG00000014043	4.0063e-275	1.06839	0.539	0.117	1.08014e-270	LC_MC	4.607	ENSBGRG00000014043	protein_coding	PREDICTED: interferon alpha-inducible protein 27, mitochondrial isoform X1
ENSBGRG00000001968	4.77561e-275	0.689153	0.312	0.022	1.28755e-270	LC_MC	14.182	ENSBGRG00000001968	protein_coding	glutathione S-transferase Mu 1-like protein		GO:0004364,GO:0005737	glutathione transferase activity|cytoplasm	ko00480,ko00980,ko00982,ko00983,ko01524,ko04212,ko05200,ko05204,ko05225,ko05418	Glutathione metabolism|Metabolism of xenobiotics by cytochrome P450|Drug metabolism - cytochrome P450|Drug metabolism - other enzymes|Platinum drug resistance|Longevity regulating pathway - worm|Pathways in cancer|Chemical carcinogenesis|Hepatocellular carcinoma|Fluid shear stress and atherosclerosis
ROCK2	9.7029e-275	0.651174	0.702	0.236	2.616e-270	LC_MC	2.975	ENSBGRG00000024309	protein_coding	PREDICTED: rho-associated protein kinase 2 isoform X2		GO:0004672,GO:0004674,GO:0005524,GO:0005634,GO:0005815,GO:0005829,GO:0005886,GO:0006939,GO:0007266,GO:0010825,GO:0017048,GO:0030036,GO:0032956,GO:0042752,GO:0046872,GO:0048511	protein kinase activity|protein serine/threonine kinase activity|ATP binding|nucleus|microtubule organizing center|cytosol|plasma membrane|smooth muscle contraction|Rho protein signal transduction|positive regulation of centrosome duplication|Rho GTPase binding|actin cytoskeleton organization|regulation of actin cytoskeleton organization|regulation of circadian rhythm|metal ion binding|rhythmic p…	ko04022,ko04024,ko04062,ko04071,ko04270,ko04310,ko04360,ko04510,ko04530,ko04611,ko04670,ko04810,ko04921,ko05130,ko05131,ko05132,ko05135,ko05163,ko05200,ko05205	cGMP-PKG signaling pathway|cAMP signaling pathway|Chemokine signaling pathway|Sphingolipid signaling pathway|Vascular smooth muscle contraction|Wnt signaling pathway|Axon guidance|Focal adhesion|Tight junction|Platelet activation|Leukocyte transendothelial migration|Regulation of actin cytoskeleton|Oxytocin signaling pathway|Pathogenic Escherichia coli infection|Shigellosis|Salmonella infection|Y…
ENSBGRG00000015444	1.90237e-274	0.837613	0.436	0.064	5.12898e-270	LC_MC	6.812	ENSBGRG00000015444	protein_coding	TPA: selenoprotein P precursor		GO:0001887,GO:0005615,GO:0008430,GO:0010269	selenium compound metabolic process|extracellular space|selenium binding|response to selenium ion
PAWR	1.12878e-273	0.990808	0.706	0.26	3.04332e-269	LC_MC	2.715	ENSBGRG00000007479	protein_coding	PRKC apoptosis WT1 regulator protein	TF_bZIP
ENSBGRG00000022719	2.4495e-272	0.724332	0.607	0.161	6.60411e-268	LC_MC	3.77	ENSBGRG00000022719	protein_coding	prostamide/prostaglandin F synthase isoform X1		GO:0001516,GO:0005737,GO:0005783,GO:0005829,GO:0016209,GO:0016616,GO:0043209,GO:0047017,GO:0055114	prostaglandin biosynthetic process|cytoplasm|endoplasmic reticulum|cytosol|antioxidant activity|oxidoreductase activity, acting on the CH-OH group of donors, NAD or NADP as acceptor|myelin sheath|prostaglandin-F synthase activity|oxidation-reduction process	ko00590	Arachidonic acid metabolism
COL4A5	2.72992e-271	0.647344	0.283	0.012	7.36014e-267	LC_MC	23.583	ENSBGRG00000021853	protein_coding	PREDICTED: collagen alpha-5(IV) chain isoform X5				ko04151,ko04510,ko04512,ko04926,ko04933,ko04974,ko05146,ko05165,ko05200,ko05222	PI3K-Akt signaling pathway|Focal adhesion|ECM-receptor interaction|Relaxin signaling pathway|AGE-RAGE signaling pathway in diabetic complications|Protein digestion and absorption|Amoebiasis|Human papillomavirus infection|Pathways in cancer|Small cell lung cancer
COL14A1	3.10463e-271	0.719087	0.351	0.032	8.3704e-267	LC_MC	10.969	ENSBGRG00000016164	protein_coding	PREDICTED: collagen alpha-1(XIV) chain isoform X2	Homeobox	GO:0003429,GO:0003723,GO:0005201,GO:0005518,GO:0005576,GO:0005581,GO:0005596,GO:0005615,GO:0005788,GO:0030020,GO:0030198,GO:0030199,GO:0030674,GO:0031012,GO:0062023,GO:0098609	growth plate cartilage chondrocyte morphogenesis|RNA binding|extracellular matrix structural constituent|collagen binding|extracellular region|collagen trimer|collagen type XIV trimer|extracellular space|endoplasmic reticulum lumen|extracellular matrix structural constituent conferring tensile strength|extracellular matrix organization|collagen fibril organization|protein binding, bridging|extrac…	ko04974	Protein digestion and absorption
DDAH2	1.23832e-268	0.70386	0.517	0.111	3.33863e-264	LC_MC	4.658	ENSBGRG00000016025	protein_coding	N(G),N(G)-dimethylarginine dimethylaminohydrolase 2 isoform X1		GO:0000052,GO:0005739,GO:0005815,GO:0005829,GO:0006525,GO:0006527,GO:0016403,GO:0016597,GO:0045429	citrulline metabolic process|mitochondrion|microtubule organizing center|cytosol|arginine metabolic process|arginine catabolic process|dimethylargininase activity|amino acid binding|positive regulation of nitric oxide biosynthetic process
PCOLCE	1.52403e-268	1.03936	0.414	0.055	4.10893e-264	LC_MC	7.527	ENSBGRG00000020493	protein_coding	PREDICTED: procollagen C-endopeptidase enhancer 1 isoform X2		GO:0005518,GO:0005615,GO:0008201,GO:0016504	collagen binding|extracellular space|heparin binding|peptidase activator activity
C1QTNF2	1.57681e-268	0.588305	0.274	0.011	4.25123e-264	LC_MC	24.909	ENSBGRG00000017808	protein_coding	complement C1q tumor necrosis factor-related protein 2		GO:0000187,GO:0005102,GO:0005581,GO:0005615,GO:0042802,GO:0045725,GO:0046321,GO:0046326,GO:0051260,GO:0070208	activation of MAPK activity|signaling receptor binding|collagen trimer|extracellular space|identical protein binding|positive regulation of glycogen biosynthetic process|positive regulation of fatty acid oxidation|positive regulation of glucose import|protein homooligomerization|protein heterotrimerization
SMARCA1	4.34012e-268	0.604358	0.425	0.072	1.17014e-263	LC_MC	5.903	ENSBGRG00000008343	protein_coding	PREDICTED: LOW QUALITY PROTEIN: probable global transcription activator SNF2L1	MYB	GO:0000981,GO:0003677,GO:0004386,GO:0005524,GO:0005634,GO:0005654,GO:0006338,GO:0007420,GO:0008134,GO:0016589,GO:0016887,GO:0030182,GO:0031491,GO:0036310,GO:0043044,GO:0043231,GO:0045893,GO:0045944,GO:0090537	DNA-binding transcription factor activity, RNA polymerase II-specific|DNA binding|helicase activity|ATP binding|nucleus|nucleoplasm|chromatin remodeling|brain development|transcription factor binding|NURF complex|ATPase activity|neuron differentiation|nucleosome binding|annealing helicase activity|ATP-dependent chromatin remodeling|intracellular membrane-bounded organelle|positive regulation of t…
NT5DC2	3.43078e-267	0.588989	0.459	0.093	9.24973e-263	LC_MC	4.935	ENSBGRG00000009919	protein_coding	5'-nucleotidase domain-containing protein 2		GO:0008253,GO:0046872	5'-nucleotidase activity|metal ion binding
PRRX1	5.34343e-267	0.605008	0.271	0.011	1.44064e-262	LC_MC	24.636	ENSBGRG00000005630	protein_coding	PREDICTED: paired mesoderm homeobox protein 1 isoform X1	Homeobox	GO:0000122,GO:0000978,GO:0001078,GO:0002053,GO:0003677,GO:0003713,GO:0005634,GO:0005654,GO:0005829,GO:0030326,GO:0042472,GO:0042474,GO:0045880,GO:0045944,GO:0048664,GO:0048701,GO:0048704,GO:0048844,GO:0051216,GO:0060021,GO:0070570,GO:0071837,GO:0097150	negative regulation of transcription by RNA polymerase II|RNA polymerase II proximal promoter sequence-specific DNA binding|proximal promoter DNA-binding transcription repressor activity, RNA polymerase II-specific|positive regulation of mesenchymal cell proliferation|DNA binding|transcription coactivator activity|nucleus|nucleoplasm|cytosol|embryonic limb morphogenesis|inner ear morphogenesis|mi…
CYS1	1.15325e-265	0.540781	0.287	0.018	3.10927e-261	LC_MC	15.944	ENSBGRG00000011167	protein_coding	PREDICTED: cystin-1		GO:0005829,GO:0005856,GO:0005929,GO:0060170	cytosol|cytoskeleton|cilium|ciliary membrane
ENSBGRG00000026877	6.42359e-263	0.613379	0.362	0.041	1.73186e-258	LC_MC	8.829	ENSBGRG00000026877	protein_coding	Nucleolar protein 3, partial
ENSBGRG00000026027	2.19866e-261	0.674218	0.621	0.18	5.92782e-257	LC_MC	3.45	ENSBGRG00000026027	protein_coding	receptor expression-enhancing protein 3 isoform X2		GO:0005789,GO:0005874,GO:0006998,GO:0007084,GO:0016021,GO:0051301	endoplasmic reticulum membrane|microtubule|nuclear envelope organization|mitotic nuclear envelope reassembly|integral component of membrane|cell division
ENSBGRG00000022195	4.81621e-261	0.630587	0.26	0.01	1.2985e-256	LC_MC	26	ENSBGRG00000022195	protein_coding	retinal dehydrogenase 1		GO:0001523,GO:0001758,GO:0004029,GO:0005829,GO:0018479,GO:0042572,GO:0051287,GO:0055114	retinoid metabolic process|retinal dehydrogenase activity|aldehyde dehydrogenase (NAD) activity|cytosol|benzaldehyde dehydrogenase (NAD+) activity|retinol metabolic process|NAD binding|oxidation-reduction process	ko00830	Retinol metabolism
LAMB1	1.11002e-260	0.903054	0.598	0.16	2.99273e-256	LC_MC	3.737	ENSBGRG00000005449	protein_coding	PREDICTED: laminin subunit beta-1		GO:0005178,GO:0005201,GO:0005576,GO:0005604,GO:0005606,GO:0005607,GO:0005615,GO:0005634,GO:0007162,GO:0007566,GO:0007611,GO:0016477,GO:0019899,GO:0021812,GO:0030335,GO:0031012,GO:0031175,GO:0034446,GO:0042476,GO:0043208,GO:0043256,GO:0043257,GO:0043259,GO:0048471,GO:0062023	integrin binding|extracellular matrix structural constituent|extracellular region|basement membrane|laminin-1 complex|laminin-2 complex|extracellular space|nucleus|negative regulation of cell adhesion|embryo implantation|learning or memory|cell migration|enzyme binding|neuronal-glial interaction involved in cerebral cortex radial glia guided migration|positive regulation of cell migration|extrace…	ko04151,ko04510,ko04512,ko05145,ko05146,ko05165,ko05200,ko05222	PI3K-Akt signaling pathway|Focal adhesion|ECM-receptor interaction|Toxoplasmosis|Amoebiasis|Human papillomavirus infection|Pathways in cancer|Small cell lung cancer
ZEB2	6.85197e-259	0.477867	0.417	0.086	1.84736e-254	LC_MC	4.849	ENSBGRG00000004703	protein_coding	zinc finger E-box-binding homeobox 2 isoform X2	zf-C2H2	GO:0000122,GO:0000790,GO:0000981,GO:0001205,GO:0001227,GO:0001755,GO:0001756,GO:0001843,GO:0005634,GO:0005730,GO:0005829,GO:0007399,GO:0019208,GO:0021540,GO:0021766,GO:0021846,GO:0021957,GO:0030177,GO:0043507,GO:0043565,GO:0045636,GO:0045944,GO:0046872,GO:0048023,GO:0048066,GO:0048668,GO:0050772,GO:0061373,GO:0070412,GO:0097324,GO:1902748,GO:1903056	negative regulation of transcription by RNA polymerase II|nuclear chromatin|DNA-binding transcription factor activity, RNA polymerase II-specific|distal enhancer DNA-binding transcription activator activity, RNA polymerase II-specific|DNA-binding transcription repressor activity, RNA polymerase II-specific|neural crest cell migration|somitogenesis|neural tube closure|nucleus|nucleolus|cytosol|ner…	ko05206	MicroRNAs in cancer
PRKG1	1.64062e-256	0.476239	0.258	0.015	4.42329e-252	LC_MC	17.2	ENSBGRG00000017754	protein_coding	cGMP kinase type I alpha		GO:0004692,GO:0005246,GO:0005524,GO:0005737,GO:0005829,GO:0030553,GO:0042802,GO:0043087,GO:0090331	cGMP-dependent protein kinase activity|calcium channel regulator activity|ATP binding|cytoplasm|cytosol|cGMP binding|identical protein binding|regulation of GTPase activity|negative regulation of platelet aggregation	ko04022,ko04270,ko04540,ko04611,ko04713,ko04714,ko04730,ko04740,ko04923,ko04970	cGMP-PKG signaling pathway|Vascular smooth muscle contraction|Gap junction|Platelet activation|Circadian entrainment|Thermogenesis|Long-term depression|Olfactory transduction|Regulation of lipolysis in adipocytes|Salivary secretion
ENSBGRG00000003979	4.30444e-256	0.947759	0.752	0.306	1.16052e-251	LC_MC	2.458	ENSBGRG00000003979	protein_coding	TPA: sarcomeric tropomyosin kappa-like		GO:0005737,GO:0005884,GO:0007015,GO:0015629,GO:0042802,GO:0042803,GO:0046872,GO:0046982,GO:0051015	cytoplasm|actin filament|actin filament organization|actin cytoskeleton|identical protein binding|protein homodimerization activity|metal ion binding|protein heterodimerization activity|actin filament binding	ko04260,ko04261,ko05206,ko05410,ko05414	Cardiac muscle contraction|Adrenergic signaling in cardiomyocytes|MicroRNAs in cancer|Hypertrophic cardiomyopathy (HCM)|Dilated cardiomyopathy (DCM)
ENSBGRG00000010481	6.22423e-256	1.09998	0.375	0.043	1.67811e-251	LC_MC	8.721	ENSBGRG00000010481	lncRNA	PREDICTED: ubiquitin carboxyl-terminal hydrolase 17-like protein 13
HMCN1	1.25861e-248	0.92682	0.35	0.037	3.39335e-244	LC_MC	9.459	ENSBGRG00000016713	protein_coding	PREDICTED: hemicentin-1 isoform X1		GO:0005201,GO:0005509,GO:0005604,GO:0005913,GO:0005938,GO:0007049,GO:0007156,GO:0007157,GO:0007601,GO:0009617,GO:0032154,GO:0038023,GO:0042803,GO:0050839,GO:0051301,GO:0062023,GO:0070062	extracellular matrix structural constituent|calcium ion binding|basement membrane|cell-cell adherens junction|cell cortex|cell cycle|homophilic cell adhesion via plasma membrane adhesion molecules|heterophilic cell-cell adhesion via plasma membrane cell adhesion molecules|visual perception|response to bacterium|cleavage furrow|signaling receptor activity|protein homodimerization activity|cell adh…
ENSBGRG00000016572	1.59388e-248	0.487688	0.382	0.069	4.29725e-244	LC_MC	5.536	ENSBGRG00000016572	protein_coding	phospholemman isoform X1		GO:0005216,GO:0005890,GO:0005901,GO:0006813,GO:0006814,GO:0010734,GO:0014704,GO:0016324,GO:0017080,GO:0030315,GO:0042383,GO:0086036,GO:1903278,GO:2000649	ion channel activity|sodium:potassium-exchanging ATPase complex|caveola|potassium ion transport|sodium ion transport|negative regulation of protein glutathionylation|intercalated disc|apical plasma membrane|sodium channel regulator activity|T-tubule|sarcolemma|regulation of cardiac muscle cell membrane potential|positive regulation of sodium ion export across plasma membrane|regulation of sodium …
FHL1	1.09339e-246	0.591834	0.47	0.103	2.9479e-242	LC_MC	4.563	ENSBGRG00000020148	protein_coding	PREDICTED: four and a half LIM domains protein 1 isoform X1	Homeobox	GO:0003254,GO:0005634,GO:0005737,GO:0005829,GO:0005886,GO:0005925,GO:0007517,GO:0009887,GO:0010972,GO:0030154,GO:0030308,GO:0043268,GO:0044325,GO:0046872,GO:1901016,GO:2000134	regulation of membrane depolarization|nucleus|cytoplasm|cytosol|plasma membrane|focal adhesion|muscle organ development|animal organ morphogenesis|negative regulation of G2/M transition of mitotic cell cycle|cell differentiation|negative regulation of cell growth|positive regulation of potassium ion transport|ion channel binding|metal ion binding|regulation of potassium ion transmembrane transpor…	ko04630	Jak-STAT signaling pathway
HSPB6	3.7495e-246	0.549801	0.328	0.037	1.0109e-241	LC_MC	8.865	ENSBGRG00000024566	protein_coding	HSPB6		GO:0005212,GO:0005576,GO:0005634,GO:0005737,GO:0042803	structural constituent of eye lens|extracellular region|nucleus|cytoplasm|protein homodimerization activity
CPED1	2.48897e-244	0.60919	0.27	0.015	6.71051e-240	LC_MC	18	ENSBGRG00000026179	protein_coding	PREDICTED: cadherin-like and PC-esterase domain-containing protein 1		GO:0005783	endoplasmic reticulum
RBPMS	3.41241e-244	0.627492	0.471	0.104	9.20019e-240	LC_MC	4.529	ENSBGRG00000025458	protein_coding	PREDICTED: RNA-binding protein with multiple splicing isoform X3		GO:0000398,GO:0000932,GO:0003713,GO:0003723,GO:0005654,GO:0005829,GO:0006396,GO:0006979,GO:0008143,GO:0010494,GO:0010862,GO:0035614,GO:0042803,GO:0060391	mRNA splicing, via spliceosome|P-body|transcription coactivator activity|RNA binding|nucleoplasm|cytosol|RNA processing|response to oxidative stress|poly(A) binding|cytoplasmic stress granule|positive regulation of pathway-restricted SMAD protein phosphorylation|snRNA stem-loop binding|protein homodimerization activity|positive regulation of SMAD protein signal transduction
NFIB	1.41155e-243	0.169928	0.572	0.245	3.80569e-239	LC_MC	2.335	ENSBGRG00000000469	protein_coding	nuclear factor 1 B-type isoform X6	CTF/NFI	GO:0000122,GO:0000978,GO:0000981,GO:0001077,GO:0001650,GO:0002062,GO:0003677,GO:0003690,GO:0003714,GO:0005634,GO:0006260,GO:0008285,GO:0009617,GO:0010001,GO:0021740,GO:0021960,GO:0030324,GO:0030900,GO:0030902,GO:0043392,GO:0044300,GO:0045893,GO:0045944,GO:0060486,GO:0060509,GO:0060510,GO:0060662,GO:0060689,GO:0061141,GO:0071679,GO:1902894,GO:2000791,GO:2000795	negative regulation of transcription by RNA polymerase II|RNA polymerase II proximal promoter sequence-specific DNA binding|DNA-binding transcription factor activity, RNA polymerase II-specific|proximal promoter DNA-binding transcription activator activity, RNA polymerase II-specific|fibrillar center|chondrocyte differentiation|DNA binding|double-stranded DNA binding|transcription corepressor act…
EBF1	2.38026e-243	0.672458	0.466	0.095	6.41743e-239	LC_MC	4.905	ENSBGRG00000015942	protein_coding	early B-cell factor 1, isoform CRA_c, partial	COE	GO:0000981,GO:0001077,GO:0003677,GO:0005634,GO:0007275,GO:0045944,GO:0046872,GO:0046983,GO:0070742	DNA-binding transcription factor activity, RNA polymerase II-specific|proximal promoter DNA-binding transcription activator activity, RNA polymerase II-specific|DNA binding|nucleus|multicellular organism development|positive regulation of transcription by RNA polymerase II|metal ion binding|protein dimerization activity|C2H2 zinc finger domain binding
ITGB5	3.90194e-243	0.584171	0.374	0.056	1.052e-238	LC_MC	6.679	ENSBGRG00000011141	protein_coding	integrin beta-5 isoform X1		GO:0005178,GO:0005925,GO:0007160,GO:0007229,GO:0008305,GO:0009986,GO:0016477,GO:0033627,GO:0038023	integrin binding|focal adhesion|cell-matrix adhesion|integrin-mediated signaling pathway|integrin complex|cell surface|cell migration|cell adhesion mediated by integrin|signaling receptor activity	ko04145,ko04151,ko04510,ko04512,ko04810,ko05165,ko05205,ko05410,ko05412,ko05414	Phagosome|PI3K-Akt signaling pathway|Focal adhesion|ECM-receptor interaction|Regulation of actin cytoskeleton|Human papillomavirus infection|Proteoglycans in cancer|Hypertrophic cardiomyopathy (HCM)|Arrhythmogenic right ventricular cardiomyopathy (ARVC)|Dilated cardiomyopathy (DCM)
ACTN1	5.58494e-243	0.641062	0.756	0.304	1.50576e-238	LC_MC	2.487	ENSBGRG00000006595	protein_coding	alpha-actinin-1 isoform X4	Homeobox	GO:0001725,GO:0001726,GO:0003725,GO:0005178,GO:0005509,GO:0005523,GO:0005884,GO:0005903,GO:0005915,GO:0005916,GO:0005923,GO:0005925,GO:0012506,GO:0016328,GO:0017166,GO:0030018,GO:0030027,GO:0030220,GO:0030374,GO:0030486,GO:0031252,GO:0042383,GO:0042803,GO:0043462,GO:0043495,GO:0044325,GO:0045214,GO:0046928,GO:0048041,GO:0048741,GO:0051015,GO:0051017,GO:0051234,GO:0051271,GO:0051393,GO:0051639,GO:…	stress fiber|ruffle|double-stranded RNA binding|integrin binding|calcium ion binding|tropomyosin binding|actin filament|brush border|zonula adherens|fascia adherens|bicellular tight junction|focal adhesion|vesicle membrane|lateral plasma membrane|vinculin binding|Z disc|lamellipodium|platelet formation|nuclear receptor transcription coactivator activity|smooth muscle dense body|cell leading edge|…	ko04510,ko04520,ko04530,ko04670,ko04810,ko05131,ko05146,ko05203,ko05322	Focal adhesion|Adherens junction|Tight junction|Leukocyte transendothelial migration|Regulation of actin cytoskeleton|Shigellosis|Amoebiasis|Viral carcinogenesis|Systemic lupus erythematosus
ENSBGRG00000020308	1.67197e-242	1.13749	0.421	0.072	4.5078e-238	LC_MC	5.847	ENSBGRG00000020308	protein_coding	complement factor H isoform X2		GO:0005576,GO:0006957	extracellular region|complement activation, alternative pathway	ko04610,ko05150	Complement and coagulation cascades|Staphylococcus aureus infection
CCN2	1.01902e-238	1.04079	0.541	0.139	2.74737e-234	LC_MC	3.892	ENSBGRG00000021557	protein_coding	CTGF protein		GO:0001502,GO:0001503,GO:0001525,GO:0001558,GO:0001894,GO:0005178,GO:0005520,GO:0007155,GO:0007160,GO:0007229,GO:0008022,GO:0008201,GO:0008543,GO:0010629,GO:0016477,GO:0030154,GO:0030324,GO:0031012,GO:0032330,GO:0035988,GO:0045597,GO:0046330,GO:0051496,GO:0060548,GO:0070374,GO:0071897,GO:0072593	cartilage condensation|ossification|angiogenesis|regulation of cell growth|tissue homeostasis|integrin binding|insulin-like growth factor binding|cell adhesion|cell-matrix adhesion|integrin-mediated signaling pathway|protein C-terminus binding|heparin binding|fibroblast growth factor receptor signaling pathway|negative regulation of gene expression|cell migration|cell differentiation|lung develop…
NCAM1	3.64445e-238	0.757999	0.318	0.03	9.8258e-234	LC_MC	10.6	ENSBGRG00000006946	protein_coding	neural cell adhesion molecule 1 isoform X9		GO:0005886,GO:0007156,GO:0007411,GO:0016021,GO:0030424,GO:0070593,GO:0098632	plasma membrane|homophilic cell adhesion via plasma membrane adhesion molecules|axon guidance|integral component of membrane|axon|dendrite self-avoidance|cell-cell adhesion mediator activity	ko04514,ko05020	Cell adhesion molecules (CAMs)|Prion diseases
ENSBGRG00000011752	4.71837e-238	0.452935	0.274	0.026	1.27212e-233	LC_MC	10.538	ENSBGRG00000011752	protein_coding	PREDICTED: SH3 domain-binding glutamic acid-rich protein		GO:0005070,GO:0005829,GO:0017124,GO:0065003	SH3/SH2 adaptor activity|cytosol|SH3 domain binding|protein-containing complex assembly
FHL2	9.3362e-238	0.69209	0.416	0.073	2.51713e-233	LC_MC	5.699	ENSBGRG00000006023	protein_coding	Four and a half LIM domains protein 2, partial	Homeobox	GO:0000122,GO:0001649,GO:0005634,GO:0008134,GO:0009725,GO:0030018,GO:0042802,GO:0043066,GO:0046872,GO:0055014,GO:0055015,GO:0060347,GO:0070885	negative regulation of transcription by RNA polymerase II|osteoblast differentiation|nucleus|transcription factor binding|response to hormone|Z disc|identical protein binding|negative regulation of apoptotic process|metal ion binding|atrial cardiac muscle cell development|ventricular cardiac muscle cell development|heart trabecula formation|negative regulation of calcineurin-NFAT signaling cascade	ko04380	Osteoclast differentiation
SYNGR1	2.14199e-236	0.444289	0.384	0.08	5.77503e-232	LC_MC	4.8	ENSBGRG00000003220	protein_coding	PREDICTED: synaptogyrin-1		GO:0006605,GO:0008021,GO:0030054,GO:0030285,GO:0030672,GO:0042470,GO:0043195,GO:0045055,GO:0048169,GO:0048172,GO:0048499,GO:1990830	protein targeting|synaptic vesicle|cell junction|integral component of synaptic vesicle membrane|synaptic vesicle membrane|melanosome|terminal bouton|regulated exocytosis|regulation of long-term neuronal synaptic plasticity|regulation of short-term neuronal synaptic plasticity|synaptic vesicle membrane organization|cellular response to leukemia inhibitory factor
CYP27A1	1.23236e-234	0.740338	0.377	0.055	3.32256e-230	LC_MC	6.855	ENSBGRG00000000784	protein_coding	PREDICTED: sterol 26-hydroxylase, mitochondrial		GO:0005506,GO:0005739,GO:0005759,GO:0006699,GO:0008395,GO:0016125,GO:0016705,GO:0020037,GO:0031966	iron ion binding|mitochondrion|mitochondrial matrix|bile acid biosynthetic process|steroid hydroxylase activity|sterol metabolic process|oxidoreductase activity, acting on paired donors, with incorporation or reduction of molecular oxygen|heme binding|mitochondrial membrane	ko00120,ko03320,ko04979	Primary bile acid biosynthesis|PPAR signaling pathway|Cholesterol metabolism
SYNM	6.61023e-230	0.792424	0.423	0.077	1.78219e-225	LC_MC	5.494	ENSBGRG00000005981	protein_coding	TPA: synemin, intermediate filament protein isoform 1		GO:0005200,GO:0005882,GO:0005912,GO:0008307,GO:0017166,GO:0019215,GO:0031443,GO:0042383,GO:0043034,GO:0045104,GO:0060053	structural constituent of cytoskeleton|intermediate filament|adherens junction|structural constituent of muscle|vinculin binding|intermediate filament binding|fast-twitch skeletal muscle fiber contraction|sarcolemma|costamere|intermediate filament cytoskeleton organization|neurofilament cytoskeleton
KLF4	3.57665e-228	0.17961	0.692	0.325	9.64301e-224	LC_MC	2.129	ENSBGRG00000002035	protein_coding	Krueppel-like factor 4 isoform X1	zf-C2H2			ko04550	Signaling pathways regulating pluripotency of stem cells
FERMT2	7.5059e-228	0.511946	0.532	0.158	2.02366e-223	LC_MC	3.367	ENSBGRG00000021063	protein_coding	PREDICTED: fermitin family homolog 2 isoform X1
SOD1	2.61968e-227	0.507857	0.811	0.378	7.06292e-223	LC_MC	2.146	ENSBGRG00000000117	protein_coding	TPA: superoxide dismutase-like		GO:0000187,GO:0000303,GO:0001541,GO:0001819,GO:0001895,GO:0002262,GO:0004784,GO:0005507,GO:0005615,GO:0005634,GO:0005737,GO:0005739,GO:0005829,GO:0006749,GO:0006801,GO:0006879,GO:0007283,GO:0007566,GO:0007569,GO:0007605,GO:0007626,GO:0008217,GO:0008270,GO:0009408,GO:0010033,GO:0019226,GO:0019430,GO:0030346,GO:0031410,GO:0032287,GO:0032839,GO:0032991,GO:0040014,GO:0042493,GO:0042542,GO:0043025,GO:…	activation of MAPK activity|response to superoxide|ovarian follicle development|positive regulation of cytokine production|retina homeostasis|myeloid cell homeostasis|superoxide dismutase activity|copper ion binding|extracellular space|nucleus|cytoplasm|mitochondrion|cytosol|glutathione metabolic process|superoxide metabolic process|cellular iron ion homeostasis|spermatogenesis|embryo implantatio…
DST	2.21244e-226	0.541251	0.682	0.261	5.96495e-222	LC_MC	2.613	ENSBGRG00000024977	protein_coding	dystonin isoform X23	Homeobox	GO:0000226,GO:0003779,GO:0005178,GO:0005198,GO:0005509,GO:0005604,GO:0005634,GO:0005635,GO:0005737,GO:0005789,GO:0005829,GO:0005882,GO:0005925,GO:0005938,GO:0007010,GO:0007155,GO:0007229,GO:0008017,GO:0008022,GO:0008090,GO:0009611,GO:0009925,GO:0015629,GO:0015630,GO:0016020,GO:0016021,GO:0030011,GO:0030018,GO:0030056,GO:0030424,GO:0031122,GO:0031252,GO:0031410,GO:0031581,GO:0031673,GO:0035371,GO:…	microtubule cytoskeleton organization|actin binding|integrin binding|structural molecule activity|calcium ion binding|basement membrane|nucleus|nuclear envelope|cytoplasm|endoplasmic reticulum membrane|cytosol|intermediate filament|focal adhesion|cell cortex|cytoskeleton organization|cell adhesion|integrin-mediated signaling pathway|microtubule binding|protein C-terminus binding|retrograde axonal…
ENSBGRG00000005321	2.22434e-226	0.450303	0.548	0.176	5.99705e-222	LC_MC	3.114	ENSBGRG00000005321	protein_coding	hypothetical protein MGC19531, partial		GO:0000281,GO:0003924,GO:0005525,GO:0005634,GO:0005737,GO:0005829,GO:0005886,GO:0005938,GO:0007015,GO:0007266,GO:0008360,GO:0016020,GO:0016477,GO:0019901,GO:0030334,GO:0030335,GO:0030950,GO:0032153,GO:0032154,GO:0032420,GO:0032464,GO:0032956,GO:0043231,GO:0043297,GO:0044319,GO:0051017,GO:0051496,GO:0060193,GO:1902766	mitotic cytokinesis|GTPase activity|GTP binding|nucleus|cytoplasm|cytosol|plasma membrane|cell cortex|actin filament organization|Rho protein signal transduction|regulation of cell shape|membrane|cell migration|protein kinase binding|regulation of cell migration|positive regulation of cell migration|establishment or maintenance of actin cytoskeleton polarity|cell division site|cleavage furrow|ste…
ENSBGRG00000018498	2.35035e-226	0.430036	0.67	0.265	6.33677e-222	LC_MC	2.528	ENSBGRG00000018498	protein_coding	phosphatidylethanolamine-binding protein 1 isoform X1		GO:0000165,GO:0001505,GO:0002026,GO:0004867,GO:0005102,GO:0005524,GO:0005615,GO:0005739,GO:0005741,GO:0005794,GO:0006979,GO:0007568,GO:0008021,GO:0008289,GO:0009408,GO:0009611,GO:0009636,GO:0009986,GO:0010243,GO:0014823,GO:0021766,GO:0043025,GO:0043209,GO:0043409,GO:0043679,GO:0043950,GO:0045177,GO:0045471,GO:0045840,GO:0048240,GO:0051019,GO:0051412,GO:0051591,GO:0051592,GO:0060409	MAPK cascade|regulation of neurotransmitter levels|regulation of the force of heart contraction|serine-type endopeptidase inhibitor activity|signaling receptor binding|ATP binding|extracellular space|mitochondrion|mitochondrial outer membrane|Golgi apparatus|response to oxidative stress|aging|synaptic vesicle|lipid binding|response to heat|response to wounding|response to toxic substance|cell sur…
ENSBGRG00000000421	3.24727e-226	0.406605	0.78	0.366	8.75496e-222	LC_MC	2.131	ENSBGRG00000000421	protein_coding	nuclear factor 1 C-type isoform X1	CTF/NFI	GO:0000122,GO:0000981,GO:0003677,GO:0005634,GO:0006260,GO:0045944	negative regulation of transcription by RNA polymerase II|DNA-binding transcription factor activity, RNA polymerase II-specific|DNA binding|nucleus|DNA replication|positive regulation of transcription by RNA polymerase II
CCN1	8.87621e-226	0.731948	0.436	0.086	2.39312e-221	LC_MC	5.07	ENSBGRG00000000313	protein_coding	PREDICTED: protein CYR61 isoform X1
CLTB	6.4098e-225	0.636778	0.625	0.208	1.72815e-220	LC_MC	3.005	ENSBGRG00000014547	protein_coding	Clathrin light chain B		GO:0005198,GO:0005886,GO:0006886,GO:0030118,GO:0030125,GO:0030130,GO:0030132,GO:0030672,GO:0032050,GO:0048268,GO:0072583,GO:0099631	structural molecule activity|plasma membrane|intracellular protein transport|clathrin coat|clathrin vesicle coat|clathrin coat of trans-Golgi network vesicle|clathrin coat of coated pit|synaptic vesicle membrane|clathrin heavy chain binding|clathrin coat assembly|clathrin-dependent endocytosis|postsynaptic endocytic zone cytoplasmic component	ko04142,ko04144,ko04721,ko04961,ko05016,ko05100	Lysosome|Endocytosis|Synaptic vesicle cycle|Endocrine and other factor-regulated calcium reabsorption|Huntington disease|Bacterial invasion of epithelial cells
MYL6	2.20809e-224	0.669281	0.975	0.882	5.95323e-220	LC_MC	1.105	ENSBGRG00000001372	protein_coding	PREDICTED: myosin light polypeptide 6 isoform X1		GO:0003774,GO:0005509,GO:0005829,GO:0005903,GO:0006936,GO:0007519,GO:0008307,GO:0016020,GO:0016459,GO:0016461,GO:0030049,GO:0030898,GO:0031982,GO:0070062	motor activity|calcium ion binding|cytosol|brush border|muscle contraction|skeletal muscle tissue development|structural constituent of muscle|membrane|myosin complex|unconventional myosin complex|muscle filament sliding|actin-dependent ATPase activity|vesicle|extracellular exosome
FBLN2	4.9513e-224	0.899145	0.422	0.077	1.33492e-219	LC_MC	5.481	ENSBGRG00000017885	protein_coding	fibulin-2 isoform X1		GO:0005201,GO:0005509,GO:0005576,GO:0010811,GO:0030023,GO:0030198,GO:0031012,GO:0050840,GO:0062023,GO:1903561	extracellular matrix structural constituent|calcium ion binding|extracellular region|positive regulation of cell-substrate adhesion|extracellular matrix constituent conferring elasticity|extracellular matrix organization|extracellular matrix|extracellular matrix binding|collagen-containing extracellular matrix|extracellular vesicle
NPDC1	9.98355e-223	0.575668	0.616	0.215	2.69167e-218	LC_MC	2.865	ENSBGRG00000008757	protein_coding	NPDC1 protein	TF_bZIP	GO:0005886,GO:0016021,GO:0050776	plasma membrane|integral component of membrane|regulation of immune response
FAT1	3.3668e-222	0.442066	0.252	0.023	9.07723e-218	LC_MC	10.957	ENSBGRG00000015602	protein_coding	Protocadherin Fat 1
ENSBGRG00000011191	4.03902e-222	0.498937	0.312	0.044	1.08896e-217	LC_MC	7.091	ENSBGRG00000011191	protein_coding	septin-4 isoform X2		GO:0000281,GO:0000287,GO:0000921,GO:0003924,GO:0005525,GO:0005654,GO:0005739,GO:0005940,GO:0007286,GO:0007420,GO:0008021,GO:0015630,GO:0017157,GO:0030382,GO:0031105,GO:0031398,GO:0031514,GO:0032160,GO:0032947,GO:0036126,GO:0042803,GO:0042995,GO:0043065,GO:0043209,GO:0048240,GO:0051260,GO:0060271,GO:0097227,GO:2001244	mitotic cytokinesis|magnesium ion binding|septin ring assembly|GTPase activity|GTP binding|nucleoplasm|mitochondrion|septin ring|spermatid development|brain development|synaptic vesicle|microtubule cytoskeleton|regulation of exocytosis|sperm mitochondrion organization|septin complex|positive regulation of protein ubiquitination|motile cilium|septin filament array|protein-containing complex scaffo…
ARHGAP5	4.76212e-221	0.338774	0.529	0.185	1.28391e-216	LC_MC	2.859	ENSBGRG00000008406	protein_coding	rho GTPase-activating protein 5 isoform X1	bHLH	GO:0003924,GO:0005096,GO:0005525,GO:0005737,GO:0005783,GO:0005829,GO:0005886,GO:0007155,GO:0007266,GO:0030879,GO:0042169,GO:0051056	GTPase activity|GTPase activator activity|GTP binding|cytoplasm|endoplasmic reticulum|cytosol|plasma membrane|cell adhesion|Rho protein signal transduction|mammary gland development|SH2 domain binding|regulation of small GTPase mediated signal transduction	ko04510,ko04670	Focal adhesion|Leukocyte transendothelial migration
ENSBGRG00000008730	5.37235e-221	0.492186	0.306	0.039	1.44844e-216	LC_MC	7.846	ENSBGRG00000008730	pseudogene	TPA: pleckstrin homology domain containing, family H (with MyTH4 domain) member 3		GO:0005615,GO:0005856,GO:0007165	extracellular space|cytoskeleton|signal transduction
EMP3	3.58101e-217	0.304306	0.731	0.345	9.65475e-213	LC_MC	2.119	ENSBGRG00000021880	protein_coding	epithelial membrane protein 3 isoform X1		GO:0005886,GO:0008219,GO:0016021,GO:0032060	plasma membrane|cell death|integral component of membrane|bleb assembly
RCN3	7.97875e-215	0.561222	0.379	0.068	2.15115e-210	LC_MC	5.574	ENSBGRG00000024220	protein_coding	PREDICTED: reticulocalbin-3 isoform X1		GO:0005509,GO:0005783,GO:0005788,GO:0009306,GO:0010952,GO:0015031,GO:0032964,GO:0036503,GO:0043129,GO:0051896,GO:0055091,GO:0060428	calcium ion binding|endoplasmic reticulum|endoplasmic reticulum lumen|protein secretion|positive regulation of peptidase activity|protein transport|collagen biosynthetic process|ERAD pathway|surfactant homeostasis|regulation of protein kinase B signaling|phospholipid homeostasis|lung epithelium development
ABCA10	1.0121e-214	0.819656	0.253	0.015	2.72873e-210	LC_MC	16.867	ENSBGRG00000024796	protein_coding	ATP-binding cassette sub-family A member 10 isoform X2				ko02010	ABC transporters
ENSBGRG00000020717	1.41126e-214	0.567288	0.385	0.072	3.8049e-210	LC_MC	5.347	ENSBGRG00000020717	protein_coding	PREDICTED: pleckstrin homology-like domain family B member 1 isoform X10		GO:0010470,GO:0010717,GO:0045180,GO:0070507,GO:1904261	regulation of gastrulation|regulation of epithelial to mesenchymal transition|basal cortex|regulation of microtubule cytoskeleton organization|positive regulation of basement membrane assembly involved in embryonic body morphogenesis
PDE4A	2.35534e-214	0.564723	0.342	0.052	6.35024e-210	LC_MC	6.577	ENSBGRG00000003241	protein_coding	PREDICTED: cAMP-specific 3',5'-cyclic phosphodiesterase 4A isoform X2		GO:0004115,GO:0005654,GO:0005829,GO:0005886,GO:0006198,GO:0007165,GO:0007186,GO:0007608,GO:0010738,GO:0016020,GO:0030552,GO:0032587,GO:0035690,GO:0043949,GO:0046872,GO:0048471	3',5'-cyclic-AMP phosphodiesterase activity|nucleoplasm|cytosol|plasma membrane|cAMP catabolic process|signal transduction|G protein-coupled receptor signaling pathway|sensory perception of smell|regulation of protein kinase A signaling|membrane|cAMP binding|ruffle membrane|cellular response to drug|regulation of cAMP-mediated signaling|metal ion binding|perinuclear region of cytoplasm	ko00230,ko04024,ko04928,ko05032	Purine metabolism|cAMP signaling pathway|Parathyroid hormone synthesis, secretion and action|Morphine addiction
PMEPA1	2.52673e-212	0.596301	0.442	0.103	6.81232e-208	LC_MC	4.291	ENSBGRG00000009167	protein_coding	protein TMEPAI isoform X2		GO:0000139,GO:0005886,GO:0010008,GO:0010991,GO:0016021,GO:0030512,GO:0030521,GO:0031901,GO:0043231,GO:0050699,GO:0060394,GO:0070412	Golgi membrane|plasma membrane|endosome membrane|negative regulation of SMAD protein complex assembly|integral component of membrane|negative regulation of transforming growth factor beta receptor signaling pathway|androgen receptor signaling pathway|early endosome membrane|intracellular membrane-bounded organelle|WW domain binding|negative regulation of pathway-restricted SMAD protein phosphoryl…
SYNE2	2.09641e-210	0.177783	0.781	0.412	5.65214e-206	LC_MC	1.896	ENSBGRG00000011817	protein_coding	PREDICTED: LOW QUALITY PROTEIN: nesprin-2	Homeobox	GO:0003779,GO:0005634,GO:0005635,GO:0005640,GO:0005654,GO:0005737,GO:0005739,GO:0005813,GO:0005925,GO:0007097,GO:0010457,GO:0016021,GO:0016235,GO:0016529,GO:0021817,GO:0030018,GO:0030335,GO:0031022,GO:0031258,GO:0031527,GO:0031965,GO:0031981,GO:0033017,GO:0034993,GO:0045111,GO:0051015,GO:0051642,GO:0070062,GO:0090286,GO:1902017	actin binding|nucleus|nuclear envelope|nuclear outer membrane|nucleoplasm|cytoplasm|mitochondrion|centrosome|focal adhesion|nuclear migration|centriole-centriole cohesion|integral component of membrane|aggresome|sarcoplasmic reticulum|nucleokinesis involved in cell motility in cerebral cortex radial glia guided migration|Z disc|positive regulation of cell migration|nuclear migration along microfi…
LTBP1	7.39305e-209	0.6305	0.367	0.062	1.99324e-204	LC_MC	5.919	ENSBGRG00000008349	protein_coding	PREDICTED: latent-transforming growth factor beta-binding protein 1 isoform X2		GO:0001527,GO:0003281,GO:0005024,GO:0005201,GO:0005509,GO:0005576,GO:0005788,GO:0031012,GO:0032991,GO:0035583,GO:0035904,GO:0043687,GO:0044267,GO:0050431,GO:0050436,GO:0060976,GO:0062023,GO:1901388	microfibril|ventricular septum development|transforming growth factor beta-activated receptor activity|extracellular matrix structural constituent|calcium ion binding|extracellular region|endoplasmic reticulum lumen|extracellular matrix|protein-containing complex|sequestering of TGFbeta in extracellular matrix|aorta development|post-translational protein modification|cellular protein metabolic pr…
ENSBGRG00000011305	1.11687e-208	0.375957	0.256	0.033	3.01119e-204	LC_MC	7.758	ENSBGRG00000011305	protein_coding	PREDICTED: dual specificity protein phosphatase CDC14B isoform X6	THAP	GO:0004722,GO:0004725,GO:0005634,GO:0005654,GO:0005730,GO:0005737,GO:0005813,GO:0006281,GO:0006470,GO:0007096,GO:0008138,GO:0051256,GO:0071850,GO:0072425,GO:0072686,GO:1904668	protein serine/threonine phosphatase activity|protein tyrosine phosphatase activity|nucleus|nucleoplasm|nucleolus|cytoplasm|centrosome|DNA repair|protein dephosphorylation|regulation of exit from mitosis|protein tyrosine/serine/threonine phosphatase activity|mitotic spindle midzone assembly|mitotic cell cycle arrest|signal transduction involved in G2 DNA damage checkpoint|mitotic spindle|positive…	ko04110	Cell cycle
CYB5R3	1.18514e-208	0.58515	0.801	0.38	3.19525e-204	LC_MC	2.108	ENSBGRG00000012803	protein_coding	PREDICTED: NADH-cytochrome b5 reductase 3		GO:0004128,GO:0005741,GO:0005789,GO:0006695,GO:0071949	cytochrome-b5 reductase activity, acting on NAD(P)H|mitochondrial outer membrane|endoplasmic reticulum membrane|cholesterol biosynthetic process|FAD binding	ko00520	Amino sugar and nucleotide sugar metabolism
ENSBGRG00000014578	1.4319e-208	0.379577	0.891	0.502	3.86055e-204	LC_MC	1.775	ENSBGRG00000014578	protein_coding	interferon-induced transmembrane protein 3-like		GO:0005765,GO:0005886,GO:0006955,GO:0009615,GO:0016021,GO:0031902,GO:0032897,GO:0032991,GO:0034341,GO:0035455,GO:0035456,GO:0045071,GO:0046597,GO:0051607,GO:0060337	lysosomal membrane|plasma membrane|immune response|response to virus|integral component of membrane|late endosome membrane|negative regulation of viral transcription|protein-containing complex|response to interferon-gamma|response to interferon-alpha|response to interferon-beta|negative regulation of viral genome replication|negative regulation of viral entry into host cell|defense response to vi…
SPARCL1	2.41013e-208	1.12922	0.65	0.272	6.49795e-204	LC_MC	2.39	ENSBGRG00000014840	protein_coding	PREDICTED: SPARC-like protein 1		GO:0005509,GO:0005518,GO:0005576,GO:0005615,GO:0005788,GO:0007165,GO:0043687,GO:0044267,GO:0050840,GO:0062023,GO:0098978,GO:0099560	calcium ion binding|collagen binding|extracellular region|extracellular space|endoplasmic reticulum lumen|signal transduction|post-translational protein modification|cellular protein metabolic process|extracellular matrix binding|collagen-containing extracellular matrix|glutamatergic synapse|synaptic membrane adhesion
COL15A1	2.35288e-207	0.594869	0.418	0.094	6.34359e-203	LC_MC	4.447	ENSBGRG00000020183	protein_coding	collagen alpha-1(XV) chain isoform X2		GO:0001525,GO:0005201,GO:0005576,GO:0005582,GO:0005615,GO:0005788,GO:0007155,GO:0007165,GO:0016021,GO:0030020,GO:0030154,GO:0030198,GO:0030574,GO:0031012,GO:0062023,GO:0070062	angiogenesis|extracellular matrix structural constituent|extracellular region|collagen type XV trimer|extracellular space|endoplasmic reticulum lumen|cell adhesion|signal transduction|integral component of membrane|extracellular matrix structural constituent conferring tensile strength|cell differentiation|extracellular matrix organization|collagen catabolic process|extracellular matrix|collagen-…	ko04974	Protein digestion and absorption
RDX	1.90603e-206	0.20606	0.588	0.261	5.13885e-202	LC_MC	2.253	ENSBGRG00000012922	protein_coding	PREDICTED: radixin isoform X2		GO:0003779,GO:0005737,GO:0005856,GO:0005902,GO:0032154,GO:0051693	actin binding|cytoplasm|cytoskeleton|microvillus|cleavage furrow|actin filament capping	ko04530,ko04810,ko05205,ko05206	Tight junction|Regulation of actin cytoskeleton|Proteoglycans in cancer|MicroRNAs in cancer
FILIP1L	7.04124e-206	0.836715	0.539	0.156	1.89839e-201	LC_MC	3.455	ENSBGRG00000002590	protein_coding	PREDICTED: filamin A-interacting protein 1-like isoform X1		GO:0005634,GO:0005737,GO:0016020	nucleus|cytoplasm|membrane
ADAMTS1	1.89285e-205	0.600542	0.67	0.265	5.10331e-201	LC_MC	2.528	ENSBGRG00000000068	protein_coding	A disintegrin and metalloproteinase with thrombospondin motifs 1
ENSBGRG00000025677	4.51711e-205	0.586112	0.307	0.038	1.21786e-200	LC_MC	8.079	ENSBGRG00000025677	protein_coding	PREDICTED: melanoma-associated antigen D4 isoform X1
PTN	9.70025e-205	0.742391	0.503	0.15	2.61528e-200	LC_MC	3.353	ENSBGRG00000003344	protein_coding	PREDICTED: pleiotrophin		GO:0005576,GO:0005615,GO:0005783,GO:0007612,GO:0008083,GO:0008201,GO:0008284,GO:0019901,GO:0030282,GO:0032991,GO:0035374,GO:0051781	extracellular region|extracellular space|endoplasmic reticulum|learning|growth factor activity|heparin binding|positive regulation of cell proliferation|protein kinase binding|bone mineralization|protein-containing complex|chondroitin sulfate binding|positive regulation of cell division
TGFBR3	2.01536e-203	0.71926	0.519	0.145	5.43361e-199	LC_MC	3.579	ENSBGRG00000001978	protein_coding	PREDICTED: transforming growth factor beta receptor type 3 isoform X1
ENSBGRG00000013578	3.3154e-203	0.564014	0.4	0.083	8.93865e-199	LC_MC	4.819	ENSBGRG00000013578	protein_coding	amine oxidase		GO:0005741,GO:0008131,GO:0016021,GO:0042135,GO:0042420	mitochondrial outer membrane|primary amine oxidase activity|integral component of membrane|neurotransmitter catabolic process|dopamine catabolic process
COLEC12	4.86931e-203	0.605022	0.307	0.037	1.31281e-198	LC_MC	8.297	ENSBGRG00000019242	protein_coding	TPA: collectin-12	TF_bZIP	GO:0004888,GO:0005581,GO:0006910,GO:0006955,GO:0008329,GO:0016021,GO:0030169,GO:0030246,GO:0034138,GO:0046872,GO:0060355,GO:0071360	transmembrane signaling receptor activity|collagen trimer|phagocytosis, recognition|immune response|signaling pattern recognition receptor activity|integral component of membrane|low-density lipoprotein particle binding|carbohydrate binding|toll-like receptor 3 signaling pathway|metal ion binding|positive regulation of cell adhesion molecule production|cellular response to exogenous dsRNA	ko04145	Phagosome
TMTC1	1.15716e-201	0.609322	0.347	0.057	3.11981e-197	LC_MC	6.088	ENSBGRG00000003257	protein_coding	PREDICTED: transmembrane and TPR repeat-containing protein 1		GO:0006396,GO:0016021	RNA processing|integral component of membrane
CTSB	1.16399e-201	0.644267	0.535	0.158	3.13824e-197	LC_MC	3.386	ENSBGRG00000002892	protein_coding	PREDICTED: cathepsin B isoform X1		GO:0004197,GO:0005518,GO:0005615,GO:0005730,GO:0005764,GO:0030574,GO:0030855,GO:0042470,GO:0043394,GO:0046697,GO:0046718,GO:0048471,GO:0050790,GO:0051603,GO:0097067	cysteine-type endopeptidase activity|collagen binding|extracellular space|nucleolus|lysosome|collagen catabolic process|epithelial cell differentiation|melanosome|proteoglycan binding|decidualization|viral entry into host cell|perinuclear region of cytoplasm|regulation of catalytic activity|proteolysis involved in cellular protein catabolic process|cellular response to thyroid hormone stimulus	ko04140,ko04142,ko04210,ko04612,ko04621,ko04924	Autophagy - animal|Lysosome|Apoptosis|Antigen processing and presentation|NOD-like receptor signaling pathway|Renin secretion
ENSBGRG00000005040	1.3541e-201	0.598679	0.584	0.197	3.65078e-197	LC_MC	2.964	ENSBGRG00000005040	protein_coding	lysosomal protein transmembrane 4 beta		GO:0005764,GO:0005765,GO:0005768,GO:0005769,GO:0005886,GO:0007032,GO:0016020,GO:0016021,GO:0031902,GO:0032509,GO:0032585,GO:0032911,GO:0042995,GO:0097001,GO:0097213,GO:0097487,GO:1902936,GO:1905166,GO:1905671	lysosome|lysosomal membrane|endosome|early endosome|plasma membrane|endosome organization|membrane|integral component of membrane|late endosome membrane|endosome transport via multivesicular body sorting pathway|multivesicular body membrane|negative regulation of transforming growth factor beta1 production|cell projection|ceramide binding|regulation of lysosomal membrane permeability|multivesicul…	ko04142	Lysosome
NID1	2.64938e-201	0.673579	0.302	0.035	7.14301e-197	LC_MC	8.629	ENSBGRG00000019277	protein_coding	NID1 protein		GO:0005201,GO:0005509,GO:0005518,GO:0005576,GO:0005604,GO:0007160,GO:0010811,GO:0030198,GO:0032836,GO:0043236,GO:0043237,GO:0043394,GO:0062023,GO:0070062,GO:0071711,GO:0071944	extracellular matrix structural constituent|calcium ion binding|collagen binding|extracellular region|basement membrane|cell-matrix adhesion|positive regulation of cell-substrate adhesion|extracellular matrix organization|glomerular basement membrane development|laminin binding|laminin-1 binding|proteoglycan binding|collagen-containing extracellular matrix|extracellular exosome|basement membrane …
ENSBGRG00000022635	7.97703e-201	0.771218	0.294	0.031	2.15069e-196	LC_MC	9.484	ENSBGRG00000022635	protein_coding	PREDICTED: uncharacterized protein LOC102142606 isoform X1
FAM13C	6.65519e-200	0.42164	0.256	0.029	1.79431e-195	LC_MC	8.828	ENSBGRG00000025009	protein_coding	PREDICTED: LOW QUALITY PROTEIN: protein FAM13C
ENSBGRG00000014228	3.15832e-199	0.557085	0.412	0.092	8.51515e-195	LC_MC	4.478	ENSBGRG00000014228	protein_coding	RCN1 protein		GO:0001701,GO:0005509,GO:0005783,GO:0005788,GO:0043010,GO:0043687,GO:0044267	in utero embryonic development|calcium ion binding|endoplasmic reticulum|endoplasmic reticulum lumen|camera-type eye development|post-translational protein modification|cellular protein metabolic process
ENSBGRG00000014207	8.41585e-198	0.511964	0.36	0.07	2.269e-193	LC_MC	5.143	ENSBGRG00000014207	protein_coding	PREDICTED: CTD small phosphatase-like protein		GO:0001933,GO:0004721,GO:0005634,GO:0008420,GO:0046872,GO:0070062,GO:2000134	negative regulation of protein phosphorylation|phosphoprotein phosphatase activity|nucleus|RNA polymerase II CTD heptapeptide repeat phosphatase activity|metal ion binding|extracellular exosome|negative regulation of G1/S transition of mitotic cell cycle
ISOC1	6.69557e-197	0.596435	0.315	0.044	1.80519e-192	LC_MC	7.159	ENSBGRG00000006432	protein_coding	ISOC1 protein		GO:0003824,GO:0005737	catalytic activity|cytoplasm
ENSBGRG00000026862	4.72327e-196	0.521281	0.397	0.09	1.27344e-191	LC_MC	4.411	ENSBGRG00000026862	pseudogene	FH1/FH2 domain-containing protein 1 isoform X3		GO:0003779,GO:0005634,GO:0005737,GO:0005829,GO:0005856,GO:0007097,GO:0014704,GO:0016020,GO:0019904,GO:0032059,GO:0042802,GO:0043621,GO:0045944,GO:0051492,GO:0051496,GO:0051660	actin binding|nucleus|cytoplasm|cytosol|cytoskeleton|nuclear migration|intercalated disc|membrane|protein domain specific binding|bleb|identical protein binding|protein self-association|positive regulation of transcription by RNA polymerase II|regulation of stress fiber assembly|positive regulation of stress fiber assembly|establishment of centrosome localization	ko05132	Salmonella infection
MESD	2.96355e-195	0.494534	0.519	0.167	7.99002e-191	LC_MC	3.108	ENSBGRG00000023274	protein_coding	LDLR chaperone MESD		GO:0005783,GO:0005886,GO:0006457,GO:0006909,GO:0016055,GO:0034394,GO:0042802,GO:0050750,GO:1904395	endoplasmic reticulum|plasma membrane|protein folding|phagocytosis|Wnt signaling pathway|protein localization to cell surface|identical protein binding|low-density lipoprotein particle receptor binding|positive regulation of skeletal muscle acetylcholine-gated channel clustering
COPZ2	1.05562e-194	0.554336	0.377	0.076	2.84604e-190	LC_MC	4.961	ENSBGRG00000020574	protein_coding	PREDICTED: coatomer subunit zeta-2 isoform X2		GO:0000139,GO:0005789,GO:0005801,GO:0005829,GO:0006886,GO:0006888,GO:0006890,GO:0006891,GO:0030126,GO:0030133,GO:0033116	Golgi membrane|endoplasmic reticulum membrane|cis-Golgi network|cytosol|intracellular protein transport|ER to Golgi vesicle-mediated transport|retrograde vesicle-mediated transport, Golgi to ER|intra-Golgi vesicle-mediated transport|COPI vesicle coat|transport vesicle|endoplasmic reticulum-Golgi intermediate compartment membrane
SGCE	3.56374e-194	0.465309	0.259	0.028	9.60819e-190	LC_MC	9.25	ENSBGRG00000010402	protein_coding	epsilon-sarcoglycan isoform X1		GO:0005794,GO:0005856,GO:0005886,GO:0016012,GO:0016021,GO:0032590,GO:0042383	Golgi apparatus|cytoskeleton|plasma membrane|sarcoglycan complex|integral component of membrane|dendrite membrane|sarcolemma
TXNIP	6.34542e-194	0.73124	0.803	0.47	1.71079e-189	LC_MC	1.709	ENSBGRG00000015334	protein_coding	thioredoxin-interacting protein		GO:0000122,GO:0004857,GO:0005737,GO:0006606,GO:0006979,GO:0007049,GO:0030216,GO:0031625,GO:0048008,GO:0051782,GO:0071228	negative regulation of transcription by RNA polymerase II|enzyme inhibitor activity|cytoplasm|protein import into nucleus|response to oxidative stress|cell cycle|keratinocyte differentiation|ubiquitin protein ligase binding|platelet-derived growth factor receptor signaling pathway|negative regulation of cell division|cellular response to tumor cell	ko04621	NOD-like receptor signaling pathway
AK1	1.58803e-193	0.269544	0.256	0.048	4.28149e-189	LC_MC	5.333	ENSBGRG00000007407	protein_coding	hypothetical protein PANDA_003186, partial		GO:0001520,GO:0004017,GO:0004550,GO:0005524,GO:0005829,GO:0005886,GO:0006165,GO:0006172,GO:0007050,GO:0009142,GO:0046033,GO:0046034	outer dense fiber|adenylate kinase activity|nucleoside diphosphate kinase activity|ATP binding|cytosol|plasma membrane|nucleoside diphosphate phosphorylation|ADP biosynthetic process|cell cycle arrest|nucleoside triphosphate biosynthetic process|AMP metabolic process|ATP metabolic process	ko00230,ko00730	Purine metabolism|Thiamine metabolism
UACA	1.65516e-192	0.324761	0.619	0.268	4.46247e-188	LC_MC	2.31	ENSBGRG00000016597	protein_coding	PREDICTED: uveal autoantigen with coiled-coil domains and ankyrin repeats isoform X1	Others	GO:0005634,GO:0005737,GO:0005856,GO:0097190,GO:1901222	nucleus|cytoplasm|cytoskeleton|apoptotic signaling pathway|regulation of NIK/NF-kappaB signaling
EGR1	1.88511e-191	0.795209	0.688	0.29	5.08245e-187	LC_MC	2.372	ENSBGRG00000004094	protein_coding	PREDICTED: early growth response protein 1	zf-C2H2	GO:0000981,GO:0001666,GO:0002931,GO:0005634,GO:0005737,GO:0006357,GO:0008270,GO:0010385,GO:0043565,GO:0044729,GO:0044849,GO:0045080,GO:0045944,GO:0046886,GO:0050725,GO:0071504,GO:0071506,GO:0072110,GO:0072303,GO:0098759,GO:1990841,GO:2000182	DNA-binding transcription factor activity, RNA polymerase II-specific|response to hypoxia|response to ischemia|nucleus|cytoplasm|regulation of transcription by RNA polymerase II|zinc ion binding|double-stranded methylated DNA binding|sequence-specific DNA binding|hemi-methylated DNA-binding|estrous cycle|positive regulation of chemokine biosynthetic process|positive regulation of transcription by…	ko04371,ko04912,ko04928,ko04933,ko05020,ko05166	Apelin signaling pathway|GnRH signaling pathway|Parathyroid hormone synthesis, secretion and action|AGE-RAGE signaling pathway in diabetic complications|Prion diseases|Human T-cell leukemia virus 1 infection
FRY	2.27652e-191	0.562919	0.377	0.078	6.13772e-187	LC_MC	4.833	ENSBGRG00000010015	protein_coding	PREDICTED: protein furry homolog		GO:0000902,GO:0000922,GO:0004857,GO:0005815,GO:0005938,GO:0031175,GO:1904428	cell morphogenesis|spindle pole|enzyme inhibitor activity|microtubule organizing center|cell cortex|neuron projection development|negative regulation of tubulin deacetylation
ENSBGRG00000012167	8.68977e-191	0.514517	0.889	0.512	2.34285e-186	LC_MC	1.736	ENSBGRG00000012167	protein_coding	CD81 antigen, partial		GO:0005178,GO:0005887,GO:0007166,GO:0016020,GO:0016323,GO:0031623,GO:0071404	integrin binding|integral component of plasma membrane|cell surface receptor signaling pathway|membrane|basolateral plasma membrane|receptor internalization|cellular response to low-density lipoprotein particle stimulus	ko04662,ko05144,ko05160	B cell receptor signaling pathway|Malaria|Hepatitis C
PLTP	1.05459e-190	0.393645	0.281	0.049	2.84327e-186	LC_MC	5.735	ENSBGRG00000019666	protein_coding	PREDICTED: phospholipid transfer protein isoform X3				ko03320,ko04979	PPAR signaling pathway|Cholesterol metabolism
PRDX2	2.64788e-189	0.467486	0.784	0.386	7.13894e-185	LC_MC	2.031	ENSBGRG00000006234	protein_coding	peroxiredoxin-2		GO:0005829,GO:0006979,GO:0008379,GO:0019430,GO:0042744,GO:0042981,GO:0045454	cytosol|response to oxidative stress|thioredoxin peroxidase activity|removal of superoxide radicals|hydrogen peroxide catabolic process|regulation of apoptotic process|cell redox homeostasis	ko04214	Apoptosis - fly
DENND2B	3.40017e-189	0.461261	0.301	0.048	9.1672e-185	LC_MC	6.271	ENSBGRG00000007364	protein_coding	Suppression of tumorigenicity 5 protein		GO:0017112,GO:0070374	Rab guanyl-nucleotide exchange factor activity|positive regulation of ERK1 and ERK2 cascade
DBP	4.87029e-188	0.588733	0.333	0.054	1.31308e-183	LC_MC	6.167	ENSBGRG00000020542	protein_coding	RecName: Full=D site-binding protein; AltName: Full=Albumin D box-binding protein; AltName: Full=Albumin D-element-binding protein	TF_bZIP	GO:0000977,GO:0001077,GO:0005634,GO:0007623	RNA polymerase II regulatory region sequence-specific DNA binding|proximal promoter DNA-binding transcription activator activity, RNA polymerase II-specific|nucleus|circadian rhythm
OSR2	5.21841e-187	0.616529	0.281	0.034	1.40694e-182	LC_MC	8.265	ENSBGRG00000004042	protein_coding	PREDICTED: protein odd-skipped-related 2 isoform X3	zf-C2H2	GO:0000122,GO:0000977,GO:0001228,GO:0001655,GO:0001656,GO:0001823,GO:0002062,GO:0005634,GO:0008284,GO:0009792,GO:0010628,GO:0030501,GO:0033687,GO:0035115,GO:0035116,GO:0036023,GO:0042474,GO:0042476,GO:0042733,GO:0043565,GO:0045893,GO:0045944,GO:0046872,GO:0048704,GO:0050679,GO:0060021,GO:0060322,GO:0060349,GO:0061029	negative regulation of transcription by RNA polymerase II|RNA polymerase II regulatory region sequence-specific DNA binding|DNA-binding transcription activator activity, RNA polymerase II-specific|urogenital system development|metanephros development|mesonephros development|chondrocyte differentiation|nucleus|positive regulation of cell proliferation|embryo development ending in birth or egg hatc…
ND5	6.21986e-187	0.532382	0.99	0.912	1.67694e-182	LC_MC	1.086	gene-ND5
BRI3	1.39119e-186	0.415836	0.644	0.273	3.75079e-182	LC_MC	2.359	ENSBGRG00000025097	protein_coding	brain protein I3		GO:0005765,GO:0016021	lysosomal membrane|integral component of membrane
ARHGAP6	1.84035e-186	0.326437	0.376	0.11	4.96177e-182	LC_MC	3.418	ENSBGRG00000016957	protein_coding	rho GTPase-activating protein 6		GO:0005096,GO:0005737,GO:0007015,GO:0007165,GO:0007202,GO:0010518,GO:0015629,GO:0016004,GO:0017124,GO:0043087,GO:0043274,GO:0043547,GO:0048041,GO:0051497,GO:0051895	GTPase activator activity|cytoplasm|actin filament organization|signal transduction|activation of phospholipase C activity|positive regulation of phospholipase activity|actin cytoskeleton|phospholipase activator activity|SH3 domain binding|regulation of GTPase activity|phospholipase binding|positive regulation of GTPase activity|focal adhesion assembly|negative regulation of stress fiber assembly…
DSTN	3.10039e-186	0.902512	0.568	0.199	8.35896e-182	LC_MC	2.854	ENSBGRG00000004466	protein_coding	unnamed protein product, partial		GO:0003779,GO:0005737,GO:0030042,GO:0030836,GO:0030864,GO:0051014	actin binding|cytoplasm|actin filament depolymerization|positive regulation of actin filament depolymerization|cortical actin cytoskeleton|actin filament severing
ENSBGRG00000016220	6.39531e-183	0.812591	0.285	0.035	1.72424e-178	LC_MC	8.143	ENSBGRG00000016220	protein_coding	PREDICTED: cytochrome c oxidase subunit 4 isoform 2, mitochondrial isoform X2		GO:0004129,GO:0005751,GO:0006091,GO:0006123,GO:0045333,GO:0055114,GO:0071456	cytochrome-c oxidase activity|mitochondrial respiratory chain complex IV|generation of precursor metabolites and energy|mitochondrial electron transport, cytochrome c to oxygen|cellular respiration|oxidation-reduction process|cellular response to hypoxia	ko00190,ko04260,ko04714,ko04932,ko05010,ko05012,ko05016	Oxidative phosphorylation|Cardiac muscle contraction|Thermogenesis|Non-alcoholic fatty liver disease (NAFLD)|Alzheimer disease|Parkinson disease|Huntington disease
AEBP1	9.25431e-183	0.703207	0.358	0.066	2.49505e-178	LC_MC	5.424	ENSBGRG00000011094	protein_coding	Adipocyte enhancer-binding protein 1, partial		GO:0000122,GO:0000977,GO:0001227,GO:0001501,GO:0003700,GO:0003714,GO:0004180,GO:0004181,GO:0005201,GO:0005516,GO:0005518,GO:0005576,GO:0005615,GO:0005634,GO:0005737,GO:0006518,GO:0007517,GO:0008270,GO:0016485,GO:0062023,GO:0070062,GO:1904026	negative regulation of transcription by RNA polymerase II|RNA polymerase II regulatory region sequence-specific DNA binding|DNA-binding transcription repressor activity, RNA polymerase II-specific|skeletal system development|DNA-binding transcription factor activity|transcription corepressor activity|carboxypeptidase activity|metallocarboxypeptidase activity|extracellular matrix structural consti…
ENSBGRG00000012068	3.99584e-182	0.557883	0.34	0.062	1.07732e-177	LC_MC	5.484	ENSBGRG00000012068	protein_coding	PREDICTED: CD302 antigen		GO:0005902,GO:0005938,GO:0006909,GO:0016021,GO:0030175,GO:0030246	microvillus|cell cortex|phagocytosis|integral component of membrane|filopodium|carbohydrate binding
PCDHGA4	5.45128e-182	0.565869	0.334	0.058	1.46972e-177	LC_MC	5.759	ENSBGRG00000024033	protein_coding	hypothetical protein Celaphus_00003686		GO:0005509,GO:0005887,GO:0007155,GO:0007156,GO:0050808	calcium ion binding|integral component of plasma membrane|cell adhesion|homophilic cell adhesion via plasma membrane adhesion molecules|synapse organization	ko04391,ko04392	Hippo signaling pathway - fly|Hippo signaling pathway - multiple species
ALDH1A2	5.52889e-182	0.373754	0.259	0.043	1.49064e-177	LC_MC	6.023	ENSBGRG00000011324	protein_coding	retinal dehydrogenase 2				ko00830	Retinol metabolism
CTSK	9.6919e-182	0.561987	0.335	0.059	2.61303e-177	LC_MC	5.678	ENSBGRG00000001240	protein_coding	PREDICTED: cathepsin K		GO:0004197,GO:0005615,GO:0005764,GO:0051603	cysteine-type endopeptidase activity|extracellular space|lysosome|proteolysis involved in cellular protein catabolic process	ko04142,ko04210,ko04380,ko04620,ko05323	Lysosome|Apoptosis|Osteoclast differentiation|Toll-like receptor signaling pathway|Rheumatoid arthritis
FSTL1	1.26162e-181	0.498553	0.349	0.071	3.40145e-177	LC_MC	4.915	ENSBGRG00000002621	protein_coding	follistatin-related protein 1		GO:0005509,GO:0005576,GO:0008201,GO:0042594	calcium ion binding|extracellular region|heparin binding|response to starvation
HSPA2	3.80104e-180	0.369879	0.342	0.085	1.0248e-175	LC_MC	4.024	ENSBGRG00000013924	protein_coding	heat shock 70kDa protein 1A		GO:0005524,GO:0005634,GO:0005737,GO:0005829,GO:0005886,GO:0006986,GO:0007283,GO:0009408,GO:0009409,GO:0016192,GO:0016887,GO:0030154,GO:0031072,GO:0034605,GO:0034620,GO:0036128,GO:0042026,GO:0042623,GO:0044183,GO:0051082,GO:0051085,GO:0051787,GO:0072687	ATP binding|nucleus|cytoplasm|cytosol|plasma membrane|response to unfolded protein|spermatogenesis|response to heat|response to cold|vesicle-mediated transport|ATPase activity|cell differentiation|heat shock protein binding|cellular response to heat|cellular response to unfolded protein|CatSper complex|protein refolding|ATPase activity, coupled|protein binding involved in protein folding|unfolded…
PPP2R3A	9.29382e-180	0.520202	0.262	0.03	2.50571e-175	LC_MC	8.733	ENSBGRG00000003074	protein_coding	Serine/threonine-protein phosphatase 2A regulatory subunit B'' subunit alpha		GO:0000159,GO:0001754,GO:0005509,GO:0006470,GO:0007525,GO:0019888,GO:0030674,GO:0045732,GO:0061053,GO:0090090,GO:0090244,GO:0090249,GO:0090263	protein phosphatase type 2A complex|eye photoreceptor cell differentiation|calcium ion binding|protein dephosphorylation|somatic muscle development|protein phosphatase regulator activity|protein binding, bridging|positive regulation of protein catabolic process|somite development|negative regulation of canonical Wnt signaling pathway|Wnt signaling pathway involved in somitogenesis|regulation of c…	ko03015,ko04071,ko04151,ko04152,ko04261,ko04728,ko05165	mRNA surveillance pathway|Sphingolipid signaling pathway|PI3K-Akt signaling pathway|AMPK signaling pathway|Adrenergic signaling in cardiomyocytes|Dopaminergic synapse|Human papillomavirus infection
COBLL1	1.33883e-179	0.180805	0.384	0.141	3.60963e-175	LC_MC	2.723	ENSBGRG00000018928	protein_coding	Cordon-bleu protein-like 1, partial		GO:0003779,GO:0045296,GO:0070062	actin binding|cadherin binding|extracellular exosome
COX3	1.73448e-177	0.34568	1	0.997	4.67634e-173	LC_MC	1.003	gene-COX3
MTCH1	3.55141e-177	0.272361	0.596	0.271	9.57495e-173	LC_MC	2.199	ENSBGRG00000010161	protein_coding	PREDICTED: mitochondrial carrier homolog 1 isoform X1		GO:0005622,GO:0005739,GO:0005743,GO:0006915,GO:0006919,GO:0009966,GO:0016021,GO:0043065,GO:0045161	intracellular|mitochondrion|mitochondrial inner membrane|apoptotic process|activation of cysteine-type endopeptidase activity involved in apoptotic process|regulation of signal transduction|integral component of membrane|positive regulation of apoptotic process|neuronal ion channel clustering
ZBTB20	5.11306e-177	0.541744	0.479	0.144	1.37853e-172	LC_MC	3.326	ENSBGRG00000001895	protein_coding	PREDICTED: zinc finger and BTB domain-containing protein 20 isoform X1	ZBTB	GO:0000981,GO:0001078,GO:0005634,GO:0005654,GO:0005737,GO:0016604,GO:0032728,GO:0032755,GO:0032760,GO:0044212,GO:0045821,GO:0046872,GO:0046889,GO:0055088,GO:0071333	DNA-binding transcription factor activity, RNA polymerase II-specific|proximal promoter DNA-binding transcription repressor activity, RNA polymerase II-specific|nucleus|nucleoplasm|cytoplasm|nuclear body|positive regulation of interferon-beta production|positive regulation of interleukin-6 production|positive regulation of tumor necrosis factor production|transcription regulatory region DNA bindi…
ITPR1	6.23139e-177	0.454505	0.351	0.079	1.68005e-172	LC_MC	4.443	ENSBGRG00000024500	protein_coding	LOW QUALITY PROTEIN: inositol 1,4,5-trisphosphate receptor type 1		GO:0001666,GO:0005220,GO:0005509,GO:0005637,GO:0005730,GO:0005783,GO:0005789,GO:0005886,GO:0005955,GO:0006816,GO:0007165,GO:0009791,GO:0010506,GO:0014069,GO:0015085,GO:0015278,GO:0016020,GO:0016021,GO:0016529,GO:0019855,GO:0030168,GO:0030658,GO:0030659,GO:0030667,GO:0031088,GO:0031094,GO:0031095,GO:0032469,GO:0035091,GO:0042045,GO:0048471,GO:0050796,GO:0050849,GO:0050882,GO:0051209,GO:0070059,GO:…	response to hypoxia|inositol 1,4,5-trisphosphate-sensitive calcium-release channel activity|calcium ion binding|nuclear inner membrane|nucleolus|endoplasmic reticulum|endoplasmic reticulum membrane|plasma membrane|calcineurin complex|calcium ion transport|signal transduction|post-embryonic development|regulation of autophagy|postsynaptic density|calcium ion transmembrane transporter activity|calc…
SSR3	2.01046e-176	0.596286	0.617	0.239	5.4204e-172	LC_MC	2.582	ENSBGRG00000016835	protein_coding	translocon-associated protein subunit gamma		GO:0005789,GO:0006614,GO:0016021	endoplasmic reticulum membrane|SRP-dependent cotranslational protein targeting to membrane|integral component of membrane	ko04141	Protein processing in endoplasmic reticulum
MAGED2	2.94043e-176	0.330539	0.386	0.116	7.9277e-172	LC_MC	3.328	ENSBGRG00000026168	protein_coding	melanoma-associated antigen D2 isoform X1		GO:0002576,GO:0005576,GO:0005634,GO:0005730,GO:0005829,GO:0007565,GO:0016020,GO:0031093,GO:0070294	platelet degranulation|extracellular region|nucleus|nucleolus|cytosol|female pregnancy|membrane|platelet alpha granule lumen|renal sodium ion absorption
DYNLT1	5.74591e-176	0.0822942	0.506	0.241	1.54916e-171	LC_MC	2.1	ENSBGRG00000026623	protein_coding	PREDICTED: dynein light chain Tctex-type 1	zf-C2H2	GO:0000132,GO:0003774,GO:0005576,GO:0005739,GO:0005794,GO:0005819,GO:0005868,GO:0005881,GO:0008022,GO:0008277,GO:0010976,GO:0016358,GO:0019060,GO:0030027,GO:0034774,GO:0035022,GO:0035795,GO:0042802,GO:0043025,GO:0043087,GO:0043312,GO:0043657,GO:0044295,GO:0046718,GO:0048812,GO:0050768,GO:0051301,GO:0051493,GO:0060548,GO:0061564,GO:0075521,GO:0099503,GO:1904813	establishment of mitotic spindle orientation|motor activity|extracellular region|mitochondrion|Golgi apparatus|spindle|cytoplasmic dynein complex|cytoplasmic microtubule|protein C-terminus binding|regulation of G protein-coupled receptor signaling pathway|positive regulation of neuron projection development|dendrite development|intracellular transport of viral protein in host cell|lamellipodium|s…	ko05132	Salmonella infection
ITSN1	9.04539e-176	0.368746	0.286	0.055	2.43873e-171	LC_MC	5.2	ENSBGRG00000000143	protein_coding	Intersectin-1		GO:0005085,GO:0005089,GO:0005509,GO:0005635,GO:0005737,GO:0005829,GO:0005886,GO:0005905,GO:0007186,GO:0007264,GO:0016032,GO:0019209,GO:0030027,GO:0030054,GO:0030139,GO:0032947,GO:0035023,GO:0043065,GO:0043524,GO:0044305,GO:0048013,GO:0048488,GO:0051056,GO:0051897,GO:0061024,GO:0070064,GO:0098833	guanyl-nucleotide exchange factor activity|Rho guanyl-nucleotide exchange factor activity|calcium ion binding|nuclear envelope|cytoplasm|cytosol|plasma membrane|clathrin-coated pit|G protein-coupled receptor signaling pathway|small GTPase mediated signal transduction|viral process|kinase activator activity|lamellipodium|cell junction|endocytic vesicle|protein-containing complex scaffold activity|…
ENSBGRG00000007760	2.74985e-175	0.521746	0.82	0.439	7.41387e-171	LC_MC	1.868	ENSBGRG00000007760	protein_coding	PREDICTED: microtubule-associated proteins 1A/1B light chain 3A isoform X2		GO:0000045,GO:0000421,GO:0000422,GO:0005543,GO:0005776,GO:0005829,GO:0005874,GO:0006995,GO:0008017,GO:0008429,GO:0012505,GO:0031090,GO:0031410,GO:0031625,GO:0044754,GO:0097352	autophagosome assembly|autophagosome membrane|autophagy of mitochondrion|phospholipid binding|autophagosome|cytosol|microtubule|cellular response to nitrogen starvation|microtubule binding|phosphatidylethanolamine binding|endomembrane system|organelle membrane|cytoplasmic vesicle|ubiquitin protein ligase binding|autolysosome|autophagosome maturation	ko04216	Ferroptosis
ENSBGRG00000000385	1.64577e-174	0.434494	0.489	0.165	4.43715e-170	LC_MC	2.964	ENSBGRG00000000385	lncRNA	uncharacterized protein LOC102159087
ENSBGRG00000008398	2.9827e-174	0.428672	0.861	0.493	8.04165e-170	LC_MC	1.746	ENSBGRG00000008398	protein_coding	PREDICTED: heat shock protein beta-1		GO:0001932,GO:0005634,GO:0005737,GO:0005819,GO:0042802,GO:0042803,GO:0044183,GO:0061077,GO:0099641,GO:1904115	regulation of protein phosphorylation|nucleus|cytoplasm|spindle|identical protein binding|protein homodimerization activity|protein binding involved in protein folding|chaperone-mediated protein folding|anterograde axonal protein transport|axon cytoplasm	ko04010,ko04370,ko05146	MAPK signaling pathway|VEGF signaling pathway|Amoebiasis
PROS1	3.51222e-174	0.645333	0.356	0.072	9.46929e-170	LC_MC	4.944	ENSBGRG00000000266	protein_coding	PREDICTED: vitamin K-dependent protein S		GO:0005509,GO:0005615,GO:0007596,GO:0042730	calcium ion binding|extracellular space|blood coagulation|fibrinolysis	ko04610	Complement and coagulation cascades
MPRIP	9.27576e-174	0.447147	0.477	0.156	2.50084e-169	LC_MC	3.058	ENSBGRG00000011768	protein_coding	myosin phosphatase Rho-interacting protein isoform X10		GO:0003779,GO:0005829,GO:0005925,GO:0015629,GO:0045296	actin binding|cytosol|focal adhesion|actin cytoskeleton|cadherin binding
TIMP3	2.31094e-173	0.273036	0.625	0.296	6.23054e-169	LC_MC	2.111	ENSBGRG00000013366	protein_coding	PREDICTED: metalloproteinase inhibitor 3		GO:0002020,GO:0005615,GO:0008191,GO:0008270,GO:0009725,GO:0010033,GO:0010951,GO:0031012,GO:0034097,GO:0051045	protease binding|extracellular space|metalloendopeptidase inhibitor activity|zinc ion binding|response to hormone|response to organic substance|negative regulation of endopeptidase activity|extracellular matrix|response to cytokine|negative regulation of membrane protein ectodomain proteolysis	ko05205,ko05206	Proteoglycans in cancer|MicroRNAs in cancer
ENSBGRG00000008041	1.48891e-172	0.524139	0.486	0.153	4.01425e-168	LC_MC	3.176	ENSBGRG00000008041	protein_coding	PREDICTED: protein eva-1 homolog B		GO:0016021	integral component of membrane
TCF7L2	4.23427e-172	0.420767	0.452	0.143	1.1416e-167	LC_MC	3.161	ENSBGRG00000020041	protein_coding	transcription factor 7-like 2 isoform X25	HMG	GO:0000122,GO:0000790,GO:0000978,GO:0000981,GO:0001103,GO:0001568,GO:0003682,GO:0003700,GO:0005634,GO:0005654,GO:0005667,GO:0006355,GO:0006357,GO:0007050,GO:0007223,GO:0008013,GO:0008134,GO:0008283,GO:0009749,GO:0010909,GO:0016605,GO:0019901,GO:0031016,GO:0032024,GO:0032092,GO:0032350,GO:0032993,GO:0035257,GO:0042593,GO:0043433,GO:0043565,GO:0043570,GO:0044212,GO:0044334,GO:0045295,GO:0045444,GO:…	negative regulation of transcription by RNA polymerase II|nuclear chromatin|RNA polymerase II proximal promoter sequence-specific DNA binding|DNA-binding transcription factor activity, RNA polymerase II-specific|RNA polymerase II repressing transcription factor binding|blood vessel development|chromatin binding|DNA-binding transcription factor activity|nucleus|nucleoplasm|transcription factor com…	ko04310,ko04390,ko04520,ko04916,ko04934,ko05132,ko05165,ko05200,ko05210,ko05213,ko05215,ko05216,ko05217,ko05221,ko05224,ko05225,ko05226,ko05412	Wnt signaling pathway|Hippo signaling pathway|Adherens junction|Melanogenesis|Cushing syndrome|Salmonella infection|Human papillomavirus infection|Pathways in cancer|Colorectal cancer|Endometrial cancer|Prostate cancer|Thyroid cancer|Basal cell carcinoma|Acute myeloid leukemia|Breast cancer|Hepatocellular carcinoma|Gastric cancer|Arrhythmogenic right ventricular cardiomyopathy (ARVC)
ENSBGRG00000011374	5.98483e-172	0.329666	0.35	0.098	1.61357e-167	LC_MC	3.571	ENSBGRG00000011374	protein_coding	PREDICTED: galectin-related protein		GO:0005622,GO:0030246,GO:0062023	intracellular|carbohydrate binding|collagen-containing extracellular matrix
NDUFB9	9.39832e-172	0.293753	0.539	0.227	2.53388e-167	LC_MC	2.374	ENSBGRG00000013009	protein_coding	PREDICTED: NADH dehydrogenase		GO:0005747,GO:0006120,GO:0032981	mitochondrial respiratory chain complex I|mitochondrial electron transport, NADH to ubiquinone|mitochondrial respiratory chain complex I assembly	ko00190,ko04714,ko04723,ko04932,ko05010,ko05012,ko05016	Oxidative phosphorylation|Thermogenesis|Retrograde endocannabinoid signaling|Non-alcoholic fatty liver disease (NAFLD)|Alzheimer disease|Parkinson disease|Huntington disease
GOLIM4	7.0716e-171	0.450463	0.401	0.111	1.90657e-166	LC_MC	3.613	ENSBGRG00000008924	protein_coding	Golgi integral membrane protein 4		GO:0000139,GO:0005794,GO:0005796,GO:0005801,GO:0010008,GO:0016020,GO:0016021,GO:0030133,GO:0030139,GO:0032580	Golgi membrane|Golgi apparatus|Golgi lumen|cis-Golgi network|endosome membrane|membrane|integral component of membrane|transport vesicle|endocytic vesicle|Golgi cisterna membrane
SSPN	1.23452e-169	0.404584	0.251	0.034	3.32839e-165	LC_MC	7.382	ENSBGRG00000001691	protein_coding	PREDICTED: sarcospan isoform X1		GO:0005887,GO:0006936,GO:0007155,GO:0016010,GO:0030054,GO:0030133,GO:0042383,GO:0045211	integral component of plasma membrane|muscle contraction|cell adhesion|dystrophin-associated glycoprotein complex|cell junction|transport vesicle|sarcolemma|postsynaptic membrane
ENSBGRG00000019141	1.6125e-168	0.566247	0.254	0.029	4.34745e-164	LC_MC	8.759	ENSBGRG00000019141	protein_coding	TPA: spondin 2, extracellular matrix protein		GO:0005102,GO:0007155,GO:0031012,GO:0045087,GO:0046872	signaling receptor binding|cell adhesion|extracellular matrix|innate immune response|metal ion binding
ENSBGRG00000005465	2.40984e-168	0.325306	0.77	0.411	6.49716e-164	LC_MC	1.873	ENSBGRG00000005465	protein_coding	PREDICTED: basigin		GO:0005537,GO:0005887,GO:0042470,GO:0072659	mannose binding|integral component of plasma membrane|melanosome|protein localization to plasma membrane
KDELR1	4.24826e-168	0.392539	0.607	0.259	1.14537e-163	LC_MC	2.344	ENSBGRG00000021688	protein_coding	PREDICTED: ER lumen protein-retaining receptor 1 isoform X4	zf-C2H2	GO:0002369,GO:0005783,GO:0005789,GO:0005794,GO:0005801,GO:0006621,GO:0006888,GO:0015031,GO:0016021,GO:0030217,GO:0030663,GO:0033116,GO:0046923,GO:0070231	T cell cytokine production|endoplasmic reticulum|endoplasmic reticulum membrane|Golgi apparatus|cis-Golgi network|protein retention in ER lumen|ER to Golgi vesicle-mediated transport|protein transport|integral component of membrane|T cell differentiation|COPI-coated vesicle membrane|endoplasmic reticulum-Golgi intermediate compartment membrane|ER retention sequence binding|T cell apoptotic process	ko05110	Vibrio cholerae infection
MAP3K20	1.77669e-167	0.578129	0.347	0.072	4.79013e-163	LC_MC	4.819	ENSBGRG00000013013	protein_coding	TPA: MLK-related kinase-like protein		GO:0000077,GO:0000186,GO:0000287,GO:0003723,GO:0004674,GO:0004709,GO:0005524,GO:0005634,GO:0005737,GO:0005829,GO:0006468,GO:0007010,GO:0007050,GO:0007093,GO:0007257,GO:0008219,GO:0008283,GO:0030154,GO:0042733,GO:0043065,GO:0051403,GO:0060173,GO:0071480	DNA damage checkpoint|activation of MAPKK activity|magnesium ion binding|RNA binding|protein serine/threonine kinase activity|MAP kinase kinase kinase activity|ATP binding|nucleus|cytoplasm|cytosol|protein phosphorylation|cytoskeleton organization|cell cycle arrest|mitotic cell cycle checkpoint|activation of JUN kinase activity|cell death|cell proliferation|cell differentiation|embryonic digit mo…	ko04010	MAPK signaling pathway
TIMP2	2.01993e-166	0.419258	0.688	0.324	5.44595e-162	LC_MC	2.123	ENSBGRG00000019564	protein_coding	PREDICTED: metalloproteinase inhibitor 2		GO:0002020,GO:0005615,GO:0008191,GO:0009725,GO:0010033,GO:0010951,GO:0031012,GO:0034097,GO:0046872,GO:0051045	protease binding|extracellular space|metalloendopeptidase inhibitor activity|response to hormone|response to organic substance|negative regulation of endopeptidase activity|extracellular matrix|response to cytokine|metal ion binding|negative regulation of membrane protein ectodomain proteolysis
ENSBGRG00000022848	2.47261e-166	0.285434	0.411	0.145	6.66641e-162	LC_MC	2.834	ENSBGRG00000022848	pseudogene	cathepsin F isoform X1		GO:0004197,GO:0005615,GO:0005764,GO:0006508,GO:0019886,GO:0043202,GO:0051603,GO:0070062,GO:1903561	cysteine-type endopeptidase activity|extracellular space|lysosome|proteolysis|antigen processing and presentation of exogenous peptide antigen via MHC class II|lysosomal lumen|proteolysis involved in cellular protein catabolic process|extracellular exosome|extracellular vesicle	ko04142,ko04210	Lysosome|Apoptosis
ENSBGRG00000010734	3.07131e-166	0.28912	0.612	0.286	8.28057e-162	LC_MC	2.14	ENSBGRG00000010734	protein_coding	hCG2000150, partial				ko04260,ko04261,ko05410,ko05414	Cardiac muscle contraction|Adrenergic signaling in cardiomyocytes|Hypertrophic cardiomyopathy (HCM)|Dilated cardiomyopathy (DCM)
ENSBGRG00000014485	4.56563e-166	0.339085	0.523	0.21	1.23094e-161	LC_MC	2.49	ENSBGRG00000014485	protein_coding	PREDICTED: 2'-deoxynucleoside 5'-phosphate N-hydrolase 1		GO:0005634,GO:0005829,GO:0006195,GO:0008283,GO:0009116,GO:0009159,GO:0030307,GO:0030855,GO:0042802,GO:0042803,GO:0070062,GO:0070694	nucleus|cytosol|purine nucleotide catabolic process|cell proliferation|nucleoside metabolic process|deoxyribonucleoside monophosphate catabolic process|positive regulation of cell growth|epithelial cell differentiation|identical protein binding|protein homodimerization activity|extracellular exosome|deoxyribonucleoside 5'-monophosphate N-glycosidase activity
CDC42BPA	6.08363e-165	0.220826	0.444	0.178	1.64021e-160	LC_MC	2.494	ENSBGRG00000006051	protein_coding	serine/threonine-protein kinase MRCK alpha isoform X6		GO:0000287,GO:0004674,GO:0005524,GO:0005737,GO:0005911,GO:0006468,GO:0016477,GO:0030027,GO:0031032,GO:0031252,GO:0031532,GO:0035556,GO:0042641,GO:0042802,GO:0070062	magnesium ion binding|protein serine/threonine kinase activity|ATP binding|cytoplasm|cell-cell junction|protein phosphorylation|cell migration|lamellipodium|actomyosin structure organization|cell leading edge|actin cytoskeleton reorganization|intracellular signal transduction|actomyosin|identical protein binding|extracellular exosome
TMEM131	3.55184e-163	0.386449	0.499	0.186	9.57611e-159	LC_MC	2.683	ENSBGRG00000026809	protein_coding	transmembrane protein 131 isoform X1		GO:0016021	integral component of membrane
ARHGEF10L	6.302e-162	0.35654	0.26	0.047	1.69908e-157	LC_MC	5.532	ENSBGRG00000003200	protein_coding	rho guanine nucleotide exchange factor 10-like protein isoform X6		GO:0005085,GO:0005089,GO:0005829,GO:0030036,GO:0032933,GO:0035023,GO:0051496	guanyl-nucleotide exchange factor activity|Rho guanyl-nucleotide exchange factor activity|cytosol|actin cytoskeleton organization|SREBP signaling pathway|regulation of Rho protein signal transduction|positive regulation of stress fiber assembly
PLCD1	1.44351e-161	0.438475	0.259	0.037	3.89184e-157	LC_MC	7	ENSBGRG00000013464	protein_coding	PREDICTED: 1-phosphatidylinositol 4,5-bisphosphate phosphodiesterase delta-1-like		GO:0001525,GO:0004435,GO:0005509,GO:0005546,GO:0005829,GO:0016042,GO:0032794,GO:0035556,GO:0042127,GO:0060716	angiogenesis|phosphatidylinositol phospholipase C activity|calcium ion binding|phosphatidylinositol-4,5-bisphosphate binding|cytosol|lipid catabolic process|GTPase activating protein binding|intracellular signal transduction|regulation of cell proliferation|labyrinthine layer blood vessel development	ko00562,ko04020,ko04070,ko04919,ko04933,ko05131	Inositol phosphate metabolism|Calcium signaling pathway|Phosphatidylinositol signaling system|Thyroid hormone signaling pathway|AGE-RAGE signaling pathway in diabetic complications|Shigellosis
MGST3	1.78339e-160	0.297386	0.672	0.34	4.80819e-156	LC_MC	1.976	ENSBGRG00000003295	protein_coding	PREDICTED: microsomal glutathione S-transferase 3 isoform X1		GO:0004364,GO:0004464,GO:0004602,GO:0005635,GO:0005783,GO:0005789,GO:0006629,GO:0016021,GO:0019370,GO:0031090	glutathione transferase activity|leukotriene-C4 synthase activity|glutathione peroxidase activity|nuclear envelope|endoplasmic reticulum|endoplasmic reticulum membrane|lipid metabolic process|integral component of membrane|leukotriene biosynthetic process|organelle membrane
SORBS3	4.39341e-160	0.432705	0.393	0.112	1.18451e-155	LC_MC	3.509	ENSBGRG00000011774	protein_coding	vinexin isoform X3		GO:0000122,GO:0005200,GO:0005634,GO:0005829,GO:0005856,GO:0005925,GO:0006936,GO:0007015,GO:0007155,GO:0008134,GO:0017166,GO:0031589,GO:0043410,GO:0051495,GO:0051496	negative regulation of transcription by RNA polymerase II|structural constituent of cytoskeleton|nucleus|cytosol|cytoskeleton|focal adhesion|muscle contraction|actin filament organization|cell adhesion|transcription factor binding|vinculin binding|cell-substrate adhesion|positive regulation of MAPK cascade|positive regulation of cytoskeleton organization|positive regulation of stress fiber assemb…
CPE	2.10594e-159	0.605471	0.281	0.045	5.67783e-155	LC_MC	6.244	ENSBGRG00000019419	protein_coding	PREDICTED: carboxypeptidase E		GO:0003214,GO:0004181,GO:0005615,GO:0005794,GO:0006518,GO:0008270,GO:0016055,GO:0016485,GO:0030070,GO:0030141,GO:0030658,GO:0042043,GO:0043025,GO:0050839,GO:0072657,GO:0097060	cardiac left ventricle morphogenesis|metallocarboxypeptidase activity|extracellular space|Golgi apparatus|peptide metabolic process|zinc ion binding|Wnt signaling pathway|protein processing|insulin processing|secretory granule|transport vesicle membrane|neurexin family protein binding|neuronal cell body|cell adhesion molecule binding|protein localization to membrane|synaptic membrane	ko04940	Type I diabetes mellitus
FLNA	7.88893e-159	0.767249	0.585	0.235	2.12693e-154	LC_MC	2.489	ENSBGRG00000023487	protein_coding	PREDICTED: filamin-A isoform X1		GO:0001664,GO:0002576,GO:0003723,GO:0005576,GO:0005634,GO:0005730,GO:0005737,GO:0005829,GO:0005884,GO:0005886,GO:0005911,GO:0005925,GO:0007195,GO:0008134,GO:0015459,GO:0015629,GO:0016020,GO:0016479,GO:0017048,GO:0017160,GO:0019900,GO:0021943,GO:0021987,GO:0030018,GO:0030168,GO:0030334,GO:0030863,GO:0031267,GO:0031523,GO:0031532,GO:0031852,GO:0032233,GO:0034329,GO:0034394,GO:0034988,GO:0042177,GO:…	G protein-coupled receptor binding|platelet degranulation|RNA binding|extracellular region|nucleus|nucleolus|cytoplasm|cytosol|actin filament|plasma membrane|cell-cell junction|focal adhesion|adenylate cyclase-inhibiting dopamine receptor signaling pathway|transcription factor binding|potassium channel regulator activity|actin cytoskeleton|membrane|negative regulation of transcription by RNA poly…	ko04010,ko04510,ko05132,ko05205	MAPK signaling pathway|Focal adhesion|Salmonella infection|Proteoglycans in cancer
GUCY1B1	9.07327e-159	0.491966	0.268	0.045	2.44625e-154	LC_MC	5.956	ENSBGRG00000004926	protein_coding	PREDICTED: guanylate cyclase soluble subunit beta-1		GO:0004383,GO:0005525,GO:0005737,GO:0006182,GO:0008074,GO:0019934,GO:0020037,GO:0038060,GO:0046872,GO:0048786,GO:0071732,GO:0099555	guanylate cyclase activity|GTP binding|cytoplasm|cGMP biosynthetic process|guanylate cyclase complex, soluble|cGMP-mediated signaling|heme binding|nitric oxide-cGMP-mediated signaling pathway|metal ion binding|presynaptic active zone|cellular response to nitric oxide|trans-synaptic signaling by nitric oxide, modulating synaptic transmission
ENSBGRG00000018697	3.00644e-158	0.0915603	0.369	0.153	8.10566e-154	LC_MC	2.412	ENSBGRG00000018697	protein_coding	PREDICTED: CD59 glycoprotein		GO:0001848,GO:0001971,GO:0005886,GO:0009986,GO:0031225,GO:0045087	complement binding|negative regulation of activation of membrane attack complex|plasma membrane|cell surface|anchored component of membrane|innate immune response	ko04610,ko04640	Complement and coagulation cascades|Hematopoietic cell lineage
DOCK7	4.65248e-158	0.462005	0.283	0.048	1.25435e-153	LC_MC	5.896	ENSBGRG00000018618	protein_coding	PREDICTED: dedicator of cytokinesis protein 7 isoform X6		GO:0000226,GO:0005085,GO:0005622,GO:0005925,GO:0007264,GO:0007409,GO:0022027,GO:0030424,GO:0030426,GO:0031175,GO:0033138,GO:0043005,GO:0045178,GO:0045200,GO:0048365,GO:0050767,GO:0090630,GO:0120163,GO:1904754	microtubule cytoskeleton organization|guanyl-nucleotide exchange factor activity|intracellular|focal adhesion|small GTPase mediated signal transduction|axonogenesis|interkinetic nuclear migration|axon|growth cone|neuron projection development|positive regulation of peptidyl-serine phosphorylation|neuron projection|basal part of cell|establishment of neuroblast polarity|Rac GTPase binding|regulati…
CAVIN1	9.45556e-158	0.25069	0.429	0.168	2.54931e-153	LC_MC	2.554	ENSBGRG00000010194	protein_coding	PREDICTED: polymerase I and transcript release factor		GO:0005634,GO:0005737,GO:0005739,GO:0005783,GO:0005829,GO:0005886,GO:0005901,GO:0006361,GO:0006363,GO:0009303,GO:0032991,GO:0042134,GO:0042802,GO:0043231,GO:0045121,GO:2000147	nucleus|cytoplasm|mitochondrion|endoplasmic reticulum|cytosol|plasma membrane|caveola|transcription initiation from RNA polymerase I promoter|termination of RNA polymerase I transcription|rRNA transcription|protein-containing complex|rRNA primary transcript binding|identical protein binding|intracellular membrane-bounded organelle|membrane raft|positive regulation of cell motility
PARD3B	1.7091e-157	0.5417	0.388	0.101	4.60789e-153	LC_MC	3.842	ENSBGRG00000011721	protein_coding	Partitioning defective 3-like protein B, partial		GO:0000226,GO:0005654,GO:0005737,GO:0005912,GO:0005913,GO:0005923,GO:0005938,GO:0007049,GO:0007155,GO:0008104,GO:0012505,GO:0016324,GO:0016604,GO:0030010,GO:0030054,GO:0032991,GO:0035091,GO:0043296,GO:0045197,GO:0051301	microtubule cytoskeleton organization|nucleoplasm|cytoplasm|adherens junction|cell-cell adherens junction|bicellular tight junction|cell cortex|cell cycle|cell adhesion|protein localization|endomembrane system|apical plasma membrane|nuclear body|establishment of cell polarity|cell junction|protein-containing complex|phosphatidylinositol binding|apical junction complex|establishment or maintenance…
ANO6	2.89859e-157	0.460157	0.494	0.176	7.81489e-153	LC_MC	2.807	ENSBGRG00000021443	protein_coding	PREDICTED: anoctamin-6		GO:0002407,GO:0002543,GO:0005227,GO:0005229,GO:0005244,GO:0005247,GO:0005622,GO:0005829,GO:0005886,GO:0006812,GO:0006821,GO:0007596,GO:0009986,GO:0016020,GO:0017121,GO:0017128,GO:0030501,GO:0032060,GO:0034220,GO:0034707,GO:0034767,GO:0035579,GO:0035590,GO:0035630,GO:0035725,GO:0042803,GO:0043065,GO:0043312,GO:0045794,GO:0046931,GO:0060100,GO:0061589,GO:0061590,GO:0061591,GO:0070062,GO:0070588,GO:…	dendritic cell chemotaxis|activation of blood coagulation via clotting cascade|calcium activated cation channel activity|intracellular calcium activated chloride channel activity|voltage-gated ion channel activity|voltage-gated chloride channel activity|intracellular|cytosol|plasma membrane|cation transport|chloride transport|blood coagulation|cell surface|membrane|phospholipid scrambling|phospho…
ENSBGRG00000010054	3.66804e-157	0.362768	0.445	0.156	9.8894e-153	LC_MC	2.853	ENSBGRG00000010054	protein_coding	PREDICTED: DNA repair protein SWI5 homolog, partial		GO:0000724,GO:0000730,GO:0005634,GO:0032798,GO:0071479	double-strand break repair via homologous recombination|DNA recombinase assembly|nucleus|Swi5-Sfr1 complex|cellular response to ionizing radiation
LGALS3	3.90982e-157	0.876904	0.389	0.102	1.05413e-152	LC_MC	3.814	ENSBGRG00000024654	protein_coding	galectin-3
KANK1	5.81709e-157	0.42897	0.255	0.042	1.56835e-152	LC_MC	6.071	ENSBGRG00000003717	protein_coding	PREDICTED: KN motif and ankyrin repeat domain-containing protein 1 isoform X1	Others	GO:0005634,GO:0005737,GO:0005886,GO:0008013,GO:0008283,GO:0010977,GO:0030036,GO:0030177,GO:0030336,GO:0030837,GO:0032587,GO:0035023,GO:0035024,GO:0046627,GO:0090263,GO:0090303,GO:0090521,GO:1900025,GO:1900028,GO:2000114,GO:2000393	nucleus|cytoplasm|plasma membrane|beta-catenin binding|cell proliferation|negative regulation of neuron projection development|actin cytoskeleton organization|positive regulation of Wnt signaling pathway|negative regulation of cell migration|negative regulation of actin filament polymerization|ruffle membrane|regulation of Rho protein signal transduction|negative regulation of Rho protein signal …
ENSBGRG00000018739	6.52329e-157	0.271261	0.515	0.224	1.75874e-152	LC_MC	2.299	ENSBGRG00000018739	protein_coding	non-structural maintenance of chromosomes element 1 homolog isoform X1		GO:0000724,GO:0000781,GO:0004842,GO:0005634,GO:0006301,GO:0030915,GO:0035556,GO:0046872,GO:0046983,GO:2001022	double-strand break repair via homologous recombination|chromosome, telomeric region|ubiquitin-protein transferase activity|nucleus|postreplication repair|Smc5-Smc6 complex|intracellular signal transduction|metal ion binding|protein dimerization activity|positive regulation of response to DNA damage stimulus
SEC62	1.00974e-156	0.37314	0.592	0.262	2.72236e-152	LC_MC	2.26	ENSBGRG00000006891	protein_coding	hypothetical protein M91_16105		GO:0005783,GO:0005789,GO:0005791,GO:0005829,GO:0006613,GO:0006620,GO:0016020,GO:0016021,GO:0030176,GO:0038023	endoplasmic reticulum|endoplasmic reticulum membrane|rough endoplasmic reticulum|cytosol|cotranslational protein targeting to membrane|posttranslational protein targeting to endoplasmic reticulum membrane|membrane|integral component of membrane|integral component of endoplasmic reticulum membrane|signaling receptor activity
PSMD7	1.13102e-154	0.374562	0.576	0.249	3.04935e-150	LC_MC	2.313	ENSBGRG00000021616	protein_coding	26S proteasome non-ATPase regulatory subunit 7 isoform X2		GO:0000502,GO:0005654,GO:0005838,GO:0042803,GO:0043161	proteasome complex|nucleoplasm|proteasome regulatory particle|protein homodimerization activity|proteasome-mediated ubiquitin-dependent protein catabolic process	ko03050,ko05169	Proteasome|Epstein-Barr virus infection
CTNNA1	1.59315e-154	0.0557665	0.456	0.235	4.2953e-150	LC_MC	1.94	ENSBGRG00000004361	protein_coding	PREDICTED: catenin alpha-1 isoform X3		GO:0005198,GO:0005829,GO:0005886,GO:0005912,GO:0007015,GO:0008013,GO:0015629,GO:0045296,GO:0051015,GO:0090136	structural molecule activity|cytosol|plasma membrane|adherens junction|actin filament organization|beta-catenin binding|actin cytoskeleton|cadherin binding|actin filament binding|epithelial cell-cell adhesion	ko04390,ko04520,ko04670,ko05100,ko05200,ko05213,ko05226,ko05412	Hippo signaling pathway|Adherens junction|Leukocyte transendothelial migration|Bacterial invasion of epithelial cells|Pathways in cancer|Endometrial cancer|Gastric cancer|Arrhythmogenic right ventricular cardiomyopathy (ARVC)
CBR1	2.47401e-154	0.447419	0.333	0.077	6.67018e-150	LC_MC	4.325	ENSBGRG00000002778	protein_coding	Carbonyl reductase		GO:0004090,GO:0005737,GO:0017144,GO:0042373,GO:0047021,GO:0050221	carbonyl reductase (NADPH) activity|cytoplasm|drug metabolic process|vitamin K metabolic process|15-hydroxyprostaglandin dehydrogenase (NADP+) activity|prostaglandin-E2 9-reductase activity	ko00590,ko00790,ko00980,ko05204	Arachidonic acid metabolism|Folate biosynthesis|Metabolism of xenobiotics by cytochrome P450|Chemical carcinogenesis
ACSF2	6.32485e-154	0.477119	0.349	0.084	1.70524e-149	LC_MC	4.155	ENSBGRG00000006209	protein_coding	PREDICTED: acyl-CoA synthetase family member 2, mitochondrial isoform X1		GO:0005524,GO:0005739,GO:0006631,GO:0016874	ATP binding|mitochondrion|fatty acid metabolic process|ligase activity
ENSBGRG00000002894	4.21658e-153	0.103527	0.533	0.274	1.13683e-148	LC_MC	1.945	ENSBGRG00000002894	protein_coding	thioredoxin		GO:0000122,GO:0005576,GO:0005634,GO:0005829,GO:0006662,GO:0009314,GO:0015035,GO:0015037,GO:0033158,GO:0043388,GO:0045454,GO:0046826,GO:0055114	negative regulation of transcription by RNA polymerase II|extracellular region|nucleus|cytosol|glycerol ether metabolic process|response to radiation|protein disulfide oxidoreductase activity|peptide disulfide oxidoreductase activity|regulation of protein import into nucleus, translocation|positive regulation of DNA binding|cell redox homeostasis|negative regulation of protein export from nucleus…	ko04621,ko05132,ko05418	NOD-like receptor signaling pathway|Salmonella infection|Fluid shear stress and atherosclerosis
RND3	9.29835e-153	0.512594	0.29	0.052	2.50693e-148	LC_MC	5.577	ENSBGRG00000005710	protein_coding	unnamed protein product, partial		GO:0003924,GO:0005525,GO:0005737,GO:0005886,GO:0005938,GO:0007015,GO:0007266,GO:0008360,GO:0019901,GO:0030334,GO:0030950,GO:0032153,GO:0032956,GO:0043231,GO:0051017	GTPase activity|GTP binding|cytoplasm|plasma membrane|cell cortex|actin filament organization|Rho protein signal transduction|regulation of cell shape|protein kinase binding|regulation of cell migration|establishment or maintenance of actin cytoskeleton polarity|cell division site|regulation of actin cytoskeleton organization|intracellular membrane-bounded organelle|actin filament bundle assembly
SPAG9	3.08774e-152	0.128457	0.636	0.354	8.32487e-148	LC_MC	1.797	ENSBGRG00000009172	protein_coding	C-Jun-amino-terminal kinase-interacting protein 4 isoform X1		GO:0001669,GO:0005078,GO:0005737,GO:0005815,GO:0005829,GO:0007257,GO:0008432,GO:0016192,GO:0019894,GO:0030159,GO:0030335,GO:0042147,GO:0045666,GO:0048471,GO:0051146,GO:0051149,GO:0051260,GO:0070062	acrosomal vesicle|MAP-kinase scaffold activity|cytoplasm|microtubule organizing center|cytosol|activation of JUN kinase activity|JUN kinase binding|vesicle-mediated transport|kinesin binding|receptor signaling complex scaffold activity|positive regulation of cell migration|retrograde transport, endosome to Golgi|positive regulation of neuron differentiation|perinuclear region of cytoplasm|striate…
SEPTIN2	5.1667e-152	0.268652	0.632	0.316	1.39299e-147	LC_MC	2	ENSBGRG00000001628	protein_coding	septin-2 isoform X1		GO:0000281,GO:0000777,GO:0000921,GO:0003924,GO:0005525,GO:0005737,GO:0005819,GO:0005940,GO:0007224,GO:0007283,GO:0015630,GO:0030154,GO:0030496,GO:0031105,GO:0031514,GO:0032154,GO:0032160,GO:0032947,GO:0060170,GO:0060271	mitotic cytokinesis|condensed chromosome kinetochore|septin ring assembly|GTPase activity|GTP binding|cytoplasm|spindle|septin ring|smoothened signaling pathway|spermatogenesis|microtubule cytoskeleton|cell differentiation|midbody|septin complex|motile cilium|cleavage furrow|septin filament array|protein-containing complex scaffold activity|ciliary membrane|cilium assembly	ko05100,ko05131	Bacterial invasion of epithelial cells|Shigellosis
IER3	9.12302e-152	0.394075	0.63	0.288	2.45966e-147	LC_MC	2.188	ENSBGRG00000008872	protein_coding	Radiation-inducible immediate-early IEX-1		GO:0005634,GO:0016021,GO:0043066,GO:2001020	nucleus|integral component of membrane|negative regulation of apoptotic process|regulation of response to DNA damage stimulus
ENAH	1.11646e-149	0.207265	0.303	0.098	3.01007e-145	LC_MC	3.092	ENSBGRG00000003960	protein_coding	PREDICTED: protein enabled homolog isoform X1		GO:0001725,GO:0001843,GO:0003779,GO:0005522,GO:0005829,GO:0005886,GO:0005925,GO:0007015,GO:0007411,GO:0008154,GO:0015629,GO:0017124,GO:0030027,GO:0030036,GO:0030054,GO:0030175,GO:0045202,GO:0050699,GO:0070358,GO:1990830	stress fiber|neural tube closure|actin binding|profilin binding|cytosol|plasma membrane|focal adhesion|actin filament organization|axon guidance|actin polymerization or depolymerization|actin cytoskeleton|SH3 domain binding|lamellipodium|actin cytoskeleton organization|cell junction|filopodium|synapse|WW domain binding|actin polymerization-dependent cell motility|cellular response to leukemia inh…	ko04015,ko04360,ko04810	Rap1 signaling pathway|Axon guidance|Regulation of actin cytoskeleton
ENSBGRG00000023914	1.32301e-149	0.249304	0.447	0.183	3.56696e-145	LC_MC	2.443	ENSBGRG00000023914	pseudogene	TPA: transcription initiation factor TFIID subunit 7		GO:0003713,GO:0005669,GO:0006357,GO:0008134,GO:0035035,GO:0044212,GO:0051123,GO:0071339	transcription coactivator activity|transcription factor TFIID complex|regulation of transcription by RNA polymerase II|transcription factor binding|histone acetyltransferase binding|transcription regulatory region DNA binding|RNA polymerase II preinitiation complex assembly|MLL1 complex
ENSBGRG00000023885	5.09746e-149	0.392586	0.283	0.058	1.37433e-144	LC_MC	4.879	ENSBGRG00000023885	protein_coding	PREDICTED: uncharacterized protein LOC102332010
BBX	6.01157e-149	0.236133	0.565	0.273	1.62078e-144	LC_MC	2.07	ENSBGRG00000005097	protein_coding	PREDICTED: HMG box transcription factor BBX	HMG	GO:0000981,GO:0003677,GO:0005654,GO:0005829,GO:0060348	DNA-binding transcription factor activity, RNA polymerase II-specific|DNA binding|nucleoplasm|cytosol|bone development
PINK1	1.19208e-147	0.301531	0.353	0.113	3.21397e-143	LC_MC	3.124	ENSBGRG00000000185	protein_coding	TPA: PTEN induced putative kinase 1		GO:0000287,GO:0000422,GO:0000785,GO:0001934,GO:0002020,GO:0002082,GO:0002931,GO:0004672,GO:0004674,GO:0005524,GO:0005634,GO:0005737,GO:0005739,GO:0005741,GO:0005743,GO:0005758,GO:0005829,GO:0005856,GO:0006468,GO:0006511,GO:0006979,GO:0007005,GO:0010310,GO:0010629,GO:0010821,GO:0010857,GO:0010952,GO:0016020,GO:0016236,GO:0016239,GO:0016242,GO:0016301,GO:0016504,GO:0016567,GO:0018105,GO:0022904,GO:…	magnesium ion binding|autophagy of mitochondrion|chromatin|positive regulation of protein phosphorylation|protease binding|regulation of oxidative phosphorylation|response to ischemia|protein kinase activity|protein serine/threonine kinase activity|ATP binding|nucleus|cytoplasm|mitochondrion|mitochondrial outer membrane|mitochondrial inner membrane|mitochondrial intermembrane space|cytosol|cytosk…	ko04137,ko05012	Mitophagy - animal|Parkinson disease
CAPNS1	3.65222e-147	0.0604528	0.78	0.51	9.84676e-143	LC_MC	1.529	ENSBGRG00000019028	protein_coding	PREDICTED: calpain small subunit 1 isoform X1		GO:0004198,GO:0005509,GO:0005829,GO:0005886	calcium-dependent cysteine-type endopeptidase activity|calcium ion binding|cytosol|plasma membrane	ko05131	Shigellosis
P4HB	9.98767e-147	0.0566007	0.628	0.373	2.69278e-142	LC_MC	1.684	ENSBGRG00000003814	protein_coding	PREDICTED: protein disulfide-isomerase isoform X2		GO:0003756,GO:0004656,GO:0005783,GO:0005788,GO:0005886,GO:0006457,GO:0018401,GO:0034976,GO:0042470,GO:0045454,GO:0046982,GO:1902175	protein disulfide isomerase activity|procollagen-proline 4-dioxygenase activity|endoplasmic reticulum|endoplasmic reticulum lumen|plasma membrane|protein folding|peptidyl-proline hydroxylation to 4-hydroxy-L-proline|response to endoplasmic reticulum stress|melanosome|cell redox homeostasis|protein heterodimerization activity|regulation of oxidative stress-induced intrinsic apoptotic signaling pat…	ko04141	Protein processing in endoplasmic reticulum
KRTCAP2	1.70505e-146	0.229667	0.437	0.182	4.59697e-142	LC_MC	2.401	ENSBGRG00000017001	protein_coding	PREDICTED: LOW QUALITY PROTEIN: keratinocyte-associated protein 2		GO:0008250,GO:0016021,GO:0042543	oligosaccharyltransferase complex|integral component of membrane|protein N-linked glycosylation via arginine
IFI6	1.32551e-145	0.391648	0.666	0.326	3.57372e-141	LC_MC	2.043	ENSBGRG00000011996	protein_coding	PREDICTED: interferon alpha-inducible protein 6		GO:0001836,GO:0005739,GO:0005743,GO:0006915,GO:0016021,GO:0042058,GO:0043066,GO:0043154,GO:0045087,GO:0051607,GO:0051902,GO:0072593,GO:0097190,GO:0097193,GO:0098586,GO:2001240	release of cytochrome c from mitochondria|mitochondrion|mitochondrial inner membrane|apoptotic process|integral component of membrane|regulation of epidermal growth factor receptor signaling pathway|negative regulation of apoptotic process|negative regulation of cysteine-type endopeptidase activity involved in apoptotic process|innate immune response|defense response to virus|negative regulation …
MAGED1	1.43571e-145	0.450542	0.338	0.087	3.87081e-141	LC_MC	3.885	ENSBGRG00000025655	protein_coding	PREDICTED: melanoma-associated antigen D1		GO:0000785,GO:0005634,GO:0005737,GO:0005886,GO:0032922,GO:0042981	chromatin|nucleus|cytoplasm|plasma membrane|circadian regulation of gene expression|regulation of apoptotic process	ko04722	Neurotrophin signaling pathway
OAT	1.87079e-145	0.308106	0.295	0.078	5.04383e-141	LC_MC	3.782	ENSBGRG00000025665	protein_coding	PREDICTED: ornithine aminotransferase, mitochondrial		GO:0004587,GO:0005737,GO:0005759,GO:0010121,GO:0019544,GO:0030170,GO:0034214,GO:0055129	ornithine-oxo-acid transaminase activity|cytoplasm|mitochondrial matrix|arginine catabolic process to proline via ornithine|arginine catabolic process to glutamate|pyridoxal phosphate binding|protein hexamerization|L-proline biosynthetic process	ko00330	Arginine and proline metabolism
DMWD	2.8746e-145	0.499512	0.358	0.094	7.7502e-141	LC_MC	3.809	ENSBGRG00000019948	protein_coding	myotonin-protein kinase isoform X7		GO:0004674,GO:0005524,GO:0005640,GO:0005789,GO:0005829,GO:0005886,GO:0006468,GO:0006874,GO:0006998,GO:0008016,GO:0010657,GO:0010830,GO:0014722,GO:0017020,GO:0018105,GO:0031307,GO:0031965,GO:0033017,GO:0035556,GO:0046872,GO:1903779	protein serine/threonine kinase activity|ATP binding|nuclear outer membrane|endoplasmic reticulum membrane|cytosol|plasma membrane|protein phosphorylation|cellular calcium ion homeostasis|nuclear envelope organization|regulation of heart contraction|muscle cell apoptotic process|regulation of myotube differentiation|regulation of skeletal muscle contraction by calcium ion signaling|myosin phospha…
CALCOCO2	4.06925e-145	0.147479	0.654	0.373	1.09711e-140	LC_MC	1.753	ENSBGRG00000021810	protein_coding	calcium-binding and coiled-coil domain-containing protein 2 isoform X1	TF_bZIP	GO:0000421,GO:0005776,GO:0005829,GO:0005856,GO:0031410,GO:0034341,GO:0042803,GO:0048471,GO:0098792,GO:1901098	autophagosome membrane|autophagosome|cytosol|cytoskeleton|cytoplasmic vesicle|response to interferon-gamma|protein homodimerization activity|perinuclear region of cytoplasm|xenophagy|positive regulation of autophagosome maturation	ko04137,ko05131,ko05164	Mitophagy - animal|Shigellosis|Influenza A
PNISR	5.88322e-145	0.39872	0.823	0.482	1.58618e-140	LC_MC	1.707	ENSBGRG00000026524	protein_coding	PREDICTED: arginine/serine-rich protein PNISR isoform X1		GO:0003723,GO:0005829,GO:0016607	RNA binding|cytosol|nuclear speck
ENSBGRG00000023096	1.49329e-144	0.401922	0.258	0.048	4.02605e-140	LC_MC	5.375	ENSBGRG00000023096	lncRNA	bitter taste receptor				ko04742	Taste transduction
ATP5IF1	1.6024e-144	0.300784	0.54	0.243	4.32023e-140	LC_MC	2.222	ENSBGRG00000013915	protein_coding	PREDICTED: ATPase inhibitor, mitochondrial isoform X2		GO:0001937,GO:0005516,GO:0005739,GO:0005753,GO:0006783,GO:0009986,GO:0030218,GO:0032780,GO:0042030,GO:0042803,GO:0043532,GO:0051117,GO:0051260,GO:0051289,GO:0051346	negative regulation of endothelial cell proliferation|calmodulin binding|mitochondrion|mitochondrial proton-transporting ATP synthase complex|heme biosynthetic process|cell surface|erythrocyte differentiation|negative regulation of ATPase activity|ATPase inhibitor activity|protein homodimerization activity|angiostatin binding|ATPase binding|protein homooligomerization|protein homotetramerization|…
SLMAP	1.88417e-144	0.287593	0.306	0.089	5.0799e-140	LC_MC	3.438	ENSBGRG00000024830	protein_coding	sarcolemmal membrane-associated protein isoform X21		GO:0005615,GO:0005815,GO:0006936,GO:0016021,GO:0017048,GO:0030018,GO:0031430,GO:0042383,GO:0072659,GO:1900825,GO:1902305,GO:1905150	extracellular space|microtubule organizing center|muscle contraction|integral component of membrane|Rho GTPase binding|Z disc|M band|sarcolemma|protein localization to plasma membrane|regulation of membrane depolarization during cardiac muscle cell action potential|regulation of sodium ion transmembrane transport|regulation of voltage-gated sodium channel activity
RNPC3	4.55873e-144	0.35651	0.379	0.121	1.22908e-139	LC_MC	3.132	ENSBGRG00000014438	protein_coding	RNA-binding protein 40		GO:0000398,GO:0005689,GO:0030626,GO:0097157	mRNA splicing, via spliceosome|U12-type spliceosomal complex|U12 snRNA binding|pre-mRNA intronic binding
RAMP2	7.49933e-144	0.595693	0.629	0.329	2.0219e-139	LC_MC	1.912	ENSBGRG00000008069	protein_coding	receptor activity-modifying protein 2 isoform X1		GO:0001525,GO:0001570,GO:0001605,GO:0001666,GO:0002040,GO:0005737,GO:0005764,GO:0005886,GO:0005887,GO:0005905,GO:0006816,GO:0006886,GO:0007186,GO:0007189,GO:0007507,GO:0007565,GO:0008217,GO:0008277,GO:0008565,GO:0009986,GO:0010628,GO:0015026,GO:0015031,GO:0031623,GO:0032355,GO:0032570,GO:0032870,GO:0034333,GO:0035924,GO:0043116,GO:0043235,GO:0045766,GO:0070830,GO:0070831,GO:0072659,GO:0097084,GO:…	angiogenesis|vasculogenesis|adrenomedullin receptor activity|response to hypoxia|sprouting angiogenesis|cytoplasm|lysosome|plasma membrane|integral component of plasma membrane|clathrin-coated pit|calcium ion transport|intracellular protein transport|G protein-coupled receptor signaling pathway|adenylate cyclase-activating G protein-coupled receptor signaling pathway|heart development|female preg…	ko04270	Vascular smooth muscle contraction
ENSBGRG00000025760	1.4733e-143	0.269437	0.323	0.103	3.97217e-139	LC_MC	3.136	ENSBGRG00000025760	protein_coding	protein CASP isoform X8	CUT
VDAC1	7.43618e-143	0.339271	0.407	0.143	2.00487e-138	LC_MC	2.846	ENSBGRG00000001004	protein_coding	PREDICTED: voltage-dependent anion-selective channel protein 1 isoform X1		GO:0000166,GO:0005739,GO:0005741,GO:0005757,GO:0005886,GO:0006820,GO:0006915,GO:0008308,GO:0015288,GO:0016020,GO:0045121	nucleotide binding|mitochondrion|mitochondrial outer membrane|mitochondrial permeability transition pore complex|plasma membrane|anion transport|apoptotic process|voltage-gated anion channel activity|porin activity|membrane|membrane raft	ko04020,ko04022,ko04217,ko04218,ko04621,ko04979,ko05010,ko05012,ko05016,ko05131,ko05164,ko05166	Calcium signaling pathway|cGMP-PKG signaling pathway|Necroptosis|Cellular senescence|NOD-like receptor signaling pathway|Cholesterol metabolism|Alzheimer disease|Parkinson disease|Huntington disease|Shigellosis|Influenza A|Human T-cell leukemia virus 1 infection
ENSBGRG00000022376	9.19819e-143	0.322363	0.569	0.26	2.47992e-138	LC_MC	2.188	ENSBGRG00000022376	protein_coding	PREDICTED: ferritin heavy chain-like		GO:0004322,GO:0005506,GO:0005737,GO:0006880,GO:0006955,GO:0008198,GO:0008199,GO:0008285,GO:0042802,GO:0044754,GO:0048147,GO:0060547,GO:0097286	ferroxidase activity|iron ion binding|cytoplasm|intracellular sequestering of iron ion|immune response|ferrous iron binding|ferric iron binding|negative regulation of cell proliferation|identical protein binding|autolysosome|negative regulation of fibroblast proliferation|negative regulation of necrotic cell death|iron ion import	ko04216,ko04217,ko04978	Ferroptosis|Necroptosis|Mineral absorption
CHMP2A	1.49461e-142	0.21023	0.465	0.213	4.02962e-138	LC_MC	2.183	ENSBGRG00000014356	protein_coding	charged multivesicular body protein 2a isoform X1		GO:0005635,GO:0007034,GO:0010458,GO:0015031,GO:0031468,GO:0031902	nuclear envelope|vacuolar transport|exit from mitosis|protein transport|nuclear envelope reassembly|late endosome membrane	ko04144,ko04217	Endocytosis|Necroptosis
SORBS2	1.75919e-142	0.583251	0.289	0.054	4.74295e-138	LC_MC	5.352	ENSBGRG00000016942	protein_coding	sorbin and SH3 domain-containing protein 2 isoform X22
GOLM1	2.44492e-142	0.44883	0.301	0.067	6.59176e-138	LC_MC	4.493	ENSBGRG00000005320	protein_coding	Golgi membrane protein 1 isoform X3		GO:0005615,GO:0005788,GO:0005794,GO:0005887,GO:0006997,GO:0019216,GO:0043687,GO:0044267	extracellular space|endoplasmic reticulum lumen|Golgi apparatus|integral component of plasma membrane|nucleus organization|regulation of lipid metabolic process|post-translational protein modification|cellular protein metabolic process
SMARCA2	3.97609e-142	0.29267	0.658	0.339	1.07199e-137	LC_MC	1.941	ENSBGRG00000004107	protein_coding	transcription activator BRG1-like protein	MYB			ko04714,ko05225	Thermogenesis|Hepatocellular carcinoma
APOA1	5.63957e-142	0.511045	0.459	0.161	1.52048e-137	LC_MC	2.851	ENSBGRG00000003668	protein_coding	TPA: apolipoprotein A-I-like		GO:0001540,GO:0001932,GO:0001935,GO:0002740,GO:0005543,GO:0006656,GO:0006695,GO:0007186,GO:0007229,GO:0008035,GO:0008211,GO:0010804,GO:0010873,GO:0010903,GO:0015485,GO:0017127,GO:0018158,GO:0018206,GO:0019433,GO:0019899,GO:0019915,GO:0030139,GO:0030300,GO:0030325,GO:0031072,GO:0032374,GO:0032489,GO:0033344,GO:0033700,GO:0034115,GO:0034191,GO:0034361,GO:0034364,GO:0034366,GO:0034372,GO:0034375,GO:…	amyloid-beta binding|regulation of protein phosphorylation|endothelial cell proliferation|negative regulation of cytokine secretion involved in immune response|phospholipid binding|phosphatidylcholine biosynthetic process|cholesterol biosynthetic process|G protein-coupled receptor signaling pathway|integrin-mediated signaling pathway|high-density lipoprotein particle binding|glucocorticoid metabo…	ko03320,ko04975,ko04977,ko04979,ko05143	PPAR signaling pathway|Fat digestion and absorption|Vitamin digestion and absorption|Cholesterol metabolism|African trypanosomiasis
CCPG1	6.85365e-142	0.252175	0.597	0.297	1.84781e-137	LC_MC	2.01	ENSBGRG00000016245	protein_coding	PREDICTED: cell cycle progression protein 1 isoform X3		GO:0007049,GO:0016021,GO:2001106	cell cycle|integral component of membrane|regulation of Rho guanyl-nucleotide exchange factor activity
LIMS2	7.80375e-141	0.369059	0.412	0.145	2.10397e-136	LC_MC	2.841	ENSBGRG00000003163	protein_coding	TPA: LIM and senescent cell antigen-like-containing domain protein 2	Homeobox	GO:0005886,GO:0005925,GO:0043066,GO:0045216,GO:0046872,GO:0098609,GO:2000178,GO:2000346,GO:2001046	plasma membrane|focal adhesion|negative regulation of apoptotic process|cell-cell junction organization|metal ion binding|cell-cell adhesion|negative regulation of neural precursor cell proliferation|negative regulation of hepatocyte proliferation|positive regulation of integrin-mediated signaling pathway
CAPZA2	2.42548e-140	0.290447	0.447	0.179	6.53933e-136	LC_MC	2.497	ENSBGRG00000002497	protein_coding	PREDICTED: F-actin-capping protein subunit alpha-2 isoform X1		GO:0005903,GO:0008290,GO:0016020,GO:0030036,GO:0030479,GO:0051015,GO:0051016	brush border|F-actin capping protein complex|membrane|actin cytoskeleton organization|actin cortical patch|actin filament binding|barbed-end actin filament capping
VCL	3.26015e-140	0.384676	0.361	0.109	8.78969e-136	LC_MC	3.312	ENSBGRG00000018257	protein_coding	PREDICTED: vinculin isoform X1		GO:0002009,GO:0002102,GO:0002162,GO:0005198,GO:0005623,GO:0005886,GO:0005903,GO:0005911,GO:0005912,GO:0005915,GO:0005916,GO:0005925,GO:0007155,GO:0030032,GO:0030334,GO:0031625,GO:0034333,GO:0034394,GO:0042383,GO:0043034,GO:0043297,GO:0045294,GO:0048675,GO:0051015,GO:0090136,GO:0090636,GO:0090637,GO:1990357	morphogenesis of an epithelium|podosome|dystroglycan binding|structural molecule activity|cell|plasma membrane|brush border|cell-cell junction|adherens junction|zonula adherens|fascia adherens|focal adhesion|cell adhesion|lamellipodium assembly|regulation of cell migration|ubiquitin protein ligase binding|adherens junction assembly|protein localization to cell surface|sarcolemma|costamere|apical …	ko04510,ko04520,ko04670,ko04810,ko05100,ko05131,ko05146	Focal adhesion|Adherens junction|Leukocyte transendothelial migration|Regulation of actin cytoskeleton|Bacterial invasion of epithelial cells|Shigellosis|Amoebiasis
TSC22D1	4.40026e-140	0.273364	0.436	0.176	1.18635e-135	LC_MC	2.477	ENSBGRG00000004147	protein_coding	TSC22 domain family protein 1 isoform X2	TSC22	GO:0003700,GO:0005634,GO:0005737	DNA-binding transcription factor activity|nucleus|cytoplasm
PRMT1	7.5741e-140	0.116221	0.478	0.243	2.04205e-135	LC_MC	1.967	ENSBGRG00000023312	protein_coding	PREDICTED: protein arginine N-methyltransferase 1 isoform X6		GO:0001701,GO:0003723,GO:0005634,GO:0005654,GO:0005737,GO:0005829,GO:0006355,GO:0006479,GO:0006977,GO:0007166,GO:0008168,GO:0008170,GO:0008276,GO:0008284,GO:0008327,GO:0008469,GO:0016274,GO:0016571,GO:0018216,GO:0019899,GO:0019919,GO:0031175,GO:0034709,GO:0034969,GO:0035241,GO:0035242,GO:0042054,GO:0042802,GO:0043985,GO:0044020,GO:0045648,GO:0045652,GO:0045653,GO:0046985,GO:0048273,GO:0051260,GO:…	in utero embryonic development|RNA binding|nucleus|nucleoplasm|cytoplasm|cytosol|regulation of transcription, DNA-templated|protein methylation|DNA damage response, signal transduction by p53 class mediator resulting in cell cycle arrest|cell surface receptor signaling pathway|methyltransferase activity|N-methyltransferase activity|protein methyltransferase activity|positive regulation of cell pr…
NDUFA12	1.31605e-139	0.164751	0.432	0.199	3.54821e-135	LC_MC	2.171	ENSBGRG00000001191	protein_coding	PREDICTED: NADH dehydrogenase		GO:0005747,GO:0005829,GO:0006979,GO:0008137,GO:0009055,GO:0042775	mitochondrial respiratory chain complex I|cytosol|response to oxidative stress|NADH dehydrogenase (ubiquinone) activity|electron transfer activity|mitochondrial ATP synthesis coupled electron transport	ko00190,ko04714,ko04723,ko04932,ko05010,ko05012,ko05016	Oxidative phosphorylation|Thermogenesis|Retrograde endocannabinoid signaling|Non-alcoholic fatty liver disease (NAFLD)|Alzheimer disease|Parkinson disease|Huntington disease
UBXN4	1.72942e-139	0.00643897	0.537	0.313	4.66268e-135	LC_MC	1.716	ENSBGRG00000001196	protein_coding	PREDICTED: UBX domain-containing protein 4		GO:0005635,GO:0005789,GO:0005829,GO:0006986,GO:0030433	nuclear envelope|endoplasmic reticulum membrane|cytosol|response to unfolded protein|ubiquitin-dependent ERAD pathway
ENSBGRG00000000013	4.16072e-139	0.080757	0.421	0.206	1.12177e-134	LC_MC	2.044	ENSBGRG00000000013	protein_coding	Peptidyl-prolyl cis-trans isomerase FKBP2, partial		GO:0003755,GO:0005789	peptidyl-prolyl cis-trans isomerase activity|endoplasmic reticulum membrane
ENSBGRG00000013805	6.58223e-139	0.395319	0.687	0.349	1.77464e-134	LC_MC	1.968	ENSBGRG00000013805	protein_coding	PREDICTED: glutathione S-transferase P isoform X2		GO:0004364,GO:0005634,GO:0005739	glutathione transferase activity|nucleus|mitochondrion	ko00480,ko00980,ko00982,ko00983,ko01524,ko05200,ko05204,ko05215,ko05225,ko05418	Glutathione metabolism|Metabolism of xenobiotics by cytochrome P450|Drug metabolism - cytochrome P450|Drug metabolism - other enzymes|Platinum drug resistance|Pathways in cancer|Chemical carcinogenesis|Prostate cancer|Hepatocellular carcinoma|Fluid shear stress and atherosclerosis
SLC12A4	1.49385e-138	0.385544	0.327	0.089	4.02758e-134	LC_MC	3.674	ENSBGRG00000021263	protein_coding	PREDICTED: solute carrier family 12 member 4 isoform X1		GO:0015379,GO:0016021	potassium:chloride symporter activity|integral component of membrane
GABARAP	1.97297e-138	0.0949798	0.688	0.419	5.31934e-134	LC_MC	1.642	ENSBGRG00000021792	protein_coding	gamma-aminobutyric acid receptor associated protein, isoform CRA_b		GO:0000045,GO:0000139,GO:0000226,GO:0000421,GO:0000422,GO:0005764,GO:0005776,GO:0005790,GO:0005829,GO:0005874,GO:0005875,GO:0005886,GO:0005930,GO:0006605,GO:0006995,GO:0007268,GO:0008017,GO:0008625,GO:0015629,GO:0016236,GO:0031410,GO:0031625,GO:0044297,GO:0048471,GO:0048487,GO:0050811,GO:0097225,GO:0097352	autophagosome assembly|Golgi membrane|microtubule cytoskeleton organization|autophagosome membrane|autophagy of mitochondrion|lysosome|autophagosome|smooth endoplasmic reticulum|cytosol|microtubule|microtubule associated complex|plasma membrane|axoneme|protein targeting|cellular response to nitrogen starvation|chemical synaptic transmission|microtubule binding|extrinsic apoptotic signaling pathwa…	ko04068,ko04136,ko04137,ko04140,ko04212,ko04371,ko04621,ko04727,ko05131,ko05167	FoxO signaling pathway|Autophagy - other|Mitophagy - animal|Autophagy - animal|Longevity regulating pathway - worm|Apelin signaling pathway|NOD-like receptor signaling pathway|GABAergic synapse|Shigellosis|Kaposi sarcoma-associated herpesvirus infection
PSMB4	2.14219e-138	0.218691	0.576	0.291	5.77556e-134	LC_MC	1.979	ENSBGRG00000002110	protein_coding	Proteasome subunit beta type-4		GO:0001530,GO:0002862,GO:0004175,GO:0004298,GO:0005634,GO:0005737,GO:0005839,GO:0010498,GO:0010499,GO:0019774,GO:0043161	lipopolysaccharide binding|negative regulation of inflammatory response to antigenic stimulus|endopeptidase activity|threonine-type endopeptidase activity|nucleus|cytoplasm|proteasome core complex|proteasomal protein catabolic process|proteasomal ubiquitin-independent protein catabolic process|proteasome core complex, beta-subunit complex|proteasome-mediated ubiquitin-dependent protein catabolic …	ko03050	Proteasome
ITM2B	5.24964e-138	0.553479	0.72	0.384	1.41535e-133	LC_MC	1.875	ENSBGRG00000020531	protein_coding	Integral membrane protein 2B		GO:0000139,GO:0001540,GO:0005615,GO:0005794,GO:0005886,GO:0010008,GO:0030660,GO:0031301,GO:0042985	Golgi membrane|amyloid-beta binding|extracellular space|Golgi apparatus|plasma membrane|endosome membrane|Golgi-associated vesicle membrane|integral component of organelle membrane|negative regulation of amyloid precursor protein biosynthetic process
PSMB1	5.48961e-138	0.157233	0.67	0.386	1.48005e-133	LC_MC	1.736	ENSBGRG00000023439	protein_coding	Proteasome subunit beta type-1, partial		GO:0004175,GO:0004298,GO:0005634,GO:0005737,GO:0005839,GO:0010498,GO:0010499,GO:0019774,GO:0043161	endopeptidase activity|threonine-type endopeptidase activity|nucleus|cytoplasm|proteasome core complex|proteasomal protein catabolic process|proteasomal ubiquitin-independent protein catabolic process|proteasome core complex, beta-subunit complex|proteasome-mediated ubiquitin-dependent protein catabolic process	ko03050	Proteasome
CCSER2	5.95081e-138	0.216832	0.476	0.217	1.6044e-133	LC_MC	2.194	ENSBGRG00000026406	protein_coding	PREDICTED: serine-rich coiled-coil domain-containing protein 2 isoform X2		GO:0001578,GO:0005737,GO:0008017,GO:0015630	microtubule bundle formation|cytoplasm|microtubule binding|microtubule cytoskeleton
ENSBGRG00000018549	9.28074e-138	0.348353	0.503	0.21	2.50218e-133	LC_MC	2.395	ENSBGRG00000018549	protein_coding	cystatin-M precursor
PSMC1	1.51722e-137	0.143484	0.419	0.197	4.09057e-133	LC_MC	2.127	ENSBGRG00000006191	protein_coding	proteasome 26S subunit 1		GO:0000502,GO:0005524,GO:0005634,GO:0005654,GO:0005829,GO:0005838,GO:0008540,GO:0016020,GO:0017025,GO:0022624,GO:0030163,GO:0036402,GO:1901215	proteasome complex|ATP binding|nucleus|nucleoplasm|cytosol|proteasome regulatory particle|proteasome regulatory particle, base subcomplex|membrane|TBP-class protein binding|proteasome accessory complex|protein catabolic process|proteasome-activating ATPase activity|negative regulation of neuron death	ko03050,ko05165,ko05169,ko05203	Proteasome|Human papillomavirus infection|Epstein-Barr virus infection|Viral carcinogenesis
DEK	8.38311e-137	0.0132792	0.687	0.45	2.26017e-132	LC_MC	1.527	ENSBGRG00000007821	protein_coding	PREDICTED: protein DEK
ENSBGRG00000024877	9.64598e-137	0.121766	0.487	0.252	2.60065e-132	LC_MC	1.933	ENSBGRG00000024877	protein_coding	NADH dehydrogenase 1 beta subcomplex 8		GO:0005747,GO:0006120,GO:0008137,GO:0016021,GO:0032981	mitochondrial respiratory chain complex I|mitochondrial electron transport, NADH to ubiquinone|NADH dehydrogenase (ubiquinone) activity|integral component of membrane|mitochondrial respiratory chain complex I assembly	ko00190,ko04714,ko04723,ko04932,ko05010,ko05012,ko05016	Oxidative phosphorylation|Thermogenesis|Retrograde endocannabinoid signaling|Non-alcoholic fatty liver disease (NAFLD)|Alzheimer disease|Parkinson disease|Huntington disease
ZC3H13	3.70059e-136	0.104034	0.584	0.327	9.97716e-132	LC_MC	1.786	ENSBGRG00000022439	protein_coding	zinc finger CCCH domain-containing protein 13 isoform X4		GO:0003723,GO:0005654,GO:0006397,GO:0007275,GO:0008380,GO:0016607,GO:0036396,GO:0046872,GO:0080009,GO:2000036	RNA binding|nucleoplasm|mRNA processing|multicellular organism development|RNA splicing|nuclear speck|RNA N6-methyladenosine methyltransferase complex|metal ion binding|mRNA methylation|regulation of stem cell population maintenance
ENSBGRG00000022156	2.11959e-135	0.242303	0.434	0.187	5.71463e-131	LC_MC	2.321	ENSBGRG00000022156	protein_coding	PREDICTED: ATP synthase F(0) complex subunit C1, mitochondrial isoform X1	TF_bZIP	GO:0000276,GO:0005753,GO:0008289,GO:0015986,GO:0015991,GO:0016021,GO:0045263,GO:0046933	mitochondrial proton-transporting ATP synthase complex, coupling factor F(o)|mitochondrial proton-transporting ATP synthase complex|lipid binding|ATP synthesis coupled proton transport|ATP hydrolysis coupled proton transport|integral component of membrane|proton-transporting ATP synthase complex, coupling factor F(o)|proton-transporting ATP synthase activity, rotational mechanism	ko00190,ko04714,ko05010,ko05012,ko05016	Oxidative phosphorylation|Thermogenesis|Alzheimer disease|Parkinson disease|Huntington disease
NFIX	3.38406e-135	0.428738	0.315	0.078	9.12376e-131	LC_MC	4.038	ENSBGRG00000007656	protein_coding	PREDICTED: nuclear factor 1 X-type	CTF/NFI	GO:0000122,GO:0000981,GO:0003677,GO:0003700,GO:0003705,GO:0005634,GO:0006260,GO:0006366,GO:0045944	negative regulation of transcription by RNA polymerase II|DNA-binding transcription factor activity, RNA polymerase II-specific|DNA binding|DNA-binding transcription factor activity|transcription factor activity, RNA polymerase II distal enhancer sequence-specific binding|nucleus|DNA replication|transcription by RNA polymerase II|positive regulation of transcription by RNA polymerase II
ZNF638	5.10402e-135	0.15555	0.658	0.375	1.37609e-130	LC_MC	1.755	ENSBGRG00000004990	protein_coding	PREDICTED: zinc finger protein 638 isoform X3		GO:0003690,GO:0003723,GO:0005654,GO:0005737,GO:0008270,GO:0008380,GO:0016607,GO:0043231	double-stranded DNA binding|RNA binding|nucleoplasm|cytoplasm|zinc ion binding|RNA splicing|nuclear speck|intracellular membrane-bounded organelle
SDF4	5.88168e-135	0.356763	0.562	0.253	1.58576e-130	LC_MC	2.221	ENSBGRG00000014450	protein_coding	PREDICTED: 45 kDa calcium-binding protein isoform X1		GO:0005509,GO:0005783,GO:0005796,GO:0017156	calcium ion binding|endoplasmic reticulum|Golgi lumen|calcium ion regulated exocytosis
AHSA1	1.07333e-134	0.0320476	0.342	0.171	2.8938e-130	LC_MC	2	ENSBGRG00000013505	protein_coding	PREDICTED: activator of 90 kDa heat shock protein ATPase homolog 1		GO:0001671,GO:0005783,GO:0005829,GO:0032781,GO:0045296,GO:0051087,GO:0051879,GO:0070062	ATPase activator activity|endoplasmic reticulum|cytosol|positive regulation of ATPase activity|cadherin binding|chaperone binding|Hsp90 protein binding|extracellular exosome
HYPK	2.0992e-134	0.0598498	0.544	0.314	5.65966e-130	LC_MC	1.732	ENSBGRG00000013604	protein_coding	Huntingtin-interacting protein K, partial		GO:0005634,GO:0005654,GO:0005737,GO:0015630,GO:0032991,GO:0043066,GO:0047485,GO:0050821	nucleus|nucleoplasm|cytoplasm|microtubule cytoskeleton|protein-containing complex|negative regulation of apoptotic process|protein N-terminus binding|protein stabilization
PTOV1	3.81575e-134	0.267078	0.316	0.101	1.02876e-129	LC_MC	3.129	ENSBGRG00000021493	protein_coding	TPA: hypothetical protein LOC617775		GO:0005634,GO:0005886,GO:0048471	nucleus|plasma membrane|perinuclear region of cytoplasm
Metazoa-SRP.15	1.17514e-133	0.37542	0.255	0.053	3.16829e-129	LC_MC	4.811	--	--	--	--	--	--	--	--
NDUFB1	1.84565e-133	0.0259224	0.499	0.287	4.97605e-129	LC_MC	1.739	ENSBGRG00000019621	protein_coding	NADH dehydrogenase		GO:0003954,GO:0005747,GO:0016021,GO:0032981	NADH dehydrogenase activity|mitochondrial respiratory chain complex I|integral component of membrane|mitochondrial respiratory chain complex I assembly
RABAC1	5.7708e-133	0.285522	0.492	0.218	1.55586e-128	LC_MC	2.257	ENSBGRG00000015658	protein_coding	RABAC1		GO:0005794,GO:0005886,GO:0008021,GO:0016021,GO:0030054,GO:0042802	Golgi apparatus|plasma membrane|synaptic vesicle|integral component of membrane|cell junction|identical protein binding
PLXNB2	7.72716e-133	0.451067	0.365	0.105	2.08332e-128	LC_MC	3.476	ENSBGRG00000003331	protein_coding	TPA: plexin B2		GO:0001843,GO:0001932,GO:0002116,GO:0005887,GO:0007156,GO:0007162,GO:0007405,GO:0007420,GO:0008360,GO:0009986,GO:0010976,GO:0017154,GO:0030334,GO:0043087,GO:0050772,GO:0070062,GO:0071526,GO:1902287,GO:2001222	neural tube closure|regulation of protein phosphorylation|semaphorin receptor complex|integral component of plasma membrane|homophilic cell adhesion via plasma membrane adhesion molecules|negative regulation of cell adhesion|neuroblast proliferation|brain development|regulation of cell shape|cell surface|positive regulation of neuron projection development|semaphorin receptor activity|regulation …	ko04360	Axon guidance
EEA1	2.13822e-132	0.276118	0.571	0.278	5.76486e-128	LC_MC	2.054	ENSBGRG00000001904	protein_coding	PREDICTED: early endosome antigen 1 isoform X1		GO:0003676,GO:0005516,GO:0005545,GO:0005737,GO:0005769,GO:0005829,GO:0005969,GO:0006897,GO:0006906,GO:0008270,GO:0016020,GO:0016189,GO:0019897,GO:0030742,GO:0031901,GO:0039694,GO:0042803,GO:0044308,GO:0045022,GO:0055037,GO:0070062,GO:0098793	nucleic acid binding|calmodulin binding|1-phosphatidylinositol binding|cytoplasm|early endosome|cytosol|serine-pyruvate aminotransferase complex|endocytosis|vesicle fusion|zinc ion binding|membrane|synaptic vesicle to endosome fusion|extrinsic component of plasma membrane|GTP-dependent protein binding|early endosome membrane|viral RNA genome replication|protein homodimerization activity|axonal sp…	ko04144,ko04145,ko05152	Endocytosis|Phagosome|Tuberculosis
ENSBGRG00000016888	2.2154e-132	0.159612	0.592	0.326	5.97294e-128	LC_MC	1.816	ENSBGRG00000016888	protein_coding	septin-7		GO:0000777,GO:0005525,GO:0005819,GO:0005930,GO:0007049,GO:0007283,GO:0016476,GO:0030154,GO:0030496,GO:0031105,GO:0031514,GO:0032154,GO:0051301,GO:0060271	condensed chromosome kinetochore|GTP binding|spindle|axoneme|cell cycle|spermatogenesis|regulation of embryonic cell shape|cell differentiation|midbody|septin complex|motile cilium|cleavage furrow|cell division|cilium assembly	ko05131	Shigellosis
ENSBGRG00000025721	3.1603e-132	0.196385	0.442	0.203	8.52048e-128	LC_MC	2.177	ENSBGRG00000025721	protein_coding	proteasome subunit beta type-6 precursor		GO:0004175,GO:0004298,GO:0005634,GO:0005654,GO:0005737,GO:0005829,GO:0005839,GO:0010498,GO:0010499,GO:0019774,GO:0043161	endopeptidase activity|threonine-type endopeptidase activity|nucleus|nucleoplasm|cytoplasm|cytosol|proteasome core complex|proteasomal protein catabolic process|proteasomal ubiquitin-independent protein catabolic process|proteasome core complex, beta-subunit complex|proteasome-mediated ubiquitin-dependent protein catabolic process	ko03050	Proteasome
RWDD1	5.0455e-132	0.0675261	0.468	0.251	1.36032e-127	LC_MC	1.865	ENSBGRG00000005754	protein_coding	PREDICTED: RWD domain-containing protein 1 isoform X2		GO:0002181,GO:0005737,GO:0005844,GO:0007569,GO:0030521,GO:0034599,GO:0071394,GO:2000825	cytoplasmic translation|cytoplasm|polysome|cell aging|androgen receptor signaling pathway|cellular response to oxidative stress|cellular response to testosterone stimulus|positive regulation of androgen receptor activity
JAZF1	1.19462e-131	0.463944	0.265	0.053	3.2208e-127	LC_MC	5	ENSBGRG00000002602	protein_coding	JAZF zinc finger 1-like protein	zf-C2H2
LAMC1	1.24809e-131	0.307688	0.423	0.165	3.36498e-127	LC_MC	2.564	ENSBGRG00000011557	protein_coding	PREDICTED: laminin subunit gamma-1		GO:0005201,GO:0005576,GO:0005604,GO:0005606,GO:0005615,GO:0007155,GO:0016477,GO:0022617,GO:0031012,GO:0031175,GO:0031581,GO:0031594,GO:0034446,GO:0043083,GO:0043208,GO:0043259,GO:0062023,GO:0065003	extracellular matrix structural constituent|extracellular region|basement membrane|laminin-1 complex|extracellular space|cell adhesion|cell migration|extracellular matrix disassembly|extracellular matrix|neuron projection development|hemidesmosome assembly|neuromuscular junction|substrate adhesion-dependent cell spreading|synaptic cleft|glycosphingolipid binding|laminin-10 complex|collagen-contai…	ko04151,ko04510,ko04512,ko05020,ko05145,ko05146,ko05165,ko05200,ko05222	PI3K-Akt signaling pathway|Focal adhesion|ECM-receptor interaction|Prion diseases|Toxoplasmosis|Amoebiasis|Human papillomavirus infection|Pathways in cancer|Small cell lung cancer
ARL13B	4.8087e-131	0.246585	0.342	0.124	1.29647e-126	LC_MC	2.758	ENSBGRG00000000594	protein_coding	PREDICTED: ADP-ribosylation factor-like protein 13B isoform X2		GO:0001947,GO:0005525,GO:0005929,GO:0005930,GO:0007224,GO:0007368,GO:0009953,GO:0010226,GO:0021532,GO:0021830,GO:0021943,GO:0031514,GO:0060170,GO:0060271,GO:0070986,GO:0097500,GO:0097730,GO:1905515	heart looping|GTP binding|cilium|axoneme|smoothened signaling pathway|determination of left/right symmetry|dorsal/ventral pattern formation|response to lithium ion|neural tube patterning|interneuron migration from the subpallium to the cortex|formation of radial glial scaffolds|motile cilium|ciliary membrane|cilium assembly|left/right axis specification|receptor localization to non-motile cilium|…
NFE2L2	7.71904e-131	0.440899	0.447	0.162	2.08113e-126	LC_MC	2.759	ENSBGRG00000000213	protein_coding	Nuclear factor erythroid 2-related factor 2, partial	TF_bZIP	GO:0000976,GO:0003700,GO:0005634,GO:0005737,GO:0005829,GO:0010499,GO:0016567,GO:0034599,GO:0043161,GO:0045454,GO:0045893,GO:0045944,GO:0071498	transcription regulatory region sequence-specific DNA binding|DNA-binding transcription factor activity|nucleus|cytoplasm|cytosol|proteasomal ubiquitin-independent protein catabolic process|protein ubiquitination|cellular response to oxidative stress|proteasome-mediated ubiquitin-dependent protein catabolic process|cell redox homeostasis|positive regulation of transcription, DNA-templated|positiv…	ko04141,ko04212,ko05200,ko05225,ko05418	Protein processing in endoplasmic reticulum|Longevity regulating pathway - worm|Pathways in cancer|Hepatocellular carcinoma|Fluid shear stress and atherosclerosis
ENSBGRG00000026805	1.17602e-130	0.215977	0.704	0.407	3.17066e-126	LC_MC	1.73	ENSBGRG00000026805	protein_coding	PREDICTED: cytochrome c oxidase subunit 5B, mitochondrial isoform X1		GO:0004129,GO:0005751,GO:0006123,GO:0042776,GO:0045277,GO:0046872	cytochrome-c oxidase activity|mitochondrial respiratory chain complex IV|mitochondrial electron transport, cytochrome c to oxygen|mitochondrial ATP synthesis coupled proton transport|respiratory chain complex IV|metal ion binding
MCAM	5.74474e-130	0.739262	0.35	0.092	1.54884e-125	LC_MC	3.804	ENSBGRG00000015317	protein_coding	PREDICTED: cell surface glycoprotein MUC18 isoform X1
SLC25A4	5.87989e-130	0.356446	0.374	0.126	1.58528e-125	LC_MC	2.968	ENSBGRG00000019340	protein_coding	ADP/ATP translocase 1		GO:0005471,GO:0005743,GO:0008637,GO:0015866,GO:0032592,GO:0043209,GO:0060546	ATP:ADP antiporter activity|mitochondrial inner membrane|apoptotic mitochondrial changes|ADP transport|integral component of mitochondrial membrane|myelin sheath|negative regulation of necroptotic process	ko04020,ko04022,ko04217,ko04218,ko05010,ko05012,ko05016,ko05164,ko05166	Calcium signaling pathway|cGMP-PKG signaling pathway|Necroptosis|Cellular senescence|Alzheimer disease|Parkinson disease|Huntington disease|Influenza A|Human T-cell leukemia virus 1 infection
EMP2	9.61479e-130	0.51342	0.365	0.103	2.59224e-125	LC_MC	3.544	ENSBGRG00000026642	protein_coding	TPA: epithelial membrane protein 2		GO:0000139,GO:0001765,GO:0001913,GO:0001952,GO:0003093,GO:0005634,GO:0005737,GO:0005794,GO:0005829,GO:0005886,GO:0007015,GO:0007155,GO:0007160,GO:0007566,GO:0008219,GO:0008284,GO:0009986,GO:0010594,GO:0016021,GO:0016324,GO:0016477,GO:0019901,GO:0032060,GO:0032147,GO:0034394,GO:0043534,GO:0043549,GO:0045022,GO:0045121,GO:0045177,GO:0045765,GO:0070252,GO:0072659,GO:2001046,GO:2001212	Golgi membrane|membrane raft assembly|T cell mediated cytotoxicity|regulation of cell-matrix adhesion|regulation of glomerular filtration|nucleus|cytoplasm|Golgi apparatus|cytosol|plasma membrane|actin filament organization|cell adhesion|cell-matrix adhesion|embryo implantation|cell death|positive regulation of cell proliferation|cell surface|regulation of endothelial cell migration|integral comp…
ENSBGRG00000006848	1.03818e-129	0.227518	0.416	0.178	2.79905e-125	LC_MC	2.337	ENSBGRG00000006848	protein_coding	PREDICTED: noncompact myelin-associated protein isoform X1		GO:0005887,GO:0019911,GO:0031643,GO:0032290,GO:0033270,GO:0043220	integral component of plasma membrane|structural constituent of myelin sheath|positive regulation of myelination|peripheral nervous system myelin formation|paranode region of axon|Schmidt-Lanterman incisure
PSMC3	1.25021e-128	0.199393	0.447	0.206	3.3707e-124	LC_MC	2.17	ENSBGRG00000018446	protein_coding	26S protease regulatory subunit 6A		GO:0000502,GO:0000932,GO:0001824,GO:0005524,GO:0005576,GO:0005634,GO:0005654,GO:0005829,GO:0008540,GO:0016020,GO:0016032,GO:0016579,GO:0016887,GO:0022624,GO:0030163,GO:0034774,GO:0036402,GO:0042802,GO:0043312,GO:0043687,GO:0043921,GO:0045899,GO:0045944,GO:1904813	proteasome complex|P-body|blastocyst development|ATP binding|extracellular region|nucleus|nucleoplasm|cytosol|proteasome regulatory particle, base subcomplex|membrane|viral process|protein deubiquitination|ATPase activity|proteasome accessory complex|protein catabolic process|secretory granule lumen|proteasome-activating ATPase activity|identical protein binding|neutrophil degranulation|post-tran…	ko03050,ko05169	Proteasome|Epstein-Barr virus infection
RBM5	2.06146e-128	0.288471	0.698	0.388	5.55791e-124	LC_MC	1.799	ENSBGRG00000023344	protein_coding	RNA-binding protein 5, partial		GO:0000245,GO:0000381,GO:0003729,GO:0005634,GO:0005654,GO:0005681,GO:0006915,GO:0043065,GO:0046872	spliceosomal complex assembly|regulation of alternative mRNA splicing, via spliceosome|mRNA binding|nucleus|nucleoplasm|spliceosomal complex|apoptotic process|positive regulation of apoptotic process|metal ion binding
ENSBGRG00000024499	2.10947e-128	0.644794	0.589	0.269	5.68733e-124	LC_MC	2.19	ENSBGRG00000024499	protein_coding	PREDICTED: LOW QUALITY PROTEIN: actin-related protein 2/3 complex subunit 1A		GO:0003779,GO:0005634,GO:0005829,GO:0005885,GO:0015629,GO:0030036,GO:0034314,GO:0035861,GO:0038096,GO:0048013,GO:0051015,GO:0061024,GO:0070062	actin binding|nucleus|cytosol|Arp2/3 protein complex|actin cytoskeleton|actin cytoskeleton organization|Arp2/3 complex-mediated actin nucleation|site of double-strand break|Fc-gamma receptor signaling pathway involved in phagocytosis|ephrin receptor signaling pathway|actin filament binding|membrane organization|extracellular exosome
ABHD16A	5.03697e-128	0.194095	0.368	0.153	1.35802e-123	LC_MC	2.405	ENSBGRG00000014683	protein_coding	ABHD16A		GO:0016021,GO:0016787	integral component of membrane|hydrolase activity
S100A13	5.57418e-128	0.407155	0.544	0.239	1.50285e-123	LC_MC	2.276	ENSBGRG00000006280	protein_coding	protein S100-A13		GO:0005507,GO:0005509,GO:0005615,GO:0005730,GO:0005829,GO:0005886,GO:0008144,GO:0008270,GO:0008289,GO:0017134,GO:0042629,GO:0042803,GO:0043123,GO:0043303,GO:0048471,GO:0050663,GO:0050703,GO:0050786	copper ion binding|calcium ion binding|extracellular space|nucleolus|cytosol|plasma membrane|drug binding|zinc ion binding|lipid binding|fibroblast growth factor binding|mast cell granule|protein homodimerization activity|positive regulation of I-kappaB kinase/NF-kappaB signaling|mast cell degranulation|perinuclear region of cytoplasm|cytokine secretion|interleukin-1 alpha secretion|RAGE receptor…
LPP	5.87283e-128	0.339312	0.283	0.073	1.58337e-123	LC_MC	3.877	ENSBGRG00000001121	protein_coding	lipoma-preferred partner isoform X2	Homeobox			ko04391	Hippo signaling pathway - fly
NOL7	1.23227e-127	0.13035	0.354	0.157	3.32232e-123	LC_MC	2.255	ENSBGRG00000011846	protein_coding	Nucleolar protein 7, 27kDa		GO:0003723,GO:0005634,GO:0005730,GO:0005739	RNA binding|nucleus|nucleolus|mitochondrion
ARCN1	1.34902e-127	0.188616	0.431	0.199	3.63708e-123	LC_MC	2.166	ENSBGRG00000020827	protein_coding	PREDICTED: coatomer subunit delta isoform X2		GO:0000139,GO:0005783,GO:0005829,GO:0006888,GO:0006890,GO:0006891,GO:0008344,GO:0015031,GO:0021691,GO:0030126,GO:0030137,GO:0043473,GO:0051645	Golgi membrane|endoplasmic reticulum|cytosol|ER to Golgi vesicle-mediated transport|retrograde vesicle-mediated transport, Golgi to ER|intra-Golgi vesicle-mediated transport|adult locomotory behavior|protein transport|cerebellar Purkinje cell layer maturation|COPI vesicle coat|COPI-coated vesicle|pigmentation|Golgi localization
CHD9	6.60466e-127	0.291947	0.516	0.236	1.78068e-122	LC_MC	2.186	ENSBGRG00000025060	protein_coding	chromodomain-helicase-DNA-binding protein 9 isoform X1	MYB	GO:0003677,GO:0004386,GO:0005524,GO:0005654,GO:0005737,GO:0006325,GO:0019216	DNA binding|helicase activity|ATP binding|nucleoplasm|cytoplasm|chromatin organization|regulation of lipid metabolic process
TRIP10	1.29028e-126	0.493313	0.327	0.083	3.47873e-122	LC_MC	3.94	ENSBGRG00000025920	protein_coding	cdc42-interacting protein 4 isoform X3		GO:0001891,GO:0005764,GO:0005794,GO:0005856,GO:0005938,GO:0006897,GO:0008289,GO:0030036,GO:0042995	phagocytic cup|lysosome|Golgi apparatus|cytoskeleton|cell cortex|endocytosis|lipid binding|actin cytoskeleton organization|cell projection	ko04910	Insulin signaling pathway
ADGRA2	1.31038e-126	0.423741	0.312	0.082	3.53291e-122	LC_MC	3.805	ENSBGRG00000019095	protein_coding	adhesion G protein-coupled receptor A2		GO:0002040,GO:0004930,GO:0005886,GO:0007166,GO:0007186,GO:0007417,GO:0009986,GO:0010595,GO:0016021,GO:0030175,GO:0043542,GO:0045765,GO:0050920,GO:0090210,GO:1900747	sprouting angiogenesis|G protein-coupled receptor activity|plasma membrane|cell surface receptor signaling pathway|G protein-coupled receptor signaling pathway|central nervous system development|cell surface|positive regulation of endothelial cell migration|integral component of membrane|filopodium|endothelial cell migration|regulation of angiogenesis|regulation of chemotaxis|regulation of establ…
ENSBGRG00000005916	1.85298e-126	0.00795391	0.415	0.228	4.99583e-122	LC_MC	1.82	ENSBGRG00000005916	protein_coding	PREDICTED: cytochrome b-c1 complex subunit 7 isoform X1		GO:0005750,GO:0006122,GO:0009060,GO:0034551	mitochondrial respiratory chain complex III|mitochondrial electron transport, ubiquinol to cytochrome c|aerobic respiration|mitochondrial respiratory chain complex III assembly	ko00190,ko04260,ko04714,ko04932,ko05010,ko05012,ko05016	Oxidative phosphorylation|Cardiac muscle contraction|Thermogenesis|Non-alcoholic fatty liver disease (NAFLD)|Alzheimer disease|Parkinson disease|Huntington disease
ENSBGRG00000022942	3.8522e-126	0.219295	0.442	0.198	1.03859e-121	LC_MC	2.232	ENSBGRG00000022942	protein_coding	PREDICTED: transcription elongation factor A protein-like 4 isoform X2, partial		GO:0005634,GO:0050699	nucleus|WW domain binding
C11orf58	1.02579e-125	0.098548	0.633	0.384	2.76562e-121	LC_MC	1.648	ENSBGRG00000009025	protein_coding	PREDICTED: small acidic protein
ENSBGRG00000023084	3.64891e-125	0.173184	0.637	0.365	9.83783e-121	LC_MC	1.745	ENSBGRG00000023084	protein_coding	PREDICTED: proteasome subunit alpha type-7		GO:0004175,GO:0004298,GO:0005634,GO:0005737,GO:0005839,GO:0010498,GO:0010499,GO:0019773,GO:0042802,GO:0043161,GO:0098794	endopeptidase activity|threonine-type endopeptidase activity|nucleus|cytoplasm|proteasome core complex|proteasomal protein catabolic process|proteasomal ubiquitin-independent protein catabolic process|proteasome core complex, alpha-subunit complex|identical protein binding|proteasome-mediated ubiquitin-dependent protein catabolic process|postsynapse	ko03050	Proteasome
NDUFB7	4.57542e-125	0.0880384	0.57	0.33	1.23358e-120	LC_MC	1.727	ENSBGRG00000001125	protein_coding	TPA: NADH dehydrogenase		GO:0005747,GO:0005758,GO:0008137,GO:0032981	mitochondrial respiratory chain complex I|mitochondrial intermembrane space|NADH dehydrogenase (ubiquinone) activity|mitochondrial respiratory chain complex I assembly	ko00190,ko04714,ko04723,ko04932,ko05010,ko05012,ko05016	Oxidative phosphorylation|Thermogenesis|Retrograde endocannabinoid signaling|Non-alcoholic fatty liver disease (NAFLD)|Alzheimer disease|Parkinson disease|Huntington disease
CIR1	4.92361e-125	0.140241	0.409	0.193	1.32746e-120	LC_MC	2.119	ENSBGRG00000014162	protein_coding	PREDICTED: corepressor interacting with RBPJ 1		GO:0003700,GO:0003714,GO:0005634,GO:0005737,GO:0005815,GO:0006397,GO:0008380,GO:0016607,GO:0019901,GO:0032991,GO:0044877,GO:0045892	DNA-binding transcription factor activity|transcription corepressor activity|nucleus|cytoplasm|microtubule organizing center|mRNA processing|RNA splicing|nuclear speck|protein kinase binding|protein-containing complex|protein-containing complex binding|negative regulation of transcription, DNA-templated	ko04330,ko05169	Notch signaling pathway|Epstein-Barr virus infection
UPF3B	4.95449e-125	0.294073	0.429	0.174	1.33578e-120	LC_MC	2.466	ENSBGRG00000019641	protein_coding	PREDICTED: regulator of nonsense transcripts 3B isoform X1		GO:0000184,GO:0000398,GO:0003723,GO:0003729,GO:0005634,GO:0005654,GO:0005730,GO:0005737,GO:0005815,GO:0005829,GO:0006405,GO:0006406,GO:0017056,GO:0031124,GO:0035145,GO:0045727	nuclear-transcribed mRNA catabolic process, nonsense-mediated decay|mRNA splicing, via spliceosome|RNA binding|mRNA binding|nucleus|nucleoplasm|nucleolus|cytoplasm|microtubule organizing center|cytosol|RNA export from nucleus|mRNA export from nucleus|structural constituent of nuclear pore|mRNA 3'-end processing|exon-exon junction complex|positive regulation of translation	ko03013,ko03015	RNA transport|mRNA surveillance pathway
CETN3	1.72963e-124	0.211978	0.337	0.13	4.66326e-120	LC_MC	2.592	ENSBGRG00000005546	protein_coding	CETN3 isoform 6		GO:0005509,GO:0005634,GO:0005730,GO:0005813,GO:0005814,GO:0005825,GO:0007020,GO:0007098,GO:0008017,GO:0019722,GO:0030474,GO:0051301,GO:0070390,GO:1903087	calcium ion binding|nucleus|nucleolus|centrosome|centriole|half bridge of spindle pole body|microtubule nucleation|centrosome cycle|microtubule binding|calcium-mediated signaling|spindle pole body duplication|cell division|transcription export complex 2|mitotic spindle pole body duplication
WASF3	2.20661e-124	0.245939	0.271	0.082	5.94925e-120	LC_MC	3.305	ENSBGRG00000004578	protein_coding	PREDICTED: wiskott-Aldrich syndrome protein family member 3 isoform X2		GO:0003779,GO:0005737,GO:0005856,GO:0007010,GO:0008360,GO:0014003,GO:0030027,GO:0030032,GO:0030041,GO:0031643,GO:0065003,GO:0070062,GO:0098794,GO:0098885,GO:0098978	actin binding|cytoplasm|cytoskeleton|cytoskeleton organization|regulation of cell shape|oligodendrocyte development|lamellipodium|lamellipodium assembly|actin filament polymerization|positive regulation of myelination|protein-containing complex assembly|extracellular exosome|postsynapse|modification of postsynaptic actin cytoskeleton|glutamatergic synapse	ko04520,ko04666,ko05130,ko05132,ko05231	Adherens junction|Fc gamma R-mediated phagocytosis|Pathogenic Escherichia coli infection|Salmonella infection|Choline metabolism in cancer
IER5L	2.83985e-124	0.366931	0.471	0.194	7.65652e-120	LC_MC	2.428	ENSBGRG00000018629	protein_coding	immediate early response gene 5-like protein
GLIPR2	1.20654e-123	0.113375	0.334	0.151	3.25296e-119	LC_MC	2.212	ENSBGRG00000003251	protein_coding	PREDICTED: golgi-associated plant pathogenesis-related protein 1		GO:0000139,GO:0005615,GO:0010634,GO:0010718,GO:0042803,GO:0070062,GO:0070374	Golgi membrane|extracellular space|positive regulation of epithelial cell migration|positive regulation of epithelial to mesenchymal transition|protein homodimerization activity|extracellular exosome|positive regulation of ERK1 and ERK2 cascade
DDX17	1.30608e-123	0.18228	0.719	0.435	3.52132e-119	LC_MC	1.653	ENSBGRG00000002557	protein_coding	Putative ATP-dependent RNA helicase DDX17, partial		GO:0000380,GO:0000381,GO:0001837,GO:0003713,GO:0003723,GO:0003724,GO:0005524,GO:0005634,GO:0005654,GO:0005730,GO:0005829,GO:0006357,GO:0006364,GO:0006396,GO:0008186,GO:0010586,GO:0016020,GO:0016607,GO:0030520,GO:0030521,GO:0031047,GO:0045445,GO:0045944,GO:0051607,GO:2001014	alternative mRNA splicing, via spliceosome|regulation of alternative mRNA splicing, via spliceosome|epithelial to mesenchymal transition|transcription coactivator activity|RNA binding|RNA helicase activity|ATP binding|nucleus|nucleoplasm|nucleolus|cytosol|regulation of transcription by RNA polymerase II|rRNA processing|RNA processing|RNA-dependent ATPase activity|miRNA metabolic process|membrane|…
ENSBGRG00000005629	1.52872e-123	0.415166	0.919	0.681	4.12158e-119	LC_MC	1.349	ENSBGRG00000005629	protein_coding	TPA: ferritin heavy chain-like		GO:0004322,GO:0005506,GO:0005737,GO:0006880,GO:0006955,GO:0008198,GO:0008199,GO:0008285,GO:0042802,GO:0044754,GO:0048147,GO:0060547,GO:0097286	ferroxidase activity|iron ion binding|cytoplasm|intracellular sequestering of iron ion|immune response|ferrous iron binding|ferric iron binding|negative regulation of cell proliferation|identical protein binding|autolysosome|negative regulation of fibroblast proliferation|negative regulation of necrotic cell death|iron ion import	ko04216,ko04217,ko04978	Ferroptosis|Necroptosis|Mineral absorption
CARHSP1	3.0405e-123	0.0288085	0.476	0.269	8.19749e-119	LC_MC	1.77	ENSBGRG00000007069	protein_coding	Calcium regulated heat stable protein 1, 24kDa	CSD	GO:0000177,GO:0000932,GO:0003677,GO:0003730,GO:0005737,GO:0005829,GO:0006355,GO:0019722,GO:0043186,GO:0043488	cytoplasmic exosome (RNase complex)|P-body|DNA binding|mRNA 3'-UTR binding|cytoplasm|cytosol|regulation of transcription, DNA-templated|calcium-mediated signaling|P granule|regulation of mRNA stability
ENSBGRG00000000358	3.71472e-123	0.295947	0.9	0.614	1.00153e-118	LC_MC	1.466	ENSBGRG00000000358	protein_coding
ENSBGRG00000000468	4.40596e-123	0.22263	0.549	0.282	1.18789e-118	LC_MC	1.947	ENSBGRG00000000468	protein_coding	PREDICTED: uncharacterized protein LOC102271679 isoform X1		GO:0005750,GO:0006122,GO:0008121,GO:0021539,GO:0021548,GO:0021680,GO:0021766,GO:0021794,GO:0021854,GO:0021860,GO:0030901	mitochondrial respiratory chain complex III|mitochondrial electron transport, ubiquinol to cytochrome c|ubiquinol-cytochrome-c reductase activity|subthalamus development|pons development|cerebellar Purkinje cell layer development|hippocampus development|thalamus development|hypothalamus development|pyramidal neuron development|midbrain development
PRPSAP1	4.51989e-123	0.289596	0.28	0.082	1.21861e-118	LC_MC	3.415	ENSBGRG00000024978	protein_coding	TPA: phosphoribosyl pyrophosphate synthetase-associated protein 1		GO:0000287,GO:0002189,GO:0004749,GO:0005737,GO:0006015,GO:0006164,GO:0009165,GO:0030234,GO:0042802	magnesium ion binding|ribose phosphate diphosphokinase complex|ribose phosphate diphosphokinase activity|cytoplasm|5-phosphoribose 1-diphosphate biosynthetic process|purine nucleotide biosynthetic process|nucleotide biosynthetic process|enzyme regulator activity|identical protein binding
ENSBGRG00000001664	4.97505e-123	0.103431	0.546	0.311	1.34132e-118	LC_MC	1.756	ENSBGRG00000001664	protein_coding	TMEM59		GO:0000137,GO:0000138,GO:0000139,GO:0004175,GO:0005764,GO:0005765,GO:0005770,GO:0005797,GO:0005886,GO:0006914,GO:0010508,GO:0010955,GO:0016021,GO:0031902,GO:0090285,GO:1903077	Golgi cis cisterna|Golgi trans cisterna|Golgi membrane|endopeptidase activity|lysosome|lysosomal membrane|late endosome|Golgi medial cisterna|plasma membrane|autophagy|positive regulation of autophagy|negative regulation of protein processing|integral component of membrane|late endosome membrane|negative regulation of protein glycosylation in Golgi|negative regulation of protein localization to p…
GDI1	5.56963e-123	0.196173	0.372	0.158	1.50163e-118	LC_MC	2.354	ENSBGRG00000023696	protein_coding	PREDICTED: rab GDP dissociation inhibitor alpha		GO:0005093,GO:0005096,GO:0005794,GO:0005829,GO:0015031,GO:0030496,GO:0032482,GO:0043209,GO:0050771,GO:0090315	Rab GDP-dissociation inhibitor activity|GTPase activator activity|Golgi apparatus|cytosol|protein transport|midbody|Rab protein signal transduction|myelin sheath|negative regulation of axonogenesis|negative regulation of protein targeting to membrane
MACROH2A1	8.80211e-123	0.185989	0.56	0.299	2.37314e-118	LC_MC	1.873	ENSBGRG00000002073	protein_coding	PREDICTED: core histone macro-H2A.1 isoform X2		GO:0000122,GO:0000182,GO:0000785,GO:0000786,GO:0000790,GO:0000793,GO:0000979,GO:0001740,GO:0003677,GO:0005634,GO:0005721,GO:0005730,GO:0006325,GO:0006334,GO:0007549,GO:0010385,GO:0019216,GO:0019901,GO:0030291,GO:0031492,GO:0033128,GO:0034184,GO:0045618,GO:0045814,GO:0045815,GO:0046982,GO:0051572,GO:0061086,GO:0071169,GO:1901837,GO:1902750,GO:1902882,GO:1904815,GO:1990841	negative regulation of transcription by RNA polymerase II|rDNA binding|chromatin|nucleosome|nuclear chromatin|condensed chromosome|RNA polymerase II core promoter sequence-specific DNA binding|Barr body|DNA binding|nucleus|pericentric heterochromatin|nucleolus|chromatin organization|nucleosome assembly|dosage compensation|double-stranded methylated DNA binding|regulation of lipid metabolic proces…	ko04217,ko05034,ko05322	Necroptosis|Alcoholism|Systemic lupus erythematosus
ENSBGRG00000024585	9.84716e-123	0.0129599	0.68	0.456	2.65489e-118	LC_MC	1.491	ENSBGRG00000024585	protein_coding	PREDICTED: coiled-coil-helix-coiled-coil-helix domain-containing protein 2		GO:0005634,GO:0005739,GO:0005758,GO:0007005,GO:0008134,GO:0043565,GO:0045944,GO:1900037	nucleus|mitochondrion|mitochondrial intermembrane space|mitochondrion organization|transcription factor binding|sequence-specific DNA binding|positive regulation of transcription by RNA polymerase II|regulation of cellular response to hypoxia
ECH1	1.90169e-122	0.28647	0.269	0.077	5.12716e-118	LC_MC	3.494	ENSBGRG00000025648	protein_coding	PREDICTED: delta(3,5)-Delta(2,4)-dienoyl-CoA isomerase, mitochondrial isoform X1		GO:0005739,GO:0005777,GO:0006635,GO:0016853	mitochondrion|peroxisome|fatty acid beta-oxidation|isomerase activity	ko04146	Peroxisome
ECI2	2.09848e-122	0.257278	0.29	0.092	5.6577e-118	LC_MC	3.152	ENSBGRG00000007960	protein_coding	enoyl-CoA delta isomerase 2, mitochondrial isoform X1		GO:0000062,GO:0004165,GO:0005102,GO:0005654,GO:0005739,GO:0005777,GO:0005782,GO:0005829,GO:0006625,GO:0009062,GO:0016020,GO:0033540,GO:0043231	fatty-acyl-CoA binding|dodecenoyl-CoA delta-isomerase activity|signaling receptor binding|nucleoplasm|mitochondrion|peroxisome|peroxisomal matrix|cytosol|protein targeting to peroxisome|fatty acid catabolic process|membrane|fatty acid beta-oxidation using acyl-CoA oxidase|intracellular membrane-bounded organelle	ko00071,ko04146	Fatty acid degradation|Peroxisome
SENP6	5.17552e-122	0.0495583	0.62	0.387	1.39537e-117	LC_MC	1.602	ENSBGRG00000005342	protein_coding	PREDICTED: sentrin-specific protease 6 isoform X1		GO:0005634,GO:0005654,GO:0005737,GO:0005829,GO:0016925,GO:0016926,GO:0070139,GO:0070646,GO:0090169,GO:0090234	nucleus|nucleoplasm|cytoplasm|cytosol|protein sumoylation|protein desumoylation|SUMO-specific endopeptidase activity|protein modification by small protein removal|regulation of spindle assembly|regulation of kinetochore assembly
ENSBGRG00000013932	6.87764e-122	0.236173	0.287	0.097	1.85428e-117	LC_MC	2.959	ENSBGRG00000013932	protein_coding	unnamed protein product, partial		GO:0005506,GO:0005634,GO:0005737,GO:0005886,GO:0006555,GO:0010309,GO:0016491,GO:0019509	iron ion binding|nucleus|cytoplasm|plasma membrane|methionine metabolic process|acireductone dioxygenase [iron(II)-requiring] activity|oxidoreductase activity|L-methionine salvage from methylthioadenosine	ko00270	Cysteine and methionine metabolism
ADH5	8.13581e-122	0.302349	0.345	0.118	2.1935e-117	LC_MC	2.924	ENSBGRG00000001695	protein_coding	PREDICTED: alcohol dehydrogenase class-3		GO:0001523,GO:0003016,GO:0004022,GO:0005504,GO:0005739,GO:0006069,GO:0008270,GO:0018119,GO:0018467,GO:0032496,GO:0042803,GO:0045777,GO:0046294,GO:0051409,GO:0051775,GO:0051903	retinoid metabolic process|respiratory system process|alcohol dehydrogenase (NAD) activity|fatty acid binding|mitochondrion|ethanol oxidation|zinc ion binding|peptidyl-cysteine S-nitrosylation|formaldehyde dehydrogenase activity|response to lipopolysaccharide|protein homodimerization activity|positive regulation of blood pressure|formaldehyde catabolic process|response to nitrosative stress|respo…	ko00010,ko00071,ko00350,ko00830,ko00980,ko00982,ko05204	Glycolysis / Gluconeogenesis|Fatty acid degradation|Tyrosine metabolism|Retinol metabolism|Metabolism of xenobiotics by cytochrome P450|Drug metabolism - cytochrome P450|Chemical carcinogenesis
GOLGB1	1.09156e-121	0.214941	0.806	0.513	2.94295e-117	LC_MC	1.571	ENSBGRG00000003446	protein_coding	Golgin subfamily B member 1		GO:0000139,GO:0003700,GO:0003723,GO:0005793,GO:0005794,GO:0005795,GO:0005801,GO:0006888,GO:0007030,GO:0016020,GO:0016021,GO:0043565,GO:1905793	Golgi membrane|DNA-binding transcription factor activity|RNA binding|endoplasmic reticulum-Golgi intermediate compartment|Golgi apparatus|Golgi stack|cis-Golgi network|ER to Golgi vesicle-mediated transport|Golgi organization|membrane|integral component of membrane|sequence-specific DNA binding|protein localization to pericentriolar material
CCNI	1.15316e-121	0.0863566	0.659	0.414	3.10903e-117	LC_MC	1.592	ENSBGRG00000013344	protein_coding	Cyclin-I, partial
PSMD1	1.15722e-121	0.136103	0.466	0.238	3.11998e-117	LC_MC	1.958	ENSBGRG00000022636	protein_coding	TPA: proteasome 26S non-ATPase subunit 1		GO:0022624,GO:0030234,GO:0031625,GO:0042176	proteasome accessory complex|enzyme regulator activity|ubiquitin protein ligase binding|regulation of protein catabolic process	ko03050,ko05169	Proteasome|Epstein-Barr virus infection
HP1BP3	1.85813e-121	0.105635	0.529	0.296	5.00969e-117	LC_MC	1.787	ENSBGRG00000000283	protein_coding	Heterochromatin protein 1, binding protein 3		GO:0000786,GO:0003677,GO:0005634,GO:0005694,GO:0006334,GO:0006355,GO:0016607,GO:0031491,GO:0042127,GO:0070828,GO:0071456,GO:0097298	nucleosome|DNA binding|nucleus|chromosome|nucleosome assembly|regulation of transcription, DNA-templated|nuclear speck|nucleosome binding|regulation of cell proliferation|heterochromatin organization|cellular response to hypoxia|regulation of nucleus size
SEC63	2.43424e-121	0.210447	0.36	0.148	6.56296e-117	LC_MC	2.432	ENSBGRG00000006724	protein_coding	translocation protein SEC63 homolog isoform X1	MYB	GO:0001889,GO:0003723,GO:0005783,GO:0005789,GO:0005829,GO:0006612,GO:0006614,GO:0006620,GO:0006807,GO:0008565,GO:0010259,GO:0016020,GO:0030176,GO:0031204,GO:0031207,GO:0038023,GO:0072001	liver development|RNA binding|endoplasmic reticulum|endoplasmic reticulum membrane|cytosol|protein targeting to membrane|SRP-dependent cotranslational protein targeting to membrane|posttranslational protein targeting to endoplasmic reticulum membrane|nitrogen compound metabolic process|protein transporter activity|multicellular organism aging|membrane|integral component of endoplasmic reticulum m…	ko03060,ko04141	Protein export|Protein processing in endoplasmic reticulum
SVBP	2.57631e-121	0.216828	0.434	0.199	6.946e-117	LC_MC	2.181	ENSBGRG00000011987	protein_coding	rCG50373, isoform CRA_b		GO:0005576,GO:0005737,GO:0006508,GO:0009306,GO:0010596,GO:0031397,GO:0045177	extracellular region|cytoplasm|proteolysis|protein secretion|negative regulation of endothelial cell migration|negative regulation of protein ubiquitination|apical part of cell
ENSBGRG00000018621	2.59547e-121	0.265435	0.506	0.24	6.99764e-117	LC_MC	2.108	ENSBGRG00000018621	protein_coding	PREDICTED: microtubule-associated protein 4 isoform X1		GO:0000226,GO:0005737,GO:0005874,GO:0008017,GO:0031175,GO:0043005	microtubule cytoskeleton organization|cytoplasm|microtubule|microtubule binding|neuron projection development|neuron projection
ARHGAP29	2.91897e-121	0.030531	0.422	0.233	7.86982e-117	LC_MC	1.811	ENSBGRG00000000321	protein_coding	PREDICTED: rho GTPase-activating protein 29	bHLH	GO:0005096,GO:0005737,GO:0030165,GO:0032991,GO:0035556,GO:0046872	GTPase activator activity|cytoplasm|PDZ domain binding|protein-containing complex|intracellular signal transduction|metal ion binding
RRBP1	4.87636e-121	0.321969	0.604	0.306	1.31472e-116	LC_MC	1.974	ENSBGRG00000004547	protein_coding	ribosome-binding protein 1 isoform X3		GO:0001649,GO:0003723,GO:0005783,GO:0005840,GO:0006412,GO:0015031,GO:0016020,GO:0030176,GO:0038023	osteoblast differentiation|RNA binding|endoplasmic reticulum|ribosome|translation|protein transport|membrane|integral component of endoplasmic reticulum membrane|signaling receptor activity	ko04141	Protein processing in endoplasmic reticulum
ENSBGRG00000014439	8.18305e-121	0.0361604	0.44	0.247	2.20623e-116	LC_MC	1.781	ENSBGRG00000014439	protein_coding	60S ribosomal protein L26-like 1		GO:0002181,GO:0003723,GO:0003735,GO:0022625,GO:0042273,GO:0070062	cytoplasmic translation|RNA binding|structural constituent of ribosome|cytosolic large ribosomal subunit|ribosomal large subunit biogenesis|extracellular exosome	ko03010	Ribosome
ENSBGRG00000012944	4.24209e-120	0.331323	0.923	0.658	1.14371e-115	LC_MC	1.403	ENSBGRG00000012944	protein_coding	hypothetical protein Celaphus_00010744, partial		GO:0001921,GO:0003924,GO:0005525,GO:0005737,GO:0005739,GO:0005769,GO:0005794,GO:0005801,GO:0005802,GO:0005829,GO:0005856,GO:0005886,GO:0006886,GO:0007005,GO:0007030,GO:0007416,GO:0009617,GO:0010977,GO:0017137,GO:0019003,GO:0019894,GO:0020003,GO:0032482,GO:0039694,GO:0042110,GO:0042147,GO:0042470,GO:0048471,GO:0050862,GO:0055037,GO:0070840,GO:0072657,GO:0090316,GO:1901214,GO:1905279,GO:1990967	positive regulation of receptor recycling|GTPase activity|GTP binding|cytoplasm|mitochondrion|early endosome|Golgi apparatus|cis-Golgi network|trans-Golgi network|cytosol|cytoskeleton|plasma membrane|intracellular protein transport|mitochondrion organization|Golgi organization|synapse assembly|response to bacterium|negative regulation of neuron projection development|Rab GTPase binding|GDP bindin…
CALU	7.30859e-120	0.325142	0.306	0.094	1.97047e-115	LC_MC	3.255	ENSBGRG00000022337	protein_coding	CALU		GO:0005509,GO:0005576,GO:0005783,GO:0005789,GO:0005794,GO:0033018,GO:0042470	calcium ion binding|extracellular region|endoplasmic reticulum|endoplasmic reticulum membrane|Golgi apparatus|sarcoplasmic reticulum lumen|melanosome
ENSBGRG00000009764	7.99644e-120	0.288004	0.351	0.127	2.15592e-115	LC_MC	2.764	ENSBGRG00000009764	protein_coding	golgin subfamily A member 2 isoform X5		GO:0000137,GO:0000139,GO:0000922,GO:0005737,GO:0005794,GO:0005801,GO:0005874,GO:0006486,GO:0006888,GO:0007020,GO:0007030,GO:0007098,GO:0008017,GO:0008356,GO:0015031,GO:0019901,GO:0032580,GO:0032991,GO:0033116,GO:0043025,GO:0044877,GO:0051225,GO:0051289,GO:0061676,GO:0072686,GO:0090161,GO:0090166,GO:0090306,GO:0090307	Golgi cis cisterna|Golgi membrane|spindle pole|cytoplasm|Golgi apparatus|cis-Golgi network|microtubule|protein glycosylation|ER to Golgi vesicle-mediated transport|microtubule nucleation|Golgi organization|centrosome cycle|microtubule binding|asymmetric cell division|protein transport|protein kinase binding|Golgi cisterna membrane|protein-containing complex|endoplasmic reticulum-Golgi intermediat…
ENSBGRG00000025246	1.06817e-119	0.0389218	0.521	0.309	2.87988e-115	LC_MC	1.686	ENSBGRG00000025246	protein_coding	PREDICTED: transmembrane protein 147		GO:0005789,GO:0016021,GO:0032991	endoplasmic reticulum membrane|integral component of membrane|protein-containing complex
ENSBGRG00000008701	1.29122e-119	0.281695	0.366	0.139	3.48125e-115	LC_MC	2.633	ENSBGRG00000008701	protein_coding	PREDICTED: succinate dehydrogenase		GO:0005743,GO:0005749,GO:0006099,GO:0006121,GO:0016021,GO:0020037,GO:0046872,GO:0048039	mitochondrial inner membrane|mitochondrial respiratory chain complex II, succinate dehydrogenase complex (ubiquinone)|tricarboxylic acid cycle|mitochondrial electron transport, succinate to ubiquinone|integral component of membrane|heme binding|metal ion binding|ubiquinone binding	ko00020,ko00190,ko04714,ko04932,ko05010,ko05012,ko05016	Citrate cycle (TCA cycle)|Oxidative phosphorylation|Thermogenesis|Non-alcoholic fatty liver disease (NAFLD)|Alzheimer disease|Parkinson disease|Huntington disease
CPNE3	1.65931e-119	0.149239	0.263	0.097	4.47366e-115	LC_MC	2.711	ENSBGRG00000013237	protein_coding	copine-3 isoform X1		GO:0003723,GO:0004674,GO:0005215,GO:0005544,GO:0005634,GO:0005730,GO:0005737,GO:0005739,GO:0005829,GO:0005886,GO:0005925,GO:0006629,GO:0016192,GO:0030054,GO:0030335,GO:0030971,GO:0035577,GO:0038128,GO:0043312,GO:0046474,GO:0048306,GO:0070062,GO:0071277,GO:0071363	RNA binding|protein serine/threonine kinase activity|transporter activity|calcium-dependent phospholipid binding|nucleus|nucleolus|cytoplasm|mitochondrion|cytosol|plasma membrane|focal adhesion|lipid metabolic process|vesicle-mediated transport|cell junction|positive regulation of cell migration|receptor tyrosine kinase binding|azurophil granule membrane|ERBB2 signaling pathway|neutrophil degranu…
NDUFAB1	2.51636e-119	0.0923545	0.406	0.208	6.78435e-115	LC_MC	1.952	ENSBGRG00000022687	protein_coding	hypothetical protein CB1_001982010		GO:0000035,GO:0000036,GO:0005504,GO:0005747,GO:0005759,GO:0005829,GO:0006120,GO:0006633,GO:0008137,GO:0009245,GO:0016491,GO:0031177,GO:0031966,GO:0032981	acyl binding|acyl carrier activity|fatty acid binding|mitochondrial respiratory chain complex I|mitochondrial matrix|cytosol|mitochondrial electron transport, NADH to ubiquinone|fatty acid biosynthetic process|NADH dehydrogenase (ubiquinone) activity|lipid A biosynthetic process|oxidoreductase activity|phosphopantetheine binding|mitochondrial membrane|mitochondrial respiratory chain complex I ass…	ko00061,ko00190,ko04714,ko04723,ko04932,ko05010,ko05012,ko05016	Fatty acid biosynthesis|Oxidative phosphorylation|Thermogenesis|Retrograde endocannabinoid signaling|Non-alcoholic fatty liver disease (NAFLD)|Alzheimer disease|Parkinson disease|Huntington disease
PARP1	6.5211e-119	0.0577337	0.57	0.342	1.75815e-114	LC_MC	1.667	ENSBGRG00000005223	protein_coding	TPA: poly	Others	GO:0003677,GO:0003950,GO:0005634,GO:0005635,GO:0005730,GO:0006302,GO:0006471,GO:0006974,GO:0008270,GO:0010613,GO:0018312,GO:0051287,GO:0070212,GO:0090734,GO:1990404,GO:1990966	DNA binding|NAD+ ADP-ribosyltransferase activity|nucleus|nuclear envelope|nucleolus|double-strand break repair|protein ADP-ribosylation|cellular response to DNA damage stimulus|zinc ion binding|positive regulation of cardiac muscle hypertrophy|peptidyl-serine ADP-ribosylation|NAD binding|protein poly-ADP-ribosylation|site of DNA damage|protein ADP-ribosylase activity|ATP generation from poly-ADP-…	ko03410,ko04064,ko04210,ko04212,ko04214,ko04217	Base excision repair|NF-kappa B signaling pathway|Apoptosis|Longevity regulating pathway - worm|Apoptosis - fly|Necroptosis
MYH10	7.21735e-119	0.47661	0.372	0.119	1.94587e-114	LC_MC	3.126	ENSBGRG00000026685	protein_coding	myosin-10		GO:0000146,GO:0000281,GO:0001701,GO:0001725,GO:0001764,GO:0001778,GO:0003279,GO:0005516,GO:0005524,GO:0005819,GO:0005829,GO:0005844,GO:0005903,GO:0005938,GO:0006887,GO:0006930,GO:0007097,GO:0007155,GO:0007411,GO:0007512,GO:0008283,GO:0008360,GO:0016460,GO:0021592,GO:0021670,GO:0021678,GO:0021680,GO:0030027,GO:0030048,GO:0030426,GO:0030496,GO:0030898,GO:0031594,GO:0032154,GO:0035613,GO:0035904,GO:…	microfilament motor activity|mitotic cytokinesis|in utero embryonic development|stress fiber|neuron migration|plasma membrane repair|cardiac septum development|calmodulin binding|ATP binding|spindle|cytosol|polysome|brush border|cell cortex|exocytosis|substrate-dependent cell migration, cell extension|nuclear migration|cell adhesion|axon guidance|adult heart development|cell proliferation|regulat…	ko04530,ko05130,ko05132	Tight junction|Pathogenic Escherichia coli infection|Salmonella infection
TENT5A	9.65672e-119	0.185114	0.276	0.099	2.60355e-114	LC_MC	2.788	ENSBGRG00000003767	protein_coding	PREDICTED: protein FAM46A isoform X2		GO:0003723,GO:0009617,GO:1990817	RNA binding|response to bacterium|RNA adenylyltransferase activity
ENSBGRG00000007812	1.96278e-118	0.256437	0.31	0.108	5.29184e-114	LC_MC	2.87	ENSBGRG00000007812	protein_coding	multiple coagulation factor deficiency protein 2 isoform X2		GO:0005509,GO:0005783,GO:0005793,GO:0005794,GO:0015031,GO:0016192	calcium ion binding|endoplasmic reticulum|endoplasmic reticulum-Golgi intermediate compartment|Golgi apparatus|protein transport|vesicle-mediated transport
SDHC	2.29965e-118	0.153419	0.367	0.166	6.20009e-114	LC_MC	2.211	ENSBGRG00000001525	protein_coding	Succinate dehydrogenase cytochrome b560 subunit, mitochondrial		GO:0000104,GO:0005743,GO:0005749,GO:0006099,GO:0006121,GO:0006979,GO:0009055,GO:0016021,GO:0020037,GO:0046872,GO:0048039	succinate dehydrogenase activity|mitochondrial inner membrane|mitochondrial respiratory chain complex II, succinate dehydrogenase complex (ubiquinone)|tricarboxylic acid cycle|mitochondrial electron transport, succinate to ubiquinone|response to oxidative stress|electron transfer activity|integral component of membrane|heme binding|metal ion binding|ubiquinone binding	ko00020,ko00190,ko04714,ko04932,ko05010,ko05012,ko05016	Citrate cycle (TCA cycle)|Oxidative phosphorylation|Thermogenesis|Non-alcoholic fatty liver disease (NAFLD)|Alzheimer disease|Parkinson disease|Huntington disease
USP53	3.40152e-118	0.377481	0.33	0.102	9.17084e-114	LC_MC	3.235	ENSBGRG00000004871	protein_coding	PREDICTED: inactive ubiquitin carboxyl-terminal hydrolase 53		GO:0001508,GO:0005923,GO:0007605,GO:0010996,GO:0016579,GO:0051402	action potential|bicellular tight junction|sensory perception of sound|response to auditory stimulus|protein deubiquitination|neuron apoptotic process
ARFGAP3	4.18962e-118	0.221051	0.251	0.077	1.12956e-113	LC_MC	3.26	ENSBGRG00000013133	protein_coding	ADP-ribosylation factor GTPase-activating protein 3 isoform X1		GO:0000139,GO:0005096,GO:0005793,GO:0005802,GO:0005829,GO:0006888,GO:0006890,GO:0009306,GO:0046872,GO:0048205	Golgi membrane|GTPase activator activity|endoplasmic reticulum-Golgi intermediate compartment|trans-Golgi network|cytosol|ER to Golgi vesicle-mediated transport|retrograde vesicle-mediated transport, Golgi to ER|protein secretion|metal ion binding|COPI coating of Golgi vesicle	ko04144	Endocytosis
CWC15	6.51048e-118	0.160322	0.436	0.215	1.75529e-113	LC_MC	2.028	ENSBGRG00000011403	protein_coding	Protein CWC15 like protein		GO:0000398,GO:0003723,GO:0005634,GO:0005654,GO:0005681,GO:0005739,GO:0016607,GO:0045292,GO:0071007,GO:0071013	mRNA splicing, via spliceosome|RNA binding|nucleus|nucleoplasm|spliceosomal complex|mitochondrion|nuclear speck|mRNA cis splicing, via spliceosome|U2-type catalytic step 2 spliceosome|catalytic step 2 spliceosome	ko03040	Spliceosome
CLCC1	8.96399e-118	0.290771	0.256	0.069	2.41678e-113	LC_MC	3.71	ENSBGRG00000000679	protein_coding	PREDICTED: chloride channel CLIC-like protein 1 isoform X1		GO:0005254,GO:0005634,GO:0005783,GO:0005794,GO:0034707	chloride channel activity|nucleus|endoplasmic reticulum|Golgi apparatus|chloride channel complex
CNBP	9.13709e-118	0.198878	0.807	0.524	2.46345e-113	LC_MC	1.54	ENSBGRG00000013907	protein_coding	cellular nucleic acid-binding protein isoform 1	Others	GO:0000977,GO:0001227,GO:0003697,GO:0003727,GO:0005634,GO:0005783,GO:0005829,GO:0008270,GO:0008284,GO:0045893,GO:0045944	RNA polymerase II regulatory region sequence-specific DNA binding|DNA-binding transcription repressor activity, RNA polymerase II-specific|single-stranded DNA binding|single-stranded RNA binding|nucleus|endoplasmic reticulum|cytosol|zinc ion binding|positive regulation of cell proliferation|positive regulation of transcription, DNA-templated|positive regulation of transcription by RNA polymerase …
LRCH3	9.21204e-118	0.233644	0.357	0.142	2.48366e-113	LC_MC	2.514	ENSBGRG00000013795	protein_coding	PREDICTED: leucine-rich repeat and calponin homology domain-containing protein 3		GO:0005576,GO:0005829	extracellular region|cytosol
DLGAP4	1.04256e-117	0.187295	0.4	0.181	2.81085e-113	LC_MC	2.21	ENSBGRG00000014233	protein_coding	disks large-associated protein 4 isoform X1		GO:0005886,GO:0019904,GO:0023052,GO:0030425,GO:0043025	plasma membrane|protein domain specific binding|signaling|dendrite|neuronal cell body
ENSBGRG00000025122	1.11291e-117	0.124329	0.425	0.214	3.00052e-113	LC_MC	1.986	ENSBGRG00000025122	protein_coding	ras-related protein Rab-11B		GO:0001881,GO:0003924,GO:0005525,GO:0005768,GO:0005829,GO:0006886,GO:0006887,GO:0008021,GO:0019003,GO:0030054,GO:0030670,GO:0031489,GO:0032402,GO:0032482,GO:0033572,GO:0035773,GO:0043687,GO:0044070,GO:0045054,GO:0045055,GO:0045056,GO:0045296,GO:0045335,GO:0055037,GO:0055038,GO:0070062,GO:0071468,GO:0090150,GO:0098993,GO:1990126,GO:2000008,GO:2001135	receptor recycling|GTPase activity|GTP binding|endosome|cytosol|intracellular protein transport|exocytosis|synaptic vesicle|GDP binding|cell junction|phagocytic vesicle membrane|myosin V binding|melanosome transport|Rab protein signal transduction|transferrin transport|insulin secretion involved in cellular response to glucose stimulus|post-translational protein modification|regulation of anion t…	ko04144,ko04152,ko04962,ko05164	Endocytosis|AMPK signaling pathway|Vasopressin-regulated water reabsorption|Influenza A
RBBP7	1.48292e-117	0.212798	0.258	0.083	3.99811e-113	LC_MC	3.108	ENSBGRG00000012976	protein_coding	histone-binding protein RBBP7 isoform X1		GO:0000122,GO:0003723,GO:0005829,GO:0006260,GO:0006325,GO:0016581,GO:0030308,GO:0035098,GO:0070370	negative regulation of transcription by RNA polymerase II|RNA binding|cytosol|DNA replication|chromatin organization|NuRD complex|negative regulation of cell growth|ESC/E(Z) complex|cellular heat acclimation
OAF	3.29312e-117	0.39239	0.266	0.064	8.87859e-113	LC_MC	4.156	ENSBGRG00000013639	protein_coding	PREDICTED: LOW QUALITY PROTEIN: out at first protein homolog	Pou
PPFIBP1	3.9541e-117	0.175858	0.325	0.131	1.06606e-112	LC_MC	2.481	ENSBGRG00000002623	protein_coding	liprin-beta-1 isoform X1		GO:0005829,GO:0005886,GO:0005925,GO:0007155,GO:0045296	cytosol|plasma membrane|focal adhesion|cell adhesion|cadherin binding
ISYNA1	5.54198e-117	0.597908	0.454	0.17	1.49417e-112	LC_MC	2.671	ENSBGRG00000026356	protein_coding	TPA: inositol-3-phosphate synthase 1		GO:0004512,GO:0005737,GO:0006021,GO:0008654	inositol-3-phosphate synthase activity|cytoplasm|inositol biosynthetic process|phospholipid biosynthetic process	ko00562	Inositol phosphate metabolism
CIRBP	6.14491e-117	0.326639	0.851	0.554	1.65673e-112	LC_MC	1.536	ENSBGRG00000014572	protein_coding	PREDICTED: cold-inducible RNA-binding protein isoform X1	CSD	GO:0003723,GO:0003730,GO:0005634,GO:0005654,GO:0005681,GO:0005730,GO:0005737,GO:0008266,GO:0009409,GO:0009411,GO:0010494,GO:0030371,GO:0034063,GO:0045727,GO:0048026,GO:0048255,GO:0070181,GO:1990904	RNA binding|mRNA 3'-UTR binding|nucleus|nucleoplasm|spliceosomal complex|nucleolus|cytoplasm|poly(U) RNA binding|response to cold|response to UV|cytoplasmic stress granule|translation repressor activity|stress granule assembly|positive regulation of translation|positive regulation of mRNA splicing, via spliceosome|mRNA stabilization|small ribosomal subunit rRNA binding|ribonucleoprotein complex
ENSBGRG00000012009	8.88029e-117	0.0594609	0.454	0.253	2.39422e-112	LC_MC	1.794	ENSBGRG00000012009	protein_coding	MGC148714 protein		GO:0004129,GO:0005743,GO:0016021,GO:0045277	cytochrome-c oxidase activity|mitochondrial inner membrane|integral component of membrane|respiratory chain complex IV	ko00190,ko04260,ko04714,ko04932,ko05010,ko05012,ko05016	Oxidative phosphorylation|Cardiac muscle contraction|Thermogenesis|Non-alcoholic fatty liver disease (NAFLD)|Alzheimer disease|Parkinson disease|Huntington disease
ATXN2	1.25995e-116	0.00609394	0.472	0.284	3.39696e-112	LC_MC	1.662	ENSBGRG00000014406	protein_coding	ataxin-2 isoform X2		GO:0002091,GO:0003723,GO:0005154,GO:0005737,GO:0005794,GO:0005802,GO:0005829,GO:0005844,GO:0006417,GO:0008022,GO:0010494,GO:0010603,GO:0016020,GO:0016070,GO:0033962,GO:0034063,GO:0048471,GO:0050658,GO:1990904	negative regulation of receptor internalization|RNA binding|epidermal growth factor receptor binding|cytoplasm|Golgi apparatus|trans-Golgi network|cytosol|polysome|regulation of translation|protein C-terminus binding|cytoplasmic stress granule|regulation of cytoplasmic mRNA processing body assembly|membrane|RNA metabolic process|cytoplasmic mRNA processing body assembly|stress granule assembly|pe…	ko04711	Circadian rhythm - fly
KIAA0232	1.60946e-116	0.286554	0.28	0.083	4.33926e-112	LC_MC	3.373	ENSBGRG00000006253	protein_coding	PREDICTED: uncharacterized protein KIAA0232 homolog isoform X2		GO:0005524	ATP binding
ENSBGRG00000013806	1.7351e-116	0.128221	0.508	0.276	4.67799e-112	LC_MC	1.841	ENSBGRG00000013806	protein_coding	TPA: DnaJ (Hsp40) homolog, subfamily C, member 8-like		GO:0005634	nucleus
BAZ2B	1.73726e-116	0.248569	0.446	0.201	4.68382e-112	LC_MC	2.219	ENSBGRG00000010962	protein_coding	PREDICTED: bromodomain adjacent to zinc finger domain protein 2B isoform X6	MBD	GO:0003677,GO:0005634,GO:0006338,GO:0006357,GO:0046872	DNA binding|nucleus|chromatin remodeling|regulation of transcription by RNA polymerase II|metal ion binding
ENSBGRG00000006272	2.75531e-116	0.282928	0.366	0.142	7.42859e-112	LC_MC	2.577	ENSBGRG00000006272	protein_coding	annexin A5		GO:0005388,GO:0005509,GO:0005544,GO:0005622,GO:0005829,GO:0007596,GO:0008201,GO:0010033,GO:0016020,GO:0016021,GO:0017046,GO:0030195,GO:0030971,GO:0043065,GO:0051260,GO:0051283,GO:0051592,GO:0060090,GO:0071284,GO:0097066,GO:0097211,GO:1901317,GO:1902721	calcium-transporting ATPase activity|calcium ion binding|calcium-dependent phospholipid binding|intracellular|cytosol|blood coagulation|heparin binding|response to organic substance|membrane|integral component of membrane|peptide hormone binding|negative regulation of blood coagulation|receptor tyrosine kinase binding|positive regulation of apoptotic process|protein homooligomerization|negative r…
AIMP1	2.84825e-116	0.111028	0.47	0.252	7.67918e-112	LC_MC	1.865	ENSBGRG00000006343	protein_coding	PREDICTED: aminoacyl tRNA synthase complex-interacting multifunctional protein 1		GO:0000049,GO:0001525,GO:0001937,GO:0005125,GO:0005615,GO:0005634,GO:0005783,GO:0005794,GO:0005829,GO:0006418,GO:0006915,GO:0006935,GO:0006954,GO:0007155,GO:0007165,GO:0007267,GO:0009611,GO:0009986,GO:0016020,GO:0017101,GO:0017102,GO:0042803,GO:0050900,GO:0051020,GO:0051607,GO:0070094	tRNA binding|angiogenesis|negative regulation of endothelial cell proliferation|cytokine activity|extracellular space|nucleus|endoplasmic reticulum|Golgi apparatus|cytosol|tRNA aminoacylation for protein translation|apoptotic process|chemotaxis|inflammatory response|cell adhesion|signal transduction|cell-cell signaling|response to wounding|cell surface|membrane|aminoacyl-tRNA synthetase multienzy…
LRRCC1	3.17471e-116	0.0770691	0.422	0.223	8.55933e-112	LC_MC	1.892	ENSBGRG00000011071	protein_coding	PREDICTED: leucine-rich repeat and coiled-coil domain-containing protein 1 isoform X2		GO:0005737,GO:0005813,GO:0005814,GO:0007049,GO:0051301	cytoplasm|centrosome|centriole|cell cycle|cell division
IKBIP	3.24091e-116	0.351072	0.274	0.071	8.73783e-112	LC_MC	3.859	ENSBGRG00000005194	protein_coding	Inhibitor of nuclear factor kappa-B kinase-interacting protein		GO:0005789,GO:0016021	endoplasmic reticulum membrane|integral component of membrane
DDX24	3.54428e-116	0.0878332	0.435	0.23	9.55573e-112	LC_MC	1.891	ENSBGRG00000013664	protein_coding	PREDICTED: ATP-dependent RNA helicase DDX24		GO:0003723,GO:0003724,GO:0005524,GO:0005730,GO:0016020,GO:0016070	RNA binding|RNA helicase activity|ATP binding|nucleolus|membrane|RNA metabolic process
JUNB	3.82621e-116	0.352376	0.701	0.395	1.03159e-111	LC_MC	1.775	ENSBGRG00000006220	protein_coding	Jun B proto-oncogene	TF_bZIP	GO:0000122,GO:0000790,GO:0000978,GO:0000981,GO:0001077,GO:0001570,GO:0001649,GO:0001829,GO:0003713,GO:0005654,GO:0005667,GO:0008134,GO:0009314,GO:0009612,GO:0010033,GO:0030316,GO:0032496,GO:0032870,GO:0033687,GO:0034097,GO:0035976,GO:0042493,GO:0045597,GO:0045944,GO:0046697,GO:0051591,GO:0051726,GO:0060136,GO:0060716,GO:0071277	negative regulation of transcription by RNA polymerase II|nuclear chromatin|RNA polymerase II proximal promoter sequence-specific DNA binding|DNA-binding transcription factor activity, RNA polymerase II-specific|proximal promoter DNA-binding transcription activator activity, RNA polymerase II-specific|vasculogenesis|osteoblast differentiation|trophectodermal cell differentiation|transcription coa…	ko04380,ko04668,ko04935	Osteoclast differentiation|TNF signaling pathway|Growth hormone synthesis, secretion and action
ENSBGRG00000002013	4.71777e-116	0.0921722	0.382	0.191	1.27196e-111	LC_MC	2	ENSBGRG00000002013	protein_coding	PREDICTED: DNA-directed RNA polymerases I, II, and III subunit RPABC2		GO:0003677,GO:0003899,GO:0005634,GO:0005665,GO:0005666,GO:0005736,GO:0006360,GO:0006366,GO:0006383	DNA binding|DNA-directed 5'-3' RNA polymerase activity|nucleus|RNA polymerase II, core complex|RNA polymerase III complex|RNA polymerase I complex|transcription by RNA polymerase I|transcription by RNA polymerase II|transcription by RNA polymerase III	ko03020,ko04623,ko05016	RNA polymerase|Cytosolic DNA-sensing pathway|Huntington disease
RTRAF	9.07926e-116	0.25378	0.494	0.237	2.44786e-111	LC_MC	2.084	ENSBGRG00000022794	protein_coding	PREDICTED: UPF0568 protein C14orf166 homolog		GO:0000993,GO:0003723,GO:0005634,GO:0005654,GO:0005737,GO:0005813,GO:0005829,GO:0006388,GO:0006469,GO:0016032,GO:0042802,GO:0045944,GO:0048471,GO:0050658,GO:0072669,GO:0072686	RNA polymerase II complex binding|RNA binding|nucleus|nucleoplasm|cytoplasm|centrosome|cytosol|tRNA splicing, via endonucleolytic cleavage and ligation|negative regulation of protein kinase activity|viral process|identical protein binding|positive regulation of transcription by RNA polymerase II|perinuclear region of cytoplasm|RNA transport|tRNA-splicing ligase complex|mitotic spindle
MRPL10	1.42268e-115	0.229012	0.271	0.09	3.83568e-111	LC_MC	3.011	ENSBGRG00000019422	protein_coding	PREDICTED: 39S ribosomal protein L10, mitochondrial		GO:0003735,GO:0005654,GO:0005743,GO:0005762,GO:0006412,GO:0015934,GO:0042254,GO:1990904	structural constituent of ribosome|nucleoplasm|mitochondrial inner membrane|mitochondrial large ribosomal subunit|translation|large ribosomal subunit|ribosome biogenesis|ribonucleoprotein complex	ko03010	Ribosome
ENSBGRG00000019729	1.95512e-115	0.0704785	0.564	0.342	5.27121e-111	LC_MC	1.649	ENSBGRG00000019729	protein_coding	PREDICTED: eukaryotic translation initiation factor 4H		GO:0001731,GO:0002181,GO:0003743,GO:0005844,GO:0033592,GO:0034057,GO:0043024,GO:0048471,GO:0097010	formation of translation preinitiation complex|cytoplasmic translation|translation initiation factor activity|polysome|RNA strand annealing activity|RNA strand-exchange activity|ribosomal small subunit binding|perinuclear region of cytoplasm|eukaryotic translation initiation factor 4F complex assembly
SS18	2.55626e-115	0.282663	0.37	0.142	6.89193e-111	LC_MC	2.606	ENSBGRG00000024680	protein_coding	PREDICTED: protein SSXT isoform X1		GO:0003713,GO:0005634	transcription coactivator activity|nucleus	ko05202	Transcriptional misregulation in cancer
CSF1	4.08717e-115	0.275999	0.325	0.116	1.10194e-110	LC_MC	2.802	ENSBGRG00000002310	protein_coding	PREDICTED: macrophage colony-stimulating factor 1		GO:0001954,GO:0002158,GO:0003006,GO:0005125,GO:0005157,GO:0005576,GO:0005615,GO:0005788,GO:0005886,GO:0006954,GO:0007169,GO:0008083,GO:0008283,GO:0008284,GO:0010628,GO:0010743,GO:0010744,GO:0010759,GO:0016020,GO:0016021,GO:0019221,GO:0030097,GO:0030154,GO:0030225,GO:0030278,GO:0030316,GO:0030335,GO:0032270,GO:0032946,GO:0038145,GO:0040018,GO:0042117,GO:0042488,GO:0042802,GO:0042803,GO:0043687,GO:…	positive regulation of cell-matrix adhesion|osteoclast proliferation|developmental process involved in reproduction|cytokine activity|macrophage colony-stimulating factor receptor binding|extracellular region|extracellular space|endoplasmic reticulum lumen|plasma membrane|inflammatory response|transmembrane receptor protein tyrosine kinase signaling pathway|growth factor activity|cell proliferati…	ko04010,ko04014,ko04015,ko04060,ko04061,ko04151,ko04380,ko04640,ko04668,ko05010,ko05323	MAPK signaling pathway|Ras signaling pathway|Rap1 signaling pathway|Cytokine-cytokine receptor interaction|Viral protein interaction with cytokine and cytokine receptor|PI3K-Akt signaling pathway|Osteoclast differentiation|Hematopoietic cell lineage|TNF signaling pathway|Alzheimer disease|Rheumatoid arthritis
ENSBGRG00000022451	4.38148e-115	0.167023	0.301	0.121	1.18129e-110	LC_MC	2.488	ENSBGRG00000022451	protein_coding	LOW QUALITY PROTEIN: zinc finger protein 580	zf-C2H2	GO:0000981,GO:0001938,GO:0002690,GO:0003677,GO:0005634,GO:0006935,GO:0006954,GO:0010595,GO:0010628,GO:0032757,GO:0046872,GO:0070301	DNA-binding transcription factor activity, RNA polymerase II-specific|positive regulation of endothelial cell proliferation|positive regulation of leukocyte chemotaxis|DNA binding|nucleus|chemotaxis|inflammatory response|positive regulation of endothelial cell migration|positive regulation of gene expression|positive regulation of interleukin-8 production|metal ion binding|cellular response to hy…
CCDC186	5.8908e-115	0.011397	0.447	0.257	1.58822e-110	LC_MC	1.739	ENSBGRG00000025005	protein_coding	hypothetical protein M91_19431, partial
PACSIN2	1.19138e-114	0.23046	0.62	0.342	3.21209e-110	LC_MC	1.813	ENSBGRG00000013434	protein_coding	TPA: protein kinase C and casein kinase substrate in neurons 2		GO:0005543,GO:0005737,GO:0005769,GO:0005829,GO:0005856,GO:0005886,GO:0005901,GO:0005911,GO:0007010,GO:0007165,GO:0008092,GO:0008289,GO:0016607,GO:0019898,GO:0030036,GO:0030659,GO:0032587,GO:0036010,GO:0042802,GO:0043231,GO:0045806,GO:0048858,GO:0050804,GO:0055038,GO:0070300,GO:0070836,GO:0072584,GO:0097320,GO:0098978	phospholipid binding|cytoplasm|early endosome|cytosol|cytoskeleton|plasma membrane|caveola|cell-cell junction|cytoskeleton organization|signal transduction|cytoskeletal protein binding|lipid binding|nuclear speck|extrinsic component of membrane|actin cytoskeleton organization|cytoplasmic vesicle membrane|ruffle membrane|protein localization to endosome|identical protein binding|intracellular memb…
CYTB	1.24694e-114	0.379547	0.99	0.926	3.36187e-110	LC_MC	1.069	gene-CYTB
PFDN2	1.31303e-114	0.0860453	0.368	0.184	3.54005e-110	LC_MC	2	ENSBGRG00000000941	protein_coding	TPA: prefoldin subunit 2		GO:0005634,GO:0005737,GO:0005739,GO:0005829,GO:0006457,GO:0016272,GO:0044183,GO:0051082	nucleus|cytoplasm|mitochondrion|cytosol|protein folding|prefoldin complex|protein binding involved in protein folding|unfolded protein binding
ENSBGRG00000026382	1.36233e-114	0.116424	0.48	0.259	3.67298e-110	LC_MC	1.853	ENSBGRG00000026382	protein_coding	PREDICTED: peptidyl-prolyl cis-trans isomerase FKBP8 isoform X1		GO:0001708,GO:0001933,GO:0003755,GO:0005829,GO:0006915,GO:0007224,GO:0021904,GO:0030176,GO:0030513,GO:0031966,GO:0032991,GO:0035264,GO:0042802,GO:0043010,GO:0043066,GO:0097718	cell fate specification|negative regulation of protein phosphorylation|peptidyl-prolyl cis-trans isomerase activity|cytosol|apoptotic process|smoothened signaling pathway|dorsal/ventral neural tube patterning|integral component of endoplasmic reticulum membrane|positive regulation of BMP signaling pathway|mitochondrial membrane|protein-containing complex|multicellular organism growth|identical pr…
ENSBGRG00000008842	1.56049e-114	0.0185402	0.476	0.287	4.20723e-110	LC_MC	1.659	ENSBGRG00000008842	protein_coding	PREDICTED: anaphase-promoting complex subunit 15 isoform X1		GO:0005680,GO:0007049,GO:0051301,GO:0090266	anaphase-promoting complex|cell cycle|cell division|regulation of mitotic cell cycle spindle assembly checkpoint
ENSBGRG00000017259	2.83063e-114	0.391793	0.266	0.062	7.63166e-110	LC_MC	4.29	ENSBGRG00000017259	lncRNA	hypothetical protein Celaphus_00003895
PHAX	2.8731e-114	0.0549075	0.322	0.164	7.74617e-110	LC_MC	1.963	ENSBGRG00000008418	protein_coding	PREDICTED: phosphorylated adapter RNA export protein		GO:0003723,GO:0005634,GO:0005737,GO:0005813,GO:0006408,GO:0015030,GO:0015031	RNA binding|nucleus|cytoplasm|centrosome|snRNA export from nucleus|Cajal body|protein transport	ko03013	RNA transport
UBL4A	1.11283e-113	0.100353	0.42	0.223	3.00031e-109	LC_MC	1.883	ENSBGRG00000026234	protein_coding	ubiquitin-like protein 4A isoform X1		GO:0005634,GO:0005829,GO:0071816,GO:0071818	nucleus|cytosol|tail-anchored membrane protein insertion into ER membrane|BAT3 complex
TMED4	1.4596e-113	0.0765029	0.451	0.248	3.93522e-109	LC_MC	1.819	ENSBGRG00000015262	protein_coding	TPA: transmembrane emp24 protein transport domain containing 4		GO:0005783,GO:0005789,GO:0005793,GO:0005794,GO:0006886,GO:0006888,GO:0007030,GO:0016021,GO:0030134,GO:0043123	endoplasmic reticulum|endoplasmic reticulum membrane|endoplasmic reticulum-Golgi intermediate compartment|Golgi apparatus|intracellular protein transport|ER to Golgi vesicle-mediated transport|Golgi organization|integral component of membrane|COPII-coated ER to Golgi transport vesicle|positive regulation of I-kappaB kinase/NF-kappaB signaling
PPIG	5.63389e-113	0.065125	0.577	0.35	1.51895e-108	LC_MC	1.649	ENSBGRG00000006620	protein_coding	PREDICTED: peptidyl-prolyl cis-trans isomerase G isoform X1		GO:0000413,GO:0003723,GO:0003755,GO:0005634,GO:0005654,GO:0005829,GO:0008380,GO:0016018,GO:0016363,GO:0016607,GO:0042026,GO:0051082	protein peptidyl-prolyl isomerization|RNA binding|peptidyl-prolyl cis-trans isomerase activity|nucleus|nucleoplasm|cytosol|RNA splicing|cyclosporin A binding|nuclear matrix|nuclear speck|protein refolding|unfolded protein binding
KIF27	1.31727e-112	0.101465	0.317	0.141	3.5515e-108	LC_MC	2.248	ENSBGRG00000003572	protein_coding	TPA: kinesin family member 3B-like	ZBTB	GO:0003351,GO:0003777,GO:0005524,GO:0005737,GO:0005871,GO:0005874,GO:0005929,GO:0007018,GO:0008017,GO:0016887,GO:0021591,GO:0060271	epithelial cilium movement|microtubule motor activity|ATP binding|cytoplasm|kinesin complex|microtubule|cilium|microtubule-based movement|microtubule binding|ATPase activity|ventricular system development|cilium assembly
RBFOX2	1.44739e-112	0.289106	0.263	0.078	3.90232e-108	LC_MC	3.372	ENSBGRG00000009634	protein_coding	RNA binding fox-1-like protein 2 isoform D	bHLH	GO:0000381,GO:0003714,GO:0003723,GO:0003729,GO:0005634,GO:0005737,GO:0006397,GO:0007399,GO:0008134,GO:0008380,GO:0030520,GO:0045892	regulation of alternative mRNA splicing, via spliceosome|transcription corepressor activity|RNA binding|mRNA binding|nucleus|cytoplasm|mRNA processing|nervous system development|transcription factor binding|RNA splicing|intracellular estrogen receptor signaling pathway|negative regulation of transcription, DNA-templated
PSMB2	2.48381e-112	0.00710752	0.491	0.308	6.69659e-108	LC_MC	1.594	ENSBGRG00000010708	protein_coding	Proteasome subunit beta type-2		GO:0004175,GO:0004298,GO:0005634,GO:0005654,GO:0005737,GO:0005839,GO:0010498,GO:0010499,GO:0019774,GO:0043161	endopeptidase activity|threonine-type endopeptidase activity|nucleus|nucleoplasm|cytoplasm|proteasome core complex|proteasomal protein catabolic process|proteasomal ubiquitin-independent protein catabolic process|proteasome core complex, beta-subunit complex|proteasome-mediated ubiquitin-dependent protein catabolic process	ko03050	Proteasome
VPS25	4.09314e-112	0.144544	0.429	0.217	1.10355e-107	LC_MC	1.977	ENSBGRG00000007991	protein_coding	vacuolar protein-sorting-associated protein 25 isoform X2		GO:0000814,GO:0005198,GO:0005634,GO:0005829,GO:0007175,GO:0042803,GO:0043328,GO:0047485	ESCRT II complex|structural molecule activity|nucleus|cytosol|negative regulation of epidermal growth factor-activated receptor activity|protein homodimerization activity|protein transport to vacuole involved in ubiquitin-dependent protein catabolic process via the multivesicular body sorting pathway|protein N-terminus binding	ko04144	Endocytosis
NET1	5.04545e-112	0.947008	0.349	0.126	1.3603e-107	LC_MC	2.77	ENSBGRG00000010362	protein_coding	neuroepithelial cell-transforming gene 1 protein isoform X1		GO:0005089,GO:0005634,GO:0005737,GO:0005886,GO:0017049,GO:0035023,GO:0035556,GO:0043065,GO:0043547,GO:0051451,GO:0070301,GO:0071479,GO:1900026	Rho guanyl-nucleotide exchange factor activity|nucleus|cytoplasm|plasma membrane|GTP-Rho binding|regulation of Rho protein signal transduction|intracellular signal transduction|positive regulation of apoptotic process|positive regulation of GTPase activity|myoblast migration|cellular response to hydrogen peroxide|cellular response to ionizing radiation|positive regulation of substrate adhesion-de…
RING1	5.36334e-112	0.0366745	0.461	0.271	1.44601e-107	LC_MC	1.701	ENSBGRG00000018754	protein_coding	hypothetical protein Celaphus_00018534	zf-MIZ	GO:0001739,GO:0003682,GO:0005829,GO:0009952,GO:0016607,GO:0016740,GO:0031519,GO:0035102,GO:0035518,GO:0045892,GO:0046872,GO:0048593,GO:0097027	sex chromatin|chromatin binding|cytosol|anterior/posterior pattern specification|nuclear speck|transferase activity|PcG protein complex|PRC1 complex|histone H2A monoubiquitination|negative regulation of transcription, DNA-templated|metal ion binding|camera-type eye morphogenesis|ubiquitin-protein transferase activator activity
ATP5MC3	9.76667e-112	0.209974	0.519	0.27	2.63319e-107	LC_MC	1.922	ENSBGRG00000016024	protein_coding	ATP synthase lipid-binding protein, mitochondrial	TF_bZIP	GO:0000276,GO:0005753,GO:0008289,GO:0015986,GO:0015991,GO:0016021,GO:0045263,GO:0046933	mitochondrial proton-transporting ATP synthase complex, coupling factor F(o)|mitochondrial proton-transporting ATP synthase complex|lipid binding|ATP synthesis coupled proton transport|ATP hydrolysis coupled proton transport|integral component of membrane|proton-transporting ATP synthase complex, coupling factor F(o)|proton-transporting ATP synthase activity, rotational mechanism	ko00190,ko04714,ko05010,ko05012,ko05016	Oxidative phosphorylation|Thermogenesis|Alzheimer disease|Parkinson disease|Huntington disease
TAX1BP1	1.0554e-111	0.00206072	0.6	0.392	2.84546e-107	LC_MC	1.531	ENSBGRG00000002260	protein_coding	TPA: tax1-binding protein 1 homolog	TF_bZIP	GO:0006915,GO:0019900,GO:0032088,GO:0046872	apoptotic process|kinase binding|negative regulation of NF-kappaB transcription factor activity|metal ion binding	ko04137	Mitophagy - animal
ENSBGRG00000025129	1.08713e-111	0.0241494	0.421	0.244	2.93102e-107	LC_MC	1.725	ENSBGRG00000025129	protein_coding	B-cell CLL/lymphoma 7 protein family member C isoform X1		GO:0006915	apoptotic process
PRKAR2B	1.24083e-111	0.214589	0.405	0.185	3.34541e-107	LC_MC	2.189	ENSBGRG00000007057	protein_coding	TPA: cAMP-dependent protein kinase type II-beta regulatory subunit		GO:0005829,GO:0005886,GO:0005952,GO:0008603,GO:0019934,GO:0030552,GO:0047555	cytosol|plasma membrane|cAMP-dependent protein kinase complex|cAMP-dependent protein kinase regulator activity|cGMP-mediated signaling|cAMP binding|3',5'-cyclic-GMP phosphodiesterase activity	ko04910	Insulin signaling pathway
SEC24D	1.95593e-111	0.330042	0.255	0.065	5.27337e-107	LC_MC	3.923	ENSBGRG00000004688	protein_coding	PREDICTED: protein transport protein Sec24D isoform X3		GO:0000139,GO:0000149,GO:0001701,GO:0002474,GO:0005789,GO:0005829,GO:0006886,GO:0006888,GO:0008270,GO:0012507,GO:0019886,GO:0030127,GO:0048208,GO:0090110	Golgi membrane|SNARE binding|in utero embryonic development|antigen processing and presentation of peptide antigen via MHC class I|endoplasmic reticulum membrane|cytosol|intracellular protein transport|ER to Golgi vesicle-mediated transport|zinc ion binding|ER to Golgi transport vesicle membrane|antigen processing and presentation of exogenous peptide antigen via MHC class II|COPII vesicle coat|C…
KAT2B	4.29181e-111	0.36439	0.306	0.091	1.15712e-106	LC_MC	3.363	ENSBGRG00000001845	protein_coding	histone acetyltransferase KAT2B	MBD	GO:0000125,GO:0000776,GO:0000977,GO:0003682,GO:0003712,GO:0003713,GO:0004402,GO:0004468,GO:0004861,GO:0005634,GO:0005654,GO:0005671,GO:0005813,GO:0006338,GO:0006367,GO:0006473,GO:0007050,GO:0007219,GO:0007221,GO:0007507,GO:0008134,GO:0008285,GO:0010835,GO:0016032,GO:0016407,GO:0018076,GO:0018393,GO:0018394,GO:0019901,GO:0031672,GO:0031674,GO:0032869,GO:0032991,GO:0035948,GO:0042641,GO:0042826,GO:…	PCAF complex|kinetochore|RNA polymerase II regulatory region sequence-specific DNA binding|chromatin binding|transcription coregulator activity|transcription coactivator activity|histone acetyltransferase activity|lysine N-acetyltransferase activity, acting on acetyl phosphate as donor|cyclin-dependent protein serine/threonine kinase inhibitor activity|nucleus|nucleoplasm|Ada2/Gcn5/Ada3 transcrip…	ko04330,ko04919,ko05166,ko05203	Notch signaling pathway|Thyroid hormone signaling pathway|Human T-cell leukemia virus 1 infection|Viral carcinogenesis
NBEAL1	4.60453e-111	0.245785	0.271	0.089	1.24143e-106	LC_MC	3.045	ENSBGRG00000016043	protein_coding	Neurobeachin-like protein 1, partial
CAST	5.79166e-111	0.189208	0.7	0.436	1.56149e-106	LC_MC	1.606	ENSBGRG00000012119	protein_coding	calpastatin		GO:0002020,GO:0005783,GO:0010859,GO:0016020,GO:0097340	protease binding|endoplasmic reticulum|calcium-dependent cysteine-type endopeptidase inhibitor activity|membrane|inhibition of cysteine-type endopeptidase activity	ko05131	Shigellosis
TOB1	9.20173e-111	0.261458	0.625	0.344	2.48088e-106	LC_MC	1.817	ENSBGRG00000009103	protein_coding	TPA: transducer of ERBB2, 1		GO:0003714,GO:0005070,GO:0005634,GO:0005737,GO:0008285,GO:0010468,GO:0017148,GO:0030014,GO:0030514,GO:0030971,GO:0045668,GO:0046332,GO:0060212,GO:0060213,GO:0060390,GO:1900153	transcription corepressor activity|SH3/SH2 adaptor activity|nucleus|cytoplasm|negative regulation of cell proliferation|regulation of gene expression|negative regulation of translation|CCR4-NOT complex|negative regulation of BMP signaling pathway|receptor tyrosine kinase binding|negative regulation of osteoblast differentiation|SMAD binding|negative regulation of nuclear-transcribed mRNA poly(A) …	ko03018	RNA degradation
ECE1	1.4464e-110	0.310062	0.518	0.25	3.89965e-106	LC_MC	2.072	ENSBGRG00000000770	protein_coding	PREDICTED: endothelin-converting enzyme 1 isoform X1		GO:0004175,GO:0004222,GO:0005886,GO:0006508,GO:0016020,GO:0016021,GO:0016485,GO:0016486,GO:0042803,GO:0046872	endopeptidase activity|metalloendopeptidase activity|plasma membrane|proteolysis|membrane|integral component of membrane|protein processing|peptide hormone processing|protein homodimerization activity|metal ion binding
RSF1	4.11182e-110	0.0896462	0.513	0.293	1.10859e-105	LC_MC	1.751	ENSBGRG00000019124	protein_coding	remodeling and spacing factor 1 isoform X3	MBD
HOOK3	4.25578e-110	0.133437	0.486	0.264	1.1474e-105	LC_MC	1.841	ENSBGRG00000014655	protein_coding	protein Hook homolog 3 isoform X2		GO:0000242,GO:0005737,GO:0005801,GO:0005813,GO:0005829,GO:0005874,GO:0007032,GO:0007040,GO:0008017,GO:0008333,GO:0015031,GO:0022027,GO:0030705,GO:0031122,GO:0034451,GO:0034452,GO:0034454,GO:0042802,GO:0045022,GO:0045503,GO:0045505,GO:0050768,GO:0051645,GO:0051959,GO:0070695,GO:0071539,GO:0097150	pericentriolar material|cytoplasm|cis-Golgi network|centrosome|cytosol|microtubule|endosome organization|lysosome organization|microtubule binding|endosome to lysosome transport|protein transport|interkinetic nuclear migration|cytoskeleton-dependent intracellular transport|cytoplasmic microtubule organization|centriolar satellite|dynactin binding|microtubule anchoring at centrosome|identical prot…
CCNG1	5.83033e-110	0.143595	0.306	0.129	1.57191e-105	LC_MC	2.372	ENSBGRG00000000900	protein_coding	TPA: cyclin-G1		GO:0000079,GO:0000278,GO:0000307,GO:0005634,GO:0005737,GO:0006468,GO:0007088,GO:0008284,GO:0016538,GO:0019901,GO:0045787,GO:0051301	regulation of cyclin-dependent protein serine/threonine kinase activity|mitotic cell cycle|cyclin-dependent protein kinase holoenzyme complex|nucleus|cytoplasm|protein phosphorylation|regulation of mitotic nuclear division|positive regulation of cell proliferation|cyclin-dependent protein serine/threonine kinase regulator activity|protein kinase binding|positive regulation of cell cycle|cell divi…	ko04115,ko05206	p53 signaling pathway|MicroRNAs in cancer
CLTA	6.22688e-110	0.165733	0.44	0.221	1.67883e-105	LC_MC	1.991	ENSBGRG00000003148	protein_coding	PREDICTED: clathrin light chain A isoform X2		GO:0005198,GO:0005819,GO:0005886,GO:0006886,GO:0007049,GO:0030125,GO:0030130,GO:0030132,GO:0030672,GO:0032050,GO:0048268,GO:0051301,GO:0071439,GO:0072583,GO:0099631	structural molecule activity|spindle|plasma membrane|intracellular protein transport|cell cycle|clathrin vesicle coat|clathrin coat of trans-Golgi network vesicle|clathrin coat of coated pit|synaptic vesicle membrane|clathrin heavy chain binding|clathrin coat assembly|cell division|clathrin complex|clathrin-dependent endocytosis|postsynaptic endocytic zone cytoplasmic component
U2SURP	7.91624e-110	0.0160327	0.56	0.357	2.1343e-105	LC_MC	1.569	ENSBGRG00000000223	protein_coding	PREDICTED: LOW QUALITY PROTEIN: U2 snRNP-associated SURP motif-containing protein		GO:0000398,GO:0003723,GO:0005634,GO:0005654	mRNA splicing, via spliceosome|RNA binding|nucleus|nucleoplasm	ko03040	Spliceosome
YWHAB	9.95245e-110	0.149639	0.863	0.606	2.68328e-105	LC_MC	1.424	ENSBGRG00000014421	protein_coding	tyrosine 3-monooxygenase/tryptophan 5-monooxygenase activation protein, beta polypeptide, partial		GO:0000165,GO:0005634,GO:0005737,GO:0005739,GO:0005829,GO:0005925,GO:0006605,GO:0008022,GO:0016020,GO:0016032,GO:0017053,GO:0019899,GO:0019904,GO:0035308,GO:0035329,GO:0042470,GO:0042802,GO:0042826,GO:0043085,GO:0043488,GO:0044877,GO:0045296,GO:0045744,GO:0045892,GO:0048471,GO:0050815,GO:0051219,GO:0051220,GO:0051291,GO:0061024,GO:0070062,GO:1900740	MAPK cascade|nucleus|cytoplasm|mitochondrion|cytosol|focal adhesion|protein targeting|protein C-terminus binding|membrane|viral process|transcriptional repressor complex|enzyme binding|protein domain specific binding|negative regulation of protein dephosphorylation|hippo signaling|melanosome|identical protein binding|histone deacetylase binding|positive regulation of catalytic activity|regulation…	ko04013,ko04110,ko04114,ko04151,ko04212,ko04390,ko04391,ko05160,ko05161,ko05203	MAPK signaling pathway - fly|Cell cycle|Oocyte meiosis|PI3K-Akt signaling pathway|Longevity regulating pathway - worm|Hippo signaling pathway|Hippo signaling pathway - fly|Hepatitis C|Hepatitis B|Viral carcinogenesis
PTTG1IP	2.57278e-109	0.396816	0.403	0.151	6.93648e-105	LC_MC	2.669	ENSBGRG00000000193	protein_coding	PREDICTED: pituitary tumor-transforming gene 1 protein-interacting protein
EBNA1BP2	4.48033e-109	0.1828	0.32	0.134	1.20794e-104	LC_MC	2.388	ENSBGRG00000010964	protein_coding	EBNA1BP2		GO:0003723,GO:0005634,GO:0005730,GO:0006364,GO:0030687,GO:0034399,GO:0042273	RNA binding|nucleus|nucleolus|rRNA processing|preribosome, large subunit precursor|nuclear periphery|ribosomal large subunit biogenesis
ENSBGRG00000020296	6.33758e-109	0.173078	0.307	0.127	1.70867e-104	LC_MC	2.417	ENSBGRG00000020296	protein_coding	succinate dehydrogenase complex, subunit A, flavoprotein precursor, partial		GO:0000104,GO:0005739,GO:0005743,GO:0005749,GO:0006099,GO:0006121,GO:0008177,GO:0009055,GO:0009061,GO:0045282,GO:0050660,GO:0055114	succinate dehydrogenase activity|mitochondrion|mitochondrial inner membrane|mitochondrial respiratory chain complex II, succinate dehydrogenase complex (ubiquinone)|tricarboxylic acid cycle|mitochondrial electron transport, succinate to ubiquinone|succinate dehydrogenase (ubiquinone) activity|electron transfer activity|anaerobic respiration|plasma membrane succinate dehydrogenase complex|flavin a…	ko00020,ko00190,ko04714,ko04932,ko05010,ko05012,ko05016	Citrate cycle (TCA cycle)|Oxidative phosphorylation|Thermogenesis|Non-alcoholic fatty liver disease (NAFLD)|Alzheimer disease|Parkinson disease|Huntington disease
ASH1L	8.81552e-109	0.123182	0.711	0.458	2.37675e-104	LC_MC	1.552	ENSBGRG00000020526	protein_coding	PREDICTED: histone-lysine N-methyltransferase ASH1L isoform X1	Others	GO:0000981,GO:0001501,GO:0002674,GO:0003677,GO:0003682,GO:0005634,GO:0005654,GO:0005694,GO:0005794,GO:0005923,GO:0006323,GO:0006366,GO:0007267,GO:0007338,GO:0009791,GO:0018024,GO:0030317,GO:0032635,GO:0042800,GO:0043124,GO:0043409,GO:0045944,GO:0046697,GO:0046872,GO:0046975,GO:0061038,GO:0097676,GO:1903699,GO:1903709	DNA-binding transcription factor activity, RNA polymerase II-specific|skeletal system development|negative regulation of acute inflammatory response|DNA binding|chromatin binding|nucleus|nucleoplasm|chromosome|Golgi apparatus|bicellular tight junction|DNA packaging|transcription by RNA polymerase II|cell-cell signaling|single fertilization|post-embryonic development|histone-lysine N-methyltransfe…	ko00310	Lysine degradation
ENSBGRG00000007156	1.03531e-108	0.289851	0.876	0.605	2.7913e-104	LC_MC	1.448	ENSBGRG00000007156	protein_coding	PREDICTED: ferritin heavy chain		GO:0004322,GO:0005506,GO:0005737,GO:0006880,GO:0006955,GO:0008198,GO:0008199,GO:0008285,GO:0042802,GO:0044754,GO:0048147,GO:0060547,GO:0097286	ferroxidase activity|iron ion binding|cytoplasm|intracellular sequestering of iron ion|immune response|ferrous iron binding|ferric iron binding|negative regulation of cell proliferation|identical protein binding|autolysosome|negative regulation of fibroblast proliferation|negative regulation of necrotic cell death|iron ion import
ENSBGRG00000026388	1.62155e-108	0.0344461	0.672	0.453	4.37187e-104	LC_MC	1.483	ENSBGRG00000026388	protein_coding	fructose-bisphosphate aldolase A isoform X2		GO:0002576,GO:0003723,GO:0003779,GO:0004332,GO:0005576,GO:0005615,GO:0005634,GO:0005829,GO:0006000,GO:0006094,GO:0006096,GO:0006754,GO:0006941,GO:0007015,GO:0007339,GO:0008092,GO:0008360,GO:0015629,GO:0015631,GO:0016020,GO:0030388,GO:0031093,GO:0031430,GO:0031674,GO:0034774,GO:0042802,GO:0043312,GO:0045296,GO:0046716,GO:0051289,GO:0061621,GO:0061827,GO:0070061,GO:0070062,GO:1904724,GO:1904813	platelet degranulation|RNA binding|actin binding|fructose-bisphosphate aldolase activity|extracellular region|extracellular space|nucleus|cytosol|fructose metabolic process|gluconeogenesis|glycolytic process|ATP biosynthetic process|striated muscle contraction|actin filament organization|binding of sperm to zona pellucida|cytoskeletal protein binding|regulation of cell shape|actin cytoskeleton|tu…
DIAPH2	1.66993e-108	0.197091	0.412	0.194	4.5023e-104	LC_MC	2.124	ENSBGRG00000026395	protein_coding	protein diaphanous homolog 2		GO:0003779,GO:0005102,GO:0005730,GO:0005769,GO:0005783,GO:0005829,GO:0007015,GO:0007275,GO:0007292,GO:0017048,GO:0043231,GO:0048477	actin binding|signaling receptor binding|nucleolus|early endosome|endoplasmic reticulum|cytosol|actin filament organization|multicellular organism development|female gamete generation|Rho GTPase binding|intracellular membrane-bounded organelle|oogenesis	ko04810	Regulation of actin cytoskeleton
FBXO9	2.65641e-108	0.188346	0.382	0.175	7.16195e-104	LC_MC	2.183	ENSBGRG00000019692	protein_coding	PREDICTED: F-box only protein 9		GO:0004842,GO:0005737,GO:0016567,GO:0019005,GO:0031146,GO:0032006,GO:0045087,GO:0045444	ubiquitin-protein transferase activity|cytoplasm|protein ubiquitination|SCF ubiquitin ligase complex|SCF-dependent proteasomal ubiquitin-dependent protein catabolic process|regulation of TOR signaling|innate immune response|fat cell differentiation
PDE4DIP	2.92169e-108	0.413902	0.334	0.108	7.87717e-104	LC_MC	3.093	ENSBGRG00000013976	protein_coding	PREDICTED: LOW QUALITY PROTEIN: myomegalin
NDUFS2	3.06131e-108	0.0992736	0.389	0.202	8.25359e-104	LC_MC	1.926	ENSBGRG00000001256	protein_coding	NADH dehydrogenase		GO:0005654,GO:0005739,GO:0005747,GO:0006979,GO:0008137,GO:0031625,GO:0042775,GO:0046872,GO:0048038,GO:0051287,GO:0051539	nucleoplasm|mitochondrion|mitochondrial respiratory chain complex I|response to oxidative stress|NADH dehydrogenase (ubiquinone) activity|ubiquitin protein ligase binding|mitochondrial ATP synthesis coupled electron transport|metal ion binding|quinone binding|NAD binding|4 iron, 4 sulfur cluster binding	ko00190,ko04714,ko04723,ko04932,ko05010,ko05012,ko05016	Oxidative phosphorylation|Thermogenesis|Retrograde endocannabinoid signaling|Non-alcoholic fatty liver disease (NAFLD)|Alzheimer disease|Parkinson disease|Huntington disease
ZBTB16	3.7949e-108	0.305839	0.302	0.098	1.02314e-103	LC_MC	3.082	ENSBGRG00000005665	protein_coding	promyelocytic leukemia zinc finger protein, partial	ZBTB			ko05200,ko05202,ko05221	Pathways in cancer|Transcriptional misregulation in cancer|Acute myeloid leukemia
ANXA2	4.24633e-108	0.180563	0.665	0.446	1.14485e-103	LC_MC	1.491	ENSBGRG00000008299	protein_coding	Annexin A2, partial				ko05132	Salmonella infection
MRPS23	5.53842e-108	0.210774	0.303	0.116	1.49321e-103	LC_MC	2.612	ENSBGRG00000015820	protein_coding	28S ribosomal protein S23, mitochondrial isoform X1		GO:0003735,GO:0005739,GO:0005743,GO:0005763,GO:0032543	structural constituent of ribosome|mitochondrion|mitochondrial inner membrane|mitochondrial small ribosomal subunit|mitochondrial translation
WASL	6.80894e-108	0.115445	0.334	0.155	1.83576e-103	LC_MC	2.155	ENSBGRG00000024616	protein_coding	neural Wiskott-Aldrich syndrome protein isoform X1		GO:0000147,GO:0005634,GO:0005829,GO:0005884,GO:0006897,GO:0009617,GO:0030027,GO:0030041,GO:0030048,GO:0030478,GO:0030479,GO:0032880,GO:0034629,GO:0042802,GO:0045944,GO:0051015,GO:0051127,GO:0051301,GO:0051653,GO:0051666,GO:0060997,GO:1903526,GO:2000402,GO:2000601	actin cortical patch assembly|nucleus|cytosol|actin filament|endocytosis|response to bacterium|lamellipodium|actin filament polymerization|actin filament-based movement|actin cap|actin cortical patch|regulation of protein localization|cellular protein-containing complex localization|identical protein binding|positive regulation of transcription by RNA polymerase II|actin filament binding|positive…	ko04144,ko04520,ko04810,ko05100,ko05130,ko05131,ko05132,ko05135	Endocytosis|Adherens junction|Regulation of actin cytoskeleton|Bacterial invasion of epithelial cells|Pathogenic Escherichia coli infection|Shigellosis|Salmonella infection|Yersinia infection
ENSBGRG00000018954	1.19732e-107	0.113988	0.496	0.28	3.22808e-103	LC_MC	1.771	ENSBGRG00000018954	pseudogene	Integrin beta-1		GO:0001618,GO:0001968,GO:0005178,GO:0005925,GO:0007160,GO:0007229,GO:0008305,GO:0009986,GO:0010710,GO:0016020,GO:0016477,GO:0030027,GO:0031623,GO:0032587,GO:0033627,GO:0038023,GO:0042383,GO:0042470,GO:0046872,GO:0046982,GO:0055037,GO:0071404,GO:0071438,GO:0098639,GO:1903078	virus receptor activity|fibronectin binding|integrin binding|focal adhesion|cell-matrix adhesion|integrin-mediated signaling pathway|integrin complex|cell surface|regulation of collagen catabolic process|membrane|cell migration|lamellipodium|receptor internalization|ruffle membrane|cell adhesion mediated by integrin|signaling receptor activity|sarcolemma|melanosome|metal ion binding|protein heter…	ko04015,ko04145,ko04151,ko04360,ko04510,ko04512,ko04514,ko04530,ko04611,ko04670,ko04810,ko05100,ko05130,ko05131,ko05133,ko05135,ko05140,ko05145,ko05165,ko05200,ko05205,ko05222,ko05410,ko05412,ko05414	Rap1 signaling pathway|Phagosome|PI3K-Akt signaling pathway|Axon guidance|Focal adhesion|ECM-receptor interaction|Cell adhesion molecules (CAMs)|Tight junction|Platelet activation|Leukocyte transendothelial migration|Regulation of actin cytoskeleton|Bacterial invasion of epithelial cells|Pathogenic Escherichia coli infection|Shigellosis|Pertussis|Yersinia infection|Leishmaniasis|Toxoplasmosis|Hum…
PHTF2	1.34755e-107	0.287542	0.26	0.078	3.63312e-103	LC_MC	3.333	ENSBGRG00000015566	protein_coding	PREDICTED: putative homeodomain transcription factor 2 isoform X1		GO:0003677,GO:0005634,GO:0005783	DNA binding|nucleus|endoplasmic reticulum
TRAPPC5	1.40507e-107	0.0587327	0.45	0.26	3.78822e-103	LC_MC	1.731	ENSBGRG00000019065	protein_coding	TRAPPC5 isoform 4		GO:0000139,GO:0005783,GO:0005829,GO:0006888,GO:0017112,GO:0030008,GO:0048208,GO:1990070,GO:1990071,GO:1990072	Golgi membrane|endoplasmic reticulum|cytosol|ER to Golgi vesicle-mediated transport|Rab guanyl-nucleotide exchange factor activity|TRAPP complex|COPII vesicle coating|TRAPPI protein complex|TRAPPII protein complex|TRAPPIII protein complex
YJEFN3	1.44047e-107	0.136835	0.61	0.365	3.88366e-103	LC_MC	1.671	ENSBGRG00000002015	protein_coding	cartilage intermediate layer protein 2 isoform X1		GO:0005739,GO:0052856,GO:0052857	mitochondrion|NADHX epimerase activity|NADPHX epimerase activity
TMEM50A	2.23554e-107	0.215862	0.517	0.27	6.02723e-103	LC_MC	1.915	ENSBGRG00000007668	protein_coding	transmembrane protein 50A isoform X1
AHI1	3.00077e-107	0.0206424	0.372	0.205	8.09037e-103	LC_MC	1.815	ENSBGRG00000016896	protein_coding	PREDICTED: jouberin	HMG	GO:0001738,GO:0001947,GO:0002092,GO:0005813,GO:0005814,GO:0005829,GO:0005911,GO:0005912,GO:0005929,GO:0007169,GO:0007417,GO:0010842,GO:0016192,GO:0030862,GO:0030902,GO:0034613,GO:0035844,GO:0035845,GO:0036038,GO:0036064,GO:0039008,GO:0039023,GO:0042802,GO:0043066,GO:0045944,GO:0050795,GO:0060271,GO:0065001,GO:0070121,GO:0070986,GO:0071599,GO:0097711,GO:0097730	morphogenesis of a polarized epithelium|heart looping|positive regulation of receptor internalization|centrosome|centriole|cytosol|cell-cell junction|adherens junction|cilium|transmembrane receptor protein tyrosine kinase signaling pathway|central nervous system development|retina layer formation|vesicle-mediated transport|positive regulation of polarized epithelial cell differentiation|hindbrain…
ENSBGRG00000019457	3.33798e-107	0.129237	0.288	0.119	8.99953e-103	LC_MC	2.42	ENSBGRG00000019457	protein_coding	mth938 domain-containing protein isoform X1		GO:0005737,GO:0043066,GO:0045600,GO:0045944	cytoplasm|negative regulation of apoptotic process|positive regulation of fat cell differentiation|positive regulation of transcription by RNA polymerase II
VIM	5.15208e-107	0.102867	0.962	0.764	1.38905e-102	LC_MC	1.259	ENSBGRG00000018970	protein_coding	PREDICTED: vimentin isoform X1	Homeobox	GO:0001701,GO:0003725,GO:0005200,GO:0005212,GO:0005634,GO:0005737,GO:0005777,GO:0005829,GO:0005844,GO:0005882,GO:0005886,GO:0008022,GO:0010977,GO:0014002,GO:0016363,GO:0019904,GO:0031252,GO:0032967,GO:0042802,GO:0043005,GO:0043488,GO:0045109,GO:0045335,GO:0045727,GO:0060020,GO:0060395,GO:0070307,GO:0071222,GO:0071225,GO:0071346,GO:0097110,GO:1990254	in utero embryonic development|double-stranded RNA binding|structural constituent of cytoskeleton|structural constituent of eye lens|nucleus|cytoplasm|peroxisome|cytosol|polysome|intermediate filament|plasma membrane|protein C-terminus binding|negative regulation of neuron projection development|astrocyte development|nuclear matrix|protein domain specific binding|cell leading edge|positive regula…	ko05169,ko05206	Epstein-Barr virus infection|MicroRNAs in cancer
KIF3A	5.62e-107	0.112893	0.264	0.108	1.51521e-102	LC_MC	2.444	ENSBGRG00000002563	protein_coding	kinesin-like protein KIF3A isoform X1	ZBTB	GO:0003777,GO:0005524,GO:0005814,GO:0005874,GO:0005929,GO:0007018,GO:0008017,GO:0010457,GO:0034454,GO:0060271	microtubule motor activity|ATP binding|centriole|microtubule|cilium|microtubule-based movement|microtubule binding|centriole-centriole cohesion|microtubule anchoring at centrosome|cilium assembly	ko04340	Hedgehog signaling pathway
NKTR	8.37106e-107	0.21564	0.621	0.354	2.25692e-102	LC_MC	1.754	ENSBGRG00000018083	protein_coding	NK-tumor recognition protein, partial		GO:0000413,GO:0003755,GO:0005634,GO:0005654,GO:0005739,GO:0005829,GO:0005886,GO:0016018,GO:0042026,GO:0051082	protein peptidyl-prolyl isomerization|peptidyl-prolyl cis-trans isomerase activity|nucleus|nucleoplasm|mitochondrion|cytosol|plasma membrane|cyclosporin A binding|protein refolding|unfolded protein binding
ENSBGRG00000000144	9.14646e-107	0.0614627	0.424	0.235	2.46598e-102	LC_MC	1.804	ENSBGRG00000000144	protein_coding	ATP synthase subunit O, mitochondrial		GO:0005753,GO:0015986,GO:0043209,GO:0046933	mitochondrial proton-transporting ATP synthase complex|ATP synthesis coupled proton transport|myelin sheath|proton-transporting ATP synthase activity, rotational mechanism	ko00190,ko04714,ko05010,ko05012,ko05016	Oxidative phosphorylation|Thermogenesis|Alzheimer disease|Parkinson disease|Huntington disease
BRD3	4.55283e-106	0.196611	0.302	0.119	1.22749e-101	LC_MC	2.538	ENSBGRG00000004936	protein_coding	bromodomain-containing protein 3 isoform X1	AF-4	GO:0003682,GO:0005634,GO:0006325,GO:0006357,GO:0070577	chromatin binding|nucleus|chromatin organization|regulation of transcription by RNA polymerase II|lysine-acetylated histone binding
RNF146	5.09038e-106	0.118873	0.264	0.109	1.37242e-101	LC_MC	2.422	ENSBGRG00000014259	protein_coding	E3 ubiquitin-protein ligase RNF146-B		GO:0004842,GO:0005829,GO:0006511,GO:0008270,GO:0016055,GO:0051865,GO:0061630,GO:0070936,GO:0072572,GO:0090263	ubiquitin-protein transferase activity|cytosol|ubiquitin-dependent protein catabolic process|zinc ion binding|Wnt signaling pathway|protein autoubiquitination|ubiquitin protein ligase activity|protein K48-linked ubiquitination|poly-ADP-D-ribose binding|positive regulation of canonical Wnt signaling pathway
ATP5F1B	6.00123e-106	0.0786932	0.723	0.49	1.61799e-101	LC_MC	1.476	ENSBGRG00000003323	protein_coding	ATP synthase subunit beta, mitochondrial		GO:0001525,GO:0005524,GO:0005753,GO:0005886,GO:0006629,GO:0006933,GO:0009986,GO:0015986,GO:0016887,GO:0042288,GO:0042645,GO:0043209,GO:0043532,GO:0043536,GO:0045261,GO:0046933,GO:0046961,GO:0051453	angiogenesis|ATP binding|mitochondrial proton-transporting ATP synthase complex|plasma membrane|lipid metabolic process|negative regulation of cell adhesion involved in substrate-bound cell migration|cell surface|ATP synthesis coupled proton transport|ATPase activity|MHC class I protein binding|mitochondrial nucleoid|myelin sheath|angiostatin binding|positive regulation of blood vessel endothelia…	ko00190,ko04714,ko05010,ko05012,ko05016	Oxidative phosphorylation|Thermogenesis|Alzheimer disease|Parkinson disease|Huntington disease
PABPN1	6.01301e-106	0.0462592	0.501	0.306	1.62117e-101	LC_MC	1.637	ENSBGRG00000007033	protein_coding	PABPN1, partial		GO:0000165,GO:0000398,GO:0003723,GO:0005634,GO:0005654,GO:0005737,GO:0006369,GO:0006396,GO:0006936,GO:0016607,GO:0016973,GO:0031124,GO:0042405,GO:0046778,GO:0070063,GO:0071222,GO:1904247,GO:1990904	MAPK cascade|mRNA splicing, via spliceosome|RNA binding|nucleus|nucleoplasm|cytoplasm|termination of RNA polymerase II transcription|RNA processing|muscle contraction|nuclear speck|poly(A)+ mRNA export from nucleus|mRNA 3'-end processing|nuclear inclusion body|modification by virus of host mRNA processing|RNA polymerase binding|cellular response to lipopolysaccharide|positive regulation of polynu…	ko03015,ko05164	mRNA surveillance pathway|Influenza A
ENSBGRG00000010105	6.02298e-106	0.165725	0.391	0.186	1.62386e-101	LC_MC	2.102	ENSBGRG00000010105	protein_coding	PREDICTED: 39S ribosomal protein L23, mitochondrial		GO:0001650,GO:0003735,GO:0005739,GO:0005762,GO:0006412,GO:0032543	fibrillar center|structural constituent of ribosome|mitochondrion|mitochondrial large ribosomal subunit|translation|mitochondrial translation	ko03010	Ribosome
ZNF326	6.5955e-106	0.0608841	0.506	0.305	1.77821e-101	LC_MC	1.659	ENSBGRG00000002303	protein_coding	PREDICTED: DBIRD complex subunit ZNF326		GO:0000993,GO:0003677,GO:0005654,GO:0006397,GO:0008380,GO:0016363,GO:0032784,GO:0043484,GO:0044609,GO:0046872	RNA polymerase II complex binding|DNA binding|nucleoplasm|mRNA processing|RNA splicing|nuclear matrix|regulation of DNA-templated transcription, elongation|regulation of RNA splicing|DBIRD complex|metal ion binding
YIPF3	6.75272e-106	0.203552	0.377	0.169	1.8206e-101	LC_MC	2.231	ENSBGRG00000012257	protein_coding	protein YIPF3 isoform X1		GO:0005794,GO:0005886,GO:0016021,GO:0030133,GO:0030154,GO:0043231	Golgi apparatus|plasma membrane|integral component of membrane|transport vesicle|cell differentiation|intracellular membrane-bounded organelle
ENSBGRG00000016429	8.17774e-106	0.232676	0.406	0.182	2.2048e-101	LC_MC	2.231	ENSBGRG00000016429	protein_coding	thioredoxin domain-containing protein 5 precursor		GO:0005576,GO:0005783,GO:0005788,GO:0016853,GO:0035578,GO:0043066,GO:0043202,GO:0043277,GO:0043312,GO:0045454,GO:0070062	extracellular region|endoplasmic reticulum|endoplasmic reticulum lumen|isomerase activity|azurophil granule lumen|negative regulation of apoptotic process|lysosomal lumen|apoptotic cell clearance|neutrophil degranulation|cell redox homeostasis|extracellular exosome	ko04141	Protein processing in endoplasmic reticulum
PFDN5	1.5912e-105	0.100948	0.579	0.353	4.29002e-101	LC_MC	1.64	ENSBGRG00000002918	protein_coding	PREDICTED: UPF0160 protein MYG1, mitochondrial		GO:0005634,GO:0005654,GO:0005739,GO:0035641	nucleus|nucleoplasm|mitochondrion|locomotory exploration behavior
LUC7L3	3.85842e-105	0.0194389	0.496	0.301	1.04027e-100	LC_MC	1.648	ENSBGRG00000008710	protein_coding	PREDICTED: luc7-like protein 3 isoform X1		GO:0003677,GO:0003723,GO:0003729,GO:0005634,GO:0005654,GO:0005685,GO:0006376,GO:0008380,GO:0016607,GO:0071004	DNA binding|RNA binding|mRNA binding|nucleus|nucleoplasm|U1 snRNP|mRNA splice site selection|RNA splicing|nuclear speck|U2-type prespliceosome
PGRMC2	4.71255e-105	0.197753	0.383	0.174	1.27055e-100	LC_MC	2.201	ENSBGRG00000005359	protein_coding	PREDICTED: membrane-associated progesterone receptor component 2		GO:0003707,GO:0005496,GO:0005635,GO:0016020,GO:0016021,GO:0020037	steroid hormone receptor activity|steroid binding|nuclear envelope|membrane|integral component of membrane|heme binding
ENSBGRG00000023113	1.04005e-104	0.154713	0.349	0.165	2.80409e-100	LC_MC	2.115	ENSBGRG00000023113	protein_coding	ribosome maturation protein SBDS		GO:0000922,GO:0001833,GO:0005654,GO:0005730,GO:0005737,GO:0005829,GO:0006364,GO:0007052,GO:0008017,GO:0008283,GO:0019843,GO:0030282,GO:0030595,GO:0042256,GO:0043022,GO:0048539	spindle pole|inner cell mass cell proliferation|nucleoplasm|nucleolus|cytoplasm|cytosol|rRNA processing|mitotic spindle organization|microtubule binding|cell proliferation|rRNA binding|bone mineralization|leukocyte chemotaxis|mature ribosome assembly|ribosome binding|bone marrow development	ko03008	Ribosome biogenesis in eukaryotes
ENSBGRG00000023947	1.23677e-104	0.346083	0.294	0.09	3.33445e-100	LC_MC	3.267	ENSBGRG00000023947	protein_coding	Vitamin K epoxide reductase complex subunit 1		GO:0005789,GO:0007596,GO:0016021,GO:0017187,GO:0042373,GO:0047057,GO:0048038,GO:0060348	endoplasmic reticulum membrane|blood coagulation|integral component of membrane|peptidyl-glutamic acid carboxylation|vitamin K metabolic process|vitamin-K-epoxide reductase (warfarin-sensitive) activity|quinone binding|bone development	ko00130	Ubiquinone and other terpenoid-quinone biosynthesis
ENSBGRG00000026336	1.54608e-104	0.170796	0.417	0.206	4.1684e-100	LC_MC	2.024	ENSBGRG00000026336	protein_coding	TPA: cytochrome c oxidase subunit 6A1, mitochondrial precursor		GO:0004129,GO:0005751,GO:0006123,GO:0009060,GO:0030234	cytochrome-c oxidase activity|mitochondrial respiratory chain complex IV|mitochondrial electron transport, cytochrome c to oxygen|aerobic respiration|enzyme regulator activity	ko00190,ko04260,ko04714,ko04932,ko05010,ko05012,ko05016	Oxidative phosphorylation|Cardiac muscle contraction|Thermogenesis|Non-alcoholic fatty liver disease (NAFLD)|Alzheimer disease|Parkinson disease|Huntington disease
ZNF148	1.62134e-104	0.131782	0.348	0.165	4.3713e-100	LC_MC	2.109	ENSBGRG00000012130	protein_coding	PREDICTED: zinc finger protein 148 isoform X1	zf-C2H2	GO:0003700,GO:0005654,GO:0044212,GO:0045944,GO:0046872	DNA-binding transcription factor activity|nucleoplasm|transcription regulatory region DNA binding|positive regulation of transcription by RNA polymerase II|metal ion binding
PDIA3	1.70848e-104	0.0230647	0.772	0.556	4.60623e-100	LC_MC	1.388	ENSBGRG00000012583	protein_coding	TPA: protein disulfide-isomerase A3 precursor		GO:0003756,GO:0005783,GO:0005788,GO:0006457,GO:0009986,GO:0034976,GO:0042470,GO:0043065,GO:0045454	protein disulfide isomerase activity|endoplasmic reticulum|endoplasmic reticulum lumen|protein folding|cell surface|response to endoplasmic reticulum stress|melanosome|positive regulation of apoptotic process|cell redox homeostasis	ko04141,ko04612,ko05163,ko05168,ko05169,ko05170	Protein processing in endoplasmic reticulum|Antigen processing and presentation|Human cytomegalovirus infection|Herpes simplex virus 1 infection|Epstein-Barr virus infection|Human immunodeficiency virus 1 infection
NDUFA8	1.85349e-104	0.0903908	0.412	0.224	4.99719e-100	LC_MC	1.839	ENSBGRG00000012730	protein_coding	PREDICTED: NADH dehydrogenase		GO:0005747,GO:0005758,GO:0006120,GO:0032981,GO:0044877	mitochondrial respiratory chain complex I|mitochondrial intermembrane space|mitochondrial electron transport, NADH to ubiquinone|mitochondrial respiratory chain complex I assembly|protein-containing complex binding	ko00190,ko04714,ko04723,ko04932,ko05010,ko05012,ko05016	Oxidative phosphorylation|Thermogenesis|Retrograde endocannabinoid signaling|Non-alcoholic fatty liver disease (NAFLD)|Alzheimer disease|Parkinson disease|Huntington disease
AKAP9	2.38898e-104	0.0295539	0.789	0.562	6.44092e-100	LC_MC	1.404	ENSBGRG00000019580	protein_coding	PREDICTED: LOW QUALITY PROTEIN: A-kinase anchor protein 9
EMD	2.57089e-104	0.158231	0.372	0.177	6.93139e-100	LC_MC	2.102	ENSBGRG00000023778	protein_coding	TPA: emerin		GO:0003779,GO:0005634,GO:0005635,GO:0005637,GO:0005640,GO:0005652,GO:0005654,GO:0005737,GO:0005783,GO:0005819,GO:0005874,GO:0016021,GO:0031616,GO:0031965,GO:0032541,GO:0035914,GO:0046827,GO:0048147,GO:0048487,GO:0060828,GO:0071363,GO:0090090	actin binding|nucleus|nuclear envelope|nuclear inner membrane|nuclear outer membrane|nuclear lamina|nucleoplasm|cytoplasm|endoplasmic reticulum|spindle|microtubule|integral component of membrane|spindle pole centrosome|nuclear membrane|cortical endoplasmic reticulum|skeletal muscle cell differentiation|positive regulation of protein export from nucleus|negative regulation of fibroblast proliferat…	ko05410,ko05412,ko05414	Hypertrophic cardiomyopathy (HCM)|Arrhythmogenic right ventricular cardiomyopathy (ARVC)|Dilated cardiomyopathy (DCM)
ENSBGRG00000016427	2.90026e-104	0.0836116	0.317	0.157	7.81939e-100	LC_MC	2.019	ENSBGRG00000016427	protein_coding	PREDICTED: phosphoglycerate mutase 1		GO:0004082,GO:0004619,GO:0006096,GO:0016787,GO:0043209	bisphosphoglycerate mutase activity|phosphoglycerate mutase activity|glycolytic process|hydrolase activity|myelin sheath	ko00010,ko00260,ko04922,ko05230	Glycolysis / Gluconeogenesis|Glycine, serine and threonine metabolism|Glucagon signaling pathway|Central carbon metabolism in cancer
ENSBGRG00000004986	3.17558e-104	0.235844	0.458	0.221	8.56167e-100	LC_MC	2.072	ENSBGRG00000004986	lncRNA	PREDICTED: ribosome-binding protein 1 isoform X2		GO:0001649,GO:0003723,GO:0005783,GO:0005840,GO:0006412,GO:0015031,GO:0016020,GO:0030176,GO:0038023	osteoblast differentiation|RNA binding|endoplasmic reticulum|ribosome|translation|protein transport|membrane|integral component of endoplasmic reticulum membrane|signaling receptor activity	ko04141	Protein processing in endoplasmic reticulum
PSMC2	4.87455e-104	0.142192	0.294	0.126	1.31423e-99	LC_MC	2.333	ENSBGRG00000010387	protein_coding	proteasome (prosome, macropain) 26S subunit, ATPase, 2, partial		GO:0000502,GO:0000932,GO:0005524,GO:0005634,GO:0005829,GO:0006511,GO:0008540,GO:0016887,GO:0017025,GO:0022624,GO:0036402,GO:0043197,GO:0045899	proteasome complex|P-body|ATP binding|nucleus|cytosol|ubiquitin-dependent protein catabolic process|proteasome regulatory particle, base subcomplex|ATPase activity|TBP-class protein binding|proteasome accessory complex|proteasome-activating ATPase activity|dendritic spine|positive regulation of RNA polymerase II transcriptional preinitiation complex assembly	ko03050,ko05169	Proteasome|Epstein-Barr virus infection
WRNIP1	6.0059e-104	0.119907	0.307	0.139	1.61925e-99	LC_MC	2.209	ENSBGRG00000010299	protein_coding	ATPase WRNIP1		GO:0000731,GO:0000733,GO:0000784,GO:0003677,GO:0005524,GO:0005634,GO:0006261,GO:0006282,GO:0006310,GO:0008047,GO:0016887,GO:0030174,GO:0030894,GO:0033567,GO:0042802,GO:0043142,GO:0045087,GO:0046872,GO:0048471	DNA synthesis involved in DNA repair|DNA strand renaturation|nuclear chromosome, telomeric region|DNA binding|ATP binding|nucleus|DNA-dependent DNA replication|regulation of DNA repair|DNA recombination|enzyme activator activity|ATPase activity|regulation of DNA-dependent DNA replication initiation|replisome|DNA replication, Okazaki fragment processing|identical protein binding|single-stranded DN…
NR4A1	7.54977e-104	0.305964	0.333	0.12	2.03549e-99	LC_MC	2.775	ENSBGRG00000000523	protein_coding	PREDICTED: nuclear receptor subfamily 4 group A member 1 isoform X1	NGFIB-like	GO:0000977,GO:0000978,GO:0001077,GO:0003707,GO:0004879,GO:0005634,GO:0005667,GO:0005829,GO:0006915,GO:0008270,GO:0031965,GO:0035259,GO:0035914,GO:0042803,GO:0043065,GO:0043154,GO:0043565,GO:0045444,GO:0045786,GO:0045944,GO:0046982,GO:0061469,GO:0071376	RNA polymerase II regulatory region sequence-specific DNA binding|RNA polymerase II proximal promoter sequence-specific DNA binding|proximal promoter DNA-binding transcription activator activity, RNA polymerase II-specific|steroid hormone receptor activity|nuclear receptor activity|nucleus|transcription factor complex|cytosol|apoptotic process|zinc ion binding|nuclear membrane|glucocorticoid rece…	ko04010,ko04151,ko04925,ko04927,ko04934	MAPK signaling pathway|PI3K-Akt signaling pathway|Aldosterone synthesis and secretion|Cortisol synthesis and secretion|Cushing syndrome
PARK7	8.17955e-104	0.0605252	0.265	0.126	2.20529e-99	LC_MC	2.103	ENSBGRG00000013214	protein_coding	PREDICTED: protein deglycase DJ-1		GO:0000785,GO:0002866,GO:0003713,GO:0003729,GO:0005507,GO:0005634,GO:0005737,GO:0005739,GO:0005747,GO:0005758,GO:0005759,GO:0005783,GO:0005829,GO:0005886,GO:0006281,GO:0006469,GO:0006517,GO:0006914,GO:0006954,GO:0007005,GO:0007338,GO:0008233,GO:0008344,GO:0010273,GO:0010629,GO:0016532,GO:0016605,GO:0018323,GO:0019249,GO:0019900,GO:0019955,GO:0030073,GO:0032091,GO:0032435,GO:0032757,GO:0033138,GO:…	chromatin|positive regulation of acute inflammatory response to antigenic stimulus|transcription coactivator activity|mRNA binding|copper ion binding|nucleus|cytoplasm|mitochondrion|mitochondrial respiratory chain complex I|mitochondrial intermembrane space|mitochondrial matrix|endoplasmic reticulum|cytosol|plasma membrane|DNA repair|negative regulation of protein kinase activity|protein deglycos…	ko05012	Parkinson disease
EPN2	1.02168e-103	0.247155	0.262	0.087	2.75455e-99	LC_MC	3.011	ENSBGRG00000022521	protein_coding	epsin-2 isoform X2		GO:0005829,GO:0006897,GO:0008289,GO:0030128,GO:0030948,GO:0043231,GO:0045296,GO:0045747,GO:0061024,GO:1903671	cytosol|endocytosis|lipid binding|clathrin coat of endocytic vesicle|negative regulation of vascular endothelial growth factor receptor signaling pathway|intracellular membrane-bounded organelle|cadherin binding|positive regulation of Notch signaling pathway|membrane organization|negative regulation of sprouting angiogenesis	ko04144	Endocytosis
DYNC1I2	1.25819e-103	0.122042	0.426	0.223	3.39222e-99	LC_MC	1.91	ENSBGRG00000009556	protein_coding	Dynein, cytoplasmic 1, intermediate chain 2		GO:0003774,GO:0005737,GO:0005868,GO:0005874,GO:0007018,GO:0030286,GO:0031982,GO:0045503,GO:0045504	motor activity|cytoplasm|cytoplasmic dynein complex|microtubule|microtubule-based movement|dynein complex|vesicle|dynein light chain binding|dynein heavy chain binding	ko04145,ko04962,ko05132	Phagosome|Vasopressin-regulated water reabsorption|Salmonella infection
EVL	1.93359e-103	0.0767745	0.443	0.252	5.21315e-99	LC_MC	1.758	ENSBGRG00000020670	protein_coding	PREDICTED: ena/VASP-like protein isoform X2		GO:0003779,GO:0005522,GO:0005737,GO:0005829,GO:0005856,GO:0005925,GO:0007015,GO:0007166,GO:0007399,GO:0007411,GO:0008154,GO:0009887,GO:0010633,GO:0016020,GO:0017124,GO:0030027,GO:0045010,GO:0045335,GO:0051289,GO:0051496,GO:0071346,GO:1900028	actin binding|profilin binding|cytoplasm|cytosol|cytoskeleton|focal adhesion|actin filament organization|cell surface receptor signaling pathway|nervous system development|axon guidance|actin polymerization or depolymerization|animal organ morphogenesis|negative regulation of epithelial cell migration|membrane|SH3 domain binding|lamellipodium|actin nucleation|phagocytic vesicle|protein homotetram…
SLC12A7	1.44425e-102	0.336253	0.283	0.085	3.89383e-98	LC_MC	3.329	ENSBGRG00000007178	protein_coding	solute carrier family 12 member 7 isoform X8		GO:0005887,GO:0006884,GO:0007268,GO:0010107,GO:0015379,GO:0019901,GO:0032991,GO:0055064,GO:0055075,GO:1902476	integral component of plasma membrane|cell volume homeostasis|chemical synaptic transmission|potassium ion import|potassium:chloride symporter activity|protein kinase binding|protein-containing complex|chloride ion homeostasis|potassium ion homeostasis|chloride transmembrane transport	ko04966	Collecting duct acid secretion
COPE	1.48533e-102	0.0113912	0.485	0.306	4.0046e-98	LC_MC	1.585	ENSBGRG00000001045	protein_coding	PREDICTED: coatomer subunit epsilon isoform X1		GO:0000139,GO:0005198,GO:0005654,GO:0006888,GO:0006890,GO:0006891,GO:0015031,GO:0030126	Golgi membrane|structural molecule activity|nucleoplasm|ER to Golgi vesicle-mediated transport|retrograde vesicle-mediated transport, Golgi to ER|intra-Golgi vesicle-mediated transport|protein transport|COPI vesicle coat
HINT2	1.73876e-102	0.0566662	0.405	0.219	4.68787e-98	LC_MC	1.849	ENSBGRG00000003583	protein_coding	PREDICTED: histidine triad nucleotide-binding protein 2, mitochondrial		GO:0000166,GO:0005730,GO:0005739,GO:0006694,GO:0006915,GO:0016042,GO:0016787,GO:2000757	nucleotide binding|nucleolus|mitochondrion|steroid biosynthetic process|apoptotic process|lipid catabolic process|hydrolase activity|negative regulation of peptidyl-lysine acetylation
ATG101	2.98049e-102	0.377608	0.551	0.274	8.03569e-98	LC_MC	2.011	ENSBGRG00000000549	protein_coding	autophagy-related protein 101 isoform X1		GO:0000045,GO:0000407,GO:0042802,GO:0044877	autophagosome assembly|phagophore assembly site|identical protein binding|protein-containing complex binding	ko04136,ko04140,ko04211,ko05010,ko05016	Autophagy - other|Autophagy - animal|Longevity regulating pathway|Alzheimer disease|Huntington disease
FLOT1	3.32545e-102	0.223955	0.312	0.122	8.96576e-98	LC_MC	2.557	ENSBGRG00000008680	protein_coding	flotillin-1 isoform X2		GO:0001931,GO:0001934,GO:0002020,GO:0002090,GO:0005768,GO:0005769,GO:0005913,GO:0007409,GO:0008180,GO:0009897,GO:0016323,GO:0016600,GO:0022617,GO:0030027,GO:0030864,GO:0032092,GO:0032226,GO:0032728,GO:0033227,GO:0034116,GO:0034141,GO:0034451,GO:0034976,GO:0035023,GO:0042383,GO:0042470,GO:0044291,GO:0044854,GO:0045121,GO:0045807,GO:0046982,GO:0048643,GO:0050821,GO:0051260,GO:0051580,GO:0060355,GO:…	uropod|positive regulation of protein phosphorylation|protease binding|regulation of receptor internalization|endosome|early endosome|cell-cell adherens junction|axonogenesis|COP9 signalosome|external side of plasma membrane|basolateral plasma membrane|flotillin complex|extracellular matrix disassembly|lamellipodium|cortical actin cytoskeleton|positive regulation of protein binding|positive regul…
ACBD3	3.37877e-102	0.0541865	0.391	0.218	9.1095e-98	LC_MC	1.794	ENSBGRG00000004916	protein_coding	Golgi resident protein GCP60		GO:0000062,GO:0000139,GO:0005739,GO:0005794,GO:0006694,GO:0016020,GO:0034237	fatty-acyl-CoA binding|Golgi membrane|mitochondrion|Golgi apparatus|steroid biosynthetic process|membrane|protein kinase A regulatory subunit binding	ko05132	Salmonella infection
DCTN4	4.80683e-102	0.174496	0.336	0.147	1.29597e-97	LC_MC	2.286	ENSBGRG00000022959	protein_coding	dynactin subunit 4 isoform X1		GO:0000776,GO:0000922,GO:0001725,GO:0005813,GO:0005868,GO:0005869,GO:0005925,GO:0005938,GO:0007097,GO:0030017,GO:0047485	kinetochore|spindle pole|stress fiber|centrosome|cytoplasmic dynein complex|dynactin complex|focal adhesion|cell cortex|nuclear migration|sarcomere|protein N-terminus binding	ko04962,ko05016	Vasopressin-regulated water reabsorption|Huntington disease
ATP5PD	6.89713e-102	0.138677	0.428	0.224	1.85953e-97	LC_MC	1.911	ENSBGRG00000016084	protein_coding	PREDICTED: ATP synthase subunit d, mitochondrial isoform X3		GO:0000274,GO:0005753,GO:0015078,GO:0015986,GO:0099132	mitochondrial proton-transporting ATP synthase, stator stalk|mitochondrial proton-transporting ATP synthase complex|proton transmembrane transporter activity|ATP synthesis coupled proton transport|ATP hydrolysis coupled cation transmembrane transport	ko00190,ko04714,ko05010,ko05012,ko05016	Oxidative phosphorylation|Thermogenesis|Alzheimer disease|Parkinson disease|Huntington disease
NUDC	1.70522e-101	0.0213364	0.525	0.334	4.59744e-97	LC_MC	1.572	ENSBGRG00000008992	protein_coding	nuclear migration protein nudC isoform X2		GO:0005634,GO:0005737,GO:0005829,GO:0005874,GO:0006457,GO:0007049,GO:0032502,GO:0051082,GO:0051301	nucleus|cytoplasm|cytosol|microtubule|protein folding|cell cycle|developmental process|unfolded protein binding|cell division
ID1	1.77212e-101	0.143401	0.471	0.247	4.77782e-97	LC_MC	1.907	ENSBGRG00000016147	protein_coding	DNA-binding protein inhibitor ID-1	bHLH			ko04015,ko04350,ko04390,ko04550	Rap1 signaling pathway|TGF-beta signaling pathway|Hippo signaling pathway|Signaling pathways regulating pluripotency of stem cells
NSRP1	1.80644e-101	0.198411	0.366	0.163	4.87034e-97	LC_MC	2.245	ENSBGRG00000018780	protein_coding	PREDICTED: LOW QUALITY PROTEIN: nuclear speckle splicing regulatory protein 1		GO:0000381,GO:0003729,GO:0005634,GO:0006397,GO:0008380,GO:0016607,GO:0032502,GO:1990904	regulation of alternative mRNA splicing, via spliceosome|mRNA binding|nucleus|mRNA processing|RNA splicing|nuclear speck|developmental process|ribonucleoprotein complex
ENSBGRG00000000320	3.50541e-101	0.170722	0.45	0.234	9.45094e-97	LC_MC	1.923	ENSBGRG00000000320	protein_coding	septin-7 isoform X5		GO:0000281,GO:0000777,GO:0000921,GO:0001725,GO:0003924,GO:0005198,GO:0005525,GO:0005634,GO:0005819,GO:0005829,GO:0005930,GO:0005940,GO:0007283,GO:0015630,GO:0016476,GO:0030154,GO:0030496,GO:0031105,GO:0032154,GO:0032160,GO:0032947,GO:0042802,GO:0045296,GO:0051291,GO:0060271,GO:0070062,GO:0097227,GO:0097730,GO:1902857	mitotic cytokinesis|condensed chromosome kinetochore|septin ring assembly|stress fiber|GTPase activity|structural molecule activity|GTP binding|nucleus|spindle|cytosol|axoneme|septin ring|spermatogenesis|microtubule cytoskeleton|regulation of embryonic cell shape|cell differentiation|midbody|septin complex|cleavage furrow|septin filament array|protein-containing complex scaffold activity|identica…	ko05131	Shigellosis
CITED2	3.50667e-101	0.231025	0.591	0.327	9.45433e-97	LC_MC	1.807	ENSBGRG00000023646	protein_coding	PREDICTED: cbp/p300-interacting transactivator 2		GO:0000790,GO:0001102,GO:0001570,GO:0001666,GO:0001829,GO:0001843,GO:0001889,GO:0001892,GO:0001947,GO:0002089,GO:0002244,GO:0003151,GO:0003156,GO:0003197,GO:0003682,GO:0003700,GO:0003713,GO:0003714,GO:0005634,GO:0006357,GO:0007179,GO:0007417,GO:0007422,GO:0007530,GO:0008584,GO:0021602,GO:0022409,GO:0030511,GO:0030851,GO:0035360,GO:0035802,GO:0035914,GO:0043066,GO:0043627,GO:0045787,GO:0045893,GO:…	nuclear chromatin|RNA polymerase II activating transcription factor binding|vasculogenesis|response to hypoxia|trophectodermal cell differentiation|neural tube closure|liver development|embryonic placenta development|heart looping|lens morphogenesis in camera-type eye|hematopoietic progenitor cell differentiation|outflow tract morphogenesis|regulation of animal organ formation|endocardial cushion…	ko04137	Mitophagy - animal
ENSBGRG00000005041	4.91842e-101	0.316961	0.337	0.122	1.32605e-96	LC_MC	2.762	ENSBGRG00000005041	protein_coding	PREDICTED: lysosomal alpha-mannosidase		GO:0004559,GO:0005764,GO:0005774,GO:0006013,GO:0006517,GO:0007611,GO:0030246,GO:0046872	alpha-mannosidase activity|lysosome|vacuolar membrane|mannose metabolic process|protein deglycosylation|learning or memory|carbohydrate binding|metal ion binding	ko00511,ko04142	Other glycan degradation|Lysosome
CBX7	5.35476e-101	0.0466905	0.277	0.137	1.4437e-96	LC_MC	2.022	ENSBGRG00000003055	protein_coding	PREDICTED: chromobox protein homolog 7
PRPF8	7.28372e-101	0.0661998	0.465	0.273	1.96376e-96	LC_MC	1.703	ENSBGRG00000011763	protein_coding	Pre-mRNA-processing-splicing factor 8		GO:0000244,GO:0000375,GO:0000386,GO:0000398,GO:0003723,GO:0005634,GO:0005654,GO:0005682,GO:0006397,GO:0008380,GO:0016020,GO:0016607,GO:0017070,GO:0030619,GO:0030620,GO:0030623,GO:0046540,GO:0070530,GO:0071005,GO:0071007,GO:0071013,GO:0071222,GO:0071356,GO:0097157	spliceosomal tri-snRNP complex assembly|RNA splicing, via transesterification reactions|second spliceosomal transesterification activity|mRNA splicing, via spliceosome|RNA binding|nucleus|nucleoplasm|U5 snRNP|mRNA processing|RNA splicing|membrane|nuclear speck|U6 snRNA binding|U1 snRNA binding|U2 snRNA binding|U5 snRNA binding|U4/U6 x U5 tri-snRNP complex|K63-linked polyubiquitin modification-dep…	ko03040	Spliceosome
ATXN7L3B	7.89946e-101	0.241245	0.337	0.137	2.12977e-96	LC_MC	2.46	ENSBGRG00000011433	protein_coding	ATXN7L3B		GO:0005737,GO:0010468	cytoplasm|regulation of gene expression
TNRC6A	1.00463e-100	0.187014	0.396	0.189	2.70858e-96	LC_MC	2.095	ENSBGRG00000020240	protein_coding	trinucleotide repeat-containing gene 6A protein isoform X8		GO:0000932,GO:0003723,GO:0005654,GO:0005794,GO:0005829,GO:0007223,GO:0009267,GO:0010628,GO:0010629,GO:0035068,GO:0035194,GO:0035195,GO:0035278,GO:0043231,GO:0045652,GO:0060213,GO:0060964	P-body|RNA binding|nucleoplasm|Golgi apparatus|cytosol|Wnt signaling pathway, calcium modulating pathway|cellular response to starvation|positive regulation of gene expression|negative regulation of gene expression|micro-ribonucleoprotein complex|posttranscriptional gene silencing by RNA|gene silencing by miRNA|miRNA mediated inhibition of translation|intracellular membrane-bounded organelle|regu…
RAD23A	1.00999e-100	0.0919882	0.356	0.186	2.72304e-96	LC_MC	1.914	ENSBGRG00000007230	protein_coding	PREDICTED: UV excision repair protein RAD23 homolog A isoform X1		GO:0000502,GO:0003684,GO:0005654,GO:0005815,GO:0005829,GO:0006289,GO:0019900,GO:0031593,GO:0031648,GO:0032436,GO:0043130,GO:0043161,GO:0045070,GO:0045787,GO:0070628,GO:1990381	proteasome complex|damaged DNA binding|nucleoplasm|microtubule organizing center|cytosol|nucleotide-excision repair|kinase binding|polyubiquitin modification-dependent protein binding|protein destabilization|positive regulation of proteasomal ubiquitin-dependent protein catabolic process|ubiquitin binding|proteasome-mediated ubiquitin-dependent protein catabolic process|positive regulation of vir…	ko03420,ko04141	Nucleotide excision repair|Protein processing in endoplasmic reticulum
MRPS26	1.10736e-100	0.119483	0.398	0.208	2.98555e-96	LC_MC	1.913	ENSBGRG00000012344	protein_coding	PREDICTED: 28S ribosomal protein S26, mitochondrial		GO:0003735,GO:0005654,GO:0005739,GO:0005743,GO:0005763,GO:0032543	structural constituent of ribosome|nucleoplasm|mitochondrion|mitochondrial inner membrane|mitochondrial small ribosomal subunit|mitochondrial translation
RPAP3	1.25106e-100	0.230331	0.278	0.101	3.37298e-96	LC_MC	2.752	ENSBGRG00000022895	protein_coding	RNA polymerase II-associated protein 3		GO:0005829,GO:0097255	cytosol|R2TP complex
ENSBGRG00000001520	1.26693e-100	0.148013	0.262	0.105	3.41577e-96	LC_MC	2.495	ENSBGRG00000001520	protein_coding	PREDICTED: coatomer subunit beta'	zf-LITAF-like	GO:0000139,GO:0005080,GO:0005198,GO:0005794,GO:0005829,GO:0006886,GO:0006888,GO:0006890,GO:0006891,GO:0030126	Golgi membrane|protein kinase C binding|structural molecule activity|Golgi apparatus|cytosol|intracellular protein transport|ER to Golgi vesicle-mediated transport|retrograde vesicle-mediated transport, Golgi to ER|intra-Golgi vesicle-mediated transport|COPI vesicle coat
RALGPS2	1.63702e-100	0.194902	0.257	0.093	4.41358e-96	LC_MC	2.763	ENSBGRG00000007367	protein_coding	PREDICTED: ras-specific guanine nucleotide-releasing factor RalGPS2 isoform X1		GO:0005085,GO:0005737,GO:0005886,GO:0007264,GO:0032485	guanyl-nucleotide exchange factor activity|cytoplasm|plasma membrane|small GTPase mediated signal transduction|regulation of Ral protein signal transduction
TRIP11	2.56592e-100	0.0229273	0.453	0.266	6.91796e-96	LC_MC	1.703	ENSBGRG00000017184	protein_coding	PREDICTED: thyroid receptor-interacting protein 11
OXCT1	2.57828e-100	0.177289	0.317	0.134	6.95131e-96	LC_MC	2.366	ENSBGRG00000025043	protein_coding	TPA: succinyl-CoA:3-ketoacid-coenzyme A transferase 1, mitochondrial		GO:0005654,GO:0005739,GO:0008260,GO:0042182,GO:0042803,GO:0046950,GO:0046952	nucleoplasm|mitochondrion|3-oxoacid CoA-transferase activity|ketone catabolic process|protein homodimerization activity|cellular ketone body metabolic process|ketone body catabolic process	ko00072,ko00280,ko00650	Synthesis and degradation of ketone bodies|Valine, leucine and isoleucine degradation|Butanoate metabolism
GET3	3.80599e-100	0.062417	0.266	0.127	1.02613e-95	LC_MC	2.094	ENSBGRG00000005656	protein_coding	arsA arsenite transporter, ATP-binding, homolog 1 (bacterial), partial		GO:0005524,GO:0005730,GO:0006620,GO:0016887,GO:0043529,GO:0046872,GO:0071816	ATP binding|nucleolus|posttranslational protein targeting to endoplasmic reticulum membrane|ATPase activity|GET complex|metal ion binding|tail-anchored membrane protein insertion into ER membrane
VAT1	4.38093e-100	0.27168	0.44	0.203	1.18114e-95	LC_MC	2.167	ENSBGRG00000006099	protein_coding	PREDICTED: synaptic vesicle membrane protein VAT-1 homolog		GO:0005741,GO:0008270,GO:0010637,GO:0016491	mitochondrial outer membrane|zinc ion binding|negative regulation of mitochondrial fusion|oxidoreductase activity
URI1	5.01029e-100	0.0305292	0.287	0.146	1.35082e-95	LC_MC	1.966	ENSBGRG00000017617	protein_coding	Unconventional prefoldin RPB5 interactor, partial		GO:0000122,GO:0000993,GO:0001558,GO:0003682,GO:0003714,GO:0004864,GO:0005634,GO:0005665,GO:0005737,GO:0005739,GO:0006357,GO:0009615,GO:0010923,GO:0019212,GO:0030425,GO:0071363,GO:0071383,GO:2001243	negative regulation of transcription by RNA polymerase II|RNA polymerase II complex binding|regulation of cell growth|chromatin binding|transcription corepressor activity|protein phosphatase inhibitor activity|nucleus|RNA polymerase II, core complex|cytoplasm|mitochondrion|regulation of transcription by RNA polymerase II|response to virus|negative regulation of phosphatase activity|phosphatase in…
ENSBGRG00000009813	5.24392e-100	0.205842	0.341	0.148	1.41381e-95	LC_MC	2.304	ENSBGRG00000009813	protein_coding	39S ribosomal protein L14, mitochondrial isoform X1		GO:0003735,GO:0005739,GO:0005743,GO:0005762,GO:0006412	structural constituent of ribosome|mitochondrion|mitochondrial inner membrane|mitochondrial large ribosomal subunit|translation
ST13	7.44732e-100	0.0130956	0.421	0.256	2.00787e-95	LC_MC	1.645	ENSBGRG00000006165	protein_coding	PREDICTED: hsc70-interacting protein		GO:0005737,GO:0005829,GO:0006457,GO:0009617,GO:0019904,GO:0030544,GO:0030674,GO:0032564,GO:0032991,GO:0042802,GO:0044877,GO:0046983,GO:0051082,GO:0051085,GO:0051087,GO:0051289,GO:0061084,GO:0070062	cytoplasm|cytosol|protein folding|response to bacterium|protein domain specific binding|Hsp70 protein binding|protein binding, bridging|dATP binding|protein-containing complex|identical protein binding|protein-containing complex binding|protein dimerization activity|unfolded protein binding|chaperone cofactor-dependent protein refolding|chaperone binding|protein homotetramerization|negative regul…
ENSBGRG00000008107	9.54869e-100	0.182876	0.355	0.161	2.57442e-95	LC_MC	2.205	ENSBGRG00000008107	protein_coding	PREDICTED: zinc finger CCCH domain-containing protein 11A		GO:0000981,GO:0003723,GO:0003729,GO:0005654,GO:0006405,GO:0006406,GO:0016973,GO:0031124,GO:0046872	DNA-binding transcription factor activity, RNA polymerase II-specific|RNA binding|mRNA binding|nucleoplasm|RNA export from nucleus|mRNA export from nucleus|poly(A)+ mRNA export from nucleus|mRNA 3'-end processing|metal ion binding
ENSBGRG00000010263	1.24774e-99	0.147303	0.254	0.099	3.36404e-95	LC_MC	2.566	ENSBGRG00000010263	protein_coding	PREDICTED: iron-sulfur cluster assembly enzyme ISCU, mitochondrial isoform X2		GO:0005506,GO:0005634,GO:0005737,GO:0005739,GO:0005759,GO:0005829,GO:0006879,GO:0008198,GO:0016226,GO:0032947,GO:0036455,GO:0044281,GO:0051537,GO:0051539	iron ion binding|nucleus|cytoplasm|mitochondrion|mitochondrial matrix|cytosol|cellular iron ion homeostasis|ferrous iron binding|iron-sulfur cluster assembly|protein-containing complex scaffold activity|iron-sulfur transferase activity|small molecule metabolic process|2 iron, 2 sulfur cluster binding|4 iron, 4 sulfur cluster binding
ROMO1	1.41407e-99	0.0716529	0.292	0.139	3.81247e-95	LC_MC	2.101	ENSBGRG00000012641	protein_coding	ROMO1, partial		GO:0001302,GO:0005739,GO:0005744,GO:0008284,GO:0016021,GO:0030150,GO:0031640,GO:0034614,GO:0042742,GO:0045039,GO:0050829,GO:0050830,GO:0051715,GO:0061844,GO:2000379	replicative cell aging|mitochondrion|TIM23 mitochondrial import inner membrane translocase complex|positive regulation of cell proliferation|integral component of membrane|protein import into mitochondrial matrix|killing of cells of other organism|cellular response to reactive oxygen species|defense response to bacterium|protein import into mitochondrial inner membrane|defense response to Gram-ne…
G6PD	2.80274e-99	0.206042	0.29	0.11	7.55646e-95	LC_MC	2.636	ENSBGRG00000026248	protein_coding	TPA: glucose-6-phosphate dehydrogenase isoform 2		GO:0004345,GO:0005536,GO:0005829,GO:0006006,GO:0006695,GO:0006739,GO:0006740,GO:0006749,GO:0009051,GO:0009898,GO:0010734,GO:0019322,GO:0034599,GO:0042803,GO:0043249,GO:0046390,GO:0050661,GO:0051156	glucose-6-phosphate dehydrogenase activity|glucose binding|cytosol|glucose metabolic process|cholesterol biosynthetic process|NADP metabolic process|NADPH regeneration|glutathione metabolic process|pentose-phosphate shunt, oxidative branch|cytoplasmic side of plasma membrane|negative regulation of protein glutathionylation|pentose biosynthetic process|cellular response to oxidative stress|protein…	ko00030,ko00480,ko05230	Pentose phosphate pathway|Glutathione metabolism|Central carbon metabolism in cancer
TAX1BP3	2.81757e-99	0.309876	0.396	0.166	7.59644e-95	LC_MC	2.386	ENSBGRG00000021332	protein_coding	TAX1BP3		GO:0001650,GO:0005737,GO:0005829,GO:0005886,GO:0007266,GO:0008013,GO:0008022,GO:0008285,GO:0015629,GO:0016055,GO:0030178,GO:0043231,GO:0070062,GO:0090630,GO:2000009	fibrillar center|cytoplasm|cytosol|plasma membrane|Rho protein signal transduction|beta-catenin binding|protein C-terminus binding|negative regulation of cell proliferation|actin cytoskeleton|Wnt signaling pathway|negative regulation of Wnt signaling pathway|intracellular membrane-bounded organelle|extracellular exosome|activation of GTPase activity|negative regulation of protein localization to …
SUCLG1	3.28178e-99	0.114233	0.39	0.203	8.84801e-95	LC_MC	1.921	ENSBGRG00000006774	protein_coding	TPA: succinate-CoA ligase, GDP-forming alpha subunit precursor		GO:0004550,GO:0004775,GO:0004776,GO:0005739,GO:0006099,GO:0006104,GO:0006105,GO:0009142,GO:0019003,GO:0045244,GO:0048037	nucleoside diphosphate kinase activity|succinate-CoA ligase (ADP-forming) activity|succinate-CoA ligase (GDP-forming) activity|mitochondrion|tricarboxylic acid cycle|succinyl-CoA metabolic process|succinate metabolic process|nucleoside triphosphate biosynthetic process|GDP binding|succinate-CoA ligase complex (GDP-forming)|cofactor binding	ko00020,ko00640	Citrate cycle (TCA cycle)|Propanoate metabolism
RGS5	3.59045e-99	0.784379	0.281	0.077	9.68023e-95	LC_MC	3.649	ENSBGRG00000002762	protein_coding	regulator of G-protein signaling 5		GO:0005829,GO:0009968,GO:0016020	cytosol|negative regulation of signal transduction|membrane
PTPN11	4.7348e-99	0.0452497	0.506	0.313	1.27655e-94	LC_MC	1.617	ENSBGRG00000019798	protein_coding	tyrosine-protein phosphatase non-receptor type 11 isoform X1		GO:0000077,GO:0000187,GO:0001784,GO:0004721,GO:0004725,GO:0004726,GO:0005070,GO:0005158,GO:0005634,GO:0005737,GO:0005739,GO:0005829,GO:0006470,GO:0006629,GO:0006641,GO:0007173,GO:0007229,GO:0007409,GO:0007420,GO:0007507,GO:0009755,GO:0009967,GO:0019901,GO:0019904,GO:0021697,GO:0030220,GO:0030971,GO:0031748,GO:0032528,GO:0032728,GO:0032755,GO:0032760,GO:0032991,GO:0033277,GO:0033628,GO:0033629,GO:…	DNA damage checkpoint|activation of MAPK activity|phosphotyrosine residue binding|phosphoprotein phosphatase activity|protein tyrosine phosphatase activity|non-membrane spanning protein tyrosine phosphatase activity|SH3/SH2 adaptor activity|insulin receptor binding|nucleus|cytoplasm|mitochondrion|cytosol|protein dephosphorylation|lipid metabolic process|triglyceride metabolic process|epidermal gr…	ko04013,ko04014,ko04072,ko04360,ko04625,ko04630,ko04650,ko04670,ko04722,ko04920,ko04931,ko05120,ko05130,ko05168,ko05205,ko05211,ko05220,ko05235	MAPK signaling pathway - fly|Ras signaling pathway|Phospholipase D signaling pathway|Axon guidance|C-type lectin receptor signaling pathway|Jak-STAT signaling pathway|Natural killer cell mediated cytotoxicity|Leukocyte transendothelial migration|Neurotrophin signaling pathway|Adipocytokine signaling pathway|Insulin resistance|Epithelial cell signaling in Helicobacter pylori infection|Pathogenic E…
MRPL20	5.95157e-99	0.0977199	0.344	0.173	1.6046e-94	LC_MC	1.988	ENSBGRG00000011760	protein_coding	39S ribosomal protein L20, mitochondrial		GO:0000027,GO:0003735,GO:0005743,GO:0005761,GO:0005762,GO:0006412,GO:0019843	ribosomal large subunit assembly|structural constituent of ribosome|mitochondrial inner membrane|mitochondrial ribosome|mitochondrial large ribosomal subunit|translation|rRNA binding	ko03010	Ribosome
SURF1	6.11804e-99	0.0817362	0.255	0.116	1.64948e-94	LC_MC	2.198	ENSBGRG00000003459	protein_coding	surfeit locus protein 1 isoform X2
ACTN4	7.75651e-99	0.121221	0.341	0.166	2.09123e-94	LC_MC	2.054	ENSBGRG00000025747	protein_coding	alpha-actinin-4 isoform X2	Homeobox	GO:0000977,GO:0001725,GO:0001882,GO:0005509,GO:0005634,GO:0005737,GO:0005829,GO:0005903,GO:0005911,GO:0015031,GO:0016604,GO:0030018,GO:0030050,GO:0030335,GO:0030374,GO:0030863,GO:0031143,GO:0031490,GO:0035357,GO:0042803,GO:0042974,GO:0044325,GO:0048384,GO:0048471,GO:0048549,GO:0051015,GO:0051017,GO:0051271,GO:0070830,GO:1900025,GO:1901224,GO:1902396,GO:1990904	RNA polymerase II regulatory region sequence-specific DNA binding|stress fiber|nucleoside binding|calcium ion binding|nucleus|cytoplasm|cytosol|brush border|cell-cell junction|protein transport|nuclear body|Z disc|vesicle transport along actin filament|positive regulation of cell migration|nuclear receptor transcription coactivator activity|cortical cytoskeleton|pseudopodium|chromatin DNA binding…	ko04510,ko04520,ko04530,ko04670,ko04810,ko05131,ko05146,ko05203,ko05322	Focal adhesion|Adherens junction|Tight junction|Leukocyte transendothelial migration|Regulation of actin cytoskeleton|Shigellosis|Amoebiasis|Viral carcinogenesis|Systemic lupus erythematosus
TPGS1	8.02457e-99	0.233216	0.335	0.14	2.1635e-94	LC_MC	2.393	ENSBGRG00000005338	protein_coding	tubulin polyglutamylase complex subunit 1		GO:0005813,GO:0005829,GO:0005874,GO:0007268,GO:0007275,GO:0007288,GO:0008017,GO:0015631,GO:0016021,GO:0018095,GO:0030424,GO:0030425,GO:0030534,GO:0031514,GO:0051648,GO:0070740	centrosome|cytosol|microtubule|chemical synaptic transmission|multicellular organism development|sperm axoneme assembly|microtubule binding|tubulin binding|integral component of membrane|protein polyglutamylation|axon|dendrite|adult behavior|motile cilium|vesicle localization|tubulin-glutamic acid ligase activity
TANC1	1.08626e-98	0.2094	0.341	0.146	2.92867e-94	LC_MC	2.336	ENSBGRG00000010534	protein_coding	protein TANC1 isoform X1	Others	GO:0007520,GO:0008542,GO:0014069,GO:0030054,GO:0030425,GO:0043025,GO:0043679,GO:0045211,GO:0097062	myoblast fusion|visual learning|postsynaptic density|cell junction|dendrite|neuronal cell body|axon terminus|postsynaptic membrane|dendritic spine maintenance
DAD1	1.33814e-98	0.113328	0.396	0.209	3.60776e-94	LC_MC	1.895	ENSBGRG00000008204	protein_coding	PREDICTED: dolichyl-diphosphooligosaccharide--protein glycosyltransferase subunit DAD1		GO:0001824,GO:0004579,GO:0006486,GO:0006487,GO:0006915,GO:0008250,GO:0016021,GO:0043066	blastocyst development|dolichyl-diphosphooligosaccharide-protein glycotransferase activity|protein glycosylation|protein N-linked glycosylation|apoptotic process|oligosaccharyltransferase complex|integral component of membrane|negative regulation of apoptotic process	ko00510,ko00513,ko04141	N-Glycan biosynthesis|Various types of N-glycan biosynthesis|Protein processing in endoplasmic reticulum
ATRX	1.6577e-98	0.0111507	0.794	0.583	4.46933e-94	LC_MC	1.362	ENSBGRG00000016038	protein_coding	PREDICTED: transcriptional regulator ATRX isoform X1	MYB	GO:0003677,GO:0003682,GO:0004386,GO:0005524,GO:0006281,GO:0006334,GO:0006336,GO:0006338,GO:0010571,GO:0016605,GO:0030330,GO:0031297,GO:0031933,GO:0032206,GO:0042393,GO:0045944,GO:0046872,GO:0072711,GO:1900112,GO:1901581	DNA binding|chromatin binding|helicase activity|ATP binding|DNA repair|nucleosome assembly|DNA replication-independent nucleosome assembly|chromatin remodeling|positive regulation of nuclear cell cycle DNA replication|PML body|DNA damage response, signal transduction by p53 class mediator|replication fork processing|telomeric heterochromatin|positive regulation of telomere maintenance|histone bin…
ITGA9	2.84646e-98	0.41561	0.295	0.089	7.67435e-94	LC_MC	3.315	ENSBGRG00000014471	protein_coding	integrin alpha-9 precursor		GO:0005518,GO:0005886,GO:0007155,GO:0007229,GO:0008305,GO:0009925,GO:0030198,GO:0030593,GO:0034679,GO:0042060,GO:0043236,GO:0046872	collagen binding|plasma membrane|cell adhesion|integrin-mediated signaling pathway|integrin complex|basal plasma membrane|extracellular matrix organization|neutrophil chemotaxis|integrin alpha9-beta1 complex|wound healing|laminin binding|metal ion binding	ko04151,ko04510,ko04512,ko04514,ko04810,ko05165,ko05410,ko05412,ko05414	PI3K-Akt signaling pathway|Focal adhesion|ECM-receptor interaction|Cell adhesion molecules (CAMs)|Regulation of actin cytoskeleton|Human papillomavirus infection|Hypertrophic cardiomyopathy (HCM)|Arrhythmogenic right ventricular cardiomyopathy (ARVC)|Dilated cardiomyopathy (DCM)
TMA16	3.61399e-98	0.179141	0.278	0.109	9.74367e-94	LC_MC	2.55	ENSBGRG00000005375	protein_coding	TPA: hypothetical protein LOC506277		GO:0005634	nucleus
ENSBGRG00000015145	5.64313e-98	0.0655677	0.327	0.173	1.52144e-93	LC_MC	1.89	ENSBGRG00000015145	protein_coding	PREDICTED: glyoxalase domain-containing protein 4		GO:0004791,GO:0005634,GO:0005829,GO:0016055,GO:0030154,GO:0030178,GO:0031397,GO:0045454,GO:0047134,GO:0072358	thioredoxin-disulfide reductase activity|nucleus|cytosol|Wnt signaling pathway|cell differentiation|negative regulation of Wnt signaling pathway|negative regulation of protein ubiquitination|cell redox homeostasis|protein-disulfide reductase activity|cardiovascular system development
JAG1	8.74015e-98	0.185139	0.283	0.111	2.35643e-93	LC_MC	2.55	ENSBGRG00000009959	protein_coding	PREDICTED: protein jagged-1 isoform X2				ko01522,ko04330,ko04371,ko04658,ko04668,ko05165,ko05200,ko05224	Endocrine resistance|Notch signaling pathway|Apelin signaling pathway|Th1 and Th2 cell differentiation|TNF signaling pathway|Human papillomavirus infection|Pathways in cancer|Breast cancer
TGFBR2	1.43922e-97	0.383015	0.539	0.275	3.88028e-93	LC_MC	1.96	ENSBGRG00000024593	protein_coding	TPA: transforming growth factor, beta receptor II (70/80kDa)				ko04010,ko04060,ko04068,ko04144,ko04218,ko04350,ko04380,ko04390,ko04520,ko04659,ko04926,ko04933,ko05142,ko05161,ko05166,ko05200,ko05202,ko05210,ko05212,ko05220,ko05225,ko05226	MAPK signaling pathway|Cytokine-cytokine receptor interaction|FoxO signaling pathway|Endocytosis|Cellular senescence|TGF-beta signaling pathway|Osteoclast differentiation|Hippo signaling pathway|Adherens junction|Th17 cell differentiation|Relaxin signaling pathway|AGE-RAGE signaling pathway in diabetic complications|Chagas disease (American trypanosomiasis)|Hepatitis B|Human T-cell leukemia virus…
DHRS1	1.76203e-97	0.25843	0.275	0.093	4.75061e-93	LC_MC	2.957	ENSBGRG00000019487	protein_coding	Dehydrogenase/reductase SDR family member 1	zf-C2H2	GO:0005783,GO:0016491	endoplasmic reticulum|oxidoreductase activity
NDRG1	2.35175e-97	0.238775	0.42	0.198	6.34056e-93	LC_MC	2.121	ENSBGRG00000022630	protein_coding	PREDICTED: LOW QUALITY PROTEIN: protein NDRG1		GO:0005634,GO:0005737,GO:0005815,GO:0005829,GO:0005874,GO:0005886,GO:0007165,GO:0032287,GO:0042127,GO:0045576	nucleus|cytoplasm|microtubule organizing center|cytosol|microtubule|plasma membrane|signal transduction|peripheral nervous system myelin maintenance|regulation of cell proliferation|mast cell activation
MLF2	3.6183e-97	0.0872867	0.366	0.196	9.7553e-93	LC_MC	1.867	ENSBGRG00000000386	protein_coding	Myeloid leukemia factor 2		GO:0003677,GO:0005634,GO:0005737,GO:0006355,GO:0006952	DNA binding|nucleus|cytoplasm|regulation of transcription, DNA-templated|defense response
ACIN1	7.18002e-97	0.0187751	0.543	0.352	1.93581e-92	LC_MC	1.543	ENSBGRG00000005584	protein_coding	PREDICTED: apoptotic chromatin condensation inducer in the nucleus		GO:0003676,GO:0003723,GO:0005634,GO:0005654,GO:0005730,GO:0005829,GO:0005886,GO:0006397,GO:0008380,GO:0016607,GO:0016887,GO:0019899,GO:0030218,GO:0030263,GO:0043065,GO:0045657,GO:0048025,GO:0061574	nucleic acid binding|RNA binding|nucleus|nucleoplasm|nucleolus|cytosol|plasma membrane|mRNA processing|RNA splicing|nuclear speck|ATPase activity|enzyme binding|erythrocyte differentiation|apoptotic chromosome condensation|positive regulation of apoptotic process|positive regulation of monocyte differentiation|negative regulation of mRNA splicing, via spliceosome|ASAP complex	ko03013,ko03015,ko03040	RNA transport|mRNA surveillance pathway|Spliceosome
ENSBGRG00000019927	7.99747e-97	0.229338	0.314	0.124	2.1562e-92	LC_MC	2.532	ENSBGRG00000019927	protein_coding	TPA_exp: mitochondrial PTENalpha				ko00562,ko01521,ko04068,ko04070,ko04071,ko04115,ko04140,ko04150,ko04151,ko04212,ko04218,ko04361,ko04510,ko04931,ko05165,ko05166,ko05200,ko05206,ko05213,ko05214,ko05215,ko05218,ko05222,ko05224,ko05225,ko05230,ko05235	Inositol phosphate metabolism|EGFR tyrosine kinase inhibitor resistance|FoxO signaling pathway|Phosphatidylinositol signaling system|Sphingolipid signaling pathway|p53 signaling pathway|Autophagy - animal|mTOR signaling pathway|PI3K-Akt signaling pathway|Longevity regulating pathway - worm|Cellular senescence|Axon regeneration|Focal adhesion|Insulin resistance|Human papillomavirus infection|Human…
ATIC	8.59866e-97	0.0958879	0.279	0.13	2.31828e-92	LC_MC	2.146	ENSBGRG00000002957	protein_coding	Bifunctional purine biosynthesis protein PURH		GO:0003937,GO:0004643,GO:0005829,GO:0005886,GO:0006189,GO:0042803	IMP cyclohydrolase activity|phosphoribosylaminoimidazolecarboxamide formyltransferase activity|cytosol|plasma membrane|'de novo' IMP biosynthetic process|protein homodimerization activity	ko00230,ko00670,ko01523	Purine metabolism|One carbon pool by folate|Antifolate resistance
FIS1	1.15418e-96	0.12915	0.589	0.36	3.11178e-92	LC_MC	1.636	ENSBGRG00000025599	protein_coding	mitochondrial fission 1 protein isoform X1		GO:0000266,GO:0000422,GO:0001836,GO:0005102,GO:0005739,GO:0005741,GO:0005777,GO:0005779,GO:0005783,GO:0006626,GO:0006915,GO:0007204,GO:0008053,GO:0010821,GO:0014850,GO:0016020,GO:0016559,GO:0031307,GO:0031667,GO:0032471,GO:0032991,GO:0035584,GO:0043280,GO:0043525,GO:0043653,GO:0044877,GO:0051260,GO:0051561,GO:0070584,GO:0071333,GO:0090141,GO:0090314,GO:0097237,GO:1901653,GO:1902617,GO:1904579,GO:…	mitochondrial fission|autophagy of mitochondrion|release of cytochrome c from mitochondria|signaling receptor binding|mitochondrion|mitochondrial outer membrane|peroxisome|integral component of peroxisomal membrane|endoplasmic reticulum|protein targeting to mitochondrion|apoptotic process|positive regulation of cytosolic calcium ion concentration|mitochondrial fusion|regulation of mitochondrion o…	ko04137	Mitophagy - animal
ENSBGRG00000000473	1.28104e-96	0.312667	0.26	0.076	3.45382e-92	LC_MC	3.421	ENSBGRG00000000473	lncRNA
SSBP4	1.8161e-96	0.293249	0.381	0.159	4.89639e-92	LC_MC	2.396	ENSBGRG00000026307	protein_coding	single-stranded DNA-binding protein 4 isoform X4		GO:0000978,GO:0001077,GO:0003697,GO:0005634,GO:0045944	RNA polymerase II proximal promoter sequence-specific DNA binding|proximal promoter DNA-binding transcription activator activity, RNA polymerase II-specific|single-stranded DNA binding|nucleus|positive regulation of transcription by RNA polymerase II
SPAG7	2.40148e-96	0.120661	0.446	0.245	6.47463e-92	LC_MC	1.82	ENSBGRG00000026278	protein_coding	PREDICTED: LOW QUALITY PROTEIN: sperm-associated antigen 7		GO:0003676,GO:0005634	nucleic acid binding|nucleus
USP21	2.69785e-96	0.0198398	0.354	0.205	7.27367e-92	LC_MC	1.727	ENSBGRG00000001019	protein_coding	PREDICTED: ubiquitin carboxyl-terminal hydrolase 21 isoform X1		GO:0003713,GO:0004843,GO:0005634,GO:0005737,GO:0006511,GO:0008234,GO:0016578,GO:0019784,GO:0036459,GO:0045893,GO:0046872	transcription coactivator activity|thiol-dependent ubiquitin-specific protease activity|nucleus|cytoplasm|ubiquitin-dependent protein catabolic process|cysteine-type peptidase activity|histone deubiquitination|NEDD8-specific protease activity|thiol-dependent ubiquitinyl hydrolase activity|positive regulation of transcription, DNA-templated|metal ion binding	ko04217	Necroptosis
SMARCA5	3.0098e-96	0.0978118	0.707	0.468	8.11472e-92	LC_MC	1.511	ENSBGRG00000020282	protein_coding	PREDICTED: SWI/SNF-related matrix-associated actin-dependent regulator of chromatin subfamily A member 5	MYB	GO:0000183,GO:0000793,GO:0001650,GO:0003677,GO:0004386,GO:0005524,GO:0005634,GO:0005654,GO:0005677,GO:0006333,GO:0006334,GO:0006338,GO:0006352,GO:0016584,GO:0016589,GO:0016887,GO:0031010,GO:0031213,GO:0031491,GO:0042393,GO:0043044,GO:0043596,GO:0045893,GO:1990830	chromatin silencing at rDNA|condensed chromosome|fibrillar center|DNA binding|helicase activity|ATP binding|nucleus|nucleoplasm|chromatin silencing complex|chromatin assembly or disassembly|nucleosome assembly|chromatin remodeling|DNA-templated transcription, initiation|nucleosome positioning|NURF complex|ATPase activity|ISWI-type complex|RSF complex|nucleosome binding|histone binding|ATP-depende…
H2AJ	4.01823e-96	0.0376946	0.332	0.181	1.08336e-91	LC_MC	1.834	ENSBGRG00000001553	protein_coding	H2A histone family, member J, partial		GO:0000786,GO:0000790,GO:0003677,GO:0006325,GO:0046982	nucleosome|nuclear chromatin|DNA binding|chromatin organization|protein heterodimerization activity
ENSBGRG00000002155	4.74566e-96	0.0702228	0.476	0.284	1.27948e-91	LC_MC	1.676	ENSBGRG00000002155	protein_coding	PREDICTED: glycophorin-C isoform X1				ko05144	Malaria
CAVIN3	9.07424e-96	0.269622	0.278	0.096	2.44651e-91	LC_MC	2.896	ENSBGRG00000014340	protein_coding	PREDICTED: protein kinase C delta-binding protein		GO:0005080,GO:0005737,GO:0005829,GO:0005901,GO:0030866,GO:0032922,GO:0032991,GO:0051898,GO:0070374,GO:1901003	protein kinase C binding|cytoplasm|cytosol|caveola|cortical actin cytoskeleton organization|circadian regulation of gene expression|protein-containing complex|negative regulation of protein kinase B signaling|positive regulation of ERK1 and ERK2 cascade|negative regulation of fermentation
KIAA2026	1.1525e-95	0.0274766	0.348	0.194	3.10725e-91	LC_MC	1.794	ENSBGRG00000006569	protein_coding	PREDICTED: uncharacterized protein KIAA2026 homolog
ILKAP	1.39653e-95	0.127916	0.263	0.114	3.76519e-91	LC_MC	2.307	ENSBGRG00000021524	protein_coding	integrin-linked kinase-associated serine/threonine phosphatase 2C isoform X2	bHLH	GO:0004722,GO:0005654,GO:0005829,GO:0046872	protein serine/threonine phosphatase activity|nucleoplasm|cytosol|metal ion binding
RSBN1L	1.3996e-95	0.0726107	0.335	0.175	3.77347e-91	LC_MC	1.914	ENSBGRG00000015320	protein_coding	PREDICTED: round spermatid basic protein 1-like protein		GO:0005634	nucleus
ESD	1.75235e-95	0.19381	0.353	0.159	4.72452e-91	LC_MC	2.22	ENSBGRG00000020909	protein_coding	S-formylglutathione hydrolase isoform X1		GO:0005829,GO:0018738,GO:0031410,GO:0042802,GO:0046294,GO:0052689	cytosol|S-formylglutathione hydrolase activity|cytoplasmic vesicle|identical protein binding|formaldehyde catabolic process|carboxylic ester hydrolase activity
LRPAP1	1.85234e-95	0.0728922	0.391	0.218	4.99409e-91	LC_MC	1.794	ENSBGRG00000008251	protein_coding	Low density lipoprotein receptor-related protein associated protein 1		GO:0001540,GO:0002091,GO:0005102,GO:0005576,GO:0005768,GO:0005783,GO:0005793,GO:0005794,GO:0005796,GO:0005801,GO:0005886,GO:0008201,GO:0009986,GO:0010916,GO:0031904,GO:0032091,GO:0035473,GO:0045056,GO:0048019,GO:0048237,GO:0048259,GO:0050750,GO:0060548,GO:0070326,GO:1900116,GO:1900222,GO:1900223	amyloid-beta binding|negative regulation of receptor internalization|signaling receptor binding|extracellular region|endosome|endoplasmic reticulum|endoplasmic reticulum-Golgi intermediate compartment|Golgi apparatus|Golgi lumen|cis-Golgi network|plasma membrane|heparin binding|cell surface|negative regulation of very-low-density lipoprotein particle clearance|endosome lumen|negative regulation o…	ko04979	Cholesterol metabolism
PPP1R12A	2.24072e-95	0.485238	0.766	0.506	6.04121e-91	LC_MC	1.514	ENSBGRG00000006560	protein_coding	protein phosphatase 1 regulatory subunit 12A isoform X7	Others	GO:0000278,GO:0000776,GO:0004857,GO:0005654,GO:0005737,GO:0005813,GO:0005829,GO:0005925,GO:0006470,GO:0007098,GO:0007165,GO:0015629,GO:0019208,GO:0019901,GO:0030018,GO:0030155,GO:0031672,GO:0035507,GO:0035508,GO:0035690,GO:0043086,GO:0043292,GO:0045944,GO:0046822,GO:0071889,GO:0072357	mitotic cell cycle|kinetochore|enzyme inhibitor activity|nucleoplasm|cytoplasm|centrosome|cytosol|focal adhesion|protein dephosphorylation|centrosome cycle|signal transduction|actin cytoskeleton|phosphatase regulator activity|protein kinase binding|Z disc|regulation of cell adhesion|A band|regulation of myosin-light-chain-phosphatase activity|positive regulation of myosin-light-chain-phosphatase …	ko04022,ko04024,ko04270,ko04510,ko04611,ko04810,ko04921,ko05205	cGMP-PKG signaling pathway|cAMP signaling pathway|Vascular smooth muscle contraction|Focal adhesion|Platelet activation|Regulation of actin cytoskeleton|Oxytocin signaling pathway|Proteoglycans in cancer
KIDINS220	8.46975e-95	0.0979017	0.442	0.249	2.28353e-90	LC_MC	1.775	ENSBGRG00000014341	protein_coding	kinase D-interacting substrate of 220 kDa isoform X1	Others	GO:0000186,GO:0001701,GO:0005770,GO:0005829,GO:0010976,GO:0016020,GO:0016021,GO:0019887,GO:0030165,GO:0032991,GO:0038180,GO:0048813,GO:1990090	activation of MAPKK activity|in utero embryonic development|late endosome|cytosol|positive regulation of neuron projection development|membrane|integral component of membrane|protein kinase regulator activity|PDZ domain binding|protein-containing complex|nerve growth factor signaling pathway|dendrite morphogenesis|cellular response to nerve growth factor stimulus	ko04722	Neurotrophin signaling pathway
AARS1	9.02056e-95	0.182672	0.276	0.109	2.43203e-90	LC_MC	2.532	ENSBGRG00000017391	protein_coding	PREDICTED: alanine--tRNA ligase, cytoplasmic		GO:0000049,GO:0002161,GO:0002196,GO:0004813,GO:0005524,GO:0005829,GO:0006400,GO:0006419,GO:0008270,GO:0021680,GO:0043524,GO:0045182,GO:0050885,GO:0140018	tRNA binding|aminoacyl-tRNA editing activity|Ser-tRNA(Ala) hydrolase activity|alanine-tRNA ligase activity|ATP binding|cytosol|tRNA modification|alanyl-tRNA aminoacylation|zinc ion binding|cerebellar Purkinje cell layer development|negative regulation of neuron apoptotic process|translation regulator activity|neuromuscular process controlling balance|regulation of cytoplasmic translational fideli…	ko00970	Aminoacyl-tRNA biosynthesis
IFI27L2	9.78353e-95	0.102047	0.327	0.162	2.63774e-90	LC_MC	2.019	ENSBGRG00000014110	protein_coding	PREDICTED: interferon alpha-inducible protein 27-like protein 2		GO:0005739,GO:0006915,GO:0006919,GO:0016021,GO:0031966,GO:0097190	mitochondrion|apoptotic process|activation of cysteine-type endopeptidase activity involved in apoptotic process|integral component of membrane|mitochondrial membrane|apoptotic signaling pathway
ENSBGRG00000021330	1.02453e-94	0.0033825	0.468	0.3	2.76224e-90	LC_MC	1.56	ENSBGRG00000021330	protein_coding	PREDICTED: ATP synthase F(0) complex subunit C2, mitochondrial	TF_bZIP	GO:0008289,GO:0015078,GO:0015986,GO:0015991,GO:0016021,GO:0031966,GO:0045263	lipid binding|proton transmembrane transporter activity|ATP synthesis coupled proton transport|ATP hydrolysis coupled proton transport|integral component of membrane|mitochondrial membrane|proton-transporting ATP synthase complex, coupling factor F(o)
VPS28	2.12843e-94	0.068983	0.391	0.219	5.73845e-90	LC_MC	1.785	ENSBGRG00000017684	protein_coding	PREDICTED: vacuolar protein sorting-associated protein 28 homolog isoform X2		GO:0000813,GO:0005737,GO:0005886,GO:0031397,GO:0031902,GO:0043162,GO:0043328,GO:0044877	ESCRT I complex|cytoplasm|plasma membrane|negative regulation of protein ubiquitination|late endosome membrane|ubiquitin-dependent protein catabolic process via the multivesicular body sorting pathway|protein transport to vacuole involved in ubiquitin-dependent protein catabolic process via the multivesicular body sorting pathway|protein-containing complex binding	ko04144	Endocytosis
ERGIC3	2.81907e-94	0.0518219	0.414	0.24	7.60049e-90	LC_MC	1.725	ENSBGRG00000010399	protein_coding	endoplasmic reticulum-Golgi intermediate compartment protein 3 isoform X1		GO:0005783,GO:0006888,GO:0006890,GO:0030134,GO:0030173,GO:0030176,GO:0033116	endoplasmic reticulum|ER to Golgi vesicle-mediated transport|retrograde vesicle-mediated transport, Golgi to ER|COPII-coated ER to Golgi transport vesicle|integral component of Golgi membrane|integral component of endoplasmic reticulum membrane|endoplasmic reticulum-Golgi intermediate compartment membrane
MAP2K7	3.11258e-94	0.0686757	0.304	0.155	8.39182e-90	LC_MC	1.961	ENSBGRG00000020311	protein_coding	MAP2K7		GO:0000187,GO:0000287,GO:0001934,GO:0004674,GO:0004708,GO:0004713,GO:0005524,GO:0005634,GO:0005737,GO:0005829,GO:0006468,GO:0006915,GO:0006970,GO:0007254,GO:0007257,GO:0008022,GO:0008545,GO:0023014,GO:0031098,GO:0031435,GO:0032147,GO:0043525,GO:0051403,GO:0072709	activation of MAPK activity|magnesium ion binding|positive regulation of protein phosphorylation|protein serine/threonine kinase activity|MAP kinase kinase activity|protein tyrosine kinase activity|ATP binding|nucleus|cytoplasm|cytosol|protein phosphorylation|apoptotic process|response to osmotic stress|JNK cascade|activation of JUN kinase activity|protein C-terminus binding|JUN kinase kinase act…	ko04010,ko04012,ko04013,ko04141,ko04214,ko04361,ko04380,ko04530,ko04620,ko04624,ko04660,ko04664,ko04668,ko04722,ko04912,ko04926,ko05010,ko05016,ko05132,ko05135,ko05161,ko05167,ko05169,ko05170,ko05418	MAPK signaling pathway|ErbB signaling pathway|MAPK signaling pathway - fly|Protein processing in endoplasmic reticulum|Apoptosis - fly|Axon regeneration|Osteoclast differentiation|Tight junction|Toll-like receptor signaling pathway|Toll and Imd signaling pathway|T cell receptor signaling pathway|Fc epsilon RI signaling pathway|TNF signaling pathway|Neurotrophin signaling pathway|GnRH signaling pa…
ENSBGRG00000001042	1.34752e-93	0.0748643	0.766	0.537	3.63304e-89	LC_MC	1.426	ENSBGRG00000001042	protein_coding	PREDICTED: LOW QUALITY PROTEIN: glyceraldehyde-3-phosphate dehydrogenase		GO:0000226,GO:0004365,GO:0005634,GO:0005737,GO:0005811,GO:0005829,GO:0005886,GO:0006006,GO:0006096,GO:0008017,GO:0015630,GO:0017148,GO:0019828,GO:0031965,GO:0035605,GO:0035606,GO:0042802,GO:0050661,GO:0050715,GO:0050821,GO:0050832,GO:0051287,GO:0051402,GO:0051873,GO:0052501,GO:0061844,GO:0071346,GO:0097452,GO:0097718,GO:0098850,GO:0099162,GO:1990904	microtubule cytoskeleton organization|glyceraldehyde-3-phosphate dehydrogenase (NAD+) (phosphorylating) activity|nucleus|cytoplasm|lipid droplet|cytosol|plasma membrane|glucose metabolic process|glycolytic process|microtubule binding|microtubule cytoskeleton|negative regulation of translation|aspartic-type endopeptidase inhibitor activity|nuclear membrane|peptidyl-cysteine S-nitrosylase activity|…	ko00010,ko04066,ko05010,ko05130,ko05132	Glycolysis / Gluconeogenesis|HIF-1 signaling pathway|Alzheimer disease|Pathogenic Escherichia coli infection|Salmonella infection
PHB	1.47731e-93	0.0976761	0.332	0.167	3.98297e-89	LC_MC	1.988	ENSBGRG00000023342	protein_coding	Prohibitin		GO:0000122,GO:0000981,GO:0001850,GO:0001851,GO:0005654,GO:0005743,GO:0005769,GO:0005887,GO:0007005,GO:0008022,GO:0008285,GO:0009986,GO:0010942,GO:0010944,GO:0016575,GO:0030308,GO:0031871,GO:0042177,GO:0042826,GO:0043209,GO:0044212,GO:0045745,GO:0045893,GO:0045917,GO:0050821,GO:0050847,GO:0060766,GO:0070373,GO:0070374,GO:0071354,GO:0071897,GO:2000323	negative regulation of transcription by RNA polymerase II|DNA-binding transcription factor activity, RNA polymerase II-specific|complement component C3a binding|complement component C3b binding|nucleoplasm|mitochondrial inner membrane|early endosome|integral component of plasma membrane|mitochondrion organization|protein C-terminus binding|negative regulation of cell proliferation|cell surface|po…
ENSBGRG00000006934	1.83573e-93	0.0778931	0.358	0.193	4.94931e-89	LC_MC	1.855	ENSBGRG00000006934	protein_coding	U2 small nuclear ribonucleoprotein B'', partial		GO:0000398,GO:0001650,GO:0005634,GO:0005654,GO:0005681,GO:0005685,GO:0005686,GO:0016607,GO:0030619,GO:0035614,GO:0070990,GO:0071005,GO:0071007,GO:0071013	mRNA splicing, via spliceosome|fibrillar center|nucleus|nucleoplasm|spliceosomal complex|U1 snRNP|U2 snRNP|nuclear speck|U1 snRNA binding|snRNA stem-loop binding|snRNP binding|U2-type precatalytic spliceosome|U2-type catalytic step 2 spliceosome|catalytic step 2 spliceosome
SEC31A	1.97302e-93	0.158716	0.266	0.111	5.31946e-89	LC_MC	2.396	ENSBGRG00000022409	protein_coding	PREDICTED: protein transport protein Sec31A isoform X1		GO:0005789,GO:0015031,GO:0016192,GO:0030127,GO:0030134,GO:0070971	endoplasmic reticulum membrane|protein transport|vesicle-mediated transport|COPII vesicle coat|COPII-coated ER to Golgi transport vesicle|endoplasmic reticulum exit site	ko04141	Protein processing in endoplasmic reticulum
PDCD6	2.00115e-93	0.0010535	0.307	0.175	5.39531e-89	LC_MC	1.754	ENSBGRG00000021460	protein_coding	programmed cell death protein 6 isoform X1
ENSBGRG00000018684	2.30202e-93	0.0402551	0.341	0.189	6.20647e-89	LC_MC	1.804	ENSBGRG00000018684	protein_coding	charged multivesicular body protein 3		GO:0005829,GO:0007034,GO:0007049,GO:0015031,GO:0031902,GO:0051301	cytosol|vacuolar transport|cell cycle|protein transport|late endosome membrane|cell division	ko04144,ko04217	Endocytosis|Necroptosis
ALMS1	2.55053e-93	0.178424	0.302	0.128	6.87649e-89	LC_MC	2.359	ENSBGRG00000011405	protein_coding	PREDICTED: Alstrom syndrome protein 1 isoform X2		GO:0000086,GO:0000922,GO:0005813,GO:0005829,GO:0005929,GO:0010389,GO:0016197,GO:0051393,GO:0051492,GO:0097711,GO:0120162	G2/M transition of mitotic cell cycle|spindle pole|centrosome|cytosol|cilium|regulation of G2/M transition of mitotic cell cycle|endosomal transport|alpha-actinin binding|regulation of stress fiber assembly|ciliary basal body-plasma membrane docking|positive regulation of cold-induced thermogenesis
ATP6V0D1	4.1465e-93	0.100275	0.307	0.152	1.11794e-88	LC_MC	2.02	ENSBGRG00000026746	protein_coding	unnamed protein product, partial		GO:0005765,GO:0005769,GO:0006879,GO:0007034,GO:0007035,GO:0007420,GO:0008021,GO:0008286,GO:0008553,GO:0010008,GO:0015991,GO:0016020,GO:0016241,GO:0016324,GO:0016471,GO:0030670,GO:0033179,GO:0033181,GO:0033572,GO:0034220,GO:0036295,GO:0036498,GO:0043679,GO:0044877,GO:0046961,GO:0060271,GO:0070062,GO:1902600	lysosomal membrane|early endosome|cellular iron ion homeostasis|vacuolar transport|vacuolar acidification|brain development|synaptic vesicle|insulin receptor signaling pathway|proton-exporting ATPase activity, phosphorylative mechanism|endosome membrane|ATP hydrolysis coupled proton transport|membrane|regulation of macroautophagy|apical plasma membrane|vacuolar proton-transporting V-type ATPase c…	ko00190,ko04142,ko04145,ko04721,ko04966,ko05110,ko05120,ko05152,ko05165,ko05203,ko05323	Oxidative phosphorylation|Lysosome|Phagosome|Synaptic vesicle cycle|Collecting duct acid secretion|Vibrio cholerae infection|Epithelial cell signaling in Helicobacter pylori infection|Tuberculosis|Human papillomavirus infection|Viral carcinogenesis|Rheumatoid arthritis
ENSBGRG00000023261	6.97571e-93	0.178807	0.302	0.128	1.88072e-88	LC_MC	2.359	ENSBGRG00000023261	protein_coding	PREDICTED: CST complex subunit TEN1 isoform X1		GO:0000784,GO:0003697,GO:0005634,GO:0010521,GO:0016233,GO:0032211,GO:0042162,GO:1990879	nuclear chromosome, telomeric region|single-stranded DNA binding|nucleus|telomerase inhibitor activity|telomere capping|negative regulation of telomere maintenance via telomerase|telomeric DNA binding|CST complex
ENSBGRG00000018534	7.5342e-93	0.0419351	0.324	0.177	2.03129e-88	LC_MC	1.831	ENSBGRG00000018534	protein_coding	PREDICTED: zinc finger CCHC-type and RNA-binding motif-containing protein 1 isoform X2		GO:0000398,GO:0003723,GO:0005654,GO:0005689,GO:0008270	mRNA splicing, via spliceosome|RNA binding|nucleoplasm|U12-type spliceosomal complex|zinc ion binding
PALM	8.00942e-93	0.405596	0.265	0.074	2.15942e-88	LC_MC	3.581	ENSBGRG00000005972	protein_coding	paralemmin-1 isoform X4		GO:0005886,GO:0007194,GO:0008360,GO:0016323,GO:0016327,GO:0030424,GO:0031527,GO:0043197,GO:0051491	plasma membrane|negative regulation of adenylate cyclase activity|regulation of cell shape|basolateral plasma membrane|apicolateral plasma membrane|axon|filopodium membrane|dendritic spine|positive regulation of filopodium assembly
ZNF24	1.19969e-92	0.139113	0.321	0.151	3.23449e-88	LC_MC	2.126	ENSBGRG00000019773	protein_coding	zinc finger protein 24	zf-C2H2	GO:0003700,GO:0005634,GO:0042552,GO:0043565,GO:0045892,GO:0046872	DNA-binding transcription factor activity|nucleus|myelination|sequence-specific DNA binding|negative regulation of transcription, DNA-templated|metal ion binding
PRDX6	1.39274e-92	0.186691	0.582	0.335	3.75496e-88	LC_MC	1.737	ENSBGRG00000021918	protein_coding	non-selenium glutathione phospholipid hydroperoxide peroxidase		GO:0000302,GO:0004601,GO:0004602,GO:0005634,GO:0005737,GO:0005764,GO:0005829,GO:0006979,GO:0031625,GO:0034599,GO:0042744,GO:0042803,GO:0045454,GO:0046475,GO:0047499,GO:0048026,GO:0048471,GO:0051920,GO:0102567,GO:0102568	response to reactive oxygen species|peroxidase activity|glutathione peroxidase activity|nucleus|cytoplasm|lysosome|cytosol|response to oxidative stress|ubiquitin protein ligase binding|cellular response to oxidative stress|hydrogen peroxide catabolic process|protein homodimerization activity|cell redox homeostasis|glycerophospholipid catabolic process|calcium-independent phospholipase A2 activity…
UQCRC1	2.82009e-92	0.00333458	0.386	0.235	7.60326e-88	LC_MC	1.643	ENSBGRG00000022247	protein_coding	PREDICTED: cytochrome b-c1 complex subunit 1, mitochondrial		GO:0004222,GO:0005739,GO:0005743,GO:0005750,GO:0006122,GO:0009060,GO:0046872	metalloendopeptidase activity|mitochondrion|mitochondrial inner membrane|mitochondrial respiratory chain complex III|mitochondrial electron transport, ubiquinol to cytochrome c|aerobic respiration|metal ion binding	ko00190,ko04260,ko04714,ko04932,ko05010,ko05012,ko05016	Oxidative phosphorylation|Cardiac muscle contraction|Thermogenesis|Non-alcoholic fatty liver disease (NAFLD)|Alzheimer disease|Parkinson disease|Huntington disease
RHOBTB3	4.51114e-92	0.290265	0.287	0.101	1.21625e-87	LC_MC	2.842	ENSBGRG00000010973	protein_coding	Rho-related BTB domain-containing protein 3, partial		GO:0003924,GO:0005524,GO:0005525,GO:0005737,GO:0005829,GO:0005886,GO:0005938,GO:0007015,GO:0007163,GO:0007266,GO:0008360,GO:0008584,GO:0016887,GO:0017137,GO:0019901,GO:0030036,GO:0032588,GO:0042147,GO:0042995,GO:0070062	GTPase activity|ATP binding|GTP binding|cytoplasm|cytosol|plasma membrane|cell cortex|actin filament organization|establishment or maintenance of cell polarity|Rho protein signal transduction|regulation of cell shape|male gonad development|ATPase activity|Rab GTPase binding|protein kinase binding|actin cytoskeleton organization|trans-Golgi network membrane|retrograde transport, endosome to Golgi|…
ZFHX3	4.53523e-92	0.365408	0.292	0.095	1.22274e-87	LC_MC	3.074	ENSBGRG00000021541	protein_coding	zinc finger homeobox protein 3 isoform X1	Homeobox			ko04550	Signaling pathways regulating pluripotency of stem cells
NRAS	4.76767e-92	0.0248257	0.367	0.216	1.28541e-87	LC_MC	1.699	ENSBGRG00000006784	protein_coding	GTPase NRas isoform X1				ko01521,ko01522,ko04010,ko04012,ko04014,ko04015,ko04062,ko04068,ko04071,ko04072,ko04137,ko04140,ko04150,ko04151,ko04210,ko04211,ko04213,ko04218,ko04360,ko04370,ko04371,ko04540,ko04550,ko04625,ko04650,ko04660,ko04662,ko04664,ko04714,ko04720,ko04722,ko04725,ko04726,ko04730,ko04810,ko04910,ko04912,ko04915,ko04916,ko04917,ko04919,ko04921,ko04926,ko04929,ko04933,ko04935,ko05010,ko05034,ko05160,ko05161…	EGFR tyrosine kinase inhibitor resistance|Endocrine resistance|MAPK signaling pathway|ErbB signaling pathway|Ras signaling pathway|Rap1 signaling pathway|Chemokine signaling pathway|FoxO signaling pathway|Sphingolipid signaling pathway|Phospholipase D signaling pathway|Mitophagy - animal|Autophagy - animal|mTOR signaling pathway|PI3K-Akt signaling pathway|Apoptosis|Longevity regulating pathway|Lo…
TATDN1	5.19582e-92	0.253889	0.288	0.107	1.40085e-87	LC_MC	2.692	ENSBGRG00000013174	protein_coding	putative deoxyribonuclease TATDN1 isoform X1		GO:0005654,GO:0008296,GO:0016888,GO:0046872	nucleoplasm|3'-5'-exodeoxyribonuclease activity|endodeoxyribonuclease activity, producing 5'-phosphomonoesters|metal ion binding
TCF25	5.28795e-92	0.0742208	0.446	0.262	1.42568e-87	LC_MC	1.702	ENSBGRG00000024966	protein_coding	TCF25 protein	Others	GO:0000122,GO:0003677,GO:0003700,GO:0005634	negative regulation of transcription by RNA polymerase II|DNA binding|DNA-binding transcription factor activity|nucleus
CDC37L1	6.16792e-92	0.132188	0.269	0.117	1.66293e-87	LC_MC	2.299	ENSBGRG00000005637	protein_coding	PREDICTED: hsp90 co-chaperone Cdc37-like 1		GO:0005737,GO:0005829,GO:0006457,GO:0031072,GO:0050821,GO:0051082,GO:0051087	cytoplasm|cytosol|protein folding|heat shock protein binding|protein stabilization|unfolded protein binding|chaperone binding
NDUFB11	7.75215e-92	0.0864424	0.287	0.142	2.09006e-87	LC_MC	2.021	ENSBGRG00000010871	protein_coding	TPA: NADH dehydrogenase (ubiquinone) 1 beta subcomplex, 11, 17.3kDa precursor		GO:0005747,GO:0016021,GO:0032981,GO:0055114	mitochondrial respiratory chain complex I|integral component of membrane|mitochondrial respiratory chain complex I assembly|oxidation-reduction process	ko00190,ko04714,ko04723,ko04932,ko05010,ko05012,ko05016	Oxidative phosphorylation|Thermogenesis|Retrograde endocannabinoid signaling|Non-alcoholic fatty liver disease (NAFLD)|Alzheimer disease|Parkinson disease|Huntington disease
NFE2L1	7.86558e-92	0.260242	0.253	0.082	2.12064e-87	LC_MC	3.085	ENSBGRG00000020783	protein_coding	NFE2L1	TF_bZIP	GO:0000122,GO:0000976,GO:0000978,GO:0000980,GO:0001077,GO:0001078,GO:0001205,GO:0003700,GO:0005634,GO:0005737,GO:0005789,GO:0005829,GO:0008203,GO:0008289,GO:0015485,GO:0016021,GO:0019904,GO:0030176,GO:0030218,GO:0032991,GO:0034599,GO:0036003,GO:0042632,GO:0044877,GO:0045454,GO:0045893,GO:0055088,GO:0071397,GO:0097201,GO:1901329	negative regulation of transcription by RNA polymerase II|transcription regulatory region sequence-specific DNA binding|RNA polymerase II proximal promoter sequence-specific DNA binding|RNA polymerase II distal enhancer sequence-specific DNA binding|proximal promoter DNA-binding transcription activator activity, RNA polymerase II-specific|proximal promoter DNA-binding transcription repressor acti…
ENSBGRG00000001226	9.89121e-92	0.0962745	0.292	0.139	2.66677e-87	LC_MC	2.101	ENSBGRG00000001226	protein_coding	TPA: NADH dehydrogenase		GO:0005739,GO:0005747,GO:0016021,GO:0032981,GO:0055114	mitochondrion|mitochondrial respiratory chain complex I|integral component of membrane|mitochondrial respiratory chain complex I assembly|oxidation-reduction process	ko00190,ko04714,ko04723,ko04932,ko05010,ko05012,ko05016	Oxidative phosphorylation|Thermogenesis|Retrograde endocannabinoid signaling|Non-alcoholic fatty liver disease (NAFLD)|Alzheimer disease|Parkinson disease|Huntington disease
ENSBGRG00000015563	9.99237e-92	0.0331114	0.336	0.189	2.69404e-87	LC_MC	1.778	ENSBGRG00000015563	protein_coding	PREDICTED: transcription termination factor 2, mitochondrial		GO:0003677,GO:0003690,GO:0005739,GO:0006355,GO:0006393,GO:0042645	DNA binding|double-stranded DNA binding|mitochondrion|regulation of transcription, DNA-templated|termination of mitochondrial transcription|mitochondrial nucleoid
DYNC1LI2	1.10639e-91	0.138341	0.329	0.158	2.98294e-87	LC_MC	2.082	ENSBGRG00000026908	protein_coding	PREDICTED: cytoplasmic dynein 1 light intermediate chain 2		GO:0000226,GO:0000776,GO:0003777,GO:0005524,GO:0005764,GO:0005770,GO:0005813,GO:0005829,GO:0005868,GO:0005874,GO:0006888,GO:0007018,GO:0016020,GO:0019886,GO:0045504,GO:0051260,GO:0051642,GO:1990090	microtubule cytoskeleton organization|kinetochore|microtubule motor activity|ATP binding|lysosome|late endosome|centrosome|cytosol|cytoplasmic dynein complex|microtubule|ER to Golgi vesicle-mediated transport|microtubule-based movement|membrane|antigen processing and presentation of exogenous peptide antigen via MHC class II|dynein heavy chain binding|protein homooligomerization|centrosome locali…
UBL3	2.01892e-91	0.0547241	0.394	0.226	5.44321e-87	LC_MC	1.743	ENSBGRG00000006856	protein_coding	PREDICTED: ubiquitin-like protein 3		GO:0005622,GO:0005886,GO:0070062	intracellular|plasma membrane|extracellular exosome
ENSBGRG00000007092	2.07585e-91	0.110892	0.933	0.726	5.59669e-87	LC_MC	1.285	ENSBGRG00000007092	protein_coding	PREDICTED: high mobility group protein B1 isoform X2	HMG	GO:0000790,GO:0002218,GO:0005737,GO:0006310,GO:0006338,GO:0006357,GO:0008134,GO:0008301,GO:0010469,GO:0010508,GO:0032502,GO:0032755,GO:0032760,GO:0045089,GO:0045944,GO:0050716,GO:0050718,GO:0060326,GO:0070374,GO:1901224,GO:1902741	nuclear chromatin|activation of innate immune response|cytoplasm|DNA recombination|chromatin remodeling|regulation of transcription by RNA polymerase II|transcription factor binding|DNA binding, bending|regulation of signaling receptor activity|positive regulation of autophagy|developmental process|positive regulation of interleukin-6 production|positive regulation of tumor necrosis factor produc…	ko03410,ko04140,ko04217	Base excision repair|Autophagy - animal|Necroptosis
CCDC91	2.52124e-91	0.0685114	0.292	0.15	6.79753e-87	LC_MC	1.947	ENSBGRG00000002788	protein_coding	coiled-coil domain-containing protein 91 isoform X1		GO:0005654,GO:0005794,GO:0005802,GO:0005829,GO:0015031,GO:0016020,GO:0042802,GO:0090160	nucleoplasm|Golgi apparatus|trans-Golgi network|cytosol|protein transport|membrane|identical protein binding|Golgi to lysosome transport
COMMD1	2.74871e-91	0.0412331	0.349	0.196	7.41081e-87	LC_MC	1.781	ENSBGRG00000009496	protein_coding	PREDICTED: COMM domain-containing protein 1 isoform X2	zf-C2H2	GO:0005507,GO:0005634,GO:0005737,GO:0005768,GO:0005769,GO:0010008,GO:0015031,GO:0031398,GO:0031462,GO:0032088,GO:0032434,GO:0055037,GO:0055070,GO:1902306,GO:2000009	copper ion binding|nucleus|cytoplasm|endosome|early endosome|endosome membrane|protein transport|positive regulation of protein ubiquitination|Cul2-RING ubiquitin ligase complex|negative regulation of NF-kappaB transcription factor activity|regulation of proteasomal ubiquitin-dependent protein catabolic process|recycling endosome|copper ion homeostasis|negative regulation of sodium ion transmembr…
NRIP1	2.77485e-91	0.227918	0.323	0.136	7.48126e-87	LC_MC	2.375	ENSBGRG00000000027	protein_coding	PREDICTED: nuclear receptor-interacting protein 1
KIF1C	3.01281e-91	0.216893	0.309	0.131	8.12284e-87	LC_MC	2.359	ENSBGRG00000026385	protein_coding	hypothetical protein Celaphus_00000909, partial	ZBTB	GO:0003723,GO:0003774,GO:0003777,GO:0005524,GO:0005783,GO:0005794,GO:0005871,GO:0005874,GO:0006890,GO:0007018,GO:0008017,GO:0008574,GO:0016192,GO:0016887,GO:0030424,GO:0030425,GO:0030705,GO:0043005,GO:1904115,GO:1990048,GO:1990049	RNA binding|motor activity|microtubule motor activity|ATP binding|endoplasmic reticulum|Golgi apparatus|kinesin complex|microtubule|retrograde vesicle-mediated transport, Golgi to ER|microtubule-based movement|microtubule binding|ATP-dependent microtubule motor activity, plus-end-directed|vesicle-mediated transport|ATPase activity|axon|dendrite|cytoskeleton-dependent intracellular transport|neuro…
ND4L	3.45611e-91	0.197531	0.743	0.486	9.31802e-87	LC_MC	1.529	gene-ND4L
STRN3	5.1042e-91	0.0954643	0.303	0.15	1.37614e-86	LC_MC	2.02	ENSBGRG00000007105	protein_coding	striatin-3	zf-GATA	GO:0000122,GO:0003700,GO:0005516,GO:0005654,GO:0005737,GO:0005794,GO:0005886,GO:0017048,GO:0030425,GO:0044877,GO:0045892,GO:0045944,GO:0051721,GO:0070016,GO:0090443	negative regulation of transcription by RNA polymerase II|DNA-binding transcription factor activity|calmodulin binding|nucleoplasm|cytoplasm|Golgi apparatus|plasma membrane|Rho GTPase binding|dendrite|protein-containing complex binding|negative regulation of transcription, DNA-templated|positive regulation of transcription by RNA polymerase II|protein phosphatase 2A binding|armadillo repeat domai…	ko04013	MAPK signaling pathway - fly
HADHA	6.65329e-91	0.0880044	0.374	0.202	1.79379e-86	LC_MC	1.851	ENSBGRG00000012469	protein_coding	PREDICTED: trifunctional enzyme subunit alpha, mitochondrial isoform X1		GO:0004300,GO:0005739,GO:0006635,GO:0016507,GO:0016509,GO:0032868,GO:0042645	enoyl-CoA hydratase activity|mitochondrion|fatty acid beta-oxidation|mitochondrial fatty acid beta-oxidation multienzyme complex|long-chain-3-hydroxyacyl-CoA dehydrogenase activity|response to insulin|mitochondrial nucleoid	ko00062,ko00071,ko00280,ko00310,ko00380,ko00410,ko00640,ko00650	Fatty acid elongation|Fatty acid degradation|Valine, leucine and isoleucine degradation|Lysine degradation|Tryptophan metabolism|beta-Alanine metabolism|Propanoate metabolism|Butanoate metabolism
PUF60	1.07906e-90	0.0548707	0.367	0.207	2.90926e-86	LC_MC	1.773	ENSBGRG00000007018	protein_coding	PREDICTED: poly(U)-binding-splicing factor PUF60 isoform X4	bHLH	GO:0000398,GO:0003677,GO:0003723,GO:0005654,GO:0006915,GO:0030054,GO:0042802,GO:0045296	mRNA splicing, via spliceosome|DNA binding|RNA binding|nucleoplasm|apoptotic process|cell junction|identical protein binding|cadherin binding	ko03040	Spliceosome
ENSBGRG00000016412	1.95175e-90	0.109954	0.298	0.141	5.26211e-86	LC_MC	2.113	ENSBGRG00000016412	protein_coding	hypothetical protein PANDA_003128, partial	zf-C2H2	GO:0003779,GO:0005516,GO:0005829,GO:0008017,GO:0015629,GO:0030855,GO:0031032	actin binding|calmodulin binding|cytosol|microtubule binding|actin cytoskeleton|epithelial cell differentiation|actomyosin structure organization
PJA2	2.04121e-90	0.128322	0.274	0.122	5.50332e-86	LC_MC	2.246	ENSBGRG00000020960	protein_coding	PREDICTED: E3 ubiquitin-protein ligase Praja-2		GO:0000139,GO:0004842,GO:0005737,GO:0005789,GO:0005886,GO:0006954,GO:0007616,GO:0010738,GO:0014069,GO:0016567,GO:0030054,GO:0034137,GO:0034236,GO:0034237,GO:0035329,GO:0043030,GO:0045087,GO:0045111,GO:0045211,GO:0046330,GO:0046872,GO:0061630,GO:1900745	Golgi membrane|ubiquitin-protein transferase activity|cytoplasm|endoplasmic reticulum membrane|plasma membrane|inflammatory response|long-term memory|regulation of protein kinase A signaling|postsynaptic density|protein ubiquitination|cell junction|positive regulation of toll-like receptor 2 signaling pathway|protein kinase A catalytic subunit binding|protein kinase A regulatory subunit binding|h…
ZFP36	4.24684e-90	0.185148	0.365	0.172	1.14499e-85	LC_MC	2.122	ENSBGRG00000024292	protein_coding	TPA: tristetraproline	Others	GO:0000165,GO:0000932,GO:0003677,GO:0003729,GO:0003730,GO:0005634,GO:0005737,GO:0006402,GO:0007275,GO:0009611,GO:0010494,GO:0010837,GO:0017091,GO:0031072,GO:0031086,GO:0032680,GO:0032897,GO:0035278,GO:0035925,GO:0038066,GO:0042594,GO:0043488,GO:0044344,GO:0045085,GO:0045600,GO:0045616,GO:0045647,GO:0046872,GO:0051028,GO:0060213,GO:0061014,GO:0061158,GO:0070063,GO:0070935,GO:0071222,GO:0071356,GO:…	MAPK cascade|P-body|DNA binding|mRNA binding|mRNA 3'-UTR binding|nucleus|cytoplasm|mRNA catabolic process|multicellular organism development|response to wounding|cytoplasmic stress granule|regulation of keratinocyte proliferation|AU-rich element binding|heat shock protein binding|nuclear-transcribed mRNA catabolic process, deadenylation-independent decay|regulation of tumor necrosis factor produc…
TKT	5.99853e-90	0.164567	0.298	0.131	1.61726e-85	LC_MC	2.275	ENSBGRG00000018409	protein_coding	Transketolase, partial		GO:0004802,GO:0040008,GO:0046872	transketolase activity|regulation of growth|metal ion binding	ko00030	Pentose phosphate pathway
BOD1L1	1.34647e-89	0.013477	0.574	0.387	3.63022e-85	LC_MC	1.483	ENSBGRG00000023995	protein_coding	biorientation of chromosomes in cell division protein 1-like 1		GO:0005654,GO:0005694,GO:0006281,GO:0006974,GO:0031297	nucleoplasm|chromosome|DNA repair|cellular response to DNA damage stimulus|replication fork processing
ENSBGRG00000002771	1.57137e-89	0.0527054	0.461	0.273	4.23658e-85	LC_MC	1.689	ENSBGRG00000002771	protein_coding	TPA: RAD50 homolog		GO:0000019,GO:0000722,GO:0000723,GO:0000724,GO:0000729,GO:0000784,GO:0000790,GO:0000794,GO:0003677,GO:0003691,GO:0004017,GO:0005524,GO:0005654,GO:0006260,GO:0006281,GO:0006302,GO:0006303,GO:0006310,GO:0006974,GO:0007004,GO:0007131,GO:0016020,GO:0016032,GO:0016233,GO:0016887,GO:0030674,GO:0030870,GO:0031860,GO:0031954,GO:0032206,GO:0032508,GO:0033674,GO:0035861,GO:0043047,GO:0046872,GO:0051880,GO:…	regulation of mitotic recombination|telomere maintenance via recombination|telomere maintenance|double-strand break repair via homologous recombination|DNA double-strand break processing|nuclear chromosome, telomeric region|nuclear chromatin|condensed nuclear chromosome|DNA binding|double-stranded telomeric DNA binding|adenylate kinase activity|ATP binding|nucleoplasm|DNA replication|DNA repair|d…	ko03440,ko03450,ko04218	Homologous recombination|Non-homologous end-joining|Cellular senescence
NCKAP1	1.66657e-89	0.202339	0.336	0.147	4.49324e-85	LC_MC	2.286	ENSBGRG00000002437	protein_coding	nck-associated protein 1 isoform X1		GO:0000902,GO:0001726,GO:0005829,GO:0005925,GO:0006915,GO:0007417,GO:0010592,GO:0016021,GO:0016032,GO:0016477,GO:0016601,GO:0030027,GO:0030031,GO:0030838,GO:0030866,GO:0031209,GO:0031258,GO:0031941,GO:0038096,GO:0044877,GO:0048010,GO:0070062,GO:2000601	cell morphogenesis|ruffle|cytosol|focal adhesion|apoptotic process|central nervous system development|positive regulation of lamellipodium assembly|integral component of membrane|viral process|cell migration|Rac protein signal transduction|lamellipodium|cell projection assembly|positive regulation of actin filament polymerization|cortical actin cytoskeleton organization|SCAR complex|lamellipodium…	ko04810,ko05130,ko05132	Regulation of actin cytoskeleton|Pathogenic Escherichia coli infection|Salmonella infection
PSMC4	2.43713e-89	0.115438	0.304	0.147	6.57074e-85	LC_MC	2.068	ENSBGRG00000021126	protein_coding	proteasome 26S subunit 4, partial		GO:0000502,GO:0001824,GO:0005524,GO:0005634,GO:0005654,GO:0005829,GO:0006508,GO:0016020,GO:0016234,GO:0016579,GO:0016887,GO:0022624,GO:0030163,GO:0031597,GO:0036402,GO:0043687,GO:0045202,GO:0045899	proteasome complex|blastocyst development|ATP binding|nucleus|nucleoplasm|cytosol|proteolysis|membrane|inclusion body|protein deubiquitination|ATPase activity|proteasome accessory complex|protein catabolic process|cytosolic proteasome complex|proteasome-activating ATPase activity|post-translational protein modification|synapse|positive regulation of RNA polymerase II transcriptional preinitiation…	ko03050,ko05169	Proteasome|Epstein-Barr virus infection
ZFYVE16	3.33874e-89	0.150792	0.314	0.145	9.00158e-85	LC_MC	2.166	ENSBGRG00000001850	protein_coding	PREDICTED: zinc finger FYVE domain-containing protein 16		GO:0005545,GO:0005547,GO:0005769,GO:0005829,GO:0006622,GO:0007165,GO:0008565,GO:0016050,GO:0016197,GO:0030100,GO:0030509,GO:0031901,GO:0043231,GO:0046872	1-phosphatidylinositol binding|phosphatidylinositol-3,4,5-trisphosphate binding|early endosome|cytosol|protein targeting to lysosome|signal transduction|protein transporter activity|vesicle organization|endosomal transport|regulation of endocytosis|BMP signaling pathway|early endosome membrane|intracellular membrane-bounded organelle|metal ion binding	ko04144,ko04350	Endocytosis|TGF-beta signaling pathway
OCIAD1	3.37728e-89	0.00522019	0.341	0.203	9.10548e-85	LC_MC	1.68	ENSBGRG00000000676	protein_coding	PREDICTED: OCIA domain-containing protein 1 isoform X1		GO:0005768,GO:2000736	endosome|regulation of stem cell differentiation
NDUFS7	3.57927e-89	0.100368	0.493	0.293	9.65006e-85	LC_MC	1.683	ENSBGRG00000015309	protein_coding	PREDICTED: NADH dehydrogenase		GO:0005747,GO:0008137,GO:0009060,GO:0015990,GO:0032981,GO:0046872,GO:0048038,GO:0051539	mitochondrial respiratory chain complex I|NADH dehydrogenase (ubiquinone) activity|aerobic respiration|electron transport coupled proton transport|mitochondrial respiratory chain complex I assembly|metal ion binding|quinone binding|4 iron, 4 sulfur cluster binding	ko00190,ko04714,ko04723,ko04932,ko05010,ko05012,ko05016	Oxidative phosphorylation|Thermogenesis|Retrograde endocannabinoid signaling|Non-alcoholic fatty liver disease (NAFLD)|Alzheimer disease|Parkinson disease|Huntington disease
CKB	4.58172e-89	0.453096	0.281	0.087	1.23528e-84	LC_MC	3.23	ENSBGRG00000024311	protein_coding	Creatine kinase B-type, partial		GO:0004111,GO:0005524,GO:0005615,GO:0005739,GO:0005829,GO:0007420,GO:0030644,GO:0031625,GO:0043209	creatine kinase activity|ATP binding|extracellular space|mitochondrion|cytosol|brain development|cellular chloride ion homeostasis|ubiquitin protein ligase binding|myelin sheath	ko00330	Arginine and proline metabolism
ENSBGRG00000018051	5.49696e-89	0.0020576	0.327	0.193	1.48204e-84	LC_MC	1.694	ENSBGRG00000018051	protein_coding	TPA: programmed cell death 6 interacting protein-like		GO:0000281,GO:0000915,GO:0000920,GO:0001772,GO:0005737,GO:0005815,GO:0005829,GO:0005923,GO:0006915,GO:0010824,GO:0015031,GO:0017124,GO:0031871,GO:0039702,GO:0042470,GO:0042641,GO:0042802,GO:0042803,GO:0043209,GO:0045199,GO:0046755,GO:0046983,GO:0048306,GO:0051260,GO:0070062,GO:0070830,GO:0070971,GO:0090543,GO:0090559,GO:0090611,GO:1903543,GO:1903551,GO:1903553	mitotic cytokinesis|actomyosin contractile ring assembly|septum digestion after cytokinesis|immunological synapse|cytoplasm|microtubule organizing center|cytosol|bicellular tight junction|apoptotic process|regulation of centrosome duplication|protein transport|SH3 domain binding|proteinase activated receptor binding|viral budding via host ESCRT complex|melanosome|actomyosin|identical protein bind…	ko04144	Endocytosis
PURA	6.90585e-89	0.131786	0.292	0.135	1.86189e-84	LC_MC	2.163	ENSBGRG00000014193	protein_coding	purine-rich element binding protein A, partial	Others	GO:0000784,GO:0000900,GO:0000977,GO:0000981,GO:0001227,GO:0003690,GO:0003691,GO:0003697,GO:0003705,GO:0003723,GO:0005634,GO:0005662,GO:0006268,GO:0006270,GO:0007399,GO:0008134,GO:0008284,GO:0030154,GO:0032422,GO:0032839,GO:0043025,GO:0043565,GO:0046332,GO:0098794,GO:0098963,GO:0098978	nuclear chromosome, telomeric region|translation repressor activity, mRNA regulatory element binding|RNA polymerase II regulatory region sequence-specific DNA binding|DNA-binding transcription factor activity, RNA polymerase II-specific|DNA-binding transcription repressor activity, RNA polymerase II-specific|double-stranded DNA binding|double-stranded telomeric DNA binding|single-stranded DNA bin…
DHX29	1.89592e-88	0.018601	0.301	0.167	5.1116e-84	LC_MC	1.802	ENSBGRG00000021604	protein_coding	PREDICTED: ATP-dependent RNA helicase DHX29		GO:0003723,GO:0003743,GO:0005524,GO:0016282,GO:0034459,GO:0043024,GO:0045296,GO:0045948	RNA binding|translation initiation factor activity|ATP binding|eukaryotic 43S preinitiation complex|ATP-dependent 3'-5' RNA helicase activity|ribosomal small subunit binding|cadherin binding|positive regulation of translational initiation
SLC25A1	1.92305e-88	0.139005	0.273	0.119	5.18474e-84	LC_MC	2.294	ENSBGRG00000019365	protein_coding	tricarboxylate transport protein, mitochondrial		GO:0005634,GO:0005743,GO:0006094,GO:0006843,GO:0015137,GO:0015142,GO:0016021,GO:0046949,GO:0070062	nucleus|mitochondrial inner membrane|gluconeogenesis|mitochondrial citrate transmembrane transport|citrate transmembrane transporter activity|tricarboxylic acid transmembrane transporter activity|integral component of membrane|fatty-acyl-CoA biosynthetic process|extracellular exosome
CLTC	3.84832e-88	0.00755672	0.602	0.416	1.03755e-83	LC_MC	1.447	ENSBGRG00000021305	protein_coding	PREDICTED: clathrin heavy chain 1 isoform X1		GO:0000278,GO:0005198,GO:0005739,GO:0005819,GO:0006886,GO:0006898,GO:0006914,GO:0019904,GO:0030117,GO:0030130,GO:0030132,GO:0030315,GO:0030506,GO:0031072,GO:0032051,GO:0033572,GO:0042277,GO:0042470,GO:0042802,GO:0045334,GO:0048268,GO:0050750,GO:0051301,GO:0060236,GO:0071439,GO:0097718,GO:1900126,GO:1990763	mitotic cell cycle|structural molecule activity|mitochondrion|spindle|intracellular protein transport|receptor-mediated endocytosis|autophagy|protein domain specific binding|membrane coat|clathrin coat of trans-Golgi network vesicle|clathrin coat of coated pit|T-tubule|ankyrin binding|heat shock protein binding|clathrin light chain binding|transferrin transport|peptide binding|melanosome|identica…
FER	5.92587e-88	0.139282	0.281	0.126	1.59767e-83	LC_MC	2.23	ENSBGRG00000020545	protein_coding	tyrosine-protein kinase Fer isoform X1		GO:0000226,GO:0000278,GO:0000790,GO:0001932,GO:0003779,GO:0004672,GO:0004715,GO:0005154,GO:0005524,GO:0005634,GO:0005737,GO:0005829,GO:0005938,GO:0006468,GO:0006935,GO:0007155,GO:0007165,GO:0007260,GO:0008092,GO:0008157,GO:0008283,GO:0008284,GO:0008289,GO:0010591,GO:0010762,GO:0015629,GO:0015630,GO:0017137,GO:0018108,GO:0019221,GO:0019901,GO:0030027,GO:0030054,GO:0030335,GO:0030838,GO:0031234,GO:…	microtubule cytoskeleton organization|mitotic cell cycle|nuclear chromatin|regulation of protein phosphorylation|actin binding|protein kinase activity|non-membrane spanning protein tyrosine kinase activity|epidermal growth factor receptor binding|ATP binding|nucleus|cytoplasm|cytosol|cell cortex|protein phosphorylation|chemotaxis|cell adhesion|signal transduction|tyrosine phosphorylation of STAT …	ko04520	Adherens junction
OTUD5	6.73276e-88	0.110206	0.311	0.155	1.81522e-83	LC_MC	2.006	ENSBGRG00000018572	protein_coding	TPA: OTU domain containing 5-like		GO:0004843,GO:0005829,GO:0016579,GO:0032480,GO:0032496,GO:0061578,GO:0070536,GO:0071108,GO:0101005,GO:1990380	thiol-dependent ubiquitin-specific protease activity|cytosol|protein deubiquitination|negative regulation of type I interferon production|response to lipopolysaccharide|Lys63-specific deubiquitinase activity|protein K63-linked deubiquitination|protein K48-linked deubiquitination|ubiquitinyl hydrolase activity|Lys48-specific deubiquitinase activity	ko04622	RIG-I-like receptor signaling pathway
ZMYND11	1.15785e-87	0.112266	0.349	0.18	3.12169e-83	LC_MC	1.939	ENSBGRG00000005847	protein_coding	PREDICTED: zinc finger MYND domain-containing protein 11 isoform X1		GO:0003690,GO:0003714,GO:0005634,GO:0005654,GO:0005694,GO:0006325,GO:0007049,GO:0008270,GO:0008283,GO:0016032,GO:0034243,GO:0035064,GO:0043124,GO:0046329,GO:0051607,GO:2001237	double-stranded DNA binding|transcription corepressor activity|nucleus|nucleoplasm|chromosome|chromatin organization|cell cycle|zinc ion binding|cell proliferation|viral process|regulation of transcription elongation from RNA polymerase II promoter|methylated histone binding|negative regulation of I-kappaB kinase/NF-kappaB signaling|negative regulation of JNK cascade|defense response to virus|neg…
CASC4	1.237e-87	0.159923	0.255	0.105	3.33508e-83	LC_MC	2.429	ENSBGRG00000007804	protein_coding	PREDICTED: protein CASC4 isoform X2		GO:0005794,GO:0016021	Golgi apparatus|integral component of membrane
MRPS16	1.24212e-87	0.0688915	0.278	0.142	3.34889e-83	LC_MC	1.958	ENSBGRG00000025215	protein_coding	28S ribosomal protein S16, mitochondrial, partial		GO:0003735,GO:0005743,GO:0005763,GO:0005829,GO:0032543	structural constituent of ribosome|mitochondrial inner membrane|mitochondrial small ribosomal subunit|cytosol|mitochondrial translation	ko03010	Ribosome
CANX	1.24964e-87	0.146592	0.489	0.276	3.36916e-83	LC_MC	1.772	ENSBGRG00000004174	protein_coding	Calnexin, partial		GO:0005509,GO:0005783,GO:0005789,GO:0006457,GO:0016021,GO:0030246,GO:0042470,GO:0048488,GO:0051082,GO:0072583,GO:0098793	calcium ion binding|endoplasmic reticulum|endoplasmic reticulum membrane|protein folding|integral component of membrane|carbohydrate binding|melanosome|synaptic vesicle endocytosis|unfolded protein binding|clathrin-dependent endocytosis|presynapse	ko04141,ko04145,ko04612,ko04918,ko05166	Protein processing in endoplasmic reticulum|Phagosome|Antigen processing and presentation|Thyroid hormone synthesis|Human T-cell leukemia virus 1 infection
PKN2	1.29349e-87	0.0466052	0.318	0.173	3.48739e-83	LC_MC	1.838	ENSBGRG00000003620	protein_coding	PREDICTED: serine/threonine-protein kinase N2 isoform X1		GO:0003723,GO:0004672,GO:0004674,GO:0004697,GO:0005524,GO:0005634,GO:0005654,GO:0005737,GO:0005813,GO:0005829,GO:0005886,GO:0006468,GO:0006915,GO:0007049,GO:0007155,GO:0007165,GO:0010631,GO:0016301,GO:0016604,GO:0017049,GO:0018105,GO:0030027,GO:0030030,GO:0030496,GO:0032154,GO:0032467,GO:0032991,GO:0035556,GO:0042826,GO:0043296,GO:0043297,GO:0045070,GO:0045111,GO:0045296,GO:0045931,GO:0048471,GO:…	RNA binding|protein kinase activity|protein serine/threonine kinase activity|protein kinase C activity|ATP binding|nucleus|nucleoplasm|cytoplasm|centrosome|cytosol|plasma membrane|protein phosphorylation|apoptotic process|cell cycle|cell adhesion|signal transduction|epithelial cell migration|kinase activity|nuclear body|GTP-Rho binding|peptidyl-serine phosphorylation|lamellipodium|cell projection…	ko04151,ko04621,ko05135	PI3K-Akt signaling pathway|NOD-like receptor signaling pathway|Yersinia infection
GOPC	1.90221e-87	0.0678515	0.338	0.183	5.12854e-83	LC_MC	1.847	ENSBGRG00000007399	protein_coding	PREDICTED: golgi-associated PDZ and coiled-coil motif-containing protein		GO:0000139,GO:0005737,GO:0005765,GO:0005794,GO:0005886,GO:0006888,GO:0006893,GO:0010360,GO:0014069,GO:0015031,GO:0016020,GO:0030054,GO:0030140,GO:0030425,GO:0030660,GO:0032991,GO:0043004,GO:0044325,GO:0045176,GO:0045211,GO:0051260,GO:2000009	Golgi membrane|cytoplasm|lysosomal membrane|Golgi apparatus|plasma membrane|ER to Golgi vesicle-mediated transport|Golgi to plasma membrane transport|negative regulation of anion channel activity|postsynaptic density|protein transport|membrane|cell junction|trans-Golgi network transport vesicle|dendrite|Golgi-associated vesicle membrane|protein-containing complex|cytoplasmic sequestering of CFTR …
ENSBGRG00000012865	2.11151e-87	0.042941	0.374	0.217	5.69283e-83	LC_MC	1.724	ENSBGRG00000012865	protein_coding	microtubule-associated proteins 1A/1B light chain 3B isoform X2		GO:0000045,GO:0000421,GO:0000422,GO:0005737,GO:0005776,GO:0005829,GO:0005874,GO:0005930,GO:0006995,GO:0008017,GO:0012505,GO:0031090,GO:0031410,GO:0044754,GO:0070257	autophagosome assembly|autophagosome membrane|autophagy of mitochondrion|cytoplasm|autophagosome|cytosol|microtubule|axoneme|cellular response to nitrogen starvation|microtubule binding|endomembrane system|organelle membrane|cytoplasmic vesicle|autolysosome|positive regulation of mucus secretion	ko04216	Ferroptosis
WWTR1	3.12824e-87	0.0180387	0.266	0.143	8.43405e-83	LC_MC	1.86	ENSBGRG00000016273	protein_coding	PREDICTED: WW domain-containing transcription regulator protein 1 isoform X1		GO:0000122,GO:0001649,GO:0001894,GO:0001933,GO:0003015,GO:0003713,GO:0003714,GO:0005634,GO:0005654,GO:0005667,GO:0005737,GO:0005829,GO:0006355,GO:0006367,GO:0006469,GO:0008284,GO:0010718,GO:0016567,GO:0016604,GO:0017145,GO:0031146,GO:0032835,GO:0035264,GO:0035329,GO:0042803,GO:0045599,GO:0045944,GO:0048762,GO:0060271,GO:0060390,GO:0060993,GO:0072307,GO:0090090	negative regulation of transcription by RNA polymerase II|osteoblast differentiation|tissue homeostasis|negative regulation of protein phosphorylation|heart process|transcription coactivator activity|transcription corepressor activity|nucleus|nucleoplasm|transcription factor complex|cytoplasm|cytosol|regulation of transcription, DNA-templated|transcription initiation from RNA polymerase II promot…	ko04390,ko04392	Hippo signaling pathway|Hippo signaling pathway - multiple species
ENSBGRG00000009445	5.62416e-87	0.133326	0.76	0.527	1.51633e-82	LC_MC	1.442	ENSBGRG00000009445	protein_coding	RecName: Full=Elongation factor 1-beta; Short=EF-1-beta		GO:0003746,GO:0005783,GO:0005853	translation elongation factor activity|endoplasmic reticulum|eukaryotic translation elongation factor 1 complex
SLC25A36	6.35003e-87	0.212234	0.267	0.101	1.71203e-82	LC_MC	2.644	ENSBGRG00000001317	protein_coding	solute carrier family 25 member 36	zf-C2H2	GO:0000002,GO:0005739,GO:0005743,GO:0006864,GO:0007005,GO:0015218,GO:0016021,GO:0051881,GO:1990519	mitochondrial genome maintenance|mitochondrion|mitochondrial inner membrane|pyrimidine nucleotide transport|mitochondrion organization|pyrimidine nucleotide transmembrane transporter activity|integral component of membrane|regulation of mitochondrial membrane potential|pyrimidine nucleotide import into mitochondrion
RGS2	6.72657e-87	0.0672234	0.291	0.134	1.81355e-82	LC_MC	2.172	ENSBGRG00000004414	protein_coding	Regulator of G-protein signaling 2, partial		GO:0005096,GO:0005634,GO:0005730,GO:0005737,GO:0005886,GO:0006417,GO:0007049,GO:0008277,GO:0045744	GTPase activator activity|nucleus|nucleolus|cytoplasm|plasma membrane|regulation of translation|cell cycle|regulation of G protein-coupled receptor signaling pathway|negative regulation of G protein-coupled receptor signaling pathway	ko04022,ko04740,ko04921	cGMP-PKG signaling pathway|Olfactory transduction|Oxytocin signaling pathway
UFL1	8.27347e-87	0.0989197	0.269	0.129	2.23061e-82	LC_MC	2.085	ENSBGRG00000026399	protein_coding	PREDICTED: E3 UFM1-protein ligase 1		GO:0005737,GO:0005783,GO:0005789,GO:0005829,GO:0031397,GO:0032088,GO:0032434,GO:0032880,GO:0032991,GO:0033146,GO:0034976,GO:0043005,GO:0060252,GO:0071568,GO:0071569,GO:1902065,GO:1990592	cytoplasm|endoplasmic reticulum|endoplasmic reticulum membrane|cytosol|negative regulation of protein ubiquitination|negative regulation of NF-kappaB transcription factor activity|regulation of proteasomal ubiquitin-dependent protein catabolic process|regulation of protein localization|protein-containing complex|regulation of intracellular estrogen receptor signaling pathway|response to endoplasm…
ARF1	9.71339e-87	0.0534116	0.355	0.202	2.61883e-82	LC_MC	1.757	ENSBGRG00000003083	protein_coding	PREDICTED: ADP-ribosylation factor 1 isoform X1		GO:0000287,GO:0002090,GO:0005525,GO:0005737,GO:0005794,GO:0005829,GO:0005886,GO:0006878,GO:0006886,GO:0006893,GO:0014069,GO:0016192,GO:0019904,GO:0030017,GO:0030054,GO:0031252,GO:0032991,GO:0034315,GO:0043005,GO:0045211,GO:0046982,GO:0048471,GO:0060292,GO:0097061,GO:0098586,GO:1990386	magnesium ion binding|regulation of receptor internalization|GTP binding|cytoplasm|Golgi apparatus|cytosol|plasma membrane|cellular copper ion homeostasis|intracellular protein transport|Golgi to plasma membrane transport|postsynaptic density|vesicle-mediated transport|protein domain specific binding|sarcomere|cell junction|cell leading edge|protein-containing complex|regulation of Arp2/3 complex…	ko04072,ko04144,ko05110,ko05130,ko05131,ko05132,ko05134	Phospholipase D signaling pathway|Endocytosis|Vibrio cholerae infection|Pathogenic Escherichia coli infection|Shigellosis|Salmonella infection|Legionellosis
ARID5B	1.39343e-86	0.0879577	0.346	0.18	3.75683e-82	LC_MC	1.922	ENSBGRG00000025786	protein_coding	PREDICTED: AT-rich interactive domain-containing protein 5B isoform X2	ARID	GO:0003713,GO:0005634,GO:0006357,GO:0044212,GO:0051091,GO:0060612	transcription coactivator activity|nucleus|regulation of transcription by RNA polymerase II|transcription regulatory region DNA binding|positive regulation of DNA-binding transcription factor activity|adipose tissue development
CYC1	2.83292e-86	0.0991024	0.381	0.21	7.63784e-82	LC_MC	1.814	ENSBGRG00000011564	protein_coding	Cytochrome c-1		GO:0005739,GO:0005743,GO:0005750,GO:0006122,GO:0016021,GO:0020037,GO:0042776,GO:0045153,GO:0046872	mitochondrion|mitochondrial inner membrane|mitochondrial respiratory chain complex III|mitochondrial electron transport, ubiquinol to cytochrome c|integral component of membrane|heme binding|mitochondrial ATP synthesis coupled proton transport|electron transporter, transferring electrons within CoQH2-cytochrome c reductase complex activity|metal ion binding	ko00190,ko04260,ko04714,ko04932,ko05010,ko05012,ko05016	Oxidative phosphorylation|Cardiac muscle contraction|Thermogenesis|Non-alcoholic fatty liver disease (NAFLD)|Alzheimer disease|Parkinson disease|Huntington disease
ERLEC1	6.27061e-86	0.146003	0.257	0.11	1.69062e-81	LC_MC	2.336	ENSBGRG00000014222	protein_coding	PREDICTED: endoplasmic reticulum lectin 1		GO:0005788,GO:0030433	endoplasmic reticulum lumen|ubiquitin-dependent ERAD pathway
OAZ2	6.77446e-86	0.244758	0.297	0.116	1.82646e-81	LC_MC	2.56	ENSBGRG00000023251	protein_coding	ornithine decarboxylase antizyme 2, isoform CRA_a, partial		GO:0005634,GO:0005737,GO:0005829,GO:0006521,GO:0006595,GO:0006596,GO:0008073,GO:0045732,GO:0090316,GO:1902268	nucleus|cytoplasm|cytosol|regulation of cellular amino acid metabolic process|polyamine metabolic process|polyamine biosynthetic process|ornithine decarboxylase inhibitor activity|positive regulation of protein catabolic process|positive regulation of intracellular protein transport|negative regulation of polyamine transmembrane transport
rna-NC-006380.3:1985..3555	7.10561e-86	0.110195	1	0.998	1.91574e-81	LC_MC	1.002	--	--	--	--	--	--	--	--
COPG1	1.48832e-85	0.163854	0.273	0.114	4.01266e-81	LC_MC	2.395	ENSBGRG00000013407	protein_coding	PREDICTED: coatomer subunit gamma-1		GO:0000139,GO:0005198,GO:0005783,GO:0005793,GO:0005794,GO:0005829,GO:0006886,GO:0006888,GO:0006890,GO:0006891,GO:0009306,GO:0016020,GO:0030126,GO:0072384	Golgi membrane|structural molecule activity|endoplasmic reticulum|endoplasmic reticulum-Golgi intermediate compartment|Golgi apparatus|cytosol|intracellular protein transport|ER to Golgi vesicle-mediated transport|retrograde vesicle-mediated transport, Golgi to ER|intra-Golgi vesicle-mediated transport|protein secretion|membrane|COPI vesicle coat|organelle transport along microtubule
PHIP	1.9568e-85	0.0731227	0.422	0.245	5.27572e-81	LC_MC	1.722	ENSBGRG00000004460	protein_coding	PH-interacting protein isoform X1	MBD	GO:0001932,GO:0005158,GO:0005634,GO:0006357,GO:0006606,GO:0007010,GO:0008284,GO:0008286,GO:0008360,GO:0010800,GO:0022604,GO:0033138,GO:0040008,GO:0043066,GO:0043568,GO:0045840,GO:0045893,GO:0045944,GO:0070577,GO:2001237	regulation of protein phosphorylation|insulin receptor binding|nucleus|regulation of transcription by RNA polymerase II|protein import into nucleus|cytoskeleton organization|positive regulation of cell proliferation|insulin receptor signaling pathway|regulation of cell shape|positive regulation of peptidyl-threonine phosphorylation|regulation of cell morphogenesis|positive regulation of peptidyl-…
ADD1	2.28491e-85	0.131321	0.441	0.246	6.16034e-81	LC_MC	1.793	ENSBGRG00000014564	protein_coding	alpha-adducin isoform X4		GO:0000902,GO:0001701,GO:0003723,GO:0003779,GO:0005198,GO:0005516,GO:0005634,GO:0005654,GO:0005737,GO:0005829,GO:0005856,GO:0005886,GO:0005913,GO:0005925,GO:0006884,GO:0008134,GO:0008290,GO:0014069,GO:0016604,GO:0020027,GO:0030036,GO:0030218,GO:0030507,GO:0032092,GO:0035264,GO:0036498,GO:0042803,GO:0044853,GO:0045296,GO:0046982,GO:0048873,GO:0051015,GO:0051016,GO:0051017,GO:0055085,GO:0071277,GO:…	cell morphogenesis|in utero embryonic development|RNA binding|actin binding|structural molecule activity|calmodulin binding|nucleus|nucleoplasm|cytoplasm|cytosol|cytoskeleton|plasma membrane|cell-cell adherens junction|focal adhesion|cell volume homeostasis|transcription factor binding|F-actin capping protein complex|postsynaptic density|nuclear body|hemoglobin metabolic process|actin cytoskeleto…
FEZ2	2.84816e-85	0.209061	0.325	0.143	7.67891e-81	LC_MC	2.273	ENSBGRG00000010380	protein_coding	PREDICTED: fasciculation and elongation protein zeta-2 isoform X1		GO:0005737,GO:0017157,GO:0030424,GO:1902902	cytoplasm|regulation of exocytosis|axon|negative regulation of autophagosome assembly
ETAA1	3.44987e-85	0.0512947	0.345	0.191	9.3012e-81	LC_MC	1.806	ENSBGRG00000013146	protein_coding	Ewing's tumor-associated antigen 1-like protein		GO:0006281,GO:0006974,GO:0031297,GO:0043539,GO:0043596,GO:0071902,GO:2000001	DNA repair|cellular response to DNA damage stimulus|replication fork processing|protein serine/threonine kinase activator activity|nuclear replication fork|positive regulation of protein serine/threonine kinase activity|regulation of DNA damage checkpoint
APPL1	8.01024e-85	0.187391	0.271	0.109	2.15964e-80	LC_MC	2.486	ENSBGRG00000023264	protein_coding	APPL1 protein		GO:0005634,GO:0005769,GO:0005829,GO:0007049,GO:0007165,GO:0008283,GO:0008286,GO:0010008,GO:0012506,GO:0023052,GO:0031901,GO:0042802,GO:0043422,GO:0044877,GO:0046324,GO:0070062,GO:0097192,GO:1903076	nucleus|early endosome|cytosol|cell cycle|signal transduction|cell proliferation|insulin receptor signaling pathway|endosome membrane|vesicle membrane|signaling|early endosome membrane|identical protein binding|protein kinase B binding|protein-containing complex binding|regulation of glucose import|extracellular exosome|extrinsic apoptotic signaling pathway in absence of ligand|regulation of prot…	ko04211,ko05200,ko05210	Longevity regulating pathway|Pathways in cancer|Colorectal cancer
PLBD2	8.22443e-85	0.193405	0.321	0.143	2.21739e-80	LC_MC	2.245	ENSBGRG00000016096	protein_coding	Putative phospholipase B-like 2, partial		GO:0016042,GO:0016787,GO:0043202	lipid catabolic process|hydrolase activity|lysosomal lumen
EXT2	8.65697e-85	0.240976	0.253	0.088	2.33401e-80	LC_MC	2.875	ENSBGRG00000024837	protein_coding	Exostosin-2, partial		GO:0000139,GO:0005615,GO:0005789,GO:0006024,GO:0006044,GO:0006486,GO:0008375,GO:0015012,GO:0015020,GO:0016021,GO:0046872,GO:0050508,GO:0050509	Golgi membrane|extracellular space|endoplasmic reticulum membrane|glycosaminoglycan biosynthetic process|N-acetylglucosamine metabolic process|protein glycosylation|acetylglucosaminyltransferase activity|heparan sulfate proteoglycan biosynthetic process|glucuronosyltransferase activity|integral component of membrane|metal ion binding|glucuronosyl-N-acetylglucosaminyl-proteoglycan 4-alpha-N-acetyl…	ko00534	Glycosaminoglycan biosynthesis - heparan sulfate / heparin
CNTLN	1.13067e-84	0.252905	0.318	0.131	3.0484e-80	LC_MC	2.427	ENSBGRG00000001209	protein_coding	centlein isoform X1		GO:0005654,GO:0005737,GO:0005813,GO:0005814,GO:0005829,GO:0010457,GO:0019901,GO:0019904,GO:0030674,GO:0033365,GO:0070062	nucleoplasm|cytoplasm|centrosome|centriole|cytosol|centriole-centriole cohesion|protein kinase binding|protein domain specific binding|protein binding, bridging|protein localization to organelle|extracellular exosome
PSMD4	1.4403e-84	0.0998529	0.317	0.164	3.88318e-80	LC_MC	1.933	ENSBGRG00000001873	protein_coding	PREDICTED: 26S proteasome non-ATPase regulatory subunit 4 isoform X1		GO:0000502,GO:0003723,GO:0005634,GO:0005654,GO:0005829,GO:0008540,GO:0016579,GO:0022624,GO:0031593,GO:0042802,GO:0043161,GO:0043248,GO:0043687	proteasome complex|RNA binding|nucleus|nucleoplasm|cytosol|proteasome regulatory particle, base subcomplex|protein deubiquitination|proteasome accessory complex|polyubiquitin modification-dependent protein binding|identical protein binding|proteasome-mediated ubiquitin-dependent protein catabolic process|proteasome assembly|post-translational protein modification	ko03050,ko05169	Proteasome|Epstein-Barr virus infection
FAM177A1	1.8139e-84	0.0123607	0.277	0.152	4.89046e-80	LC_MC	1.822	ENSBGRG00000010282	protein_coding	PREDICTED: protein FAM177A1 isoform X1
CINP	3.56616e-84	0.113771	0.316	0.159	9.61472e-80	LC_MC	1.987	ENSBGRG00000016013	protein_coding	PREDICTED: LOW QUALITY PROTEIN: cyclin-dependent kinase 2-interacting protein		GO:0005634,GO:0006260,GO:0006281,GO:0007049,GO:0051301	nucleus|DNA replication|DNA repair|cell cycle|cell division
ENSBGRG00000005731	3.7283e-84	0.00657521	0.271	0.153	1.00519e-79	LC_MC	1.771	ENSBGRG00000005731	protein_coding	D-aminoacyl-tRNA deacylase 1		GO:0000049,GO:0002161,GO:0003677,GO:0005634,GO:0005737,GO:0006260,GO:0006399,GO:0046872,GO:0051500	tRNA binding|aminoacyl-tRNA editing activity|DNA binding|nucleus|cytoplasm|DNA replication|tRNA metabolic process|metal ion binding|D-tyrosyl-tRNA(Tyr) deacylase activity
SNRNP27	4.61801e-84	0.115035	0.291	0.14	1.24506e-79	LC_MC	2.079	ENSBGRG00000004955	protein_coding	unnamed protein product		GO:0000398,GO:0003676,GO:0005654	mRNA splicing, via spliceosome|nucleic acid binding|nucleoplasm	ko03040	Spliceosome
ENSBGRG00000015600	5.21772e-84	0.142114	0.339	0.169	1.40675e-79	LC_MC	2.006	ENSBGRG00000015600	protein_coding	PREDICTED: DNA-3-methyladenine glycosylase				ko03410	Base excision repair
NTAN1	1.57893e-83	0.00043853	0.333	0.204	4.25695e-79	LC_MC	1.632	ENSBGRG00000025914	protein_coding	PREDICTED: protein N-terminal asparagine amidohydrolase isoform X1		GO:0005634,GO:0005737,GO:0006511,GO:0007613,GO:0008344,GO:0008418	nucleus|cytoplasm|ubiquitin-dependent protein catabolic process|memory|adult locomotory behavior|protein-N-terminal asparagine amidohydrolase activity
PSMD2	2.70623e-83	0.109072	0.292	0.142	7.29627e-79	LC_MC	2.056	ENSBGRG00000000173	protein_coding	26S proteasome non-ATPase regulatory subunit 2		GO:0005634,GO:0008540,GO:0022624,GO:0030234,GO:0034515,GO:0042176,GO:0043161	nucleus|proteasome regulatory particle, base subcomplex|proteasome accessory complex|enzyme regulator activity|proteasome storage granule|regulation of protein catabolic process|proteasome-mediated ubiquitin-dependent protein catabolic process	ko03050,ko05169	Proteasome|Epstein-Barr virus infection
ESYT2	2.89128e-83	0.0184201	0.387	0.236	7.79517e-79	LC_MC	1.64	ENSBGRG00000014549	protein_coding	PREDICTED: extended synaptotagmin-2 isoform X2		GO:0005509,GO:0005544,GO:0005789,GO:0005887,GO:0006869,GO:0006897,GO:0008429,GO:0016020,GO:0031210,GO:0031227,GO:0031234,GO:0035091,GO:0042802,GO:0044232,GO:0045296,GO:0061817	calcium ion binding|calcium-dependent phospholipid binding|endoplasmic reticulum membrane|integral component of plasma membrane|lipid transport|endocytosis|phosphatidylethanolamine binding|membrane|phosphatidylcholine binding|intrinsic component of endoplasmic reticulum membrane|extrinsic component of cytoplasmic side of plasma membrane|phosphatidylinositol binding|identical protein binding|organ…
[truncated: 6,615 more rows]
