# Supplementary material for: Single-Cell RNA Sequencing Reveals Atlas of Yak Testis Cells
Source: Int J Mol Sci. 2023 Apr 28;24(9):7982. doi: 10.3390/ijms24097982 (PMC10178277; doi:10.3390/ijms24097982)
Supplement: Supplementary file 1 [file ijms-24-07982-s001.zip › Supplementary Table S7.xlsx]

## Sheet: SCs--GO
Supplementary Table S7.1. GO enrichment analysis of top 30 marker genes in sertoli cells.
id	term	category	ListHits	ListTotal	PopHits	PopTotal	pval	padj	Enrichment_score	Gene
GO:0051029	rRNA transport	biological_process	1	28	1	18732	0	0	669	TST
GO:0032387	negative regulation of intracellular transport	biological_process	1	28	1	18732	0	0	669	CRYAB
GO:0004617	phosphoglycerate dehydrogenase activity	molecular_function	1	28	1	18732	0	0	669	PHGDH
GO:0039003	pronephric field specification	biological_process	1	28	1	18732	0	0	669	PAX8
GO:0072164	mesonephric tubule development	biological_process	1	28	1	18732	0	0	669	PAX8
GO:0072278	metanephric comma-shaped body morphogenesis	biological_process	1	28	1	18732	0	0	669	PAX8
GO:0072305	negative regulation of mesenchymal cell apoptotic process involved in metanephric nephron morphogenesis	biological_process	1	28	1	18732	0	0	669	PAX8
GO:1900215	negative regulation of apoptotic process involved in metanephric collecting duct development	biological_process	1	28	1	18732	0	0	669	PAX8
GO:1900218	negative regulation of apoptotic process involved in metanephric nephron tubule development	biological_process	1	28	1	18732	0	0	669	PAX8
GO:2000594	positive regulation of metanephric DCT cell differentiation	biological_process	1	28	1	18732	0	0	669	PAX8
GO:2000612	regulation of thyroid-stimulating hormone secretion	biological_process	1	28	1	18732	0	0	669	PAX8
GO:0002683	negative regulation of immune system process	biological_process	1	28	1	18732	0	0	669	SOX9
GO:0060517	epithelial cell proliferation involved in prostatic bud elongation	biological_process	1	28	1	18732	0	0	669	SOX9
GO:0060784	regulation of cell proliferation involved in tissue homeostasis	biological_process	1	28	1	18732	0	0	669	SOX9
GO:0070168	negative regulation of biomineral tissue development	biological_process	1	28	1	18732	0	0	669	SOX9
GO:0004869	cysteine-type endopeptidase inhibitor activity	molecular_function	4	28	24	18732	2.13273e-10	3.1991e-09	111.5	ENSBGRG00000007612; ENSBGRG00000007655; ENSBGRG00000007806; WFDC2
GO:0072289	metanephric nephron tubule formation	biological_process	2	28	3	18732	2.99097e-09	4.22255e-08	446	PAX8; SOX9
GO:0090190	positive regulation of branching involved in ureteric bud morphogenesis	biological_process	2	28	11	18732	4.89572e-07	6.52763e-06	121.636	PAX8; SOX9
GO:0019119	phenanthrene-9,10-epoxide hydrolase activity	molecular_function	1	28	2	18732	2.15465e-06	1.61599e-05	334.5	ENSBGRG00000004473
GO:1905907	negative regulation of amyloid fibril formation	biological_process	1	28	2	18732	2.15465e-06	1.61599e-05	334.5	CRYAB
GO:0048793	pronephros development	biological_process	1	28	2	18732	2.15465e-06	1.61599e-05	334.5	PAX8
GO:0071371	cellular response to gonadotropin stimulus	biological_process	1	28	2	18732	2.15465e-06	1.61599e-05	334.5	PAX8
GO:0072221	metanephric distal convoluted tubule development	biological_process	1	28	2	18732	2.15465e-06	1.61599e-05	334.5	PAX8
GO:0072284	metanephric S-shaped body morphogenesis	biological_process	1	28	2	18732	2.15465e-06	1.61599e-05	334.5	PAX8
GO:1900212	negative regulation of mesenchymal cell apoptotic process involved in metanephros development	biological_process	1	28	2	18732	2.15465e-06	1.61599e-05	334.5	PAX8
GO:0003413	chondrocyte differentiation involved in endochondral bone morphogenesis	biological_process	1	28	2	18732	2.15465e-06	1.61599e-05	334.5	SOX9
GO:0003415	chondrocyte hypertrophy	biological_process	1	28	2	18732	2.15465e-06	1.61599e-05	334.5	SOX9
GO:0014036	neural crest cell fate specification	biological_process	1	28	2	18732	2.15465e-06	1.61599e-05	334.5	SOX9
GO:0060221	retinal rod cell differentiation	biological_process	1	28	2	18732	2.15465e-06	1.61599e-05	334.5	SOX9
GO:0061035	regulation of cartilage development	biological_process	1	28	2	18732	2.15465e-06	1.61599e-05	334.5	SOX9
GO:0061138	morphogenesis of a branching epithelium	biological_process	1	28	2	18732	2.15465e-06	1.61599e-05	334.5	SOX9
GO:0071504	cellular response to heparin	biological_process	1	28	2	18732	2.15465e-06	1.61599e-05	334.5	SOX9
GO:0004364	glutathione transferase activity	molecular_function	2	28	22	18732	4.51929e-06	3.16309e-05	60.8182	ENSBGRG00000020093; ENSBGRG00000021955
GO:0010822	positive regulation of mitochondrion organization	biological_process	1	28	3	18732	6.45797e-06	3.16309e-05	223	ENSBGRG00000003729
GO:0035928	rRNA import into mitochondrion	biological_process	1	28	3	18732	6.45797e-06	3.16309e-05	223	TST
GO:0070513	death domain binding	molecular_function	1	28	3	18732	6.45797e-06	3.16309e-05	223	ENSBGRG00000010385
GO:0006564	L-serine biosynthetic process	biological_process	1	28	3	18732	6.45797e-06	3.16309e-05	223	PHGDH
GO:0072050	S-shaped body morphogenesis	biological_process	1	28	3	18732	6.45797e-06	3.16309e-05	223	PAX8
GO:0072073	kidney epithelium development	biological_process	1	28	3	18732	6.45797e-06	3.16309e-05	223	PAX8
GO:0072108	positive regulation of mesenchymal to epithelial transition involved in metanephros morphogenesis	biological_process	1	28	3	18732	6.45797e-06	3.16309e-05	223	PAX8
GO:2000611	positive regulation of thyroid hormone generation	biological_process	1	28	3	18732	6.45797e-06	3.16309e-05	223	PAX8
GO:0051562	negative regulation of mitochondrial calcium ion concentration	biological_process	1	28	3	18732	6.45797e-06	3.16309e-05	223	ENSBGRG00000023506
GO:0003170	heart valve development	biological_process	1	28	3	18732	6.45797e-06	3.16309e-05	223	SOX9
GO:0019100	male germ-line sex determination	biological_process	1	28	3	18732	6.45797e-06	3.16309e-05	223	SOX9
GO:0030858	positive regulation of epithelial cell differentiation	biological_process	1	28	3	18732	6.45797e-06	3.16309e-05	223	SOX9
GO:0030916	otic vesicle formation	biological_process	1	28	3	18732	6.45797e-06	3.16309e-05	223	SOX9
GO:0060729	intestinal epithelial structure maintenance	biological_process	1	28	3	18732	6.45797e-06	3.16309e-05	223	SOX9
GO:0072034	renal vesicle induction	biological_process	1	28	3	18732	6.45797e-06	3.16309e-05	223	SOX9
GO:0090184	positive regulation of kidney development	biological_process	1	28	3	18732	6.45797e-06	3.16309e-05	223	SOX9
GO:0006749	glutathione metabolic process	biological_process	2	28	26	18732	7.59947e-06	3.64775e-05	51.4615	ENSBGRG00000020093; ENSBGRG00000021955
GO:0004792	thiosulfate sulfurtransferase activity	molecular_function	1	28	4	18732	1.2904e-05	5.07698e-05	167.25	TST
GO:1990357	terminal web	cellular_component	1	28	4	18732	1.2904e-05	5.07698e-05	167.25	ENSBGRG00000011563
GO:0030060	L-malate dehydrogenase activity	molecular_function	1	28	4	18732	1.2904e-05	5.07698e-05	167.25	PHGDH
GO:0003374	dynamin family protein polymerization involved in mitochondrial fission	biological_process	1	28	4	18732	1.2904e-05	5.07698e-05	167.25	MX1
GO:0001823	mesonephros development	biological_process	1	28	4	18732	1.2904e-05	5.07698e-05	167.25	PAX8
GO:0071599	otic vesicle development	biological_process	1	28	4	18732	1.2904e-05	5.07698e-05	167.25	PAX8
GO:0072307	regulation of metanephric nephron tubule epithelial cell differentiation	biological_process	1	28	4	18732	1.2904e-05	5.07698e-05	167.25	PAX8
GO:0019828	aspartic-type endopeptidase inhibitor activity	molecular_function	1	28	4	18732	1.2904e-05	5.07698e-05	167.25	WFDC2
GO:0030644	cellular chloride ion homeostasis	biological_process	1	28	4	18732	1.2904e-05	5.07698e-05	167.25	CKB
GO:0003179	heart valve morphogenesis	biological_process	1	28	4	18732	1.2904e-05	5.07698e-05	167.25	SOX9
GO:0046533	negative regulation of photoreceptor cell differentiation	biological_process	1	28	4	18732	1.2904e-05	5.07698e-05	167.25	SOX9
GO:0097211	cellular response to gonadotropin-releasing hormone	biological_process	1	28	5	18732	2.14867e-05	7.47365e-05	133.8	ENSBGRG00000003729
GO:0004033	aldo-keto reductase (NADP) activity	molecular_function	1	28	5	18732	2.14867e-05	7.47365e-05	133.8	ENSBGRG00000004473
GO:0060561	apoptotic process involved in morphogenesis	biological_process	1	28	5	18732	2.14867e-05	7.47365e-05	133.8	CRYAB
GO:0003337	mesenchymal to epithelial transition involved in metanephros morphogenesis	biological_process	1	28	5	18732	2.14867e-05	7.47365e-05	133.8	PAX8
GO:0003203	endocardial cushion morphogenesis	biological_process	1	28	5	18732	2.14867e-05	7.47365e-05	133.8	SOX9
GO:0060008	Sertoli cell differentiation	biological_process	1	28	5	18732	2.14867e-05	7.47365e-05	133.8	SOX9
GO:2000020	positive regulation of male gonad development	biological_process	1	28	5	18732	2.14867e-05	7.47365e-05	133.8	SOX9
GO:2000741	positive regulation of mesenchymal stem cell differentiation	biological_process	1	28	5	18732	2.14867e-05	7.47365e-05	133.8	SOX9
GO:0042742	defense response to bacterium	biological_process	3	28	116	18732	2.54841e-05	8.73742e-05	17.3017	ENSBGRG00000015536; ENSBGRG00000015690; DEFB123
GO:0007021	tubulin complex assembly	biological_process	1	28	6	18732	3.22003e-05	0.000104433	111.5	CRYAB
GO:0032463	negative regulation of protein homooligomerization	biological_process	1	28	6	18732	3.22003e-05	0.000104433	111.5	CRYAB
GO:0060706	cell differentiation involved in embryonic placenta development	biological_process	1	28	6	18732	3.22003e-05	0.000104433	111.5	ENSBGRG00000011563
GO:0004111	creatine kinase activity	molecular_function	1	28	6	18732	3.22003e-05	0.000104433	111.5	CKB
GO:0006081	cellular aldehyde metabolic process	biological_process	1	28	7	18732	4.50387e-05	0.000144124	95.5714	ENSBGRG00000004473
GO:0005739	mitochondrion	cellular_component	7	28	943	18732	5.05149e-05	0.000159521	4.96607	ENSBGRG00000003729; CRYAB; ASB9; ENSBGRG00000010357; ABHD11; ENSBGRG00000023192; CKB
GO:0008090	retrograde axonal transport	biological_process	1	28	8	18732	5.9996e-05	0.000182266	83.625	ENSBGRG00000003729
GO:0010667	negative regulation of cardiac muscle cell apoptotic process	biological_process	1	28	8	18732	5.9996e-05	0.000182266	83.625	PAX8
GO:0010564	regulation of cell cycle process	biological_process	1	28	8	18732	5.9996e-05	0.000182266	83.625	SOX9
GO:0019896	axonal transport of mitochondrion	biological_process	1	28	9	18732	7.70664e-05	0.000222843	74.3333	ENSBGRG00000003729
GO:0071383	cellular response to steroid hormone stimulus	biological_process	1	28	9	18732	7.70664e-05	0.000222843	74.3333	ENSBGRG00000003729
GO:0043034	costamere	cellular_component	1	28	9	18732	7.70664e-05	0.000222843	74.3333	ENSBGRG00000011563
GO:0035326	enhancer binding	molecular_function	1	28	9	18732	7.70664e-05	0.000222843	74.3333	SOX9
GO:0008097	5S rRNA binding	molecular_function	1	28	10	18732	9.62439e-05	0.000262483	66.9	TST
GO:0016327	apicolateral plasma membrane	cellular_component	1	28	10	18732	9.62439e-05	0.000262483	66.9	ENSBGRG00000011563
GO:0006790	sulfur compound metabolic process	biological_process	1	28	10	18732	9.62439e-05	0.000262483	66.9	PAX8
GO:0005960	glycine cleavage complex	cellular_component	1	28	10	18732	9.62439e-05	0.000262483	66.9	ENSBGRG00000023192
GO:0001894	tissue homeostasis	biological_process	1	28	10	18732	9.62439e-05	0.000262483	66.9	SOX9
GO:0005576	extracellular region	cellular_component	7	28	1045	18732	0.000104221	0.000281046	4.48134	ENSBGRG00000007612; ENSBGRG00000007655; ENSBGRG00000007806; ENSBGRG00000015536; ENSBGRG00000015690; DEFB123; WFDC2
GO:0044597	daunorubicin metabolic process	biological_process	1	28	11	18732	0.000117523	0.000306581	60.8182	ENSBGRG00000004473
GO:0044598	doxorubicin metabolic process	biological_process	1	28	11	18732	0.000117523	0.000306581	60.8182	ENSBGRG00000004473
GO:0019464	glycine decarboxylation via glycine cleavage system	biological_process	1	28	11	18732	0.000117523	0.000306581	60.8182	ENSBGRG00000023192
GO:0045087	innate immune response	biological_process	4	28	341	18732	0.00013519	0.000348611	7.84751	MX1; ENSBGRG00000015536; ENSBGRG00000015690; DEFB123
GO:0071480	cellular response to gamma radiation	biological_process	1	28	12	18732	0.000140897	0.000348611	55.75	CRYAB
GO:0001655	urogenital system development	biological_process	1	28	12	18732	0.000140897	0.000348611	55.75	PAX8
GO:0001502	cartilage condensation	biological_process	1	28	12	18732	0.000140897	0.000348611	55.75	SOX9
GO:0001708	cell fate specification	biological_process	1	28	12	18732	0.000140897	0.000348611	55.75	SOX9
GO:0006970	response to osmotic stress	biological_process	1	28	13	18732	0.00016636	0.000403298	51.4615	MAP7
GO:0030279	negative regulation of ossification	biological_process	1	28	13	18732	0.00016636	0.000403298	51.4615	SOX9
GO:0030878	thyroid gland development	biological_process	1	28	14	18732	0.000193908	0.000456253	47.7857	PAX8
GO:0032331	negative regulation of chondrocyte differentiation	biological_process	1	28	14	18732	0.000193908	0.000456253	47.7857	SOX9
GO:0070371	ERK1 and ERK2 cascade	biological_process	1	28	14	18732	0.000193908	0.000456253	47.7857	SOX9
GO:0000266	mitochondrial fission	biological_process	1	28	15	18732	0.000223533	0.000510932	44.6	MX1
GO:0044233	Mitochondria-associated ER Membrane	cellular_component	1	28	15	18732	0.000223533	0.000510932	44.6	ENSBGRG00000023506
GO:0032332	positive regulation of chondrocyte differentiation	biological_process	1	28	15	18732	0.000223533	0.000510932	44.6	SOX9
GO:0004032	alditol:NADP+ 1-oxidoreductase activity	molecular_function	1	28	16	18732	0.00025523	0.000567177	41.8125	ENSBGRG00000004473
GO:0001837	epithelial to mesenchymal transition	biological_process	1	28	16	18732	0.00025523	0.000567177	41.8125	SOX9
GO:0002053	positive regulation of mesenchymal cell proliferation	biological_process	1	28	16	18732	0.00025523	0.000567177	41.8125	SOX9
GO:0005977	glycogen metabolic process	biological_process	1	28	17	18732	0.000288993	0.00062485	39.3529	ENSBGRG00000000541
GO:0042542	response to hydrogen peroxide	biological_process	1	28	17	18732	0.000288993	0.00062485	39.3529	CRYAB
GO:0001656	metanephros development	biological_process	1	28	17	18732	0.000288993	0.00062485	39.3529	PAX8
GO:0043627	response to estrogen	biological_process	1	28	18	18732	0.000324817	0.000677878	37.1667	ENSBGRG00000011563
GO:0061025	membrane fusion	biological_process	1	28	18	18732	0.000324817	0.000677878	37.1667	MX1
GO:0045662	negative regulation of myoblast differentiation	biological_process	1	28	18	18732	0.000324817	0.000677878	37.1667	SOX9
GO:0090103	cochlea morphogenesis	biological_process	1	28	18	18732	0.000324817	0.000677878	37.1667	SOX9
GO:0005875	microtubule associated complex	cellular_component	1	28	19	18732	0.000362695	0.000737684	35.2105	MAP7
GO:0019933	cAMP-mediated signaling	biological_process	1	28	19	18732	0.000362695	0.000737684	35.2105	SOX9
GO:0071773	cellular response to BMP stimulus	biological_process	1	28	19	18732	0.000362695	0.000737684	35.2105	SOX9
GO:0003281	ventricular septum development	biological_process	1	28	20	18732	0.000402622	0.00081201	33.45	PAX8
GO:0030018	Z disc	cellular_component	2	28	99	18732	0.000426171	0.000852341	13.5152	CRYAB; ENSBGRG00000011563
GO:0031307	integral component of mitochondrial outer membrane	cellular_component	1	28	21	18732	0.000444592	0.000881835	31.8571	ENSBGRG00000003729
GO:0042981	regulation of apoptotic process	biological_process	2	28	101	18732	0.000451897	0.000888977	13.2475	PAX8; SOX9
GO:0001158	enhancer sequence-specific DNA binding	molecular_function	1	28	22	18732	0.000488599	0.000945675	30.4091	SOX9
GO:0010634	positive regulation of epithelial cell migration	biological_process	1	28	22	18732	0.000488599	0.000945675	30.4091	SOX9
GO:0006626	protein targeting to mitochondrion	biological_process	1	28	23	18732	0.000534638	0.00100245	29.087	ENSBGRG00000003729
GO:0005212	structural constituent of eye lens	molecular_function	1	28	23	18732	0.000534638	0.00100245	29.087	CRYAB
GO:0097190	apoptotic signaling pathway	biological_process	1	28	23	18732	0.000534638	0.00100245	29.087	ENSBGRG00000010385
GO:0043491	protein kinase B signaling	biological_process	1	28	23	18732	0.000534638	0.00100245	29.087	SOX9
GO:0002088	lens development in camera-type eye	biological_process	1	28	24	18732	0.000582702	0.00106755	27.875	CRYAB
GO:0001942	hair follicle development	biological_process	1	28	24	18732	0.000582702	0.00106755	27.875	SOX9
GO:0035019	somatic stem cell population maintenance	biological_process	1	28	24	18732	0.000582702	0.00106755	27.875	SOX9
GO:0008307	structural constituent of muscle	molecular_function	1	28	25	18732	0.000632787	0.00115052	26.76	ENSBGRG00000011563
GO:0045214	sarcomere organization	biological_process	1	28	26	18732	0.000684886	0.00122666	25.7308	ENSBGRG00000011563
GO:0007163	establishment or maintenance of cell polarity	biological_process	1	28	26	18732	0.000684886	0.00122666	25.7308	MAP7
GO:0002062	chondrocyte differentiation	biological_process	1	28	27	18732	0.000738993	0.00131377	24.7778	SOX9
GO:0043209	myelin sheath	cellular_component	2	28	121	18732	0.000765456	0.0013508	11.0579	CRYAB; CKB
GO:0010507	negative regulation of autophagy	biological_process	1	28	28	18732	0.000795104	0.00138279	23.8929	ENSBGRG00000010385
GO:0001658	branching involved in ureteric bud morphogenesis	biological_process	1	28	28	18732	0.000795104	0.00138279	23.8929	PAX8
GO:0004864	protein phosphatase inhibitor activity	molecular_function	1	28	29	18732	0.000853212	0.00146265	23.069	ENSBGRG00000000541
GO:0008089	anterograde axonal transport	biological_process	1	28	29	18732	0.000853212	0.00146265	23.069	ENSBGRG00000003729
GO:0050679	positive regulation of epithelial cell proliferation	biological_process	1	28	31	18732	0.000975397	0.00166025	21.5806	SOX9
GO:0007173	epidermal growth factor receptor signaling pathway	biological_process	1	28	32	18732	0.00103946	0.00175684	20.9062	SOX9
GO:0043154	negative regulation of cysteine-type endopeptidase activity involved in apoptotic process	biological_process	1	28	33	18732	0.0011055	0.00185539	20.2727	CRYAB
GO:0071260	cellular response to mechanical stimulus	biological_process	1	28	34	18732	0.00117351	0.00195585	19.6765	SOX9
GO:0006805	xenobiotic metabolic process	biological_process	1	28	35	18732	0.00124349	0.00205818	19.1143	ENSBGRG00000004473
GO:0050680	negative regulation of epithelial cell proliferation	biological_process	1	28	37	18732	0.0013893	0.00228378	18.0811	SOX9
GO:0014068	positive regulation of phosphatidylinositol 3-kinase signaling	biological_process	1	28	38	18732	0.00146513	0.00239205	17.6053	SOX9
GO:0051287	NAD binding	molecular_function	1	28	40	18732	0.00162261	0.00259617	16.725	PHGDH
GO:0051216	cartilage development	biological_process	1	28	40	18732	0.00162261	0.00259617	16.725	SOX9
GO:0071364	cellular response to epidermal growth factor stimulus	biological_process	1	28	40	18732	0.00162261	0.00259617	16.725	SOX9
GO:0042472	inner ear morphogenesis	biological_process	1	28	41	18732	0.00170424	0.00270873	16.3171	PAX8
GO:0030324	lung development	biological_process	1	28	43	18732	0.00187328	0.00290057	15.5581	AARD
GO:0009055	electron transfer activity	molecular_function	1	28	43	18732	0.00187328	0.00290057	15.5581	ENSBGRG00000004473
GO:0034198	cellular response to amino acid starvation	biological_process	1	28	43	18732	0.00187328	0.00290057	15.5581	ENSBGRG00000010385
GO:0060041	retina development in camera-type eye	biological_process	1	28	43	18732	0.00187328	0.00290057	15.5581	SOX9
GO:0003705	transcription factor activity, RNA polymerase II distal enhancer sequence-specific binding	molecular_function	1	28	44	18732	0.00196068	0.00301643	15.2045	SOX9
GO:0043066	negative regulation of apoptotic process	biological_process	3	28	366	18732	0.0020256	0.00309646	5.48361	CRYAB; ENSBGRG00000023506; SOX9
GO:0001540	amyloid-beta binding	molecular_function	1	28	45	18732	0.00204998	0.00311389	14.8667	CRYAB
GO:0030855	epithelial cell differentiation	biological_process	1	28	50	18732	0.00252492	0.00381119	13.38	TST
GO:1904115	axon cytoplasm	cellular_component	1	28	56	18732	0.00315666	0.00473499	11.9464	ENSBGRG00000003729
GO:0045732	positive regulation of protein catabolic process	biological_process	1	28	57	18732	0.00326844	0.00484213	11.7368	ASB9
GO:0009887	animal organ morphogenesis	biological_process	1	28	57	18732	0.00326844	0.00484213	11.7368	PAX8
GO:0007517	muscle organ development	biological_process	1	28	59	18732	0.00349749	0.00514968	11.339	CRYAB
GO:0006351	transcription, DNA-templated	biological_process	1	28	60	18732	0.00361476	0.00528989	11.15	PAX8
GO:0001077	proximal promoter DNA-binding transcription activator activity, RNA polymerase II-specific	molecular_function	2	28	213	18732	0.00385085	0.00553977	6.28169	PAX8; SOX9
GO:0071456	cellular response to hypoxia	biological_process	1	28	62	18732	0.00385476	0.00553977	10.7903	ENSBGRG00000003729
GO:0005882	intermediate filament	cellular_component	1	28	62	18732	0.00385476	0.00553977	10.7903	ENSBGRG00000011563
GO:0009615	response to virus	biological_process	1	28	65	18732	0.00422832	0.00604046	10.2923	MX1
GO:0001666	response to hypoxia	biological_process	1	28	68	18732	0.00461805	0.00655817	9.83824	CRYAB
GO:0065003	protein-containing complex assembly	biological_process	1	28	69	18732	0.00475152	0.00669762	9.69565	SOX9
GO:0031625	ubiquitin protein ligase binding	molecular_function	2	28	230	18732	0.00477205	0.00669762	5.81739	ENSBGRG00000023506; CKB
GO:0090090	negative regulation of canonical Wnt signaling pathway	biological_process	1	28	76	18732	0.00573522	0.00800263	8.80263	SOX9
GO:0007417	central nervous system development	biological_process	1	28	77	18732	0.00588274	0.00816102	8.68831	PAX8
GO:0001501	skeletal system development	biological_process	1	28	78	18732	0.00603199	0.00831999	8.57692	SOX9
GO:0016787	hydrolase activity	molecular_function	1	28	79	18732	0.00618297	0.00847951	8.46835	ABHD11
GO:0006338	chromatin remodeling	biological_process	1	28	81	18732	0.0064901	0.00885013	8.25926	SOX9
GO:0042127	regulation of cell proliferation	biological_process	1	28	82	18732	0.00664623	0.00901184	8.15854	SOX9
GO:0042383	sarcolemma	cellular_component	1	28	83	18732	0.00680407	0.00917403	8.06024	ENSBGRG00000011563
GO:0031966	mitochondrial membrane	cellular_component	1	28	85	18732	0.00712486	0.00955288	7.87059	MX1
GO:0007219	Notch signaling pathway	biological_process	1	28	88	18732	0.00761871	0.0101583	7.60227	ENSBGRG00000011563
GO:0005975	carbohydrate metabolic process	biological_process	1	28	89	18732	0.00778669	0.0103249	7.51685	ENSBGRG00000004473
GO:0001934	positive regulation of protein phosphorylation	biological_process	1	28	91	18732	0.00812765	0.0107178	7.35165	SOX9
GO:0000226	microtubule cytoskeleton organization	biological_process	1	28	96	18732	0.00900907	0.0118152	6.96875	MAP7
GO:0006334	nucleosome assembly	biological_process	1	28	102	18732	0.0101207	0.013201	6.55882	SOX9
GO:0035556	intracellular signal transduction	biological_process	2	28	308	18732	0.0106399	0.0138031	4.34416	ENSBGRG00000000541; ASB9
GO:0004867	serine-type endopeptidase inhibitor activity	molecular_function	1	28	106	18732	0.0108941	0.0140569	6.31132	WFDC2
GO:0051082	unfolded protein binding	molecular_function	1	28	114	18732	0.0125167	0.0160642	5.86842	CRYAB
GO:0015630	microtubule cytoskeleton	cellular_component	1	28	118	18732	0.0133653	0.0170621	5.66949	MAP7
GO:0072659	protein localization to plasma membrane	biological_process	1	28	120	18732	0.0137988	0.0175223	5.575	MAP7
GO:0000978	RNA polymerase II proximal promoter sequence-specific DNA binding	molecular_function	2	28	342	18732	0.0140971	0.0178069	3.91228	PAX8; SOX9
GO:0050821	protein stabilization	biological_process	1	28	125	18732	0.0149092	0.0187341	5.352	CRYAB
GO:0004672	protein kinase activity	molecular_function	1	28	134	18732	0.0170018	0.0212523	4.99254	SOX9
GO:0016323	basolateral plasma membrane	cellular_component	1	28	135	18732	0.0172417	0.0214405	4.95556	MAP7
GO:0010629	negative regulation of gene expression	biological_process	1	28	137	18732	0.0177258	0.0219288	4.88321	CRYAB
GO:0005741	mitochondrial outer membrane	cellular_component	1	28	139	18732	0.0182156	0.0224192	4.81295	ENSBGRG00000023506
GO:0007420	brain development	biological_process	1	28	150	18732	0.0210114	0.0257282	4.46	CKB
GO:0044212	transcription regulatory region DNA binding	molecular_function	1	28	159	18732	0.0234237	0.0285365	4.20755	PAX8
GO:0005667	transcription factor complex	cellular_component	1	28	161	18732	0.0239747	0.0290602	4.15528	PAX8
GO:0051260	protein homooligomerization	biological_process	1	28	165	18732	0.0250927	0.0302625	4.05455	CRYAB
GO:0005198	structural molecule activity	molecular_function	1	28	171	18732	0.0268091	0.032171	3.91228	MAP7
GO:0051607	defense response to virus	biological_process	1	28	175	18732	0.0279794	0.0334083	3.82286	MX1
GO:0044877	protein-containing complex binding	molecular_function	1	28	192	18732	0.0331779	0.0394193	3.48438	CRYAB
GO:0030154	cell differentiation	biological_process	2	28	514	18732	0.04049	0.0478699	2.60311	ENSBGRG00000010385; PAX8
GO:0008017	microtubule binding	molecular_function	1	28	216	18732	0.0411066	0.0483607	3.09722	MX1
GO:0005102	signaling receptor binding	molecular_function	1	28	233	18732	0.0471139	0.0551577	2.87124	MAP7
GO:0005759	mitochondrial matrix	cellular_component	1	28	243	18732	0.0507904	0.0591733	2.75309	TST
GO:0030424	axon	cellular_component	1	28	254	18732	0.0549515	0.0637119	2.63386	MAP7
GO:0005874	microtubule	cellular_component	1	28	287	18732	0.0681228	0.0786033	2.33101	MAP7
GO:0003924	GTPase activity	molecular_function	1	28	295	18732	0.0714616	0.0820612	2.2678	MX1
GO:0003682	chromatin binding	molecular_function	1	28	296	18732	0.0718828	0.0821518	2.26014	SOX9
GO:0016567	protein ubiquitination	biological_process	1	28	304	18732	0.0752816	0.0856284	2.20066	ASB9
GO:0007283	spermatogenesis	biological_process	1	28	329	18732	0.0862282	0.0976168	2.03343	SOX9
GO:0045944	positive regulation of transcription by RNA polymerase II	biological_process	2	28	716	18732	0.0899055	0.101302	1.86872	PAX8; SOX9
GO:0008284	positive regulation of cell proliferation	biological_process	1	28	342	18732	0.0921035	0.103294	1.95614	SOX9
GO:0006355	regulation of transcription, DNA-templated	biological_process	1	28	362	18732	0.101368	0.113155	1.84807	PAX8
GO:0032991	protein-containing complex	cellular_component	1	28	374	18732	0.10705	0.118945	1.78877	SOX9
GO:0005525	GTP binding	molecular_function	1	28	378	18732	0.108964	0.120513	1.76984	MX1
GO:0043565	sequence-specific DNA binding	molecular_function	1	28	384	18732	0.111852	0.12314	1.74219	PAX8
GO:0045892	negative regulation of transcription, DNA-templated	biological_process	1	28	388	18732	0.113789	0.1247	1.72423	SOX9
GO:0045893	positive regulation of transcription, DNA-templated	biological_process	1	28	397	18732	0.118179	0.128923	1.68514	PAX8
GO:0006915	apoptotic process	biological_process	1	28	410	18732	0.124598	0.13531	1.63171	ENSBGRG00000023506
GO:0007165	signal transduction	biological_process	1	28	460	18732	0.150039	0.162205	1.45435	SOX9
GO:0003700	DNA-binding transcription factor activity	molecular_function	1	28	508	18732	0.175388	0.188758	1.31693	PAX8
GO:0048471	perinuclear region of cytoplasm	cellular_component	1	28	526	18732	0.185079	0.198298	1.27186	MAP7
GO:0005615	extracellular space	cellular_component	2	28	1059	18732	0.208895	0.222821	1.26346	ENSBGRG00000000541; CKB
GO:0042803	protein homodimerization activity	molecular_function	1	28	651	18732	0.254111	0.269852	1.02765	CRYAB
GO:0005794	Golgi apparatus	cellular_component	1	28	717	18732	0.291099	0.30777	0.933054	ENSBGRG00000004473
GO:0005789	endoplasmic reticulum membrane	cellular_component	1	28	732	18732	0.299501	0.315264	0.913934	ENSBGRG00000023506
GO:0005783	endoplasmic reticulum	cellular_component	1	28	739	18732	0.303419	0.317994	0.905277	ENSBGRG00000023506
GO:0070062	extracellular exosome	cellular_component	1	28	795	18732	0.334641	0.349191	0.841509	ENSBGRG00000004473
GO:0003677	DNA binding	molecular_function	1	28	1194	18732	0.540525	0.561584	0.560302	PAX8
GO:0016020	membrane	cellular_component	1	28	1206	18732	0.546076	0.564906	0.554726	MX1
GO:0005524	ATP binding	molecular_function	1	28	1301	18732	0.588467	0.606146	0.51422	CKB
GO:0005829	cytosol	cellular_component	4	28	3458	18732	0.609192	0.623236	0.773858	ENSBGRG00000004473; CRYAB; MAP7; CKB
GO:0005737	cytoplasm	cellular_component	5	28	4150	18732	0.610252	0.623236	0.806024	ENSBGRG00000000541; CRYAB; MX1; ENSBGRG00000020093; ENSBGRG00000021955
GO:0005654	nucleoplasm	cellular_component	1	28	2078	18732	0.833191	0.847313	0.321944	PAX8
GO:0005634	nucleus	cellular_component	4	28	4662	18732	0.8619	0.87281	0.574003	CRYAB; MX1; PAX8; SOX9
GO:0005886	plasma membrane	cellular_component	1	28	3016	18732	0.953384	0.961396	0.221817	CRYAB
GO:0046872	metal ion binding	molecular_function	1	28	3260	18732	0.967448	0.971218	0.205215	CRYAB
GO:0016021	integral component of membrane	cellular_component	1	28	3342	18732	0.971218	0.971218	0.20018	ENSBGRG00000023506

## Sheet: LC_MCs--GO
Supplementary Table S7.2. GO enrichment analysis of top 30 marker genes in LC_MCs.
id	term	category	ListHits	ListTotal	PopHits	PopTotal	pval	padj	Enrichment_score	Gene
GO:0070570	regulation of neuron projection regeneration	biological_process	1	26	1	18732	0	0	720.462	PRRX1
GO:1902993	positive regulation of amyloid precursor protein catabolic process	biological_process	1	26	1	18732	0	0	720.462	SPON1
GO:0005497	androgen binding	molecular_function	1	26	1	18732	0	0	720.462	AR
GO:0007620	copulation	biological_process	1	26	1	18732	0	0	720.462	AR
GO:0008049	male courtship behavior	biological_process	1	26	1	18732	0	0	720.462	AR
GO:0019098	reproductive behavior	biological_process	1	26	1	18732	0	0	720.462	AR
GO:0032553	ribonucleotide binding	molecular_function	1	26	1	18732	0	0	720.462	AR
GO:0035262	gonad morphogenesis	biological_process	1	26	1	18732	0	0	720.462	LHX9
GO:0097380	dorsal spinal cord interneuron anterior axon guidance	biological_process	1	26	1	18732	0	0	720.462	LHX9
GO:0072143	mesangial cell development	biological_process	1	26	1	18732	0	0	720.462	OSR1
GO:0072168	specification of anterior mesonephric tubule identity	biological_process	1	26	1	18732	0	0	720.462	OSR1
GO:0072169	specification of posterior mesonephric tubule identity	biological_process	1	26	1	18732	0	0	720.462	OSR1
GO:0072183	negative regulation of nephron tubule epithelial cell differentiation	biological_process	1	26	1	18732	0	0	720.462	OSR1
GO:0072184	renal vesicle progenitor cell differentiation	biological_process	1	26	1	18732	0	0	720.462	OSR1
GO:0072190	ureter urothelium development	biological_process	1	26	1	18732	0	0	720.462	OSR1
GO:0072234	metanephric nephron tubule development	biological_process	1	26	1	18732	0	0	720.462	OSR1
GO:0072259	metanephric interstitial fibroblast development	biological_process	1	26	1	18732	0	0	720.462	OSR1
GO:0010712	regulation of collagen metabolic process	biological_process	1	26	1	18732	0	0	720.462	MFAP4
GO:0005018	platelet-derived growth factor alpha-receptor activity	molecular_function	1	26	1	18732	0	0	720.462	PDGFRA
GO:0035790	platelet-derived growth factor receptor-alpha signaling pathway	biological_process	1	26	1	18732	0	0	720.462	PDGFRA
GO:2000739	regulation of mesenchymal stem cell differentiation	biological_process	1	26	1	18732	0	0	720.462	PDGFRA
GO:0016999	antibiotic metabolic process	biological_process	1	26	1	18732	0	0	720.462	DPEP1
GO:0070208	protein heterotrimerization	biological_process	3	26	14	18732	2.89072e-09	3.28034e-08	154.385	COL6A1; COL6A2; C1QTNF2
GO:0031012	extracellular matrix	cellular_component	6	26	181	18732	3.94389e-09	4.28898e-08	23.8827	COL6A1; COL6A2; COL28A1; CRISPLD2; BGN; MMP23B
GO:0005581	collagen trimer	cellular_component	4	26	62	18732	2.10088e-08	2.19332e-07	46.4814	COL6A2; COL28A1; COL4A3; C1QTNF2
GO:0030020	extracellular matrix structural constituent conferring tensile strength	molecular_function	3	26	28	18732	5.8355e-08	5.85795e-07	77.1923	COL6A1; COL6A2; COL28A1
GO:0048407	platelet-derived growth factor binding	molecular_function	2	26	8	18732	1.32321e-07	1.2791e-06	180.115	COL6A1; PDGFRA
GO:0007155	cell adhesion	biological_process	6	26	355	18732	3.9923e-07	3.72139e-06	12.1768	COL6A1; COL6A2; SPON1; COL28A1; COL4A3; MFAP4
GO:0001527	microfibril	cellular_component	2	26	12	18732	5.1792e-07	4.66128e-06	120.077	MFAP2; MFAP4
GO:0030198	extracellular matrix organization	biological_process	4	26	123	18732	6.62551e-07	5.7642e-06	23.4296	COL6A1; COL28A1; CRISPLD2; PDGFRA
GO:0005615	extracellular space	cellular_component	9	26	1059	18732	7.39217e-07	6.15278e-06	6.1229	COL6A1; COL6A2; COL28A1; ENSBGRG00000012496; CRISPLD2; C1QTNF2; C1S; RBP4; DPEP1
GO:0030133	transport vesicle	cellular_component	3	26	52	18732	7.54364e-07	6.15278e-06	41.5651	ENSBGRG00000012496; CRISPLD2; BGN
GO:0062023	collagen-containing extracellular matrix	cellular_component	4	26	129	18732	8.39234e-07	6.63758e-06	22.3399	COL6A1; COL6A2; COL28A1; MFAP4
GO:0005539	glycosaminoglycan binding	molecular_function	2	26	15	18732	1.0682e-06	8.19998e-06	96.0615	CRISPLD2; BGN
GO:0003429	growth plate cartilage chondrocyte morphogenesis	biological_process	2	26	16	18732	1.31349e-06	9.48066e-06	90.0577	COL6A1; COL6A2
GO:0004962	endothelin receptor activity	molecular_function	1	26	2	18732	1.85254e-06	9.48066e-06	360.231	EDNRA
GO:0004882	androgen receptor activity	molecular_function	1	26	2	18732	1.85254e-06	9.48066e-06	360.231	AR
GO:0014734	skeletal muscle hypertrophy	biological_process	1	26	2	18732	1.85254e-06	9.48066e-06	360.231	AR
GO:0045720	negative regulation of integrin biosynthetic process	biological_process	1	26	2	18732	1.85254e-06	9.48066e-06	360.231	AR
GO:0060406	positive regulation of penile erection	biological_process	1	26	2	18732	1.85254e-06	9.48066e-06	360.231	AR
GO:0048793	pronephros development	biological_process	1	26	2	18732	1.85254e-06	9.48066e-06	360.231	OSR1
GO:0072111	cell proliferation involved in kidney development	biological_process	1	26	2	18732	1.85254e-06	9.48066e-06	360.231	OSR1
GO:0072207	metanephric epithelium development	biological_process	1	26	2	18732	1.85254e-06	9.48066e-06	360.231	OSR1
GO:0072208	metanephric smooth muscle tissue development	biological_process	1	26	2	18732	1.85254e-06	9.48066e-06	360.231	OSR1
GO:0072239	metanephric glomerulus vasculature development	biological_process	1	26	2	18732	1.85254e-06	9.48066e-06	360.231	OSR1
GO:0034632	retinol transmembrane transporter activity	molecular_function	1	26	2	18732	1.85254e-06	9.48066e-06	360.231	RBP4
GO:0038091	positive regulation of cell proliferation by VEGF-activated platelet derived growth factor receptor signaling pathway	biological_process	1	26	2	18732	1.85254e-06	9.48066e-06	360.231	PDGFRA
GO:0072277	metanephric glomerular capillary formation	biological_process	1	26	2	18732	1.85254e-06	9.48066e-06	360.231	PDGFRA
GO:0034235	GPI anchor binding	molecular_function	1	26	2	18732	1.85254e-06	9.48066e-06	360.231	DPEP1
GO:0070573	metallodipeptidase activity	molecular_function	1	26	2	18732	1.85254e-06	9.48066e-06	360.231	DPEP1
GO:0072341	modified amino acid binding	molecular_function	1	26	2	18732	1.85254e-06	9.48066e-06	360.231	DPEP1
GO:0042383	sarcolemma	cellular_component	3	26	83	18732	4.97332e-06	2.4155e-05	26.0408	COL6A1; COL6A2; BGN
GO:0060325	face morphogenesis	biological_process	2	26	25	18732	5.35017e-06	2.4155e-05	57.6369	CRISPLD2; PDGFRA
GO:0005589	collagen type VI trimer	cellular_component	1	26	3	18732	5.55288e-06	2.4155e-05	240.154	COL6A1
GO:0060736	prostate gland growth	biological_process	1	26	3	18732	5.55288e-06	2.4155e-05	240.154	AR
GO:0018479	benzaldehyde dehydrogenase (NAD+) activity	molecular_function	1	26	3	18732	5.55288e-06	2.4155e-05	240.154	ENSBGRG00000022195
GO:0009650	UV protection	biological_process	1	26	3	18732	5.55288e-06	2.4155e-05	240.154	MFAP4
GO:0038085	vascular endothelial growth factor binding	molecular_function	1	26	3	18732	5.55288e-06	2.4155e-05	240.154	PDGFRA
GO:0061298	retina vasculature development in camera-type eye	biological_process	1	26	3	18732	5.55288e-06	2.4155e-05	240.154	PDGFRA
GO:0050667	homocysteine metabolic process	biological_process	1	26	3	18732	5.55288e-06	2.4155e-05	240.154	DPEP1
GO:0048701	embryonic cranial skeleton morphogenesis	biological_process	2	26	27	18732	6.79149e-06	2.90587e-05	53.3675	PRRX1; PDGFRA
GO:0046661	male sex differentiation	biological_process	1	26	4	18732	1.10963e-05	4.25901e-05	180.115	AR
GO:0046321	positive regulation of fatty acid oxidation	biological_process	1	26	4	18732	1.10963e-05	4.25901e-05	180.115	C1QTNF2
GO:0019800	peptide cross-linking via chondroitin 4-sulfate glycosaminoglycan	biological_process	1	26	4	18732	1.10963e-05	4.25901e-05	180.115	BGN
GO:0072075	metanephric mesenchyme development	biological_process	1	26	4	18732	1.10963e-05	4.25901e-05	180.115	OSR1
GO:0072162	metanephric mesenchymal cell differentiation	biological_process	1	26	4	18732	1.10963e-05	4.25901e-05	180.115	OSR1
GO:0071953	elastic fiber	cellular_component	1	26	4	18732	1.10963e-05	4.25901e-05	180.115	MFAP4
GO:0050920	regulation of chemotaxis	biological_process	1	26	4	18732	1.10963e-05	4.25901e-05	180.115	PDGFRA
GO:0048704	embryonic skeletal system morphogenesis	biological_process	2	26	37	18732	1.78756e-05	5.95402e-05	38.9439	PRRX1; PDGFRA
GO:0048664	neuron fate determination	biological_process	1	26	5	18732	1.8478e-05	5.95402e-05	144.092	PRRX1
GO:0050693	LBD domain binding	molecular_function	1	26	5	18732	1.8478e-05	5.95402e-05	144.092	SPON1
GO:1902430	negative regulation of amyloid-beta formation	biological_process	1	26	5	18732	1.8478e-05	5.95402e-05	144.092	SPON1
GO:0014824	artery smooth muscle contraction	biological_process	1	26	5	18732	1.8478e-05	5.95402e-05	144.092	EDNRA
GO:0030522	intracellular receptor signaling pathway	biological_process	1	26	5	18732	1.8478e-05	5.95402e-05	144.092	AR
GO:0071372	cellular response to follicle-stimulating hormone stimulus	biological_process	1	26	5	18732	1.8478e-05	5.95402e-05	144.092	AR
GO:2000543	positive regulation of gastrulation	biological_process	1	26	5	18732	1.8478e-05	5.95402e-05	144.092	OSR1
GO:0001758	retinal dehydrogenase activity	molecular_function	1	26	5	18732	1.8478e-05	5.95402e-05	144.092	ENSBGRG00000022195
GO:0071493	cellular response to UV-B	biological_process	1	26	5	18732	1.8478e-05	5.95402e-05	144.092	MFAP4
GO:0010544	negative regulation of platelet activation	biological_process	1	26	5	18732	1.8478e-05	5.95402e-05	144.092	PDGFRA
GO:0010863	positive regulation of phospholipase C activity	biological_process	1	26	5	18732	1.8478e-05	5.95402e-05	144.092	PDGFRA
GO:0005579	membrane attack complex	cellular_component	1	26	5	18732	1.8478e-05	5.95402e-05	144.092	C7
GO:0071230	cellular response to amino acid stimulus	biological_process	2	26	40	18732	2.26672e-05	7.21479e-05	36.0231	COL6A1; PDGFRA
GO:0005021	vascular endothelial growth factor-activated receptor activity	molecular_function	1	26	6	18732	2.76933e-05	8.60471e-05	120.077	PDGFRA
GO:0033327	Leydig cell differentiation	biological_process	1	26	6	18732	2.76933e-05	8.60471e-05	120.077	PDGFRA
GO:0060021	roof of mouth development	biological_process	2	26	44	18732	3.02733e-05	9.29568e-05	32.7483	PRRX1; PDGFRA
GO:0010827	regulation of glucose transmembrane transport	biological_process	1	26	7	18732	3.87375e-05	0.000111104	102.923	EDNRA
GO:0048251	elastic fiber assembly	biological_process	1	26	7	18732	3.87375e-05	0.000111104	102.923	MFAP4
GO:0001775	cell activation	biological_process	1	26	7	18732	3.87375e-05	0.000111104	102.923	PDGFRA
GO:0005161	platelet-derived growth factor receptor binding	molecular_function	1	26	7	18732	3.87375e-05	0.000111104	102.923	PDGFRA
GO:0008210	estrogen metabolic process	biological_process	1	26	7	18732	3.87375e-05	0.000111104	102.923	PDGFRA
GO:0030539	male genitalia development	biological_process	1	26	7	18732	3.87375e-05	0.000111104	102.923	PDGFRA
GO:0033574	response to testosterone	biological_process	1	26	8	18732	5.16059e-05	0.000141781	90.0577	AR
GO:0016918	retinal binding	molecular_function	1	26	8	18732	5.16059e-05	0.000141781	90.0577	RBP4
GO:0001553	luteinization	biological_process	1	26	8	18732	5.16059e-05	0.000141781	90.0577	PDGFRA
GO:0071732	cellular response to nitric oxide	biological_process	1	26	8	18732	5.16059e-05	0.000141781	90.0577	DPEP1
GO:0005576	extracellular region	cellular_component	7	26	1045	18732	5.78796e-05	0.00015736	4.82606	COL6A1; COL6A2; OLFML1; SPON1; COL28A1; BGN; C7
GO:0071383	cellular response to steroid hormone stimulus	biological_process	1	26	9	18732	6.62938e-05	0.000178378	80.0513	AR
GO:0006958	complement activation, classical pathway	biological_process	2	26	58	18732	6.96278e-05	0.000185437	24.8435	C1S; C7
GO:0048844	artery morphogenesis	biological_process	1	26	10	18732	8.27965e-05	0.000218282	72.0462	PRRX1
GO:0010954	positive regulation of protein processing	biological_process	1	26	11	18732	0.000101109	0.000248958	65.4965	SPON1
GO:0048484	enteric nervous system development	biological_process	1	26	11	18732	0.000101109	0.000248958	65.4965	EDNRA
GO:0002151	G-quadruplex RNA binding	molecular_function	1	26	11	18732	0.000101109	0.000248958	65.4965	AFF2
GO:0004029	aldehyde dehydrogenase (NAD) activity	molecular_function	1	26	11	18732	0.000101109	0.000248958	65.4965	ENSBGRG00000022195
GO:0019841	retinol binding	molecular_function	1	26	11	18732	0.000101109	0.000248958	65.4965	RBP4
GO:0055003	cardiac myofibril assembly	biological_process	1	26	11	18732	0.000101109	0.000248958	65.4965	PDGFRA
GO:0006957	complement activation, alternative pathway	biological_process	1	26	11	18732	0.000101109	0.000248958	65.4965	C7
GO:0071837	HMG box domain binding	molecular_function	1	26	12	18732	0.000121228	0.000280004	60.0385	PRRX1
GO:0097150	neuronal stem cell population maintenance	biological_process	1	26	12	18732	0.000121228	0.000280004	60.0385	PRRX1
GO:0060322	head development	biological_process	1	26	12	18732	0.000121228	0.000280004	60.0385	EDNRA
GO:0008585	female gonad development	biological_process	1	26	12	18732	0.000121228	0.000280004	60.0385	LHX9
GO:0001655	urogenital system development	biological_process	1	26	12	18732	0.000121228	0.000280004	60.0385	OSR1
GO:2000249	regulation of actin cytoskeleton reorganization	biological_process	1	26	12	18732	0.000121228	0.000280004	60.0385	PDGFRA
GO:0008239	dipeptidyl-peptidase activity	molecular_function	1	26	12	18732	0.000121228	0.000280004	60.0385	DPEP1
GO:0005604	basement membrane	cellular_component	2	26	71	18732	0.000127439	0.000291767	20.2947	COL28A1; COL4A3
GO:1903076	regulation of protein localization to plasma membrane	biological_process	1	26	13	18732	0.000143147	0.000319327	55.4201	AR
GO:0045725	positive regulation of glycogen biosynthetic process	biological_process	1	26	13	18732	0.000143147	0.000319327	55.4201	C1QTNF2
GO:0023019	signal transduction involved in regulation of gene expression	biological_process	1	26	13	18732	0.000143147	0.000319327	55.4201	PDGFRA
GO:0042327	positive regulation of phosphorylation	biological_process	1	26	14	18732	0.000166862	0.000369076	51.4615	AR
GO:0005201	extracellular matrix structural constituent	molecular_function	2	26	79	18732	0.000175029	0.000383888	18.2395	COL28A1; COL4A3
GO:0035987	endodermal cell differentiation	biological_process	1	26	15	18732	0.000192369	0.000404905	48.0308	COL6A1
GO:0007585	respiratory gaseous exchange	biological_process	1	26	15	18732	0.000192369	0.000404905	48.0308	EDNRA
GO:0042572	retinol metabolic process	biological_process	1	26	15	18732	0.000192369	0.000404905	48.0308	ENSBGRG00000022195
GO:0030325	adrenal gland development	biological_process	1	26	15	18732	0.000192369	0.000404905	48.0308	PDGFRA
GO:0048557	embryonic digestive tract morphogenesis	biological_process	1	26	15	18732	0.000192369	0.000404905	48.0308	PDGFRA
GO:0002053	positive regulation of mesenchymal cell proliferation	biological_process	1	26	16	18732	0.000219662	0.000444433	45.0288	PRRX1
GO:0042474	middle ear morphogenesis	biological_process	1	26	16	18732	0.000219662	0.000444433	45.0288	PRRX1
GO:0014032	neural crest cell development	biological_process	1	26	16	18732	0.000219662	0.000444433	45.0288	EDNRA
GO:0046934	phosphatidylinositol-4,5-bisphosphate 3-kinase activity	molecular_function	1	26	16	18732	0.000219662	0.000444433	45.0288	PDGFRA
GO:0043027	cysteine-type endopeptidase inhibitor activity involved in apoptotic process	molecular_function	1	26	16	18732	0.000219662	0.000444433	45.0288	DPEP1
GO:2001237	negative regulation of extrinsic apoptotic signaling pathway	biological_process	1	26	17	18732	0.000248738	0.000491823	42.3801	AR
GO:0001523	retinoid metabolic process	biological_process	1	26	17	18732	0.000248738	0.000491823	42.3801	ENSBGRG00000022195
GO:0034614	cellular response to reactive oxygen species	biological_process	1	26	17	18732	0.000248738	0.000491823	42.3801	PDGFRA
GO:0070527	platelet aggregation	biological_process	1	26	18	18732	0.000279592	0.000548672	40.0256	PDGFRA
GO:0046326	positive regulation of glucose import	biological_process	1	26	20	18732	0.000346613	0.000665191	36.0231	C1QTNF2
GO:0050840	extracellular matrix binding	molecular_function	1	26	20	18732	0.000346613	0.000665191	36.0231	BGN
GO:0043552	positive regulation of phosphatidylinositol 3-kinase activity	biological_process	1	26	20	18732	0.000346613	0.000665191	36.0231	PDGFRA
GO:0001569	branching involved in blood vessel morphogenesis	biological_process	1	26	21	18732	0.000382772	0.00071873	34.3077	EDNRA
GO:0050681	androgen receptor binding	molecular_function	1	26	21	18732	0.000382772	0.00071873	34.3077	AR
GO:0019835	cytolysis	biological_process	1	26	21	18732	0.000382772	0.00071873	34.3077	C7
GO:0004364	glutathione transferase activity	molecular_function	1	26	22	18732	0.00042069	0.000784286	32.7483	ENSBGRG00000002079
GO:0048008	platelet-derived growth factor receptor signaling pathway	biological_process	1	26	23	18732	0.000460362	0.00085216	31.3244	PDGFRA
GO:0045880	positive regulation of smoothened signaling pathway	biological_process	1	26	24	18732	0.000501785	0.000922295	30.0192	PRRX1
GO:0004879	nuclear receptor activity	molecular_function	1	26	26	18732	0.000589863	0.00105448	27.7101	AR
GO:0005496	steroid binding	molecular_function	1	26	26	18732	0.000589863	0.00105448	27.7101	AR
GO:0048863	stem cell differentiation	biological_process	1	26	26	18732	0.000589863	0.00105448	27.7101	OSR1
GO:0048015	phosphatidylinositol-mediated signaling	biological_process	1	26	26	18732	0.000589863	0.00105448	27.7101	PDGFRA
GO:0018108	peptidyl-tyrosine phosphorylation	biological_process	1	26	27	18732	0.000636508	0.00113013	26.6838	PDGFRA
GO:0030326	embryonic limb morphogenesis	biological_process	1	26	28	18732	0.000684886	0.0011997	25.7308	PRRX1
GO:0048146	positive regulation of fibroblast proliferation	biological_process	1	26	28	18732	0.000684886	0.0011997	25.7308	PDGFRA
GO:0001701	in utero embryonic development	biological_process	2	26	128	18732	0.000722292	0.00124846	11.2572	EDNRA; PDGFRA
GO:0007507	heart development	biological_process	2	26	128	18732	0.000722292	0.00124846	11.2572	EDNRA; OSR1
GO:0030521	androgen receptor signaling pathway	biological_process	1	26	29	18732	0.000734991	0.00126206	24.8435	AR
GO:0043484	regulation of RNA splicing	biological_process	1	26	30	18732	0.000786819	0.00134222	24.0154	AFF2
GO:0032868	response to insulin	biological_process	1	26	31	18732	0.000840365	0.001406	23.2407	AR
GO:0050679	positive regulation of epithelial cell proliferation	biological_process	1	26	31	18732	0.000840365	0.001406	23.2407	OSR1
GO:0031226	intrinsic component of plasma membrane	cellular_component	1	26	31	18732	0.000840365	0.001406	23.2407	PDGFRA
GO:0004714	transmembrane receptor protein tyrosine kinase activity	molecular_function	1	26	32	18732	0.000895625	0.00148409	22.5144	PDGFRA
GO:0005788	endoplasmic reticulum lumen	cellular_component	2	26	138	18732	0.000898412	0.00148409	10.4415	COL6A1; COL28A1
GO:0043154	negative regulation of cysteine-type endopeptidase activity involved in apoptotic process	biological_process	1	26	33	18732	0.000952594	0.00156369	21.8322	DPEP1
GO:0007193	adenylate cyclase-inhibiting G protein-coupled receptor signaling pathway	biological_process	1	26	34	18732	0.00101127	0.00163939	21.19	EDNRA
GO:0032355	response to estradiol	biological_process	1	26	34	18732	0.00101127	0.00163939	21.19	AR
GO:0008217	regulation of blood pressure	biological_process	1	26	36	18732	0.00113371	0.00182654	20.0128	EDNRA
GO:0035690	cellular response to drug	biological_process	1	26	37	18732	0.00119748	0.00191743	19.4719	DPEP1
GO:0014068	positive regulation of phosphatidylinositol 3-kinase signaling	biological_process	1	26	38	18732	0.00126293	0.0020099	18.9595	PDGFRA
GO:0042060	wound healing	biological_process	1	26	39	18732	0.00133006	0.00209124	18.4734	PDGFRA
GO:0042475	odontogenesis of dentin-containing tooth	biological_process	1	26	39	18732	0.00133006	0.00209124	18.4734	PDGFRA
GO:0009749	response to glucose	biological_process	1	26	40	18732	0.00139887	0.00214767	18.0115	COL6A2
GO:0051216	cartilage development	biological_process	1	26	40	18732	0.00139887	0.00214767	18.0115	PRRX1
GO:0009611	response to wounding	biological_process	1	26	40	18732	0.00139887	0.00214767	18.0115	ENSBGRG00000012496
GO:0051287	NAD binding	molecular_function	1	26	40	18732	0.00139887	0.00214767	18.0115	ENSBGRG00000022195
GO:0042472	inner ear morphogenesis	biological_process	1	26	41	18732	0.00146935	0.00224269	17.5722	PRRX1
GO:0005902	microvillus	cellular_component	1	26	43	18732	0.00161532	0.00243699	16.7549	PDGFRA
GO:0030324	lung development	biological_process	1	26	43	18732	0.00161532	0.00243699	16.7549	PDGFRA
GO:0032991	protein-containing complex	cellular_component	3	26	374	18732	0.00165104	0.00247656	5.7791	COL6A1; COL6A2; PDGFRA
GO:0005088	Ras guanyl-nucleotide exchange factor activity	molecular_function	1	26	45	18732	0.00176794	0.00263675	16.0103	PDGFRA
GO:0032092	positive regulation of protein binding	biological_process	1	26	48	18732	0.00200923	0.0029796	15.0096	SPON1
GO:0002244	hematopoietic progenitor cell differentiation	biological_process	1	26	49	18732	0.00209295	0.00308621	14.7033	PDGFRA
GO:0060326	cell chemotaxis	biological_process	1	26	52	18732	0.00235388	0.00345148	13.855	PDGFRA
GO:0045177	apical part of cell	cellular_component	1	26	53	18732	0.00244411	0.00356376	13.5936	DPEP1
GO:0008013	beta-catenin binding	molecular_function	1	26	55	18732	0.00262941	0.00379158	13.0993	AR
GO:0008584	male gonad development	biological_process	1	26	55	18732	0.00262941	0.00379158	13.0993	LHX9
GO:0000187	activation of MAPK activity	biological_process	1	26	56	18732	0.00272447	0.00390707	12.8654	C1QTNF2
GO:0006351	transcription, DNA-templated	biological_process	1	26	60	18732	0.00312073	0.00445088	12.0077	AR
GO:0009968	negative regulation of signal transduction	biological_process	1	26	61	18732	0.00322377	0.00457285	11.8108	PDGFRA
GO:0071277	cellular response to calcium ion	biological_process	1	26	62	18732	0.0033284	0.00469574	11.6203	DPEP1
GO:0001649	osteoblast differentiation	biological_process	1	26	63	18732	0.0034346	0.00481952	11.4359	COL6A1
GO:0016324	apical plasma membrane	cellular_component	2	26	228	18732	0.00376291	0.00525198	6.31984	ENSBGRG00000012496; DPEP1
GO:0001666	response to hypoxia	biological_process	1	26	68	18732	0.00398914	0.00552203	10.595	EDNRA
GO:0005102	signaling receptor binding	molecular_function	2	26	233	18732	0.00399871	0.00552203	6.18422	AR; C1QTNF2
GO:0051897	positive regulation of protein kinase B signaling	biological_process	1	26	74	18732	0.00470581	0.00646429	9.73597	PDGFRA
GO:0007417	central nervous system development	biological_process	1	26	77	18732	0.00508482	0.00694837	9.35664	ENSBGRG00000012496
GO:0030336	negative regulation of cell migration	biological_process	1	26	78	18732	0.0052142	0.00708805	9.23669	DPEP1
GO:0031225	anchored component of membrane	cellular_component	1	26	89	18732	0.0067362	0.00910958	8.09507	DPEP1
GO:0051092	positive regulation of NF-kappaB transcription factor activity	biological_process	1	26	92	18732	0.00718232	0.00961326	7.8311	AR
GO:0007204	positive regulation of cytosolic calcium ion concentration	biological_process	1	26	92	18732	0.00718232	0.00961326	7.8311	PDGFRA
GO:0004222	metalloendopeptidase activity	molecular_function	1	26	103	18732	0.00892929	0.0118905	6.99477	MMP23B
GO:0004867	serine-type endopeptidase inhibitor activity	molecular_function	1	26	106	18732	0.00943559	0.012501	6.79681	COL28A1
GO:0000165	MAPK cascade	biological_process	1	26	113	18732	0.0106657	0.0140594	6.37577	PDGFRA
GO:0008284	positive regulation of cell proliferation	biological_process	2	26	342	18732	0.0114915	0.0150717	4.21323	AR; PDGFRA
GO:0004888	transmembrane signaling receptor activity	molecular_function	1	26	118	18732	0.0115857	0.0151193	6.10561	PDGFRA
GO:0055114	oxidation-reduction process	biological_process	1	26	120	18732	0.0119631	0.0154573	6.00385	ENSBGRG00000022195
GO:0046777	protein autophosphorylation	biological_process	1	26	120	18732	0.0119631	0.0154573	6.00385	PDGFRA
GO:0008270	zinc ion binding	molecular_function	3	26	681	18732	0.0136948	0.0176076	3.17384	AR; MMP23B; DPEP1
GO:0043066	negative regulation of apoptotic process	biological_process	2	26	366	18732	0.0137868	0.017639	3.93695	PDGFRA; DPEP1
GO:0008201	heparin binding	molecular_function	1	26	131	18732	0.0141346	0.0179958	5.49971	CRISPLD2
GO:0001078	proximal promoter DNA-binding transcription repressor activity, RNA polymerase II-specific	molecular_function	1	26	132	18732	0.0143399	0.0181685	5.45804	PRRX1
GO:0004672	protein kinase activity	molecular_function	1	26	134	18732	0.0147544	0.018514	5.37658	PDGFRA
GO:0043235	receptor complex	cellular_component	1	26	134	18732	0.0147544	0.018514	5.37658	PDGFRA
GO:0043565	sequence-specific DNA binding	molecular_function	2	26	384	18732	0.015669	0.0195675	3.7524	AR; LHX9
GO:0070374	positive regulation of ERK1 and ERK2 cascade	biological_process	1	26	139	18732	0.0158132	0.0196536	5.18318	PDGFRA
GO:0045892	negative regulation of transcription, DNA-templated	biological_process	2	26	388	18732	0.0161061	0.0199227	3.71372	AR; LHX9
GO:0045944	positive regulation of transcription by RNA polymerase II	biological_process	3	26	716	18732	0.0161999	0.0199442	3.01869	PRRX1; AR; OSR1
GO:0016032	viral process	biological_process	1	26	145	18732	0.0171259	0.0209852	4.9687	PDGFRA
GO:0030335	positive regulation of cell migration	biological_process	1	26	153	18732	0.018946	0.0231071	4.7089	PDGFRA
GO:0000790	nuclear chromatin	cellular_component	1	26	158	18732	0.0201235	0.024429	4.55988	AR
GO:0044212	transcription regulatory region DNA binding	molecular_function	1	26	159	18732	0.0203626	0.0246048	4.5312	AR
GO:0004252	serine-type endopeptidase activity	molecular_function	1	26	161	18732	0.0208445	0.025071	4.47492	C1S
GO:0051260	protein homooligomerization	biological_process	1	26	165	18732	0.0218225	0.026127	4.36643	C1QTNF2
GO:0003714	transcription corepressor activity	molecular_function	1	26	171	18732	0.023325	0.0277983	4.21323	LHX9
GO:0008380	RNA splicing	biological_process	1	26	173	18732	0.0238351	0.0281492	4.16452	AFF2
GO:0005929	cilium	cellular_component	1	26	173	18732	0.0238351	0.0281492	4.16452	PDGFRA
GO:0006397	mRNA processing	biological_process	1	26	185	18732	0.0269919	0.0317337	3.89439	AFF2
GO:0030054	cell junction	cellular_component	2	26	480	18732	0.0280817	0.0328669	3.00192	PDGFRA; DPEP1
GO:0044877	protein-containing complex binding	molecular_function	1	26	192	18732	0.0289078	0.0336827	3.7524	PDGFRA
GO:0003713	transcription coactivator activity	molecular_function	1	26	198	18732	0.0305925	0.0353302	3.63869	PRRX1
GO:0009897	external side of plasma membrane	cellular_component	1	26	198	18732	0.0305925	0.0353302	3.63869	PDGFRA
GO:0008283	cell proliferation	biological_process	1	26	201	18732	0.0314493	0.0361598	3.58439	LHX9
GO:0005765	lysosomal membrane	cellular_component	1	26	206	18732	0.0328985	0.0376602	3.49739	COL6A1
GO:0000977	RNA polymerase II regulatory region sequence-specific DNA binding	molecular_function	1	26	209	18732	0.0337806	0.0385011	3.44718	OSR1
GO:0000122	negative regulation of transcription by RNA polymerase II	biological_process	2	26	524	18732	0.035118	0.0398513	2.74985	PRRX1; OSR1
GO:0019904	protein domain specific binding	molecular_function	1	26	214	18732	0.0352714	0.0398521	3.36664	AR
GO:0008285	negative regulation of cell proliferation	biological_process	1	26	232	18732	0.0408463	0.0459521	3.10544	ENSBGRG00000012496
GO:0030424	axon	cellular_component	1	26	254	18732	0.0480819	0.05386	2.83646	AR
GO:0008134	transcription factor binding	molecular_function	1	26	255	18732	0.0484214	0.0540084	2.82534	AR
GO:0003682	chromatin binding	molecular_function	1	26	296	18732	0.063075	0.0700536	2.43399	AR
GO:0016607	nuclear speck	cellular_component	1	26	314	18732	0.0699331	0.0773413	2.29446	AFF2
GO:0030425	dendrite	cellular_component	1	26	319	18732	0.0718809	0.0791599	2.2585	AR
GO:0007283	spermatogenesis	biological_process	1	26	329	18732	0.0758299	0.083158	2.18985	AR
GO:0045087	innate immune response	biological_process	1	26	341	18732	0.0806599	0.0880847	2.11279	C1S
GO:0000978	RNA polymerase II proximal promoter sequence-specific DNA binding	molecular_function	1	26	342	18732	0.0810668	0.0881601	2.10661	PRRX1
GO:0009986	cell surface	cellular_component	1	26	392	18732	0.102203	0.110685	1.83791	BGN
GO:0045893	positive regulation of transcription, DNA-templated	biological_process	1	26	397	18732	0.104396	0.112593	1.81476	AR
GO:0003700	DNA-binding transcription factor activity	molecular_function	1	26	508	18732	0.156049	0.167608	1.41823	AR
GO:0030154	cell differentiation	biological_process	1	26	514	18732	0.158975	0.170051	1.40168	PDGFRA
GO:0005509	calcium ion binding	molecular_function	1	26	619	18732	0.211664	0.225487	1.16391	C1S
GO:0042803	protein homodimerization activity	molecular_function	1	26	651	18732	0.228124	0.24129	1.1067	PDGFRA
GO:0003677	DNA binding	molecular_function	2	26	1194	18732	0.228347	0.24129	1.2068	PRRX1; AR
GO:0016020	membrane	cellular_component	2	26	1206	18732	0.232823	0.245027	1.1948	COL6A1; PDGFRA
GO:0005794	Golgi apparatus	cellular_component	1	26	717	18732	0.262381	0.275025	1.00483	PDGFRA
GO:0005789	endoplasmic reticulum membrane	cellular_component	1	26	732	18732	0.270197	0.282086	0.984237	MMP23B
GO:0042802	identical protein binding	molecular_function	1	26	766	18732	0.287924	0.299395	0.94055	C1QTNF2
GO:0070062	extracellular exosome	cellular_component	1	26	795	18732	0.303031	0.313853	0.906241	COL6A1
GO:0005887	integral component of plasma membrane	cellular_component	1	26	909	18732	0.361894	0.373337	0.792587	PDGFRA
GO:0005634	nucleus	cellular_component	6	26	4662	18732	0.479302	0.492512	0.927235	PRRX1; AR; LHX9; OSR1; PDGFRA; DPEP1
GO:0005524	ATP binding	molecular_function	1	26	1301	18732	0.547653	0.560539	0.553775	PDGFRA
GO:0005886	plasma membrane	cellular_component	3	26	3016	18732	0.621683	0.633825	0.716639	EDNRA; PDGFRA; DPEP1
GO:0046872	metal ion binding	molecular_function	3	26	3260	18732	0.686531	0.697216	0.663001	SPON1; LHX9; OSR1
GO:0005737	cytoplasm	cellular_component	4	26	4150	18732	0.713744	0.722043	0.694421	ENSBGRG00000002079; AR; ENSBGRG00000012496; PDGFRA
GO:0005654	nucleoplasm	cellular_component	1	26	2078	18732	0.800638	0.80682	0.346709	PRRX1
GO:0016021	integral component of membrane	cellular_component	2	26	3342	18732	0.867475	0.870812	0.431156	EDNRA; MMP23B
GO:0005829	cytosol	cellular_component	2	26	3458	18732	0.883361	0.883361	0.416693	PRRX1; ENSBGRG00000022195

## Sheet: SCs--KEGG
Supplementary Table S7.3. KEGG enrichment analysis of top 30 marker genes in sertoli cells.
id	term	ListHits	ListTotal	PopHits	PopTotal	pval	padj	Enrichment_score	Gene
ko00980	Metabolism of xenobiotics by cytochrome P450	2	13	44	8766	3.25855e-05	0.000450527	30.6503	ENSBGRG00000004473; ENSBGRG00000021955
ko00260	Glycine, serine and threonine metabolism	2	13	51	8766	5.09311e-05	0.000450527	26.4434	ENSBGRG00000023192; PHGDH
ko00270	Cysteine and methionine metabolism	2	13	53	8766	5.71941e-05	0.000450527	25.4456	PHGDH; TST
ko00920	Sulfur metabolism	1	13	9	8766	7.26656e-05	0.000450527	74.9231	TST
ko04122	Sulfur relay system	1	13	9	8766	7.26656e-05	0.000450527	74.9231	TST
ko00860	Porphyrin and chlorophyll metabolism	1	13	31	8766	0.000921476	0.00476096	21.7519	BLVRA
ko00630	Glyoxylate and dicarboxylate metabolism	1	13	38	8766	0.00138498	0.00536679	17.7449	ENSBGRG00000023192
ko05216	Thyroid cancer	1	13	38	8766	0.00138498	0.00536679	17.7449	PAX8
ko00982	Drug metabolism - cytochrome P450	1	13	42	8766	0.00169059	0.00582314	16.0549	ENSBGRG00000021955
ko00480	Glutathione metabolism	1	13	49	8766	0.00229562	0.00638665	13.7614	ENSBGRG00000021955
ko00330	Arginine and proline metabolism	1	13	53	8766	0.00268095	0.00638665	12.7228	CKB
ko00983	Drug metabolism - other enzymes	1	13	54	8766	0.00278174	0.00638665	12.4872	ENSBGRG00000021955
ko05204	Chemical carcinogenesis	1	13	54	8766	0.00278174	0.00638665	12.4872	ENSBGRG00000021955
ko04213	Longevity regulating pathway - multiple species	1	13	55	8766	0.00288429	0.00638665	12.2601	CRYAB
ko04720	Long-term potentiation	1	13	63	8766	0.00376799	0.00778719	10.7033	ENSBGRG00000000541
ko01524	Platinum drug resistance	1	13	69	8766	0.00450358	0.00844688	9.77258	ENSBGRG00000021955
ko04918	Thyroid hormone synthesis	1	13	70	8766	0.00463216	0.00844688	9.63297	PAX8
ko04212	Longevity regulating pathway - worm	1	13	73	8766	0.00502809	0.00865948	9.23709	ENSBGRG00000021955
ko05150	Staphylococcus aureus infection	1	13	109	8766	0.0109278	0.0178296	6.18631	ENSBGRG00000011563
ko04915	Estrogen signaling pathway	1	13	127	8766	0.0146329	0.021601	5.30951	ENSBGRG00000011563
ko05418	Fluid shear stress and atherosclerosis	1	13	127	8766	0.0146329	0.021601	5.30951	ENSBGRG00000021955
ko04261	Adrenergic signaling in cardiomyocytes	1	13	142	8766	0.0180812	0.025478	4.74865	ENSBGRG00000000541
ko05225	Hepatocellular carcinoma	1	13	153	8766	0.0208098	0.0261219	4.40724	ENSBGRG00000021955
ko05162	Measles	1	13	153	8766	0.0208098	0.0261219	4.40724	MX1
ko05160	Hepatitis C	1	13	154	8766	0.021066	0.0261219	4.37862	MX1
ko04141	Protein processing in endoplasmic reticulum	1	13	168	8766	0.0247928	0.0294209	4.01374	CRYAB
ko05164	Influenza A	1	13	171	8766	0.0256247	0.0294209	3.94332	MX1
ko05202	Transcriptional misregulation in cancer	1	13	197	8766	0.033306	0.0368745	3.42288	PAX8
ko04024	cAMP signaling pathway	1	13	209	8766	0.0371252	0.0388878	3.22635	SOX9
ko05200	Pathways in cancer	2	13	518	8766	0.0376333	0.0388878	2.6035	ENSBGRG00000021955; PAX8
ko05165	Human papillomavirus infection	1	13	330	8766	0.0838451	0.0838451	2.04336	MX1

## Sheet: LC_MCs--KEGG
Supplementary Table S7.4. KEGG enrichment analysis of top 30 marker genes in LC_MCs.
id	term	ListHits	ListTotal	PopHits	PopTotal	pval	padj	Enrichment_score	Gene
ko04974	Protein digestion and absorption	5	13	101	8766	3.23813e-09	1.61907e-07	33.3816	COL28A1; COL4A3; COL4A5; COL6A1; COL6A2
ko04512	ECM-receptor interaction	4	13	87	8766	1.03673e-07	2.59184e-06	31.0027	COL4A3; COL4A5; COL6A1; COL6A2
ko04510	Focal adhesion	5	13	194	8766	1.64047e-07	2.73411e-06	17.3791	COL4A3; COL4A5; COL6A1; COL6A2; PDGFRA
ko04151	PI3K-Akt signaling pathway	6	13	356	8766	2.38762e-07	2.98452e-06	11.3647	COL4A3; COL4A5; COL6A1; COL6A2; NTRK2; PDGFRA
ko05200	Pathways in cancer	6	13	518	8766	3.03606e-06	3.03606e-05	7.81051	AR; COL4A3; COL4A5; EDNRA; ENSBGRG00000002079; PDGFRA
ko05165	Human papillomavirus infection	4	13	330	8766	7.35592e-05	0.000612993	8.17343	COL4A3; COL4A5; COL6A1; COL6A2
ko04610	Complement and coagulation cascades	2	13	89	8766	0.000268829	0.00153065	15.153	C1S; C7
ko05222	Small cell lung cancer	2	13	91	8766	0.000287086	0.00153065	14.8199	COL4A3; COL4A5
ko05215	Prostate cancer	2	13	93	8766	0.000306129	0.00153065	14.5012	AR; PDGFRA
ko04933	AGE-RAGE signaling pathway in diabetic complications	2	13	93	8766	0.000306129	0.00153065	14.5012	COL4A3; COL4A5
ko05146	Amoebiasis	2	13	105	8766	0.0004377	0.00198954	12.844	COL4A3; COL4A5
ko04926	Relaxin signaling pathway	2	13	121	8766	0.000663222	0.00276342	11.1456	COL4A3; COL4A5
ko05020	Prion diseases	1	13	34	8766	0.00110893	0.00426511	19.8326	C7
ko05322	Systemic lupus erythematosus	2	13	164	8766	0.00160188	0.0056353	8.22326	C1S; C7
ko00982	Drug metabolism - cytochrome P450	1	13	42	8766	0.00169059	0.0056353	16.0549	ENSBGRG00000002079
ko00980	Metabolism of xenobiotics by cytochrome P450	1	13	44	8766	0.00185438	0.00579495	15.3252	ENSBGRG00000002079
ko00480	Glutathione metabolism	1	13	49	8766	0.00229562	0.00675181	13.7614	ENSBGRG00000002079
ko00830	Retinol metabolism	1	13	52	8766	0.00258194	0.00695434	12.9675	ENSBGRG00000022195
ko00983	Drug metabolism - other enzymes	1	13	54	8766	0.00278174	0.00695434	12.4872	ENSBGRG00000002079
ko05204	Chemical carcinogenesis	1	13	54	8766	0.00278174	0.00695434	12.4872	ENSBGRG00000002079
ko04020	Calcium signaling pathway	2	13	208	8766	0.00315882	0.007521	6.48373	EDNRA; PDGFRA
ko05230	Central carbon metabolism in cancer	1	13	61	8766	0.00353659	0.00793788	11.0542	PDGFRA
ko04924	Renin secretion	1	13	62	8766	0.00365143	0.00793788	10.8759	EDNRA
ko05218	Melanoma	1	13	66	8766	0.00412806	0.00860012	10.2168	PDGFRA
ko01524	Platinum drug resistance	1	13	69	8766	0.00450358	0.00866072	9.77258	ENSBGRG00000002079
ko05214	Glioma	1	13	69	8766	0.00450358	0.00866072	9.77258	PDGFRA
ko05133	Pertussis	1	13	73	8766	0.00502809	0.0088387	9.23709	C1S
ko04212	Longevity regulating pathway - worm	1	13	73	8766	0.00502809	0.0088387	9.23709	ENSBGRG00000002079
ko04014	Ras signaling pathway	2	13	247	8766	0.00512644	0.0088387	5.45998	NTRK2; PDGFRA
ko01521	EGFR tyrosine kinase inhibitor resistance	1	13	78	8766	0.0057216	0.009536	8.64497	PDGFRA
ko04540	Gap junction	1	13	80	8766	0.00601068	0.00969464	8.42885	PDGFRA
ko05231	Choline metabolism in cancer	1	13	84	8766	0.00660864	0.010326	8.02747	PDGFRA
ko04010	MAPK signaling pathway	2	13	280	8766	0.00726864	0.0110131	4.81648	NTRK2; PDGFRA
ko05150	Staphylococcus aureus infection	1	13	109	8766	0.0109278	0.0160704	6.18631	C1S
ko04722	Neurotrophin signaling pathway	1	13	116	8766	0.0123112	0.0175875	5.813	NTRK2
ko04114	Oocyte meiosis	1	13	119	8766	0.0129267	0.0179537	5.66645	AR
ko04270	Vascular smooth muscle contraction	1	13	126	8766	0.0144145	0.0192538	5.35165	EDNRA
ko05418	Fluid shear stress and atherosclerosis	1	13	127	8766	0.0146329	0.0192538	5.30951	ENSBGRG00000002079
ko04072	Phospholipase D signaling pathway	1	13	137	8766	0.0168963	0.0216619	4.92195	PDGFRA
ko05206	MicroRNAs in cancer	1	13	148	8766	0.019549	0.0244362	4.55613	PDGFRA
ko05225	Hepatocellular carcinoma	1	13	153	8766	0.0208098	0.0253778	4.40724	ENSBGRG00000002079
ko04022	cGMP-PKG signaling pathway	1	13	158	8766	0.0221044	0.0263147	4.26777	EDNRA
ko04630	Jak-STAT signaling pathway	1	13	178	8766	0.0276103	0.032105	3.78825	PDGFRA
ko05034	Alcoholism	1	13	185	8766	0.0296574	0.0337016	3.64491	NTRK2
ko04810	Regulation of actin cytoskeleton	1	13	195	8766	0.0326859	0.0363177	3.45799	PDGFRA
ko04024	cAMP signaling pathway	1	13	209	8766	0.0371252	0.0403534	3.22635	EDNRA
ko05163	Human cytomegalovirus infection	1	13	216	8766	0.0394293	0.0419461	3.12179	PDGFRA
ko04015	Rap1 signaling pathway	1	13	224	8766	0.0421295	0.0438849	3.0103	PDGFRA
ko04144	Endocytosis	1	13	235	8766	0.0459558	0.0468937	2.86939	PDGFRA
ko04080	Neuroactive ligand-receptor interaction	1	13	332	8766	0.0847253	0.0847253	2.03105	EDNRA
