# Supplementary material for: Single-Cell RNA Sequencing Reveals Atlas of Yak Testis Cells
Source: Int J Mol Sci. 2023 Apr 28;24(9):7982. doi: 10.3390/ijms24097982 (PMC10178277; doi:10.3390/ijms24097982)
Supplement: Supplementary file 1 [file ijms-24-07982-s001.zip › Supplementary Table S8.xlsx]

## Sheet: SSCs--GO
Supplementary Table S8.1. GO enrichment analysis of top 30 marker genes in SSCs.
id	term	category	ListHits	ListTotal	PopHits	PopTotal	pval	padj	Enrichment_score	Gene
GO:0003062	regulation of heart rate by chemical signal	biological_process	1	26	1	18732	0	0	720.462	ENSBGRG00000002194
GO:2000170	positive regulation of peptidyl-cysteine S-nitrosylation	biological_process	1	26	1	18732	0	0	720.462	ENSBGRG00000002194
GO:0072175	epithelial tube formation	biological_process	1	26	1	18732	0	0	720.462	ENSBGRG00000005044
GO:0042492	gamma-delta T cell differentiation	biological_process	1	26	1	18732	0	0	720.462	JAG2
GO:1990134	epithelial cell apoptotic process involved in palatal shelf morphogenesis	biological_process	1	26	1	18732	0	0	720.462	JAG2
GO:0042415	norepinephrine metabolic process	biological_process	1	26	1	18732	0	0	720.462	EPAS1
GO:0000802	transverse filament	cellular_component	1	26	1	18732	0	0	720.462	SYCP1
GO:0051878	lateral element assembly	biological_process	1	26	1	18732	0	0	720.462	SYCP1
GO:0007129	synapsis	biological_process	2	26	16	18732	1.31349e-06	2.42595e-05	90.0577	SYCP1; TEX15
GO:0048014	Tie signaling pathway	biological_process	1	26	2	18732	1.85254e-06	2.42595e-05	360.231	TEK
GO:0045428	regulation of nitric oxide biosynthetic process	biological_process	1	26	2	18732	1.85254e-06	2.42595e-05	360.231	ENSBGRG00000002194
GO:0098901	regulation of cardiac muscle cell action potential	biological_process	1	26	2	18732	1.85254e-06	2.42595e-05	360.231	ENSBGRG00000002194
GO:1903762	positive regulation of voltage-gated potassium channel activity involved in ventricular cardiac muscle cell action potential repolarization	biological_process	1	26	2	18732	1.85254e-06	2.42595e-05	360.231	ENSBGRG00000002194
GO:0008242	omega peptidase activity	molecular_function	1	26	2	18732	1.85254e-06	2.42595e-05	360.231	UCHL1
GO:0061458	reproductive system development	biological_process	1	26	2	18732	1.85254e-06	2.42595e-05	360.231	PLEKHA5
GO:0030835	negative regulation of actin filament depolymerization	biological_process	1	26	2	18732	1.85254e-06	2.42595e-05	360.231	LIMA1
GO:0032534	regulation of microvillus assembly	biological_process	1	26	2	18732	1.85254e-06	2.42595e-05	360.231	ENSBGRG00000005044
GO:0009912	auditory receptor cell fate commitment	biological_process	1	26	2	18732	1.85254e-06	2.42595e-05	360.231	JAG2
GO:0035092	sperm chromatin condensation	biological_process	1	26	2	18732	1.85254e-06	2.42595e-05	360.231	SYCP1
GO:0004666	prostaglandin-endoperoxide synthase activity	molecular_function	1	26	2	18732	1.85254e-06	2.42595e-05	360.231	PTGS2
GO:1904146	positive regulation of meiotic cell cycle process involved in oocyte maturation	biological_process	1	26	2	18732	1.85254e-06	2.42595e-05	360.231	PTGS2
GO:0001525	angiogenesis	biological_process	4	26	174	18732	3.66646e-06	4.58308e-05	16.5623	TEK; FN1; EPAS1; PTPRB
GO:0032878	regulation of establishment or maintenance of cell polarity	biological_process	1	26	3	18732	5.55288e-06	4.92594e-05	240.154	TEK
GO:0010750	positive regulation of nitric oxide mediated signal transduction	biological_process	1	26	3	18732	5.55288e-06	4.92594e-05	240.154	ENSBGRG00000002194
GO:0007412	axon target recognition	biological_process	1	26	3	18732	5.55288e-06	4.92594e-05	240.154	UCHL1
GO:0045061	thymic T cell selection	biological_process	1	26	3	18732	5.55288e-06	4.92594e-05	240.154	JAG2
GO:0043619	regulation of transcription from RNA polymerase II promoter in response to oxidative stress	biological_process	1	26	3	18732	5.55288e-06	4.92594e-05	240.154	EPAS1
GO:0048625	myoblast fate commitment	biological_process	1	26	3	18732	5.55288e-06	4.92594e-05	240.154	EPAS1
GO:0000711	meiotic DNA repair synthesis	biological_process	1	26	3	18732	5.55288e-06	4.92594e-05	240.154	SYCP1
GO:0001550	ovarian cumulus expansion	biological_process	1	26	3	18732	5.55288e-06	4.92594e-05	240.154	PTGS2
GO:1900195	positive regulation of oocyte maturation	biological_process	1	26	3	18732	5.55288e-06	4.92594e-05	240.154	PTGS2
GO:1901841	regulation of high voltage-gated calcium channel activity	biological_process	1	26	4	18732	1.10963e-05	7.8243e-05	180.115	ENSBGRG00000002194
GO:1902261	positive regulation of delayed rectifier potassium channel activity	biological_process	1	26	4	18732	1.10963e-05	7.8243e-05	180.115	ENSBGRG00000002194
GO:1902514	regulation of calcium ion transmembrane transport via high voltage-gated calcium channel	biological_process	1	26	4	18732	1.10963e-05	7.8243e-05	180.115	ENSBGRG00000002194
GO:0031694	alpha-2A adrenergic receptor binding	molecular_function	1	26	4	18732	1.10963e-05	7.8243e-05	180.115	UCHL1
GO:0030299	intestinal cholesterol absorption	biological_process	1	26	4	18732	1.10963e-05	7.8243e-05	180.115	LIMA1
GO:0051026	chiasma assembly	biological_process	1	26	4	18732	1.10963e-05	7.8243e-05	180.115	SYCP1
GO:0030023	extracellular matrix constituent conferring elasticity	molecular_function	1	26	4	18732	1.10963e-05	7.8243e-05	180.115	FBLN2
GO:0000212	meiotic spindle organization	biological_process	1	26	4	18732	1.10963e-05	7.8243e-05	180.115	PTGS2
GO:0050999	regulation of nitric-oxide synthase activity	biological_process	1	26	5	18732	1.8478e-05	0.000120987	144.092	ENSBGRG00000002194
GO:0036057	slit diaphragm	cellular_component	1	26	5	18732	1.8478e-05	0.000120987	144.092	ENSBGRG00000005044
GO:0019371	cyclooxygenase pathway	biological_process	1	26	5	18732	1.8478e-05	0.000120987	144.092	PTGS2
GO:1901381	positive regulation of potassium ion transmembrane transport	biological_process	1	26	6	18732	2.76933e-05	0.000162035	120.077	ENSBGRG00000002194
GO:0033634	positive regulation of cell-cell adhesion mediated by integrin	biological_process	1	26	6	18732	2.76933e-05	0.000162035	120.077	ENSBGRG00000005044
GO:0000801	central element	cellular_component	1	26	6	18732	2.76933e-05	0.000162035	120.077	SYCP1
GO:0040019	positive regulation of embryonic development	biological_process	1	26	6	18732	2.76933e-05	0.000162035	120.077	PTGS2
GO:0031298	replication fork protection complex	cellular_component	1	26	6	18732	2.76933e-05	0.000162035	120.077	WDHD1
GO:1902533	positive regulation of intracellular signal transduction	biological_process	1	26	7	18732	3.87375e-05	0.000213056	102.923	TEK
GO:0022408	negative regulation of cell-cell adhesion	biological_process	1	26	7	18732	3.87375e-05	0.000213056	102.923	ENSBGRG00000005044
GO:0072015	glomerular visceral epithelial cell development	biological_process	1	26	7	18732	3.87375e-05	0.000213056	102.923	ENSBGRG00000005044
GO:0048747	muscle fiber development	biological_process	1	26	8	18732	5.16059e-05	0.000272916	90.0577	UCHL1
GO:0043129	surfactant homeostasis	biological_process	1	26	8	18732	5.16059e-05	0.000272916	90.0577	EPAS1
GO:0050998	nitric-oxide synthase binding	molecular_function	1	26	9	18732	6.62938e-05	0.000314324	80.0513	ENSBGRG00000002194
GO:0019896	axonal transport of mitochondrion	biological_process	1	26	9	18732	6.62938e-05	0.000314324	80.0513	UCHL1
GO:0031529	ruffle organization	biological_process	1	26	9	18732	6.62938e-05	0.000314324	80.0513	LIMA1
GO:0016331	morphogenesis of embryonic epithelium	biological_process	1	26	9	18732	6.62938e-05	0.000314324	80.0513	JAG2
GO:0006796	phosphate-containing compound metabolic process	biological_process	1	26	9	18732	6.62938e-05	0.000314324	80.0513	PTPRB
GO:0005319	lipid transporter activity	molecular_function	1	26	9	18732	6.62938e-05	0.000314324	80.0513	ENSBGRG00000009484
GO:0007283	spermatogenesis	biological_process	4	26	329	18732	7.87376e-05	0.000350293	8.75941	JAG2; SYCP1; RNF17; TEX15
GO:0045121	membrane raft	cellular_component	3	26	168	18732	7.99964e-05	0.000350293	12.8654	TEK; ENSBGRG00000005044; PECAM1
GO:0004713	protein tyrosine kinase activity	molecular_function	2	26	61	18732	8.09889e-05	0.000350293	23.6217	TEK; BMX
GO:0042755	eating behavior	biological_process	1	26	10	18732	8.27965e-05	0.000350293	72.0462	UCHL1
GO:0039706	co-receptor binding	molecular_function	1	26	10	18732	8.27965e-05	0.000350293	72.0462	DKK2
GO:0005001	transmembrane receptor protein tyrosine phosphatase activity	molecular_function	1	26	10	18732	8.27965e-05	0.000350293	72.0462	PTPRB
GO:0043596	nuclear replication fork	cellular_component	1	26	10	18732	8.27965e-05	0.000350293	72.0462	WDHD1
GO:0001709	cell fate determination	biological_process	1	26	11	18732	0.000101109	0.000408898	65.4965	JAG2
GO:0003016	respiratory system process	biological_process	1	26	11	18732	0.000101109	0.000408898	65.4965	JAG2
GO:0048019	receptor antagonist activity	molecular_function	1	26	11	18732	0.000101109	0.000408898	65.4965	DKK2
GO:0007155	cell adhesion	biological_process	4	26	355	18732	0.000112642	0.000421995	8.11788	FN1; ENSBGRG00000005044; PECAM1; BMX
GO:0001935	endothelial cell proliferation	biological_process	1	26	12	18732	0.000121228	0.000421995	60.0385	TEK
GO:0060347	heart trabecula formation	biological_process	1	26	12	18732	0.000121228	0.000421995	60.0385	TEK
GO:2000251	positive regulation of actin cytoskeleton reorganization	biological_process	1	26	12	18732	0.000121228	0.000421995	60.0385	TEK
GO:0051000	positive regulation of nitric-oxide synthase activity	biological_process	1	26	12	18732	0.000121228	0.000421995	60.0385	ENSBGRG00000002194
GO:0098974	postsynaptic actin cytoskeleton organization	biological_process	1	26	12	18732	0.000121228	0.000421995	60.0385	ENSBGRG00000002194
GO:0016874	ligase activity	molecular_function	1	26	12	18732	0.000121228	0.000421995	60.0385	UCHL1
GO:0001892	embryonic placenta development	biological_process	1	26	12	18732	0.000121228	0.000421995	60.0385	EPAS1
GO:0001673	male germ cell nucleus	cellular_component	1	26	12	18732	0.000121228	0.000421995	60.0385	SYCP1
GO:0001527	microfibril	cellular_component	1	26	12	18732	0.000121228	0.000421995	60.0385	ADAMTSL5
GO:0004601	peroxidase activity	molecular_function	1	26	12	18732	0.000121228	0.000421995	60.0385	PTGS2
GO:0060307	regulation of ventricular cardiac muscle cell membrane repolarization	biological_process	1	26	13	18732	0.000143147	0.000480065	55.4201	ENSBGRG00000002194
GO:0005112	Notch binding	molecular_function	1	26	13	18732	0.000143147	0.000480065	55.4201	JAG2
GO:0007131	reciprocal meiotic recombination	biological_process	1	26	13	18732	0.000143147	0.000480065	55.4201	SYCP1
GO:0031528	microvillus membrane	cellular_component	1	26	14	18732	0.000166862	0.00053357	51.4615	ENSBGRG00000005044
GO:0001974	blood vessel remodeling	biological_process	1	26	14	18732	0.000166862	0.00053357	51.4615	EPAS1
GO:0002027	regulation of heart rate	biological_process	1	26	14	18732	0.000166862	0.00053357	51.4615	EPAS1
GO:0010569	regulation of double-strand break repair via homologous recombination	biological_process	1	26	14	18732	0.000166862	0.00053357	51.4615	TEX15
GO:0044306	neuron projection terminus	cellular_component	1	26	15	18732	0.000192369	0.000581334	48.0308	UCHL1
GO:0050905	neuromuscular process	biological_process	1	26	15	18732	0.000192369	0.000581334	48.0308	UCHL1
GO:0010314	phosphatidylinositol-5-phosphate binding	molecular_function	1	26	15	18732	0.000192369	0.000581334	48.0308	PLEKHA5
GO:0000795	synaptonemal complex	cellular_component	1	26	15	18732	0.000192369	0.000581334	48.0308	SYCP1
GO:0006261	DNA-dependent DNA replication	biological_process	1	26	15	18732	0.000192369	0.000581334	48.0308	WDHD1
GO:0051894	positive regulation of focal adhesion assembly	biological_process	1	26	16	18732	0.000219662	0.000642629	45.0288	TEK
GO:0045429	positive regulation of nitric oxide biosynthetic process	biological_process	1	26	16	18732	0.000219662	0.000642629	45.0288	ENSBGRG00000002194
GO:0061418	regulation of transcription from RNA polymerase II promoter in response to hypoxia	biological_process	1	26	16	18732	0.000219662	0.000642629	45.0288	EPAS1
GO:2000352	negative regulation of endothelial cell apoptotic process	biological_process	1	26	17	18732	0.000248738	0.000712531	42.3801	TEK
GO:0001516	prostaglandin biosynthetic process	biological_process	1	26	17	18732	0.000248738	0.000712531	42.3801	PTGS2
GO:0001934	positive regulation of protein phosphorylation	biological_process	2	26	91	18732	0.000265937	0.000753944	15.8343	TEK; PTGS2
GO:0035035	histone acetyltransferase binding	molecular_function	1	26	18	18732	0.000279592	0.000776644	40.0256	EPAS1
GO:0007130	synaptonemal complex assembly	biological_process	1	26	18	18732	0.000279592	0.000776644	40.0256	SYCP1
GO:0001726	ruffle	cellular_component	2	26	96	18732	0.000311336	0.000850099	15.0096	LIMA1; ENSBGRG00000005044
GO:0038083	peptidyl-tyrosine autophosphorylation	biological_process	1	26	19	18732	0.000312218	0.000850099	37.919	BMX
GO:0043552	positive regulation of phosphatidylinositol 3-kinase activity	biological_process	1	26	20	18732	0.000346613	0.000899232	36.0231	TEK
GO:0030217	T cell differentiation	biological_process	1	26	20	18732	0.000346613	0.000899232	36.0231	JAG2
GO:0042157	lipoprotein metabolic process	biological_process	1	26	20	18732	0.000346613	0.000899232	36.0231	ENSBGRG00000009484
GO:0050840	extracellular matrix binding	molecular_function	1	26	20	18732	0.000346613	0.000899232	36.0231	FBLN2
GO:0007140	male meiotic nuclear division	biological_process	1	26	20	18732	0.000346613	0.000899232	36.0231	TEX15
GO:0030315	T-tubule	cellular_component	1	26	21	18732	0.000382772	0.00097465	34.3077	ENSBGRG00000002194
GO:0051213	dioxygenase activity	molecular_function	1	26	21	18732	0.000382772	0.00097465	34.3077	PTGS2
GO:0007628	adult walking behavior	biological_process	1	26	22	18732	0.00042069	0.00103294	32.7483	UCHL1
GO:0043407	negative regulation of MAP kinase activity	biological_process	1	26	22	18732	0.00042069	0.00103294	32.7483	UCHL1
GO:0080025	phosphatidylinositol-3,5-bisphosphate binding	molecular_function	1	26	22	18732	0.00042069	0.00103294	32.7483	PLEKHA5
GO:0048469	cell maturation	biological_process	1	26	22	18732	0.00042069	0.00103294	32.7483	EPAS1
GO:0005576	extracellular region	cellular_component	6	26	1045	18732	0.000424944	0.00103416	4.13662	TEK; FN1; DKK2; ENSBGRG00000009484; ADAMTSL5; FBLN2
GO:0009925	basal plasma membrane	cellular_component	1	26	23	18732	0.000460362	0.00107288	31.3244	TEK
GO:0002931	response to ischemia	biological_process	1	26	23	18732	0.000460362	0.00107288	31.3244	UCHL1
GO:0006953	acute-phase response	biological_process	1	26	23	18732	0.000460362	0.00107288	31.3244	FN1
GO:0007498	mesoderm development	biological_process	1	26	23	18732	0.000460362	0.00107288	31.3244	BMX
GO:0006626	protein targeting to mitochondrion	biological_process	1	26	23	18732	0.000460362	0.00107288	31.3244	TOMM34
GO:0002040	sprouting angiogenesis	biological_process	1	26	24	18732	0.000501785	0.00114992	30.0192	TEK
GO:0070821	tertiary granule membrane	cellular_component	1	26	24	18732	0.000501785	0.00114992	30.0192	PTPRB
GO:0097718	disordered domain specific binding	molecular_function	1	26	25	18732	0.000544953	0.00122838	28.8185	FN1
GO:1903561	extracellular vesicle	cellular_component	1	26	25	18732	0.000544953	0.00122838	28.8185	FBLN2
GO:0034446	substrate adhesion-dependent cell spreading	biological_process	1	26	26	18732	0.000589863	0.0013188	27.7101	TEK
GO:0046777	protein autophosphorylation	biological_process	2	26	120	18732	0.000598594	0.00132753	12.0077	TEK; BMX
GO:0030154	cell differentiation	biological_process	4	26	514	18732	0.000622509	0.0013675	5.6067	TEK; JAG2; RNF17; TEX15
GO:0018108	peptidyl-tyrosine phosphorylation	biological_process	1	26	27	18732	0.000636508	0.0013675	26.6838	TEK
GO:0007162	negative regulation of cell adhesion	biological_process	1	26	27	18732	0.000636508	0.0013675	26.6838	ENSBGRG00000005044
GO:0055072	iron ion homeostasis	biological_process	1	26	27	18732	0.000636508	0.0013675	26.6838	EPAS1
GO:0070273	phosphatidylinositol-4-phosphate binding	molecular_function	1	26	28	18732	0.000684886	0.00146003	25.7308	PLEKHA5
GO:0045747	positive regulation of Notch signaling pathway	biological_process	1	26	29	18732	0.000734991	0.00154292	24.8435	JAG2
GO:0016311	dephosphorylation	biological_process	1	26	29	18732	0.000734991	0.00154292	24.8435	PTPRB
GO:0008201	heparin binding	molecular_function	2	26	131	18732	0.000772566	0.00160951	10.9994	FN1; ADAMTSL5
GO:0010595	positive regulation of endothelial cell migration	biological_process	1	26	30	18732	0.000786819	0.00162688	24.0154	TEK
GO:0043235	receptor complex	cellular_component	2	26	134	18732	0.000825019	0.00169314	10.7532	TEK; PTPRB
GO:0033017	sarcoplasmic reticulum membrane	cellular_component	1	26	31	18732	0.000840365	0.00169927	23.2407	ENSBGRG00000002194
GO:0030155	regulation of cell adhesion	biological_process	1	26	31	18732	0.000840365	0.00169927	23.2407	JAG2
GO:0004714	transmembrane receptor protein tyrosine kinase activity	molecular_function	1	26	32	18732	0.000895625	0.00175926	22.5144	TEK
GO:0030178	negative regulation of Wnt signaling pathway	biological_process	1	26	32	18732	0.000895625	0.00175926	22.5144	DKK2
GO:0035579	specific granule membrane	cellular_component	1	26	32	18732	0.000895625	0.00175926	22.5144	PTPRB
GO:0017048	Rho GTPase binding	molecular_function	1	26	32	18732	0.000895625	0.00175926	22.5144	DOCK9
GO:0004715	non-membrane spanning protein tyrosine kinase activity	molecular_function	1	26	33	18732	0.000952594	0.0018579	21.8322	BMX
GO:0051017	actin filament bundle assembly	biological_process	1	26	34	18732	0.00101127	0.00195844	21.19	LIMA1
GO:0050853	B cell receptor signaling pathway	biological_process	1	26	36	18732	0.00113371	0.00216508	20.0128	BMX
GO:0008217	regulation of blood pressure	biological_process	1	26	36	18732	0.00113371	0.00216508	20.0128	PTGS2
GO:0010811	positive regulation of cell-substrate adhesion	biological_process	1	26	37	18732	0.00119748	0.00227108	19.4719	FBLN2
GO:0016477	cell migration	biological_process	2	26	153	18732	0.00121022	0.00227952	9.4178	LIMA1; ENSBGRG00000005044
GO:0014068	positive regulation of phosphatidylinositol 3-kinase signaling	biological_process	1	26	38	18732	0.00126293	0.0023309	18.9595	TEK
GO:0032266	phosphatidylinositol-3-phosphate binding	molecular_function	1	26	38	18732	0.00126293	0.0023309	18.9595	PLEKHA5
GO:0030218	erythrocyte differentiation	biological_process	1	26	38	18732	0.00126293	0.0023309	18.9595	EPAS1
GO:0031526	brush border membrane	cellular_component	1	26	39	18732	0.00133006	0.00242229	18.4734	LIMA1
GO:0042475	odontogenesis of dentin-containing tooth	biological_process	1	26	39	18732	0.00133006	0.00242229	18.4734	JAG2
GO:0006281	DNA repair	biological_process	2	26	162	18732	0.00142634	0.00258055	8.89459	WDHD1; TEX15
GO:0006661	phosphatidylinositol biosynthetic process	biological_process	1	26	41	18732	0.00146935	0.00264099	17.5722	BMX
GO:0001725	stress fiber	cellular_component	1	26	42	18732	0.0015415	0.00273493	17.1538	TEK
GO:0032880	regulation of protein localization	biological_process	1	26	42	18732	0.0015415	0.00273493	17.1538	SYCP1
GO:0005902	microvillus	cellular_component	1	26	43	18732	0.00161532	0.00282939	16.7549	TEK
GO:0030324	lung development	biological_process	1	26	43	18732	0.00161532	0.00282939	16.7549	EPAS1
GO:0007169	transmembrane receptor protein tyrosine kinase signaling pathway	biological_process	1	26	44	18732	0.0016908	0.00294285	16.3741	TEK
GO:0051259	protein complex oligomerization	biological_process	1	26	46	18732	0.00184672	0.00317405	15.6622	TEK
GO:0071347	cellular response to interleukin-1	biological_process	1	26	46	18732	0.00184672	0.00317405	15.6622	PTGS2
GO:0016525	negative regulation of angiogenesis	biological_process	1	26	47	18732	0.00192716	0.00325134	15.329	TEK
GO:0005901	caveola	cellular_component	1	26	47	18732	0.00192716	0.00325134	15.329	ENSBGRG00000002194
GO:0031072	heat shock protein binding	molecular_function	1	26	47	18732	0.00192716	0.00325134	15.329	TOMM34
GO:0031012	extracellular matrix	cellular_component	2	26	181	18732	0.00195879	0.00328456	7.9609	ADAMTSL5; FBLN2
GO:0042632	cholesterol homeostasis	biological_process	1	26	49	18732	0.00209295	0.00348825	14.7033	LIMA1
GO:0010923	negative regulation of phosphatase activity	biological_process	1	26	50	18732	0.0021783	0.00360863	14.4092	SPOCD1
GO:0008203	cholesterol metabolic process	biological_process	1	26	51	18732	0.00226528	0.00373025	14.1267	LIMA1
GO:0005884	actin filament	cellular_component	1	26	52	18732	0.00235388	0.00383028	13.855	TEK
GO:0032154	cleavage furrow	cellular_component	1	26	52	18732	0.00235388	0.00383028	13.855	LIMA1
GO:0030175	filopodium	cellular_component	1	26	54	18732	0.00253595	0.00410228	13.3419	ENSBGRG00000005044
GO:1904115	axon cytoplasm	cellular_component	1	26	56	18732	0.00272447	0.00438146	12.8654	UCHL1
GO:0120162	positive regulation of cold-induced thermogenesis	biological_process	1	26	58	18732	0.00291941	0.00466766	12.4218	EPAS1
GO:0000775	chromosome, centromeric region	cellular_component	1	26	59	18732	0.00301927	0.00479942	12.2112	SYCP1
GO:0006351	transcription, DNA-templated	biological_process	1	26	60	18732	0.00312073	0.00493219	12.0077	SPOCD1
GO:0009968	negative regulation of signal transduction	biological_process	1	26	61	18732	0.00322377	0.00500868	11.8108	TEK
GO:0004197	cysteine-type endopeptidase activity	molecular_function	1	26	61	18732	0.00322377	0.00500868	11.8108	UCHL1
GO:0005089	Rho guanyl-nucleotide exchange factor activity	molecular_function	1	26	61	18732	0.00322377	0.00500868	11.8108	DOCK9
GO:0071456	cellular response to hypoxia	biological_process	1	26	62	18732	0.0033284	0.00511346	11.6203	EPAS1
GO:0032587	ruffle membrane	cellular_component	1	26	62	18732	0.0033284	0.00511346	11.6203	BMX
GO:0007264	small GTPase mediated signal transduction	biological_process	1	26	65	18732	0.00365172	0.00557902	11.084	DOCK9
GO:0043130	ubiquitin binding	molecular_function	1	26	66	18732	0.00376264	0.00568572	10.9161	UCHL1
GO:0016324	apical plasma membrane	cellular_component	2	26	228	18732	0.00376291	0.00568572	6.31984	TEK; ENSBGRG00000005044
GO:0001666	response to hypoxia	biological_process	1	26	68	18732	0.00398914	0.00591207	10.595	EPAS1
GO:0007005	mitochondrion organization	biological_process	1	26	68	18732	0.00398914	0.00591207	10.595	EPAS1
GO:0012505	endomembrane system	cellular_component	1	26	68	18732	0.00398914	0.00591207	10.595	DOCK9
GO:0006954	inflammatory response	biological_process	2	26	233	18732	0.00399871	0.00591207	6.18422	ENSBGRG00000009484; PTGS2
GO:0005925	focal adhesion	cellular_component	2	26	236	18732	0.00414443	0.00609475	6.10561	TEK; LIMA1
GO:0090263	positive regulation of canonical Wnt signaling pathway	biological_process	1	26	70	18732	0.00422186	0.0061756	10.2923	DKK2
GO:0045766	positive regulation of angiogenesis	biological_process	1	26	71	18732	0.00434054	0.0063156	10.1473	TEK
GO:0051897	positive regulation of protein kinase B signaling	biological_process	1	26	74	18732	0.00470581	0.00677538	9.73597	TEK
GO:0006979	response to oxidative stress	biological_process	1	26	74	18732	0.00470581	0.00677538	9.73597	PTGS2
GO:0090090	negative regulation of canonical Wnt signaling pathway	biological_process	1	26	76	18732	0.00495696	0.00709982	9.47976	DKK2
GO:0006470	protein dephosphorylation	biological_process	1	26	77	18732	0.00508482	0.00724522	9.35664	PTPRB
GO:0001501	skeletal system development	biological_process	1	26	78	18732	0.0052142	0.00739126	9.23669	JAG2
GO:0016020	membrane	cellular_component	5	26	1206	18732	0.00530835	0.00748613	2.98699	PLEKHA5; JAG2; ENSBGRG00000009484; TOMM34; DOCK9
GO:0005201	extracellular matrix structural constituent	molecular_function	1	26	79	18732	0.00534509	0.00749948	9.11977	FBLN2
GO:0004843	thiol-dependent ubiquitin-specific protease activity	molecular_function	1	26	80	18732	0.00547748	0.00764623	9.00577	UCHL1
GO:0031090	organelle membrane	cellular_component	1	26	81	18732	0.00561138	0.00779358	8.89459	PTGS2
GO:0042127	regulation of cell proliferation	biological_process	1	26	82	18732	0.00574678	0.00794153	8.78612	JAG2
GO:0042383	sarcolemma	cellular_component	1	26	83	18732	0.00588367	0.00809005	8.68026	ENSBGRG00000002194
GO:0007219	Notch signaling pathway	biological_process	1	26	88	18732	0.00659042	0.00901674	8.18706	JAG2
GO:0098978	glutamatergic synapse	cellular_component	2	26	287	18732	0.00712963	0.00970618	5.02064	ENSBGRG00000002194; PLEKHA5
GO:0005085	guanyl-nucleotide exchange factor activity	molecular_function	1	26	92	18732	0.00718232	0.00972974	7.8311	DOCK9
GO:0043547	positive regulation of GTPase activity	biological_process	1	26	96	18732	0.00779749	0.0105113	7.50481	DOCK9
GO:0030018	Z disc	cellular_component	1	26	99	18732	0.00827399	0.0110993	7.27739	ENSBGRG00000002194
GO:0007605	sensory perception of sound	biological_process	1	26	105	18732	0.00926542	0.0123689	6.86154	JAG2
GO:0020037	heme binding	molecular_function	1	26	108	18732	0.00978012	0.0129929	6.67094	PTGS2
GO:0000278	mitotic cell cycle	biological_process	1	26	111	18732	0.0103074	0.0136275	6.49064	WDHD1
GO:0004888	transmembrane signaling receptor activity	molecular_function	1	26	118	18732	0.0115857	0.0151717	6.10561	TEK
GO:0043123	positive regulation of I-kappaB kinase/NF-kappaB signaling	biological_process	1	26	118	18732	0.0115857	0.0151717	6.10561	ENSBGRG00000009484
GO:0008360	regulation of cell shape	biological_process	1	26	120	18732	0.0119631	0.0155918	6.00385	FN1
GO:0005911	cell-cell junction	cellular_component	1	26	121	18732	0.0121539	0.0156183	5.95423	TEK
GO:0043209	myelin sheath	cellular_component	1	26	121	18732	0.0121539	0.0156183	5.95423	UCHL1
GO:0008083	growth factor activity	molecular_function	1	26	121	18732	0.0121539	0.0156183	5.95423	JAG2
GO:0030198	extracellular matrix organization	biological_process	1	26	123	18732	0.0125394	0.0160388	5.85741	FBLN2
GO:0007601	visual perception	biological_process	1	26	127	18732	0.0133265	0.0169666	5.67293	EPAS1
GO:0007507	heart development	biological_process	1	26	128	18732	0.0135265	0.0170633	5.62861	TEK
GO:0001701	in utero embryonic development	biological_process	1	26	128	18732	0.0135265	0.0170633	5.62861	JAG2
GO:0043312	neutrophil degranulation	biological_process	1	26	129	18732	0.0137279	0.0171599	5.58497	PTPRB
GO:0062023	collagen-containing extracellular matrix	cellular_component	1	26	129	18732	0.0137279	0.0171599	5.58497	FBLN2
GO:0016579	protein deubiquitination	biological_process	1	26	135	18732	0.0149636	0.0186199	5.33675	UCHL1
GO:0030027	lamellipodium	cellular_component	1	26	136	18732	0.0151741	0.0187967	5.29751	ENSBGRG00000005044
GO:0007275	multicellular organism development	biological_process	2	26	383	18732	0.0155608	0.0191893	3.7622	DKK2; RNF17
GO:0070374	positive regulation of ERK1 and ERK2 cascade	biological_process	1	26	139	18732	0.0158132	0.0193273	5.18318	TEK
GO:0005741	mitochondrial outer membrane	cellular_component	1	26	139	18732	0.0158132	0.0193273	5.18318	TOMM34
GO:0043687	post-translational protein modification	biological_process	1	26	140	18732	0.0160288	0.0195041	5.14615	EPAS1
GO:0008289	lipid binding	molecular_function	1	26	152	18732	0.0187142	0.0226714	4.73988	ENSBGRG00000009484
GO:0030335	positive regulation of cell migration	biological_process	1	26	153	18732	0.018946	0.0228515	4.7089	ENSBGRG00000005044
GO:0005815	microtubule organizing center	cellular_component	1	26	155	18732	0.0194134	0.0232116	4.64814	TEK
GO:0006366	transcription by RNA polymerase II	biological_process	1	26	155	18732	0.0194134	0.0232116	4.64814	EPAS1
GO:0005654	nucleoplasm	cellular_component	6	26	2078	18732	0.020155	0.0239941	2.08025	UCHL1; PLEKHA5; EPAS1; BMX; TOMM34; WDHD1
GO:0005667	transcription factor complex	cellular_component	1	26	161	18732	0.0208445	0.0247079	4.47492	EPAS1
GO:0016055	Wnt signaling pathway	biological_process	1	26	162	18732	0.0210872	0.0248883	4.44729	DKK2
GO:0003677	DNA binding	molecular_function	4	26	1194	18732	0.0223617	0.0262798	2.41361	EPAS1; SYCP1; WDHD1; ZNF518A
GO:0051015	actin filament binding	molecular_function	1	26	168	18732	0.0225685	0.0264099	4.28846	LIMA1
GO:0006974	cellular response to DNA damage stimulus	biological_process	1	26	171	18732	0.023325	0.0271795	4.21323	WDHD1
GO:0007165	signal transduction	biological_process	2	26	460	18732	0.0251634	0.029198	3.13244	EPAS1; BMX
GO:0010628	positive regulation of gene expression	biological_process	1	26	192	18732	0.0289078	0.0334018	3.7524	ENSBGRG00000002194
GO:0008283	cell proliferation	biological_process	1	26	201	18732	0.0314493	0.0361864	3.58439	UCHL1
GO:0001077	proximal promoter DNA-binding transcription activator activity, RNA polymerase II-specific	molecular_function	1	26	213	18732	0.0349712	0.0399049	3.38245	EPAS1
GO:0002250	adaptive immune response	biological_process	1	26	213	18732	0.0349712	0.0399049	3.38245	BMX
GO:0005887	integral component of plasma membrane	cellular_component	3	26	909	18732	0.0351654	0.0399607	2.37776	TEK; JAG2; PTPRB
GO:0048471	perinuclear region of cytoplasm	cellular_component	2	26	526	18732	0.0354578	0.0401272	2.7394	ENSBGRG00000002194; JAG2
GO:0000981	DNA-binding transcription factor activity, RNA polymerase II-specific	molecular_function	3	26	919	18732	0.0363978	0.0410221	2.35189	EPAS1; WDHD1; ZNF518A
GO:0014069	postsynaptic density	cellular_component	1	26	228	18732	0.0395799	0.0444264	3.15992	PLEKHA5
GO:0031625	ubiquitin protein ligase binding	molecular_function	1	26	230	18732	0.0402112	0.0449515	3.13244	UCHL1
GO:0006511	ubiquitin-dependent protein catabolic process	biological_process	1	26	237	18732	0.042451	0.0472633	3.03992	UCHL1
GO:0008134	transcription factor binding	molecular_function	1	26	255	18732	0.0484214	0.053693	2.82534	EPAS1
GO:0005509	calcium ion binding	molecular_function	2	26	619	18732	0.0531521	0.0587021	2.32782	JAG2; FBLN2
GO:0043025	neuronal cell body	cellular_component	1	26	276	18732	0.0557516	0.0613268	2.61037	UCHL1
GO:0006468	protein phosphorylation	biological_process	1	26	278	18732	0.0564693	0.0618688	2.59159	BMX
GO:0003682	chromatin binding	molecular_function	1	26	296	18732	0.063075	0.0688319	2.43399	WDHD1
GO:0035556	intracellular signal transduction	biological_process	1	26	308	18732	0.06762	0.0735	2.33916	BMX
GO:0016607	nuclear speck	cellular_component	1	26	314	18732	0.0699331	0.075715	2.29446	EPAS1
GO:0005856	cytoskeleton	cellular_component	1	26	317	18732	0.0710996	0.076676	2.27275	LIMA1
GO:0051301	cell division	biological_process	1	26	325	18732	0.0742418	0.0797519	2.2168	SYCP1
GO:0006357	regulation of transcription by RNA polymerase II	biological_process	1	26	330	18732	0.0762286	0.0815676	2.18322	EPAS1
GO:0005789	endoplasmic reticulum membrane	cellular_component	2	26	732	18732	0.0794139	0.0846466	1.96847	UCHL1; PTGS2
GO:0043066	negative regulation of apoptotic process	biological_process	1	26	366	18732	0.0910244	0.0966475	1.96847	TEK
GO:0043565	sequence-specific DNA binding	molecular_function	1	26	384	18732	0.0987224	0.104418	1.8762	EPAS1
GO:0005737	cytoplasm	cellular_component	8	26	4150	18732	0.101346	0.106782	1.38884	TEK; UCHL1; LIMA1; ENSBGRG00000005044; RNF17; ENSBGRG00000009484; WDHD1; TEX15
GO:0009986	cell surface	cellular_component	1	26	392	18732	0.102203	0.107274	1.83791	TEK
GO:0006915	apoptotic process	biological_process	1	26	410	18732	0.11016	0.115186	1.75722	BMX
GO:0046982	protein heterodimerization activity	molecular_function	1	26	414	18732	0.111951	0.116289	1.74025	EPAS1
GO:0005886	plasma membrane	cellular_component	6	26	3016	18732	0.11206	0.116289	1.43328	UCHL1; ENSBGRG00000005044; JAG2; PTPRB; PECAM1; BMX
GO:0005622	intracellular	cellular_component	1	26	430	18732	0.119193	0.123226	1.67549	DOCK9
GO:0030054	cell junction	cellular_component	1	26	480	18732	0.142552	0.146823	1.50096	PECAM1
GO:0005615	extracellular space	cellular_component	2	26	1059	18732	0.179552	0.184241	1.36065	FN1; DKK2
GO:0005829	cytosol	cellular_component	6	26	3458	18732	0.190597	0.194849	1.25008	ENSBGRG00000002194; UCHL1; PLEKHA5; EPAS1; BMX; TOMM34
GO:0045944	positive regulation of transcription by RNA polymerase II	biological_process	1	26	716	18732	0.26186	0.266709	1.00623	EPAS1
GO:0005524	ATP binding	molecular_function	2	26	1301	18732	0.268842	0.27281	1.10755	TEK; BMX
GO:0046872	metal ion binding	molecular_function	5	26	3260	18732	0.292502	0.295728	1.105	LIMA1; RNF17; BMX; PTGS2; ZNF518A
GO:0005634	nucleus	cellular_component	7	26	4662	18732	0.309946	0.312217	1.08177	ENSBGRG00000002194; ENSBGRG00000004627; EPAS1; RNF17; TOMM34; TEX15; ZNF518A
GO:0005739	mitochondrion	cellular_component	1	26	943	18732	0.379178	0.380562	0.76401	ENSBGRG00000002194
GO:0016021	integral component of membrane	cellular_component	3	26	3342	18732	0.706671	0.706671	0.646734	ENSBGRG00000005044; PECAM1; TOMM34

## Sheet: SPG--GO
Supplementary Table S8.2. GO enrichment analysis of top 30 marker genes in SPG.
id	term	category	ListHits	ListTotal	PopHits	PopTotal	pval	padj	Enrichment_score	Gene
GO:0007147	female meiosis II	biological_process	1	25	1	18732	0	0	749.28	ENSBGRG00000000174
GO:0000802	transverse filament	cellular_component	1	25	1	18732	0	0	749.28	SYCP1
GO:0051878	lateral element assembly	biological_process	1	25	1	18732	0	0	749.28	SYCP1
GO:0070861	regulation of protein exit from endoplasmic reticulum	biological_process	1	25	1	18732	0	0	749.28	GCC2
GO:0010698	acetyltransferase activator activity	molecular_function	1	25	1	18732	0	0	749.28	PDCD5
GO:1903638	positive regulation of protein import into mitochondrial outer membrane	biological_process	1	25	1	18732	0	0	749.28	PDCD5
GO:1903645	negative regulation of chaperone-mediated protein folding	biological_process	1	25	1	18732	0	0	749.28	PDCD5
GO:0009330	DNA topoisomerase complex (ATP-hydrolyzing)	cellular_component	1	25	1	18732	0	0	749.28	TOP2A
GO:1905463	negative regulation of DNA duplex unwinding	biological_process	1	25	1	18732	0	0	749.28	TOP2A
GO:0042296	ISG15 transferase activity	molecular_function	2	25	5	18732	2.09619e-08	4.48585e-07	299.712	ENSBGRG00000009503; HERC5
GO:0032020	ISG15-protein conjugation	biological_process	2	25	7	18732	7.32374e-08	1.4248e-06	214.08	ENSBGRG00000009503; HERC5
GO:0008242	omega peptidase activity	molecular_function	1	25	2	18732	1.71004e-06	1.6634e-05	374.64	UCHL1
GO:0035092	sperm chromatin condensation	biological_process	1	25	2	18732	1.71004e-06	1.6634e-05	374.64	SYCP1
GO:0071955	recycling endosome to Golgi transport	biological_process	1	25	2	18732	1.71004e-06	1.6634e-05	374.64	GCC2
GO:0000819	sister chromatid segregation	biological_process	1	25	2	18732	1.71004e-06	1.6634e-05	374.64	TOP2A
GO:0003918	DNA topoisomerase type II (ATP-hydrolyzing) activity	molecular_function	1	25	2	18732	1.71004e-06	1.6634e-05	374.64	TOP2A
GO:0019035	viral integration complex	cellular_component	1	25	2	18732	1.71004e-06	1.6634e-05	374.64	TOP2A
GO:0044774	mitotic DNA integrity checkpoint	biological_process	1	25	2	18732	1.71004e-06	1.6634e-05	374.64	TOP2A
GO:0045870	positive regulation of single stranded viral RNA replication via double stranded DNA intermediate	biological_process	1	25	2	18732	1.71004e-06	1.6634e-05	374.64	TOP2A
GO:0006323	DNA packaging	biological_process	1	25	2	18732	1.71004e-06	1.6634e-05	374.64	SMARCC1
GO:0000406	double-strand/single-strand DNA junction binding	molecular_function	1	25	2	18732	1.71004e-06	1.6634e-05	374.64	RBBP8
GO:0070336	flap-structured DNA binding	molecular_function	1	25	2	18732	1.71004e-06	1.6634e-05	374.64	RBBP8
GO:0045836	positive regulation of meiotic nuclear division	biological_process	1	25	3	18732	5.12592e-06	3.22631e-05	249.76	ENSBGRG00000000174
GO:0034991	nuclear meiotic cohesin complex	cellular_component	1	25	3	18732	5.12592e-06	3.22631e-05	249.76	SMC1B
GO:0007412	axon target recognition	biological_process	1	25	3	18732	5.12592e-06	3.22631e-05	249.76	UCHL1
GO:0000711	meiotic DNA repair synthesis	biological_process	1	25	3	18732	5.12592e-06	3.22631e-05	249.76	SYCP1
GO:0034499	late endosome to Golgi transport	biological_process	1	25	3	18732	5.12592e-06	3.22631e-05	249.76	GCC2
GO:0031111	negative regulation of microtubule polymerization or depolymerization	biological_process	1	25	3	18732	5.12592e-06	3.22631e-05	249.76	FKBP4
GO:0006266	DNA ligation	biological_process	1	25	3	18732	5.12592e-06	3.22631e-05	249.76	TOP2A
GO:0030263	apoptotic chromosome condensation	biological_process	1	25	3	18732	5.12592e-06	3.22631e-05	249.76	TOP2A
GO:0040016	embryonic cleavage	biological_process	1	25	3	18732	5.12592e-06	3.22631e-05	249.76	TOP2A
GO:0004802	transketolase activity	molecular_function	1	25	3	18732	5.12592e-06	3.22631e-05	249.76	TKTL1
GO:0000403	Y-form DNA binding	molecular_function	1	25	3	18732	5.12592e-06	3.22631e-05	249.76	RBBP8
GO:0010792	DNA double-strand break processing involved in repair via single-strand annealing	biological_process	1	25	3	18732	5.12592e-06	3.22631e-05	249.76	RBBP8
GO:0031694	alpha-2A adrenergic receptor binding	molecular_function	1	25	4	18732	1.02434e-05	5.92459e-05	187.32	UCHL1
GO:0051026	chiasma assembly	biological_process	1	25	4	18732	1.02434e-05	5.92459e-05	187.32	SYCP1
GO:0000014	single-stranded DNA endodeoxyribonuclease activity	molecular_function	1	25	4	18732	1.02434e-05	5.92459e-05	187.32	RBBP8
GO:0050688	regulation of defense response to virus	biological_process	1	25	5	18732	1.70584e-05	9.60659e-05	149.856	HERC5
GO:0000801	central element	cellular_component	1	25	6	18732	2.55667e-05	0.000127239	124.88	SYCP1
GO:0031023	microtubule organizing center organization	biological_process	1	25	6	18732	2.55667e-05	0.000127239	124.88	GCC2
GO:0034388	Pwp2p-containing subcomplex of 90S preribosome	cellular_component	1	25	6	18732	2.55667e-05	0.000127239	124.88	UTP6
GO:0006265	DNA topological change	biological_process	1	25	6	18732	2.55667e-05	0.000127239	124.88	TOP2A
GO:0031298	replication fork protection complex	cellular_component	1	25	6	18732	2.55667e-05	0.000127239	124.88	WDHD1
GO:0005654	nucleoplasm	cellular_component	10	25	2078	18732	3.08487e-05	0.000150037	3.60577	SMC1B; ENSBGRG00000001531; UCHL1; GCC2; TOMM34; TOP2A; SMARCC1; WDHD1; RBBP8; ENSBGRG00000026319
GO:0031072	heat shock protein binding	molecular_function	2	25	47	18732	3.27549e-05	0.00015307	31.8843	FKBP4; TOMM34
GO:0000800	lateral element	cellular_component	1	25	7	18732	3.57641e-05	0.00015307	107.04	SMC1B
GO:0030893	meiotic cohesin complex	cellular_component	1	25	7	18732	3.57641e-05	0.00015307	107.04	SMC1B
GO:0033523	histone H2B ubiquitination	biological_process	1	25	7	18732	3.57641e-05	0.00015307	107.04	ENSBGRG00000009503
GO:0030850	prostate gland development	biological_process	1	25	7	18732	3.57641e-05	0.00015307	107.04	SMARCC1
GO:0000408	EKC/KEOPS complex	cellular_component	1	25	7	18732	3.57641e-05	0.00015307	107.04	ENSBGRG00000026319
GO:0048747	muscle fiber development	biological_process	1	25	8	18732	4.76464e-05	0.000196083	93.66	UCHL1
GO:0007143	female meiotic nuclear division	biological_process	1	25	8	18732	4.76464e-05	0.000196083	93.66	TOP2A
GO:0051321	meiotic cell cycle	biological_process	2	25	54	18732	4.97971e-05	0.000201068	27.7511	SMC1B; RBBP8
GO:0019896	axonal transport of mitochondrion	biological_process	1	25	9	18732	6.12096e-05	0.000233908	83.2533	UCHL1
GO:0005528	FK506 binding	molecular_function	1	25	9	18732	6.12096e-05	0.000233908	83.2533	FKBP4
GO:0071564	npBAF complex	cellular_component	1	25	9	18732	6.12096e-05	0.000233908	83.2533	SMARCC1
GO:0000775	chromosome, centromeric region	cellular_component	2	25	59	18732	6.49792e-05	0.000243957	25.3993	SMC1B; SYCP1
GO:0008494	translation activator activity	molecular_function	1	25	10	18732	7.64494e-05	0.000263874	74.928	ENSBGRG00000000174
GO:0042755	eating behavior	biological_process	1	25	10	18732	7.64494e-05	0.000263874	74.928	UCHL1
GO:0010390	histone monoubiquitination	biological_process	1	25	10	18732	7.64494e-05	0.000263874	74.928	ENSBGRG00000009503
GO:0001741	XY body	cellular_component	1	25	10	18732	7.64494e-05	0.000263874	74.928	SMARCC1
GO:0043596	nuclear replication fork	cellular_component	1	25	10	18732	7.64494e-05	0.000263874	74.928	WDHD1
GO:0043130	ubiquitin binding	molecular_function	2	25	66	18732	9.09033e-05	0.000307375	22.7055	UCHL1; TOP2A
GO:0004518	nuclease activity	molecular_function	1	25	11	18732	9.33616e-05	0.000307375	68.1164	STK31
GO:0006289	nucleotide-excision repair	biological_process	1	25	11	18732	9.33616e-05	0.000307375	68.1164	RBBP8
GO:0001556	oocyte maturation	biological_process	1	25	12	18732	0.000111942	0.000347183	62.44	ENSBGRG00000000174
GO:0016874	ligase activity	molecular_function	1	25	12	18732	0.000111942	0.000347183	62.44	UCHL1
GO:0001673	male germ cell nucleus	cellular_component	1	25	12	18732	0.000111942	0.000347183	62.44	SYCP1
GO:0090161	Golgi ribbon formation	biological_process	1	25	12	18732	0.000111942	0.000347183	62.44	GCC2
GO:0005832	chaperonin-containing T-complex	cellular_component	1	25	13	18732	0.000132187	0.000377174	57.6369	ENSBGRG00000000078
GO:0046628	positive regulation of insulin receptor signaling pathway	biological_process	1	25	13	18732	0.000132187	0.000377174	57.6369	GKAP1
GO:2001275	positive regulation of glucose import in response to insulin stimulus	biological_process	1	25	13	18732	0.000132187	0.000377174	57.6369	GKAP1
GO:0007131	reciprocal meiotic recombination	biological_process	1	25	13	18732	0.000132187	0.000377174	57.6369	SYCP1
GO:0006622	protein targeting to lysosome	biological_process	1	25	13	18732	0.000132187	0.000377174	57.6369	GCC2
GO:0000712	resolution of meiotic recombination intermediates	biological_process	1	25	13	18732	0.000132187	0.000377174	57.6369	TOP2A
GO:0007062	sister chromatid cohesion	biological_process	1	25	14	18732	0.000154092	0.000422766	53.52	SMC1B
GO:0008253	5'-nucleotidase activity	molecular_function	1	25	14	18732	0.000154092	0.000422766	53.52	NT5DC2
GO:0016514	SWI/SNF complex	cellular_component	1	25	14	18732	0.000154092	0.000422766	53.52	SMARCC1
GO:0045948	positive regulation of translational initiation	biological_process	1	25	15	18732	0.000177653	0.000442068	49.952	ENSBGRG00000000174
GO:0044306	neuron projection terminus	cellular_component	1	25	15	18732	0.000177653	0.000442068	49.952	UCHL1
GO:0050905	neuromuscular process	biological_process	1	25	15	18732	0.000177653	0.000442068	49.952	UCHL1
GO:0000795	synaptonemal complex	cellular_component	1	25	15	18732	0.000177653	0.000442068	49.952	SYCP1
GO:0034453	microtubule anchoring	biological_process	1	25	15	18732	0.000177653	0.000442068	49.952	GCC2
GO:0006337	nucleosome disassembly	biological_process	1	25	15	18732	0.000177653	0.000442068	49.952	SMARCC1
GO:0071565	nBAF complex	cellular_component	1	25	15	18732	0.000177653	0.000442068	49.952	SMARCC1
GO:0006261	DNA-dependent DNA replication	biological_process	1	25	15	18732	0.000177653	0.000442068	49.952	WDHD1
GO:0007129	synapsis	biological_process	1	25	16	18732	0.000202866	0.000499004	46.83	SYCP1
GO:0043044	ATP-dependent chromatin remodeling	biological_process	1	25	17	18732	0.000229727	0.000558654	44.0753	SMARCC1
GO:0007130	synaptonemal complex assembly	biological_process	1	25	18	18732	0.000258232	0.000600669	41.6267	SYCP1
GO:0034067	protein localization to Golgi apparatus	biological_process	1	25	18	18732	0.000258232	0.000600669	41.6267	GCC2
GO:0008301	DNA binding, bending	molecular_function	1	25	18	18732	0.000258232	0.000600669	41.6267	TOP2A
GO:0001835	blastocyst hatching	biological_process	1	25	18	18732	0.000258232	0.000600669	41.6267	RBBP8
GO:0030515	snoRNA binding	molecular_function	1	25	19	18732	0.000288376	0.000649604	39.4358	UTP6
GO:0090200	positive regulation of release of cytochrome c from mitochondria	biological_process	1	25	19	18732	0.000288376	0.000649604	39.4358	PDCD5
GO:0032480	negative regulation of type I interferon production	biological_process	1	25	19	18732	0.000288376	0.000649604	39.4358	HERC5
GO:0000793	condensed chromosome	cellular_component	1	25	20	18732	0.000320155	0.00071368	37.464	TOP2A
GO:0006401	RNA catabolic process	biological_process	1	25	21	18732	0.000353567	0.000764275	35.68	STK31
GO:0032435	negative regulation of proteasomal ubiquitin-dependent protein catabolic process	biological_process	1	25	21	18732	0.000353567	0.000764275	35.68	SMARCC1
GO:0003684	damaged DNA binding	molecular_function	1	25	21	18732	0.000353567	0.000764275	35.68	RBBP8
GO:0007628	adult walking behavior	biological_process	1	25	22	18732	0.000388605	0.000823382	34.0582	UCHL1
GO:0043407	negative regulation of MAP kinase activity	biological_process	1	25	22	18732	0.000388605	0.000823382	34.0582	UCHL1
GO:0000278	mitotic cell cycle	biological_process	2	25	111	18732	0.00042353	0.000875069	13.5005	TUBA3D; WDHD1
GO:0002931	response to ischemia	biological_process	1	25	23	18732	0.000425267	0.000875069	32.5774	UCHL1
GO:0006626	protein targeting to mitochondrion	biological_process	1	25	23	18732	0.000425267	0.000875069	32.5774	TOMM34
GO:0000228	nuclear chromosome	cellular_component	1	25	24	18732	0.000463549	0.000935844	31.22	TOP2A
GO:0005080	protein kinase C binding	molecular_function	1	25	24	18732	0.000463549	0.000935844	31.22	TOP2A
GO:0008033	tRNA processing	biological_process	1	25	25	18732	0.000503445	0.00100689	29.9712	ENSBGRG00000026319
GO:0061077	chaperone-mediated protein folding	biological_process	1	25	26	18732	0.000544953	0.00106018	28.8185	FKBP4
GO:0000462	maturation of SSU-rRNA from tricistronic rRNA transcript (SSU-rRNA, 5.8S rRNA, LSU-rRNA)	biological_process	1	25	26	18732	0.000544953	0.00106018	28.8185	UTP6
GO:0001103	RNA polymerase II repressing transcription factor binding	molecular_function	1	25	26	18732	0.000544953	0.00106018	28.8185	RBBP8
GO:0044295	axonal growth cone	cellular_component	1	25	27	18732	0.000588068	0.00112363	27.7511	FKBP4
GO:0000079	regulation of cyclin-dependent protein serine/threonine kinase activity	biological_process	1	25	27	18732	0.000588068	0.00112363	27.7511	HERC5
GO:0003682	chromatin binding	molecular_function	3	25	296	18732	0.000594722	0.00112629	7.59405	TOP2A; SMARCC1; WDHD1
GO:0000413	protein peptidyl-prolyl isomerization	biological_process	1	25	28	18732	0.000632787	0.00118786	26.76	FKBP4
GO:0007281	germ cell development	biological_process	1	25	29	18732	0.000679104	0.00125283	25.8372	ENSBGRG00000000174
GO:0043280	positive regulation of cysteine-type endopeptidase activity involved in apoptotic process	biological_process	1	25	29	18732	0.000679104	0.00125283	25.8372	PDCD5
GO:0042752	regulation of circadian rhythm	biological_process	1	25	30	18732	0.000727017	0.00132976	24.976	TOP2A
GO:0007017	microtubule-based process	biological_process	1	25	33	18732	0.000880287	0.00158304	22.7055	TUBA3D
GO:0071560	cellular response to transforming growth factor beta stimulus	biological_process	1	25	33	18732	0.000880287	0.00158304	22.7055	PDCD5
GO:0048487	beta-tubulin binding	molecular_function	1	25	34	18732	0.000934541	0.0016666	22.0376	PDCD5
GO:0000209	protein polyubiquitination	biological_process	2	25	150	18732	0.00101715	0.00179893	9.9904	ENSBGRG00000009503; HERC5
GO:0000082	G1/S transition of mitotic cell cycle	biological_process	1	25	37	18732	0.00110674	0.00194133	20.2508	RBBP8
GO:0061631	ubiquitin conjugating enzyme activity	molecular_function	1	25	40	18732	0.00129301	0.00223148	18.732	ENSBGRG00000009503
GO:0008286	insulin receptor signaling pathway	biological_process	1	25	40	18732	0.00129301	0.00223148	18.732	SMARCC1
GO:0032880	regulation of protein localization	biological_process	1	25	42	18732	0.00142495	0.0024011	17.84	SYCP1
GO:0032040	small-subunit processome	cellular_component	1	25	42	18732	0.00142495	0.0024011	17.84	UTP6
GO:0035861	site of double-strand break	cellular_component	1	25	42	18732	0.00142495	0.0024011	17.84	RBBP8
GO:0006974	cellular response to DNA damage stimulus	biological_process	2	25	171	18732	0.00148307	0.00247951	8.76351	TOP2A; WDHD1
GO:0005929	cilium	cellular_component	2	25	173	18732	0.00153334	0.00254368	8.6622	ENSBGRG00000000078; TUBA3D
GO:0003755	peptidyl-prolyl cis-trans isomerase activity	molecular_function	1	25	44	18732	0.00156307	0.00255341	17.0291	FKBP4
GO:0017053	transcriptional repressor complex	cellular_component	1	25	44	18732	0.00156307	0.00255341	17.0291	RBBP8
GO:0005844	polysome	cellular_component	1	25	48	18732	0.00185771	0.00298909	15.61	ENSBGRG00000000174
GO:0048511	rhythmic process	biological_process	1	25	48	18732	0.00185771	0.00298909	15.61	TOP2A
GO:0002244	hematopoietic progenitor cell differentiation	biological_process	1	25	49	18732	0.00193518	0.00309051	15.2914	TOP2A
GO:0000724	double-strand break repair via homologous recombination	biological_process	1	25	52	18732	0.00217667	0.00345043	14.4092	RBBP8
GO:0010977	negative regulation of neuron projection development	biological_process	1	25	53	18732	0.00226019	0.00355647	14.1374	FKBP4
GO:1904115	axon cytoplasm	cellular_component	1	25	56	18732	0.00251972	0.00390739	13.38	UCHL1
GO:0070936	protein K48-linked ubiquitination	biological_process	1	25	56	18732	0.00251972	0.00390739	13.38	ENSBGRG00000009503
GO:0009887	animal organ morphogenesis	biological_process	1	25	57	18732	0.00260921	0.00398837	13.1453	SMARCC1
GO:0006417	regulation of translation	biological_process	1	25	57	18732	0.00260921	0.00398837	13.1453	LSM14B
GO:0004197	cysteine-type endopeptidase activity	molecular_function	1	25	61	18732	0.00298202	0.0045259	12.2833	UCHL1
GO:0005200	structural constituent of cytoskeleton	molecular_function	1	25	62	18732	0.00307891	0.00464004	12.0852	TUBA3D
GO:0047485	protein N-terminus binding	molecular_function	1	25	68	18732	0.00369091	0.00552345	11.0188	SMARCC1
GO:0003677	DNA binding	molecular_function	5	25	1194	18732	0.00410673	0.00600925	3.13769	SMC1B; SYCP1; PDCD5; SMARCC1; WDHD1
GO:0004842	ubiquitin-protein transferase activity	molecular_function	2	25	245	18732	0.00410935	0.00600925	6.11657	ENSBGRG00000009503; HERC5
GO:0001669	acrosomal vesicle	cellular_component	1	25	72	18732	0.00412785	0.00600925	10.4067	STK31
GO:0003690	double-stranded DNA binding	molecular_function	1	25	72	18732	0.00412785	0.00600925	10.4067	RBBP8
GO:0003697	single-stranded DNA binding	molecular_function	1	25	73	18732	0.00424067	0.00613177	10.2641	RBBP8
GO:0004843	thiol-dependent ubiquitin-specific protease activity	molecular_function	1	25	80	18732	0.00507011	0.00728191	9.366	UCHL1
GO:0006338	chromatin remodeling	biological_process	1	25	81	18732	0.00519424	0.00741044	9.25037	SMARCC1
GO:0003730	mRNA 3'-UTR binding	molecular_function	1	25	82	18732	0.00531975	0.00748966	9.13756	ENSBGRG00000000174
GO:0042826	histone deacetylase binding	molecular_function	1	25	82	18732	0.00531975	0.00748966	9.13756	TOP2A
GO:0005524	ATP binding	molecular_function	5	25	1301	18732	0.00624949	0.00874112	2.87963	ENSBGRG00000000078; SMC1B; STK31; ENSBGRG00000009503; TOP2A
GO:0000151	ubiquitin ligase complex	cellular_component	1	25	90	18732	0.00637375	0.0088062	8.32533	ENSBGRG00000009503
GO:0005874	microtubule	cellular_component	2	25	287	18732	0.00637833	0.0088062	5.22146	TUBA3D; FKBP4
GO:0000226	microtubule cytoskeleton organization	biological_process	1	25	96	18732	0.00722164	0.0099066	7.805	TUBA3D
GO:0036064	ciliary basal body	cellular_component	1	25	106	18732	0.00874181	0.0119156	7.06868	TUBA3D
GO:0006457	protein folding	biological_process	1	25	107	18732	0.00890108	0.0120559	7.00262	ENSBGRG00000000078
GO:0051301	cell division	biological_process	2	25	325	18732	0.00896983	0.0120726	4.61095	SYCP1; RBBP8
GO:0007283	spermatogenesis	biological_process	2	25	329	18732	0.00927362	0.0124035	4.55489	ENSBGRG00000000174; SYCP1
GO:0051082	unfolded protein binding	molecular_function	1	25	114	18732	0.0100523	0.0133614	6.57263	ENSBGRG00000000078
GO:0005634	nucleus	cellular_component	11	25	4662	18732	0.0102979	0.0136034	1.76793	ENSBGRG00000000174; STK31; SBNO1; ENSBGRG00000009503; FKBP4; TOMM34; PDCD5; TOP2A; SMARCC1; TKTL1; ENSBGRG00000026319
GO:0015630	microtubule cytoskeleton	cellular_component	1	25	118	18732	0.0107383	0.0140982	6.34983	TUBA3D
GO:0043209	myelin sheath	cellular_component	1	25	121	18732	0.0112662	0.0146119	6.1924	UCHL1
GO:0005814	centriole	cellular_component	1	25	121	18732	0.0112662	0.0146119	6.1924	TOP2A
GO:0008201	heparin binding	molecular_function	1	25	131	18732	0.0131068	0.0168967	5.71969	PDCD5
GO:0008022	protein C-terminus binding	molecular_function	1	25	134	18732	0.0136829	0.0175338	5.59164	TOP2A
GO:0016579	protein deubiquitination	biological_process	1	25	135	18732	0.0138774	0.0176772	5.55022	UCHL1
GO:0007275	multicellular organism development	biological_process	2	25	383	18732	0.0139731	0.0176938	3.91269	ENSBGRG00000000174; LSM14B
GO:0005741	mitochondrial outer membrane	cellular_component	1	25	139	18732	0.0146674	0.0184637	5.3905	TOMM34
GO:0005802	trans-Golgi network	cellular_component	1	25	141	18732	0.0150696	0.018859	5.31404	GCC2
GO:0042802	identical protein binding	molecular_function	3	25	766	18732	0.0176998	0.0220218	2.93452	ENSBGRG00000000174; GKAP1; RBBP8
GO:0005815	microtubule organizing center	cellular_component	1	25	155	18732	0.0180167	0.0222865	4.83406	ENSBGRG00000000078
GO:0005622	intracellular	cellular_component	2	25	430	18732	0.0189947	0.0233613	3.48502	ENSBGRG00000000174; SMARCC1
GO:0006281	DNA repair	biological_process	1	25	162	18732	0.0195748	0.0239372	4.62519	WDHD1
GO:0003714	transcription corepressor activity	molecular_function	1	25	171	18732	0.0216589	0.0263352	4.38175	RBBP8
GO:0051607	defense response to virus	biological_process	1	25	175	18732	0.0226137	0.0273408	4.2816	HERC5
GO:1990904	ribonucleoprotein complex	cellular_component	1	25	182	18732	0.0243261	0.0290826	4.11692	TOP2A
GO:0007399	nervous system development	biological_process	1	25	182	18732	0.0243261	0.0290826	4.11692	SMARCC1
GO:0010628	positive regulation of gene expression	biological_process	1	25	192	18732	0.0268623	0.0319363	3.9025	PDCD5
GO:0016604	nuclear body	cellular_component	1	25	195	18732	0.0276434	0.0326833	3.84246	ENSBGRG00000026319
GO:0043065	positive regulation of apoptotic process	biological_process	1	25	198	18732	0.0284337	0.033433	3.78424	TOP2A
GO:0008283	cell proliferation	biological_process	1	25	201	18732	0.0292331	0.0340482	3.72776	UCHL1
GO:0005829	cytosol	cellular_component	8	25	3458	18732	0.0292751	0.0340482	1.73344	SMC1B; ENSBGRG00000001531; UCHL1; GCC2; FKBP4; TOMM34; PDCD5; HERC5
GO:0000287	magnesium ion binding	molecular_function	1	25	209	18732	0.0314087	0.0363322	3.58507	TOP2A
GO:0005737	cytoplasm	cellular_component	9	25	4150	18732	0.0339428	0.0390524	1.62494	ENSBGRG00000000174; STK31; UCHL1; TUBA3D; FKBP4; SMARCC1; TKTL1; WDHD1; ENSBGRG00000026319
GO:0031625	ubiquitin protein ligase binding	molecular_function	1	25	230	18732	0.0374146	0.0428168	3.25774	UCHL1
GO:0008285	negative regulation of cell proliferation	biological_process	1	25	232	18732	0.0380082	0.0432647	3.22966	PDCD5
GO:0006511	ubiquitin-dependent protein catabolic process	biological_process	1	25	237	18732	0.0395082	0.0447341	3.16152	UCHL1
GO:0043025	neuronal cell body	cellular_component	1	25	276	18732	0.0519555	0.0585183	2.71478	UCHL1
GO:0003924	GTPase activity	molecular_function	1	25	295	18732	0.0584695	0.0655103	2.53993	TUBA3D
GO:0004674	protein serine/threonine kinase activity	molecular_function	1	25	300	18732	0.0602295	0.0671308	2.4976	STK31
GO:0016567	protein ubiquitination	biological_process	1	25	304	18732	0.0616509	0.068359	2.46474	ENSBGRG00000009503
GO:0005730	nucleolus	cellular_component	2	25	701	18732	0.0651808	0.0719005	2.13775	UTP6; TOP2A
GO:0045944	positive regulation of transcription by RNA polymerase II	biological_process	2	25	716	18732	0.0685643	0.0751105	2.09296	TOP2A; SMARCC1
GO:0005794	Golgi apparatus	cellular_component	2	25	717	18732	0.0687928	0.0751105	2.09004	GKAP1; GCC2
GO:0045087	innate immune response	biological_process	1	25	341	18732	0.0753323	0.0818331	2.1973	HERC5
GO:0006355	regulation of transcription, DNA-templated	biological_process	1	25	362	18732	0.0834973	0.0902445	2.06983	SBNO1
GO:0032991	protein-containing complex	cellular_component	1	25	374	18732	0.0882827	0.0949372	2.00342	ENSBGRG00000000174
GO:0005525	GTP binding	molecular_function	1	25	378	18732	0.0898963	0.0961891	1.98222	TUBA3D
GO:0045893	positive regulation of transcription, DNA-templated	biological_process	1	25	397	18732	0.0976822	0.104	1.88736	SMARCC1
GO:0006915	apoptotic process	biological_process	1	25	410	18732	0.10312	0.109246	1.82751	PDCD5
GO:0046982	protein heterodimerization activity	molecular_function	1	25	414	18732	0.10481	0.110489	1.80986	TOP2A
GO:0007165	signal transduction	biological_process	1	25	460	18732	0.124783	0.1309	1.62887	GKAP1
GO:0003723	RNA binding	molecular_function	2	25	1009	18732	0.149238	0.15579	1.48519	HERC5; LSM14B
GO:0048471	perinuclear region of cytoplasm	cellular_component	1	25	526	18732	0.154906	0.160922	1.42449	HERC5
GO:0042803	protein homodimerization activity	molecular_function	1	25	651	18732	0.215198	0.221706	1.15097	TOP2A
GO:0016020	membrane	cellular_component	2	25	1206	18732	0.21549	0.221706	1.24259	GCC2; TOMM34
GO:0005789	endoplasmic reticulum membrane	cellular_component	1	25	732	18732	0.255522	0.261635	1.02361	UCHL1
GO:0000981	DNA-binding transcription factor activity, RNA polymerase II-specific	molecular_function	1	25	919	18732	0.348988	0.355635	0.815321	WDHD1
GO:0005739	mitochondrion	cellular_component	1	25	943	18732	0.360823	0.365954	0.794571	FKBP4
GO:0046872	metal ion binding	molecular_function	2	25	3260	18732	0.83574	0.843624	0.459681	NT5DC2; TKTL1
GO:0005886	plasma membrane	cellular_component	1	25	3016	18732	0.928152	0.93251	0.248435	UCHL1
GO:0016021	integral component of membrane	cellular_component	1	25	3342	18732	0.952842	0.952842	0.224201	TOMM34

## Sheet: Early-SPC--GO
Supplementary Table S8.3. GO enrichment analysis of top 30 marker genes in Early-SPC.
id	term	category	ListHits	ListTotal	PopHits	PopTotal	pval	padj	Enrichment_score	Gene
GO:0044299	C-fiber	cellular_component	1	22	1	18732	0	0	851.455	SCN11A
GO:0045141	meiotic telomere clustering	biological_process	2	22	5	18732	1.40387e-08	8.28285e-07	340.582	MEI1; ENSBGRG00000026460
GO:0048133	male germ-line stem cell asymmetric division	biological_process	1	22	2	18732	1.31673e-06	5.17914e-05	425.727	ENSBGRG00000003725
GO:1990511	piRNA biosynthetic process	biological_process	1	22	3	18732	3.94738e-06	0.000116448	283.818	GPAT2
GO:0098882	structural constituent of presynaptic active zone	molecular_function	1	22	4	18732	7.88914e-06	0.000132988	212.864	ERC2
GO:0070197	meiotic attachment of telomere to nuclear envelope	biological_process	1	22	4	18732	7.88914e-06	0.000132988	212.864	ENSBGRG00000026460
GO:0006072	glycerol-3-phosphate metabolic process	biological_process	1	22	4	18732	7.88914e-06	0.000132988	212.864	GPAT2
GO:0032237	activation of store-operated calcium channel activity	biological_process	1	22	5	18732	1.31392e-05	0.000140948	170.291	ENSBGRG00000017935
GO:0032541	cortical endoplasmic reticulum	cellular_component	1	22	5	18732	1.31392e-05	0.000140948	170.291	ENSBGRG00000017935
GO:0004366	glycerol-3-phosphate O-acyltransferase activity	molecular_function	1	22	5	18732	1.31392e-05	0.000140948	170.291	GPAT2
GO:0102420	sn-1-glycerol-3-phosphate C16:0-DCA-CoA acyl transferase activity	molecular_function	1	22	5	18732	1.31392e-05	0.000140948	170.291	GPAT2
GO:0000800	lateral element	cellular_component	1	22	7	18732	2.75531e-05	0.000254819	121.636	SYCP3
GO:0051321	meiotic cell cycle	biological_process	2	22	54	18732	3.35472e-05	0.000254819	31.5354	SYCP3; ENSBGRG00000003725
GO:0016081	synaptic vesicle docking	biological_process	1	22	8	18732	3.67113e-05	0.000254819	106.432	SNPH
GO:0070886	positive regulation of calcineurin-NFAT signaling cascade	biological_process	1	22	8	18732	3.67113e-05	0.000254819	106.432	ENSBGRG00000017935
GO:0008235	metalloexopeptidase activity	molecular_function	1	22	8	18732	3.67113e-05	0.000254819	106.432	DPEP3
GO:0042272	nuclear RNA export factor complex	cellular_component	1	22	8	18732	3.67113e-05	0.000254819	106.432	ENSBGRG00000023335
GO:0006508	proteolysis	biological_process	3	22	171	18732	4.31335e-05	0.000282764	14.9378	ENSBGRG00000012408; ENSBGRG00000012894; DPEP3
GO:0007286	spermatid development	biological_process	2	22	62	18732	5.08408e-05	0.000302266	27.4663	SYCP3; MEI1
GO:0060968	regulation of gene silencing	biological_process	1	22	10	18732	5.89163e-05	0.000302266	85.1455	H3-4
GO:0007141	male meiosis I	biological_process	1	22	10	18732	5.89163e-05	0.000302266	85.1455	MEI1
GO:0016805	dipeptidase activity	molecular_function	1	22	10	18732	5.89163e-05	0.000302266	85.1455	DPEP3
GO:0005639	integral component of nuclear inner membrane	cellular_component	1	22	10	18732	5.89163e-05	0.000302266	85.1455	ENSBGRG00000026460
GO:0042734	presynaptic membrane	cellular_component	2	22	69	18732	7.00583e-05	0.000344453	24.6798	SNPH; ERC2
GO:0007506	gonadal mesoderm development	biological_process	1	22	12	18732	8.62877e-05	0.000363641	70.9545	ENSBGRG00000009404
GO:0001518	voltage-gated sodium channel complex	cellular_component	1	22	12	18732	8.62877e-05	0.000363641	70.9545	SCN11A
GO:0035584	calcium-mediated signaling using intracellular calcium source	biological_process	1	22	12	18732	8.62877e-05	0.000363641	70.9545	ENSBGRG00000017935
GO:0008239	dipeptidyl-peptidase activity	molecular_function	1	22	12	18732	8.62877e-05	0.000363641	70.9545	DPEP3
GO:0000712	resolution of meiotic recombination intermediates	biological_process	1	22	13	18732	0.000101904	0.000400822	65.4965	HFM1
GO:0086010	membrane depolarization during action potential	biological_process	1	22	13	18732	0.000101904	0.000400822	65.4965	SCN11A
GO:0005248	voltage-gated sodium channel activity	molecular_function	1	22	14	18732	0.000118803	0.000424811	60.8182	SCN11A
GO:0016082	synaptic vesicle priming	biological_process	1	22	14	18732	0.000118803	0.000424811	60.8182	ERC2
GO:0016024	CDP-diacylglycerol biosynthetic process	biological_process	1	22	14	18732	0.000118803	0.000424811	60.8182	GPAT2
GO:0031966	mitochondrial membrane	cellular_component	2	22	85	18732	0.000130472	0.000449	20.0342	SNPH; GPAT2
GO:0000795	synaptonemal complex	cellular_component	1	22	15	18732	0.000136983	0.000449	56.7636	SYCP3
GO:0030414	peptidase inhibitor activity	molecular_function	1	22	15	18732	0.000136983	0.000449	56.7636	ENSBGRG00000011098
GO:0098831	presynaptic active zone cytoplasmic component	cellular_component	1	22	16	18732	0.000156441	0.000485789	53.2159	ERC2
GO:0007129	synapsis	biological_process	1	22	16	18732	0.000156441	0.000485789	53.2159	ENSBGRG00000026460
GO:0051930	regulation of sensory perception of pain	biological_process	1	22	17	18732	0.000177173	0.000522661	50.0856	SCN11A
GO:0019897	extrinsic component of plasma membrane	cellular_component	1	22	17	18732	0.000177173	0.000522661	50.0856	ENSBGRG00000012408
GO:0017075	syntaxin-1 binding	molecular_function	1	22	18	18732	0.000199178	0.000573245	47.303	SNPH
GO:0006334	nucleosome assembly	biological_process	2	22	102	18732	0.000223897	0.000629043	16.6952	H3-4; ENSBGRG00000009404
GO:0007140	male meiotic nuclear division	biological_process	1	22	20	18732	0.000246994	0.000662392	42.5727	DPEP3
GO:0016973	poly(A)+ mRNA export from nucleus	biological_process	1	22	20	18732	0.000246994	0.000662392	42.5727	ENSBGRG00000023335
GO:0006654	phosphatidic acid biosynthetic process	biological_process	1	22	21	18732	0.000272799	0.000699788	40.5455	GPAT2
GO:0019432	triglyceride biosynthetic process	biological_process	1	22	21	18732	0.000272799	0.000699788	40.5455	GPAT2
GO:0048786	presynaptic active zone	cellular_component	1	22	22	18732	0.000299865	0.000752853	38.7025	ERC2
GO:0000228	nuclear chromosome	cellular_component	1	22	24	18732	0.000357771	0.000879521	35.4773	H3-4
GO:0019228	neuronal action potential	biological_process	1	22	25	18732	0.000388605	0.000881835	34.0582	SCN11A
GO:0007269	neurotransmitter secretion	biological_process	1	22	25	18732	0.000388605	0.000881835	34.0582	SNPH
GO:0004298	threonine-type endopeptidase activity	molecular_function	1	22	25	18732	0.000388605	0.000881835	34.0582	ENSBGRG00000012408
GO:0046658	anchored component of plasma membrane	cellular_component	1	22	25	18732	0.000388605	0.000881835	34.0582	ENSBGRG00000012408
GO:0048477	oogenesis	biological_process	1	22	26	18732	0.00042069	0.000902571	32.7483	ENSBGRG00000003725
GO:0035725	sodium ion transmembrane transport	biological_process	1	22	26	18732	0.00042069	0.000902571	32.7483	SCN11A
GO:0005246	calcium channel regulator activity	molecular_function	1	22	26	18732	0.00042069	0.000902571	32.7483	ENSBGRG00000017935
GO:0008654	phospholipid biosynthetic process	biological_process	1	22	27	18732	0.000454022	0.000956689	31.5354	GPAT2
GO:0007281	germ cell development	biological_process	1	22	29	18732	0.000524418	0.00108277	29.3605	ENSBGRG00000012894
GO:0007283	spermatogenesis	biological_process	3	22	329	18732	0.000532208	0.00108277	7.76402	SYCP3; ENSBGRG00000009404; ENSBGRG00000012894
GO:0003676	nucleic acid binding	molecular_function	3	22	333	18732	0.000556967	0.00111393	7.67076	HFM1; ENSBGRG00000016947; ENSBGRG00000017067
GO:0031492	nucleosomal DNA binding	molecular_function	1	22	31	18732	0.000599773	0.00117955	27.4663	H3-4
GO:0000788	nuclear nucleosome	cellular_component	1	22	32	18732	0.000639303	0.00121674	26.608	H3-4
GO:0006335	DNA replication-dependent nucleosome assembly	biological_process	1	22	32	18732	0.000639303	0.00121674	26.608	H3-4
GO:0071300	cellular response to retinoic acid	biological_process	1	22	35	18732	0.000765272	0.00141097	24.3273	ENSBGRG00000003725
GO:0005623	cell	cellular_component	1	22	35	18732	0.000765272	0.00141097	24.3273	MEI1
GO:0004252	serine-type endopeptidase activity	molecular_function	2	22	161	18732	0.000851116	0.0015451	10.5771	ENSBGRG00000012408; ENSBGRG00000012894
GO:0003714	transcription corepressor activity	molecular_function	2	22	171	18732	0.00101316	0.0018114	9.95853	ENSBGRG00000016947; ENSBGRG00000017067
GO:0005881	cytoplasmic microtubule	cellular_component	1	22	42	18732	0.0011019	0.00194065	20.2727	SNPH
GO:0005244	voltage-gated ion channel activity	molecular_function	1	22	44	18732	0.00120896	0.0020979	19.3512	SCN11A
GO:0000784	nuclear chromosome, telomeric region	cellular_component	1	22	46	18732	0.00132082	0.00225879	18.5099	ENSBGRG00000026460
GO:0051290	protein heterotetramerization	biological_process	1	22	48	18732	0.00143746	0.00242314	17.7386	H3-4
GO:0098982	GABA-ergic synapse	cellular_component	1	22	49	18732	0.00149756	0.00245434	17.3766	ERC2
GO:0006631	fatty acid metabolic process	biological_process	1	22	49	18732	0.00149756	0.00245434	17.3766	GPAT2
GO:0008233	peptidase activity	molecular_function	1	22	53	18732	0.00174982	0.00282847	16.0652	DPEP3
GO:0006814	sodium ion transport	biological_process	1	22	58	18732	0.00209158	0.00333522	14.6803	SCN11A
GO:0000775	chromosome, centromeric region	cellular_component	1	22	59	18732	0.00216343	0.0034038	14.4314	SYCP3
GO:0004386	helicase activity	molecular_function	1	22	62	18732	0.00238594	0.00370448	13.7331	HFM1
GO:0006260	DNA replication	biological_process	1	22	69	18732	0.00294535	0.00451366	12.3399	ENSBGRG00000003725
GO:0001669	acrosomal vesicle	cellular_component	1	22	72	18732	0.00320218	0.00484432	11.8258	DPEP3
GO:0042493	response to drug	biological_process	1	22	85	18732	0.00443147	0.00653642	10.0171	SCN11A
GO:0006406	mRNA export from nucleus	biological_process	1	22	85	18732	0.00443147	0.00653642	10.0171	ENSBGRG00000023335
GO:0031225	anchored component of membrane	cellular_component	1	22	89	18732	0.0048472	0.00706135	9.56691	DPEP3
GO:0030182	neuron differentiation	biological_process	1	22	90	18732	0.00495385	0.0071287	9.46061	SNPH
GO:0000786	nucleosome	cellular_component	1	22	109	18732	0.00718311	0.0102121	7.81151	H3-4
GO:0030426	growth cone	cellular_component	1	22	110	18732	0.00731095	0.0102701	7.7405	ERC2
GO:0034765	regulation of ion transmembrane transport	biological_process	1	22	113	18732	0.00770067	0.0106903	7.535	SCN11A
GO:0042742	defense response to bacterium	biological_process	1	22	116	18732	0.00809963	0.0111135	7.34013	ENSBGRG00000011098
GO:0006355	regulation of transcription, DNA-templated	biological_process	2	22	362	18732	0.00839261	0.0113831	4.70417	ENSBGRG00000016947; ENSBGRG00000017067
GO:0032991	protein-containing complex	cellular_component	2	22	374	18732	0.00917384	0.0123013	4.55323	H3-4; RAD51AP2
GO:0005741	mitochondrial outer membrane	cellular_component	1	22	139	18732	0.0114587	0.0151924	6.12557	GPAT2
GO:0007420	brain development	biological_process	1	22	150	18732	0.0132477	0.0173692	5.67636	SNPH
GO:0003729	mRNA binding	molecular_function	1	22	173	18732	0.0173533	0.0225021	4.9217	ENSBGRG00000023335
GO:0030054	cell junction	cellular_component	2	22	480	18732	0.0179293	0.0229963	3.54773	SNPH; ERC2
GO:0030424	axon	cellular_component	1	22	254	18732	0.0353986	0.0449143	3.35218	SCN11A
GO:0043005	neuron projection	cellular_component	1	22	260	18732	0.036938	0.046369	3.27483	SNPH
GO:0043025	neuronal cell body	cellular_component	1	22	276	18732	0.0411683	0.0511354	3.08498	SNPH
GO:0098978	glutamatergic synapse	cellular_component	1	22	287	18732	0.0441792	0.0543036	2.96674	ERC2
GO:0003677	DNA binding	molecular_function	3	22	1194	18732	0.0478952	0.0582643	2.13933	SYCP3; ENSBGRG00000021567; ENSBGRG00000026460
GO:0005856	cytoskeleton	cellular_component	1	22	317	18732	0.0527941	0.0635684	2.68598	ERC2
GO:0051301	cell division	biological_process	1	22	325	18732	0.0551868	0.0657782	2.61986	SYCP3
GO:0046982	protein heterodimerization activity	molecular_function	1	22	414	18732	0.0842125	0.0993708	2.05665	H3-4
GO:0030154	cell differentiation	biological_process	1	22	514	18732	0.121162	0.141556	1.65653	ENSBGRG00000009404
GO:0005634	nucleus	cellular_component	7	22	4662	18732	0.158295	0.183125	1.27846	H3-4; ENSBGRG00000003725; ENSBGRG00000009404; ENSBGRG00000016947; ENSBGRG00000017067; ENSBGRG00000021567; ENSBGRG00000023335
GO:0016021	integral component of membrane	cellular_component	5	22	3342	18732	0.185694	0.212736	1.27387	SNPH; ENSBGRG00000012894; ENSBGRG00000017935; TMEM40; GPAT2
GO:0005737	cytoplasm	cellular_component	6	22	4150	18732	0.197492	0.224078	1.23102	ENSBGRG00000003725; ENSBGRG00000009404; SNPH; ENSBGRG00000012408; ENSBGRG00000012894; ENSBGRG00000023335
GO:0045944	positive regulation of transcription by RNA polymerase II	biological_process	1	22	716	18732	0.204751	0.230101	1.18918	ENSBGRG00000003725
GO:0005789	endoplasmic reticulum membrane	cellular_component	1	22	732	18732	0.211688	0.235653	1.16319	ENSBGRG00000017935
GO:0005783	endoplasmic reticulum	cellular_component	1	22	739	18732	0.214732	0.236807	1.15217	ENSBGRG00000012408
GO:0070062	extracellular exosome	cellular_component	1	22	795	18732	0.239249	0.261401	1.07101	SCN11A
GO:0000981	DNA-binding transcription factor activity, RNA polymerase II-specific	molecular_function	1	22	919	18732	0.294071	0.318353	0.926501	ENSBGRG00000021567
GO:0005739	mitochondrion	cellular_component	1	22	943	18732	0.30469	0.326849	0.902921	GPAT2
GO:0003723	RNA binding	molecular_function	1	22	1009	18732	0.333787	0.354836	0.84386	ENSBGRG00000023335
GO:0005576	extracellular region	cellular_component	1	22	1045	18732	0.349555	0.368282	0.814789	ENSBGRG00000011098
GO:0005615	extracellular space	cellular_component	1	22	1059	18732	0.355662	0.371399	0.804018	ENSBGRG00000012894
GO:0016020	membrane	cellular_component	1	22	1206	18732	0.418624	0.433312	0.706015	DPEP3
GO:0005654	nucleoplasm	cellular_component	2	22	2078	18732	0.447547	0.459222	0.819494	H3-4; ENSBGRG00000023335
GO:0005524	ATP binding	molecular_function	1	22	1301	18732	0.457874	0.465768	0.654462	HFM1
GO:0005886	plasma membrane	cellular_component	2	22	3016	18732	0.711542	0.717624	0.564625	SCN11A; DPEP3
GO:0046872	metal ion binding	molecular_function	2	22	3260	18732	0.763397	0.763397	0.522365	DPEP3; ENSBGRG00000021567

## Sheet: Late-SPC--GO
Supplementary Table S8.4. GO enrichment analysis of top 30 marker genes in Late-SPC.
id	term	category	ListHits	ListTotal	PopHits	PopTotal	pval	padj	Enrichment_score	Gene
GO:0006174	dADP phosphorylation	biological_process	1	22	1	18732	0	0	851.455	AK9
GO:0006186	dGDP phosphorylation	biological_process	1	22	1	18732	0	0	851.455	AK9
GO:0006756	AMP phosphorylation	biological_process	1	22	1	18732	0	0	851.455	AK9
GO:0006757	ATP generation from ADP	biological_process	1	22	1	18732	0	0	851.455	AK9
GO:0061508	CDP phosphorylation	biological_process	1	22	1	18732	0	0	851.455	AK9
GO:0061565	dAMP phosphorylation	biological_process	1	22	1	18732	0	0	851.455	AK9
GO:0061566	CMP phosphorylation	biological_process	1	22	1	18732	0	0	851.455	AK9
GO:0061567	dCMP phosphorylation	biological_process	1	22	1	18732	0	0	851.455	AK9
GO:0061568	GDP phosphorylation	biological_process	1	22	1	18732	0	0	851.455	AK9
GO:0061569	UDP phosphorylation	biological_process	1	22	1	18732	0	0	851.455	AK9
GO:0061570	dCDP phosphorylation	biological_process	1	22	1	18732	0	0	851.455	AK9
GO:0061571	TDP phosphorylation	biological_process	1	22	1	18732	0	0	851.455	AK9
GO:1990674	Golgi cis cisterna membrane	cellular_component	1	22	1	18732	0	0	851.455	NSG2
GO:1903126	negative regulation of centriole-centriole cohesion	biological_process	1	22	1	18732	0	0	851.455	NEK2
GO:0070286	axonemal dynein complex assembly	biological_process	2	22	8	18732	7.84376e-08	9.4648e-07	212.864	CCDC65; CCDC39
GO:0060285	cilium-dependent cell motility	biological_process	2	22	18	18732	1.13428e-06	1.08331e-05	94.6061	CCDC65; CCDC39
GO:0044773	mitotic DNA damage checkpoint	biological_process	1	22	2	18732	1.31673e-06	1.08331e-05	425.727	STK33
GO:0050145	nucleoside monophosphate kinase activity	molecular_function	1	22	2	18732	1.31673e-06	1.08331e-05	425.727	AK9
GO:0071674	mononuclear cell migration	biological_process	1	22	2	18732	1.31673e-06	1.08331e-05	425.727	ENSBGRG00000014466
GO:0051299	centrosome separation	biological_process	1	22	2	18732	1.31673e-06	1.08331e-05	425.727	NEK2
GO:0051177	meiotic sister chromatid cohesion	biological_process	1	22	2	18732	1.31673e-06	1.08331e-05	425.727	HORMAD2
GO:0004618	phosphoglycerate kinase activity	molecular_function	1	22	2	18732	1.31673e-06	1.08331e-05	425.727	PGK2
GO:0003352	regulation of cilium movement	biological_process	1	22	3	18732	3.94738e-06	3.10642e-05	283.818	CCDC65
GO:0018406	protein C-linked glycosylation via 2'-alpha-mannosyl-L-tryptophan	biological_process	1	22	4	18732	7.88914e-06	5.28864e-05	212.864	DPY19L2
GO:0070197	meiotic attachment of telomere to nuclear envelope	biological_process	1	22	4	18732	7.88914e-06	5.28864e-05	212.864	TERB2
GO:0046602	regulation of mitotic centrosome separation	biological_process	1	22	4	18732	7.88914e-06	5.28864e-05	212.864	NEK2
GO:0035686	sperm fibrous sheath	cellular_component	1	22	4	18732	7.88914e-06	5.28864e-05	212.864	PGK2
GO:0060287	epithelial cilium movement involved in determination of left/right asymmetry	biological_process	1	22	5	18732	1.31392e-05	7.92732e-05	170.291	CCDC39
GO:0019206	nucleoside kinase activity	molecular_function	1	22	5	18732	1.31392e-05	7.92732e-05	170.291	AK9
GO:0045141	meiotic telomere clustering	biological_process	1	22	5	18732	1.31392e-05	7.92732e-05	170.291	TERB2
GO:0005637	nuclear inner membrane	cellular_component	2	22	42	18732	1.5669e-05	8.48751e-05	40.5455	DPY19L2; TERB2
GO:0031312	extrinsic component of organelle membrane	cellular_component	1	22	6	18732	1.96948e-05	8.48751e-05	141.909	ENSBGRG00000006597
GO:0032925	regulation of activin receptor signaling pathway	biological_process	1	22	6	18732	1.96948e-05	8.48751e-05	141.909	ENSBGRG00000006597
GO:0098562	cytoplasmic side of membrane	cellular_component	1	22	6	18732	1.96948e-05	8.48751e-05	141.909	ENSBGRG00000006597
GO:1902991	regulation of amyloid precursor protein catabolic process	biological_process	1	22	6	18732	1.96948e-05	8.48751e-05	141.909	ENSBGRG00000006597
GO:1990425	ryanodine receptor complex	cellular_component	1	22	6	18732	1.96948e-05	8.48751e-05	141.909	ENSBGRG00000006597
GO:0042770	signal transduction in response to DNA damage	biological_process	1	22	6	18732	1.96948e-05	8.48751e-05	141.909	STK33
GO:0032051	clathrin light chain binding	molecular_function	1	22	6	18732	1.96948e-05	8.48751e-05	141.909	NSG2
GO:0031639	plasminogen activation	biological_process	1	22	6	18732	1.96948e-05	8.48751e-05	141.909	ENSBGRG00000014466
GO:0000801	central element	cellular_component	1	22	6	18732	1.96948e-05	8.48751e-05	141.909	SYCE1
GO:0051988	regulation of attachment of spindle microtubules to kinetochore	biological_process	1	22	6	18732	1.96948e-05	8.48751e-05	141.909	NEK2
GO:0007525	somatic muscle development	biological_process	1	22	6	18732	1.96948e-05	8.48751e-05	141.909	PGK2
GO:0031000	response to caffeine	biological_process	1	22	7	18732	2.75531e-05	0.000108415	121.636	ENSBGRG00000006597
GO:0051280	negative regulation of release of sequestered calcium ion into cytosol	biological_process	1	22	7	18732	2.75531e-05	0.000108415	121.636	ENSBGRG00000006597
GO:0015949	nucleobase-containing small molecule interconversion	biological_process	1	22	7	18732	2.75531e-05	0.000108415	121.636	AK9
GO:0051099	positive regulation of binding	biological_process	1	22	7	18732	2.75531e-05	0.000108415	121.636	ENSBGRG00000014466
GO:0051321	meiotic cell cycle	biological_process	2	22	54	18732	3.35472e-05	0.000129192	31.5354	NEK2; HORMAD2
GO:1990000	amyloid fibril formation	biological_process	1	22	8	18732	3.67113e-05	0.000132895	106.432	ENSBGRG00000006597
GO:0007212	dopamine receptor signaling pathway	biological_process	1	22	8	18732	3.67113e-05	0.000132895	106.432	NSG2
GO:0035093	spermatogenesis, exchange of chromosomal proteins	biological_process	1	22	8	18732	3.67113e-05	0.000132895	106.432	ENSBGRG00000014466
GO:0005528	FK506 binding	molecular_function	1	22	9	18732	4.71666e-05	0.000164176	94.6061	ENSBGRG00000006597
GO:1904355	positive regulation of telomere capping	biological_process	1	22	9	18732	4.71666e-05	0.000164176	94.6061	NEK2
GO:0007183	SMAD protein complex assembly	biological_process	1	22	10	18732	5.89163e-05	0.000197479	85.1455	ENSBGRG00000006597
GO:0097435	supramolecular fiber organization	biological_process	1	22	10	18732	5.89163e-05	0.000197479	85.1455	ENSBGRG00000006597
GO:0019855	calcium channel inhibitor activity	molecular_function	1	22	11	18732	7.19576e-05	0.000228497	77.405	ENSBGRG00000006597
GO:0000030	mannosyltransferase activity	molecular_function	1	22	11	18732	7.19576e-05	0.000228497	77.405	DPY19L2
GO:0046716	muscle cell cellular homeostasis	biological_process	1	22	11	18732	7.19576e-05	0.000228497	77.405	PGK2
GO:0036159	inner dynein arm assembly	biological_process	1	22	12	18732	8.62877e-05	0.000264713	70.9545	CCDC39
GO:0060347	heart trabecula formation	biological_process	1	22	12	18732	8.62877e-05	0.000264713	70.9545	ENSBGRG00000006597
GO:0032515	negative regulation of phosphoprotein phosphatase activity	biological_process	1	22	13	18732	0.000101904	0.000292771	65.4965	ENSBGRG00000006597
GO:0060314	regulation of ryanodine-sensitive calcium-release channel activity	biological_process	1	22	13	18732	0.000101904	0.000292771	65.4965	ENSBGRG00000006597
GO:0060315	negative regulation of ryanodine-sensitive calcium-release channel activity	biological_process	1	22	13	18732	0.000101904	0.000292771	65.4965	ENSBGRG00000006597
GO:0048188	Set1C/COMPASS complex	cellular_component	1	22	13	18732	0.000101904	0.000292771	65.4965	DYDC1
GO:0032585	multivesicular body membrane	cellular_component	1	22	14	18732	0.000118803	0.00033599	60.8182	NSG2
GO:0005930	axoneme	cellular_component	2	22	85	18732	0.000130472	0.000359332	20.0342	CCDC65; CCDC39
GO:0048185	activin binding	molecular_function	1	22	15	18732	0.000136983	0.000359332	56.7636	ENSBGRG00000006597
GO:0006337	nucleosome disassembly	biological_process	1	22	15	18732	0.000136983	0.000359332	56.7636	ENSBGRG00000014466
GO:0000795	synaptonemal complex	cellular_component	1	22	15	18732	0.000136983	0.000359332	56.7636	SYCE1
GO:0051568	histone H3-K4 methylation	biological_process	1	22	15	18732	0.000136983	0.000359332	56.7636	DYDC1
GO:0004550	nucleoside diphosphate kinase activity	molecular_function	1	22	16	18732	0.000156441	0.000393274	53.2159	AK9
GO:0007129	synapsis	biological_process	1	22	16	18732	0.000156441	0.000393274	53.2159	TERB2
GO:0007520	myoblast fusion	biological_process	1	22	16	18732	0.000156441	0.000393274	53.2159	PGK2
GO:0031514	motile cilium	cellular_component	2	22	93	18732	0.000170377	0.000411133	18.3109	CCDC65; ENSBGRG00000002720
GO:0042098	T cell proliferation	biological_process	1	22	17	18732	0.000177173	0.000411133	50.0856	ENSBGRG00000006597
GO:0055010	ventricular cardiac muscle tissue morphogenesis	biological_process	1	22	17	18732	0.000177173	0.000411133	50.0856	ENSBGRG00000006597
GO:0048268	clathrin coat assembly	biological_process	1	22	17	18732	0.000177173	0.000411133	50.0856	NSG2
GO:0019897	extrinsic component of plasma membrane	cellular_component	1	22	17	18732	0.000177173	0.000411133	50.0856	ENSBGRG00000014466
GO:0001824	blastocyst development	biological_process	1	22	17	18732	0.000177173	0.000411133	50.0856	NEK2
GO:0007130	synaptonemal complex assembly	biological_process	1	22	18	18732	0.000199178	0.000456345	47.303	SYCE1
GO:0000794	condensed nuclear chromosome	cellular_component	1	22	19	18732	0.000222453	0.000497085	44.8134	NEK2
GO:0016310	phosphorylation	biological_process	1	22	19	18732	0.000222453	0.000497085	44.8134	PGK2
GO:0032212	positive regulation of telomere maintenance via telomerase	biological_process	1	22	20	18732	0.000246994	0.000538625	42.5727	NEK2
GO:0043392	negative regulation of DNA binding	biological_process	1	22	20	18732	0.000246994	0.000538625	42.5727	NEK2
GO:0008569	ATP-dependent microtubule motor activity, minus-end-directed	molecular_function	1	22	21	18732	0.000272799	0.000567547	40.5455	ENSBGRG00000003672
GO:0051225	spindle assembly	biological_process	1	22	21	18732	0.000272799	0.000567547	40.5455	NEK2
GO:0051973	positive regulation of telomerase activity	biological_process	1	22	21	18732	0.000272799	0.000567547	40.5455	NEK2
GO:0006094	gluconeogenesis	biological_process	1	22	21	18732	0.000272799	0.000567547	40.5455	PGK2
GO:0044458	motile cilium assembly	biological_process	1	22	23	18732	0.00032819	0.000675028	37.0198	BBOF1
GO:0051209	release of sequestered calcium ion into cytosol	biological_process	1	22	24	18732	0.000357771	0.000726487	35.4773	ENSBGRG00000006597
GO:0046777	protein autophosphorylation	biological_process	2	22	120	18732	0.000361237	0.000726487	14.1909	STK33; NEK2
GO:0003341	cilium movement	biological_process	1	22	25	18732	0.000388605	0.000756318	34.0582	CCDC39
GO:0042110	T cell activation	biological_process	1	22	25	18732	0.000388605	0.000756318	34.0582	ENSBGRG00000006597
GO:0043531	ADP binding	molecular_function	1	22	25	18732	0.000388605	0.000756318	34.0582	PGK2
GO:0061077	chaperone-mediated protein folding	biological_process	1	22	26	18732	0.00042069	0.000801525	32.7483	ENSBGRG00000006597
GO:0000070	mitotic sister chromatid segregation	biological_process	1	22	26	18732	0.00042069	0.000801525	32.7483	NEK2
GO:0045503	dynein light chain binding	molecular_function	1	22	27	18732	0.000454022	0.00083008	31.5354	ENSBGRG00000003672
GO:0003007	heart morphogenesis	biological_process	1	22	27	18732	0.000454022	0.00083008	31.5354	ENSBGRG00000006597
GO:0043202	lysosomal lumen	cellular_component	1	22	27	18732	0.000454022	0.00083008	31.5354	NSG2
GO:0090307	mitotic spindle assembly	biological_process	1	22	27	18732	0.000454022	0.00083008	31.5354	NEK2
GO:0000413	protein peptidyl-prolyl isomerization	biological_process	1	22	28	18732	0.000488599	0.000884364	30.4091	ENSBGRG00000006597
GO:0016529	sarcoplasmic reticulum	cellular_component	1	22	29	18732	0.000524418	0.000939799	29.3605	ENSBGRG00000006597
GO:0033017	sarcoplasmic reticulum membrane	cellular_component	1	22	31	18732	0.000599773	0.0010643	27.4663	ENSBGRG00000006597
GO:0000788	nuclear nucleosome	cellular_component	1	22	32	18732	0.000639303	0.00111263	26.608	ENSBGRG00000014466
GO:0006096	glycolytic process	biological_process	1	22	32	18732	0.000639303	0.00111263	26.608	PGK2
GO:0045505	dynein intermediate chain binding	molecular_function	1	22	35	18732	0.000765272	0.00130674	24.3273	ENSBGRG00000003672
GO:0008144	drug binding	molecular_function	1	22	35	18732	0.000765272	0.00130674	24.3273	ENSBGRG00000006597
GO:0007088	regulation of mitotic nuclear division	biological_process	1	22	36	18732	0.000809712	0.0013697	23.6515	NEK2
GO:0051959	dynein light intermediate chain binding	molecular_function	1	22	38	18732	0.000902252	0.00151211	22.4067	ENSBGRG00000003672
GO:0030286	dynein complex	cellular_component	1	22	39	18732	0.000950347	0.0015781	21.8322	ENSBGRG00000003672
GO:0031398	positive regulation of protein ubiquitination	biological_process	1	22	42	18732	0.0011019	0.00178074	20.2727	ENSBGRG00000006597
GO:0032880	regulation of protein localization	biological_process	1	22	42	18732	0.0011019	0.00178074	20.2727	ENSBGRG00000006597
GO:0010389	regulation of G2/M transition of mitotic cell cycle	biological_process	1	22	42	18732	0.0011019	0.00178074	20.2727	NEK2
GO:0046332	SMAD binding	molecular_function	1	22	43	18732	0.00115483	0.00184977	19.8013	ENSBGRG00000006597
GO:0003755	peptidyl-prolyl cis-trans isomerase activity	molecular_function	1	22	44	18732	0.00120896	0.00191949	19.3512	ENSBGRG00000006597
GO:0000784	nuclear chromosome, telomeric region	cellular_component	1	22	46	18732	0.00132082	0.00207886	18.5099	TERB2
GO:0032092	positive regulation of protein binding	biological_process	1	22	48	18732	0.00143746	0.00224293	17.7386	ENSBGRG00000006597
GO:0030317	flagellated sperm motility	biological_process	1	22	50	18732	0.00155885	0.00241156	17.0291	PGK2
GO:0097711	ciliary basal body-plasma membrane docking	biological_process	1	22	51	18732	0.00162133	0.00248695	16.6952	NEK2
GO:0016197	endosomal transport	biological_process	1	22	53	18732	0.00174982	0.00266149	16.0652	NSG2
GO:0019903	protein phosphatase binding	molecular_function	1	22	54	18732	0.00181583	0.00273887	15.7677	NEK2
GO:0032588	trans-Golgi network membrane	cellular_component	1	22	55	18732	0.00188301	0.00281674	15.481	NSG2
GO:0006936	muscle contraction	biological_process	1	22	57	18732	0.00202089	0.0029982	14.9378	ENSBGRG00000006597
GO:0007059	chromosome segregation	biological_process	1	22	59	18732	0.00216343	0.00318358	14.4314	NEK2
GO:0007286	spermatid development	biological_process	1	22	62	18732	0.00238594	0.0034827	13.7331	DPY19L2
GO:0007338	single fertilization	biological_process	1	22	64	18732	0.00254005	0.0036488	13.304	ADAM2
GO:0000776	kinetochore	cellular_component	1	22	64	18732	0.00254005	0.0036488	13.304	NEK2
GO:0001933	negative regulation of protein phosphorylation	biological_process	1	22	65	18732	0.00261882	0.00373234	13.0993	ENSBGRG00000006597
GO:0005524	ATP binding	molecular_function	5	22	1301	18732	0.00314851	0.00445219	3.27231	ENSBGRG00000003672; STK33; AK9; NEK2; PGK2
GO:0000086	G2/M transition of mitotic cell cycle	biological_process	1	22	80	18732	0.00393647	0.00552326	10.6432	NEK2
GO:0007018	microtubule-based movement	biological_process	1	22	83	18732	0.00423017	0.0058897	10.2585	ENSBGRG00000003672
GO:0005874	microtubule	cellular_component	2	22	287	18732	0.00441752	0.0061036	5.93348	ENSBGRG00000003672; NEK2
GO:0044325	ion channel binding	molecular_function	1	22	88	18732	0.00474163	0.00650178	9.67562	ENSBGRG00000006597
GO:0050776	regulation of immune response	biological_process	1	22	89	18732	0.0048472	0.00654733	9.56691	ENSBGRG00000006597
GO:0000777	condensed chromosome kinetochore	cellular_component	1	22	89	18732	0.0048472	0.00654733	9.56691	NEK2
GO:0004674	protein serine/threonine kinase activity	molecular_function	2	22	300	18732	0.00499816	0.00670124	5.67636	STK33; NEK2
GO:0042393	histone binding	molecular_function	1	22	92	18732	0.00517039	0.00688118	9.25494	ENSBGRG00000014466
GO:0030018	Z disc	cellular_component	1	22	99	18732	0.00596212	0.00787696	8.60055	ENSBGRG00000006597
GO:0051301	cell division	biological_process	2	22	325	18732	0.00624016	0.00816748	5.23972	SYCE1; NEK2
GO:0006334	nucleosome assembly	biological_process	1	22	102	18732	0.00631739	0.00816748	8.34759	ENSBGRG00000014466
GO:0000922	spindle pole	cellular_component	1	22	102	18732	0.00631739	0.00816748	8.34759	NEK2
GO:0004222	metalloendopeptidase activity	molecular_function	1	22	103	18732	0.00643792	0.00826428	8.26655	ADAM2
GO:0005694	chromosome	cellular_component	1	22	104	18732	0.00655951	0.00836106	8.18706	HORMAD2
GO:0036064	ciliary basal body	cellular_component	1	22	106	18732	0.00680582	0.00855454	8.03259	BBOF1
GO:0005770	late endosome	cellular_component	1	22	106	18732	0.00680582	0.00855454	8.03259	NSG2
GO:0000786	nucleosome	cellular_component	1	22	109	18732	0.00718311	0.00896651	7.81151	ENSBGRG00000014466
GO:0031901	early endosome membrane	cellular_component	1	22	110	18732	0.00731095	0.00906358	7.7405	NSG2
GO:0000278	mitotic cell cycle	biological_process	1	22	111	18732	0.00743983	0.0091606	7.67076	NEK2
GO:0019221	cytokine-mediated signaling pathway	biological_process	1	22	115	18732	0.00796562	0.00974174	7.40395	ENSBGRG00000006597
GO:0043123	positive regulation of I-kappaB kinase/NF-kappaB signaling	biological_process	1	22	118	18732	0.00837071	0.0101685	7.21572	ENSBGRG00000006597
GO:0030659	cytoplasmic vesicle membrane	cellular_component	1	22	120	18732	0.00864585	0.0104327	7.09545	NSG2
GO:0004672	protein kinase activity	molecular_function	1	22	134	18732	0.010684	0.0128066	6.35414	NEK2
GO:0030496	midbody	cellular_component	1	22	144	18732	0.0122576	0.0145962	5.91288	NEK2
GO:0007268	chemical synaptic transmission	biological_process	1	22	152	18732	0.0135853	0.0160716	5.60167	PGK2
GO:0004252	serine-type endopeptidase activity	molecular_function	1	22	161	18732	0.0151508	0.0178071	5.28854	PRSS45P
GO:0006508	proteolysis	biological_process	1	22	171	18732	0.0169772	0.019825	4.97927	PRSS45P
GO:0005929	cilium	cellular_component	1	22	173	18732	0.0173533	0.0201343	4.9217	ENSBGRG00000003672
GO:0005768	endosome	cellular_component	1	22	203	18732	0.0234135	0.0269926	4.19436	NSG2
GO:0031965	nuclear membrane	cellular_component	1	22	204	18732	0.0236287	0.0270683	4.1738	AK9
GO:0005769	early endosome	cellular_component	1	22	216	18732	0.0262745	0.0299099	3.94192	NSG2
GO:0006954	inflammatory response	biological_process	1	22	233	18732	0.0302196	0.0341859	3.65431	ENSBGRG00000014466
GO:0006468	protein phosphorylation	biological_process	1	22	278	18732	0.0417096	0.046891	3.06279	NEK2
GO:0030425	dendrite	cellular_component	1	22	319	18732	0.0533886	0.0596502	2.66914	NSG2
GO:0007155	cell adhesion	biological_process	1	22	355	18732	0.0644952	0.0716174	2.39846	ADAM2
GO:0032991	protein-containing complex	cellular_component	1	22	374	18732	0.0706504	0.0779739	2.27662	NEK2
GO:0007275	multicellular organism development	biological_process	1	22	383	18732	0.0736325	0.0807726	2.22312	DPY19L2
GO:0005813	centrosome	cellular_component	1	22	395	18732	0.0776725	0.0846911	2.15558	NEK2
GO:0046982	protein heterodimerization activity	molecular_function	1	22	414	18732	0.0842125	0.0912722	2.05665	ENSBGRG00000014466
GO:0048471	perinuclear region of cytoplasm	cellular_component	1	22	526	18732	0.125843	0.135581	1.61873	STK33
GO:0042803	protein homodimerization activity	molecular_function	1	22	651	18732	0.176932	0.189496	1.30792	ENSBGRG00000006597
GO:0016021	integral component of membrane	cellular_component	5	22	3342	18732	0.185694	0.197709	1.27387	ANKAR; DPY19L2; NSG2; ADAM2; ENSBGRG00000022711
GO:0005737	cytoplasm	cellular_component	6	22	4150	18732	0.197492	0.208651	1.23102	ENSBGRG00000003672; BBOF1; ENSBGRG00000006597; STK33; AK9; RNF32
GO:0005730	nucleolus	cellular_component	1	22	701	18732	0.198276	0.208651	1.21463	NEK2
GO:0070062	extracellular exosome	cellular_component	1	22	795	18732	0.239249	0.250312	1.07101	ENSBGRG00000006597
GO:0005739	mitochondrion	cellular_component	1	22	943	18732	0.30469	0.316948	0.902921	ENSBGRG00000002720
GO:0005615	extracellular space	cellular_component	1	22	1059	18732	0.355662	0.367856	0.804018	PRSS45P
GO:0005829	cytosol	cellular_component	4	22	3458	18732	0.383737	0.394639	0.98491	ENSBGRG00000006597; AK9; NEK2; PGK2
GO:0003677	DNA binding	molecular_function	1	22	1194	18732	0.413577	0.422924	0.713111	ENSBGRG00000014466
GO:0016020	membrane	cellular_component	1	22	1206	18732	0.418624	0.425679	0.706015	ENSBGRG00000006597
GO:0005654	nucleoplasm	cellular_component	2	22	2078	18732	0.447547	0.452547	0.819494	AK9; NEK2
GO:0005634	nucleus	cellular_component	4	22	4662	18732	0.672291	0.676026	0.730549	STK33; DPY19L2; AK9; HORMAD2
GO:0046872	metal ion binding	molecular_function	2	22	3260	18732	0.763397	0.763397	0.522365	RNF32; NEK2

## Sheet: SPT--GO
Supplementary Table S8.5. GO enrichment analysis of top 30 marker genes in SPT.
id	term	category	ListHits	ListTotal	PopHits	PopTotal	pval	padj	Enrichment_score	Gene
GO:0005986	sucrose biosynthetic process	biological_process	1	27	1	18732	0	0	693.778	FBP2
GO:0042132	fructose 1,6-bisphosphate 1-phosphatase activity	molecular_function	1	27	1	18732	0	0	693.778	FBP2
GO:0033150	cytoskeletal calyx	cellular_component	3	27	4	18732	3.42209e-12	8.55521e-11	520.333	ENSBGRG00000000912; CCIN; CYLC1
GO:0007286	spermatid development	biological_process	5	27	62	18732	2.87588e-10	5.39228e-09	55.9498	CAPZA3; CCDC63; KLHL10; TSSK1B; ENSBGRG00000026517
GO:0048808	male genitalia morphogenesis	biological_process	1	27	2	18732	2.00075e-06	3.00112e-05	346.889	KLHL10
GO:0007283	spermatogenesis	biological_process	5	27	329	18732	6.08051e-06	7.60063e-05	10.5437	ENSBGRG00000000912; SPATA46; CCIN; CYLC1; ENSBGRG00000026517
GO:0007275	multicellular organism development	biological_process	5	27	383	18732	1.44551e-05	0.000154876	9.05715	ENSBGRG00000000912; CCIN; CYLC1; TSSK1B; ENSBGRG00000026517
GO:0006002	fructose 6-phosphate metabolic process	biological_process	1	27	6	18732	2.99045e-05	0.000249204	115.63	FBP2
GO:0015075	ion transmembrane transporter activity	molecular_function	1	27	6	18732	2.99045e-05	0.000249204	115.63	ENSBGRG00000017126
GO:0006000	fructose metabolic process	biological_process	1	27	7	18732	4.18291e-05	0.000285198	99.1111	FBP2
GO:0030388	fructose 1,6-bisphosphate metabolic process	biological_process	1	27	7	18732	4.18291e-05	0.000285198	99.1111	FBP2
GO:0008290	F-actin capping protein complex	cellular_component	1	27	8	18732	5.57225e-05	0.000321476	86.7222	CAPZA3
GO:0035093	spermatogenesis, exchange of chromosomal proteins	biological_process	1	27	8	18732	5.57225e-05	0.000321476	86.7222	ENSBGRG00000022166
GO:0030863	cortical cytoskeleton	cellular_component	1	27	10	18732	8.93948e-05	0.000446974	69.3778	CAPZA3
GO:0051016	barbed-end actin filament capping	biological_process	1	27	10	18732	8.93948e-05	0.000446974	69.3778	CAPZA3
GO:0005200	structural constituent of cytoskeleton	molecular_function	2	27	62	18732	9.54319e-05	0.000447337	22.3799	ENSBGRG00000000912; CYLC1
GO:0030261	chromosome condensation	biological_process	1	27	11	18732	0.000109163	0.000481602	63.0707	ENSBGRG00000026517
GO:0007342	fusion of sperm to egg plasma membrane involved in single fertilization	biological_process	1	27	12	18732	0.000130879	0.00054533	57.8148	SPATA46
GO:0001669	acrosomal vesicle	cellular_component	2	27	72	18732	0.000149053	0.000588366	19.2716	CAPZA3; TSSK1B
GO:0034237	protein kinase A regulatory subunit binding	molecular_function	1	27	16	18732	0.000237117	0.000846847	43.3611	C2orf88
GO:0006997	nucleus organization	biological_process	1	27	16	18732	0.000237117	0.000846847	43.3611	ENSBGRG00000026517
GO:0036158	outer dynein arm assembly	biological_process	1	27	17	18732	0.000268494	0.00091532	40.8105	CCDC63
GO:0048873	homeostasis of number of cells within a tissue	biological_process	1	27	19	18732	0.000336992	0.00109889	36.5146	KLHL10
GO:0019956	chemokine binding	molecular_function	1	27	20	18732	0.000374102	0.00116907	34.6889	ENSBGRG00000017126
GO:0006094	gluconeogenesis	biological_process	1	27	21	18732	0.000413114	0.00123934	33.037	FBP2
GO:0003341	cilium movement	biological_process	1	27	25	18732	0.000588068	0.00169635	27.7511	CCDC63
GO:0030154	cell differentiation	biological_process	4	27	514	18732	0.00074692	0.00207478	5.39905	ENSBGRG00000000912; SPATA46; CCIN; CYLC1
GO:0000788	nuclear nucleosome	cellular_component	1	27	32	18732	0.000966244	0.00258815	21.6806	ENSBGRG00000022166
GO:0009566	fertilization	biological_process	1	27	33	18732	0.00102767	0.00265777	21.0236	KLHL10
GO:0000902	cell morphogenesis	biological_process	1	27	43	18732	0.00174201	0.00435503	16.1344	KLHL10
GO:0008584	male gonad development	biological_process	1	27	55	18732	0.00283443	0.00685749	12.6141	KLHL10
GO:0006811	ion transport	biological_process	1	27	65	18732	0.00393507	0.00922282	10.6735	ENSBGRG00000017126
GO:0006935	chemotaxis	biological_process	1	27	75	18732	0.00520361	0.0118264	9.25037	ENSBGRG00000017126
GO:0005930	axoneme	cellular_component	1	27	85	18732	0.00663538	0.0146369	8.16209	CCDC63
GO:0042393	histone binding	molecular_function	1	27	92	18732	0.00773227	0.0165692	7.54106	ENSBGRG00000022166
GO:0018105	peptidyl-serine phosphorylation	biological_process	1	27	96	18732	0.00839338	0.0174862	7.22685	TSSK1B
GO:0030018	Z disc	cellular_component	1	27	99	18732	0.00890536	0.0180514	7.00786	FBP2
GO:0006334	nucleosome assembly	biological_process	1	27	102	18732	0.00943105	0.0186139	6.80174	ENSBGRG00000022166
GO:0006325	chromatin organization	biological_process	1	27	105	18732	0.00997034	0.0191737	6.60741	ENSBGRG00000022166
GO:0005856	cytoskeleton	cellular_component	2	27	317	18732	0.010396	0.0194926	4.37715	CCIN; ACTRT2
GO:0000786	nucleosome	cellular_component	1	27	109	18732	0.0107103	0.0195921	6.36493	ENSBGRG00000026517
GO:0019221	cytokine-mediated signaling pathway	biological_process	1	27	115	18732	0.0118646	0.0211868	6.03285	ENSBGRG00000017126
GO:0046777	protein autophosphorylation	biological_process	1	27	120	18732	0.0128666	0.0222806	5.78148	TSSK1B
GO:0005814	centriole	cellular_component	1	27	121	18732	0.0130713	0.0222806	5.7337	TSSK1B
GO:0008289	lipid binding	molecular_function	1	27	152	18732	0.0201051	0.0335084	4.56433	FABP12
GO:0006366	transcription by RNA polymerase II	biological_process	1	27	155	18732	0.020854	0.0340012	4.47599	ENSBGRG00000012048
GO:0000790	nuclear chromatin	cellular_component	1	27	158	18732	0.0216146	0.0344914	4.391	ENSBGRG00000022166
GO:0044877	protein-containing complex binding	molecular_function	1	27	192	18732	0.0310134	0.0484585	3.61343	TSSK1B
GO:0031965	nuclear membrane	cellular_component	1	27	204	18732	0.0346553	0.0530439	3.40087	SPATA46
GO:0000287	magnesium ion binding	molecular_function	1	27	209	18732	0.0362201	0.0543302	3.31951	TSSK1B
GO:0003779	actin binding	molecular_function	1	27	228	18732	0.0424106	0.0623686	3.04288	CAPZA3
GO:0004842	ubiquitin-protein transferase activity	molecular_function	1	27	245	18732	0.0482629	0.06961	2.83175	RNF151
GO:0006468	protein phosphorylation	biological_process	1	27	278	18732	0.0604054	0.0854794	2.4956	TSSK1B
GO:0004674	protein serine/threonine kinase activity	molecular_function	1	27	300	18732	0.069028	0.0958722	2.31259	TSSK1B
GO:0016567	protein ubiquitination	biological_process	1	27	304	18732	0.0706379	0.0963244	2.28216	KLHL10
GO:0035556	intracellular signal transduction	biological_process	1	27	308	18732	0.0722604	0.0967774	2.25253	TSSK1B
GO:0003677	DNA binding	molecular_function	3	27	1194	18732	0.0896884	0.118011	1.74316	ENSBGRG00000012048; ENSBGRG00000022166; ENSBGRG00000026517
GO:0045893	positive regulation of transcription, DNA-templated	biological_process	1	27	397	18732	0.111231	0.143834	1.74755	ENSBGRG00000012048
GO:0046982	protein heterodimerization activity	molecular_function	1	27	414	18732	0.119214	0.151543	1.67579	ENSBGRG00000022166
GO:0005737	cytoplasm	cellular_component	8	27	4150	18732	0.123474	0.154342	1.3374	C9orf135; UBL4B; FBP2; TEX26; KLHL10; TSSK1B; ACTRT2; VWA3B
GO:0030054	cell junction	cellular_component	1	27	480	18732	0.151475	0.18624	1.44537	FBP2
GO:0005576	extracellular region	cellular_component	2	27	1045	18732	0.188916	0.228527	1.3278	C11orf94; ENSBGRG00000015068
GO:0016020	membrane	cellular_component	2	27	1206	18732	0.250392	0.298086	1.15054	CAPZA3; ENSBGRG00000017126
GO:0008270	zinc ion binding	molecular_function	1	27	681	18732	0.257282	0.300698	1.01876	RNF151
GO:0005886	plasma membrane	cellular_component	5	27	3016	18732	0.260605	0.300698	1.15016	C2orf88; C9orf135; FBP2; ENSBGRG00000015068; ENSBGRG00000017126
GO:0005789	endoplasmic reticulum membrane	cellular_component	1	27	732	18732	0.284864	0.323117	0.947784	ENSBGRG00000017126
GO:0005783	endoplasmic reticulum	cellular_component	1	27	739	18732	0.288651	0.323117	0.938806	ENSBGRG00000017126
GO:0042802	identical protein binding	molecular_function	1	27	766	18732	0.303244	0.33446	0.905715	FBP2
GO:0070062	extracellular exosome	cellular_component	1	27	795	18732	0.31888	0.346609	0.872676	ENSBGRG00000013109
GO:0005634	nucleus	cellular_component	6	27	4662	18732	0.523826	0.561243	0.892893	TEX35; ENSBGRG00000012048; ENSBGRG00000013109; TSSK1B; RNF151; ENSBGRG00000026517
GO:0016021	integral component of membrane	cellular_component	4	27	3342	18732	0.541626	0.57214	0.830374	C9orf135; TMEM210; ENSBGRG00000013109; ENSBGRG00000017126
GO:0005524	ATP binding	molecular_function	1	27	1301	18732	0.568409	0.592093	0.533265	TSSK1B
GO:0046872	metal ion binding	molecular_function	3	27	3260	18732	0.715899	0.735513	0.638446	FBP2; ENSBGRG00000012048; GTSF1L
GO:0005654	nucleoplasm	cellular_component	1	27	2078	18732	0.817564	0.828612	0.333868	FBP2
GO:0005829	cytosol	cellular_component	1	27	3458	18732	0.971307	0.971307	0.20063	FBP2

## Sheet: SSCs--KEGG
Supplementary Table S8.6. KEGG enrichment analysis of top 30 marker genes in SSCs.
id	term	ListHits	ListTotal	PopHits	PopTotal	pval	padj	Enrichment_score	Gene
ko05222	Small cell lung cancer	2	12	91	8766	0.000222505	0.0100824	16.0549	FN1; PTGS2
ko05200	Pathways in cancer	4	12	518	8766	0.000395387	0.0100824	5.64093	EPAS1; FN1; JAG2; PTGS2
ko04370	VEGF signaling pathway	1	12	44	8766	0.00157411	0.0155258	16.6023	PTGS2
ko04913	Ovarian steroidogenesis	1	12	47	8766	0.00179464	0.0155258	15.5426	PTGS2
ko04330	Notch signaling pathway	1	12	50	8766	0.00202907	0.0155258	14.61	JAG2
ko04979	Cholesterol metabolism	1	12	51	8766	0.00211028	0.0155258	14.3235	PLTP
ko05204	Chemical carcinogenesis	1	12	54	8766	0.00236308	0.0155258	13.5278	PTGS2
ko04923	Regulation of lipolysis in adipocytes	1	12	57	8766	0.00262955	0.0155258	12.8158	PTGS2
ko05144	Malaria	1	12	63	8766	0.00320309	0.0155258	11.5952	PECAM1
ko04520	Adherens junction	1	12	65	8766	0.0034062	0.0155258	11.2385	PTPRB
ko00590	Arachidonic acid metabolism	1	12	67	8766	0.00361522	0.0155258	10.903	PTGS2
ko05211	Renal cell carcinoma	1	12	70	8766	0.00393978	0.0155258	10.4357	EPAS1
ko03320	PPAR signaling pathway	1	12	72	8766	0.00416347	0.0155258	10.1458	PLTP
ko05100	Bacterial invasion of epithelial cells	1	12	74	8766	0.00439298	0.0155258	9.87162	FN1
ko05140	Leishmaniasis	1	12	79	8766	0.004992	0.0155258	9.24684	PTGS2
ko01522	Endocrine resistance	1	12	82	8766	0.0053686	0.0155258	8.90854	JAG2
ko04512	ECM-receptor interaction	1	12	87	8766	0.00602462	0.0155258	8.39655	FN1
ko04657	IL-17 signaling pathway	1	12	87	8766	0.00602462	0.0155258	8.39655	PTGS2
ko04350	TGF-beta signaling pathway	1	12	88	8766	0.00616004	0.0155258	8.30114	ID4
ko04713	Circadian entrainment	1	12	91	8766	0.00657468	0.0155258	8.02747	ENSBGRG00000002194
ko04625	C-type lectin receptor signaling pathway	1	12	92	8766	0.00671568	0.0155258	7.94022	PTGS2
ko04933	AGE-RAGE signaling pathway in diabetic complications	1	12	93	8766	0.00685806	0.0155258	7.85484	FN1
ko04726	Serotonergic synapse	1	12	94	8766	0.00700183	0.0155258	7.77128	PTGS2
ko04658	Th1 and Th2 cell differentiation	1	12	104	8766	0.00851471	0.016979	7.02404	JAG2
ko05146	Amoebiasis	1	12	105	8766	0.00867345	0.016979	6.95714	FN1
ko04670	Leukocyte transendothelial migration	1	12	107	8766	0.00899495	0.016979	6.8271	PECAM1
ko05165	Human papillomavirus infection	2	12	330	8766	0.00902893	0.016979	4.42727	FN1; PTGS2
ko04668	TNF signaling pathway	1	12	109	8766	0.00932179	0.016979	6.70183	PTGS2
ko05010	Alzheimer disease	2	12	339	8766	0.00972187	0.0170971	4.30973	DKK2; PTGS2
ko04066	HIF-1 signaling pathway	1	12	118	8766	0.0108579	0.017608	6.19068	TEK
ko05323	Rheumatoid arthritis	1	12	118	8766	0.0108579	0.017608	6.19068	TEK
ko04151	PI3K-Akt signaling pathway	2	12	356	8766	0.0111154	0.017608	4.10393	FN1; TEK
ko04064	NF-kappa B signaling pathway	1	12	121	8766	0.0113934	0.017608	6.03719	PTGS2
ko04550	Signaling pathways regulating pluripotency of stem cells	1	12	126	8766	0.0123117	0.0182131	5.79762	ID4
ko05418	Fluid shear stress and atherosclerosis	1	12	127	8766	0.0124992	0.0182131	5.75197	PECAM1
ko04921	Oxytocin signaling pathway	1	12	133	8766	0.0136507	0.0193384	5.49248	PTGS2
ko05224	Breast cancer	1	12	137	8766	0.0144434	0.0199084	5.33212	JAG2
ko04723	Retrograde endocannabinoid signaling	1	12	139	8766	0.0148471	0.0199264	5.2554	PTGS2
ko05135	Yersinia infection	1	12	143	8766	0.0156694	0.0204908	5.10839	FN1
ko05206	MicroRNAs in cancer	1	12	148	8766	0.0167247	0.021324	4.93581	PTGS2
ko04310	Wnt signaling pathway	1	12	150	8766	0.0171553	0.0213395	4.87	DKK2
ko05012	Parkinson disease	1	12	158	8766	0.0189251	0.0229804	4.62342	UCHL1
ko04514	Cell adhesion molecules (CAMs)	1	12	164	8766	0.0203017	0.0240788	4.45427	PECAM1
ko05167	Kaposi sarcoma-associated herpesvirus infection	1	12	177	8766	0.0234261	0.027153	4.12712	PTGS2
ko04510	Focal adhesion	1	12	194	8766	0.0277951	0.0310324	3.76546	FN1
ko04810	Regulation of actin cytoskeleton	1	12	195	8766	0.0280619	0.0310324	3.74615	FN1
ko05205	Proteoglycans in cancer	1	12	197	8766	0.0285985	0.0310324	3.70812	FN1
ko05163	Human cytomegalovirus infection	1	12	216	8766	0.033904	0.036023	3.38194	PTGS2
ko04015	Rap1 signaling pathway	1	12	224	8766	0.0362473	0.0377268	3.26116	TEK
ko04014	Ras signaling pathway	1	12	247	8766	0.043329	0.0441956	2.95749	TEK
ko04010	MAPK signaling pathway	1	12	280	8766	0.0543307	0.0543307	2.60893	TEK

## Sheet: SPG--KEGG
Supplementary Table S8.7. KEGG enrichment analysis of top 30 marker genes in SPG.
id	term	ListHits	ListTotal	PopHits	PopTotal	pval	padj	Enrichment_score	Gene
ko00030	Pentose phosphate pathway	1	11	23	8766	0.000357038	0.00678371	34.6482	TKTL1
ko03440	Homologous recombination	1	11	41	8766	0.00114302	0.0108587	19.4368	RBBP8
ko01524	Platinum drug resistance	1	11	69	8766	0.00320804	0.0162971	11.5494	TOP2A
ko04540	Gap junction	1	11	80	8766	0.00428872	0.0162971	9.96136	TUBA3D
ko03008	Ribosome biogenesis in eukaryotes	1	11	80	8766	0.00428872	0.0162971	9.96136	UTP6
ko04114	Oocyte meiosis	1	11	119	8766	0.00927773	0.0229751	6.69672	SMC1B
ko04110	Cell cycle	1	11	124	8766	0.0100428	0.0229751	6.42669	SMC1B
ko04915	Estrogen signaling pathway	1	11	127	8766	0.010515	0.0229751	6.27487	FKBP4
ko04210	Apoptosis	1	11	131	8766	0.0111599	0.0229751	6.08328	TUBA3D
ko05225	Hepatocellular carcinoma	1	11	153	8766	0.015012	0.0229751	5.20856	SMARCC1
ko04145	Phagosome	1	11	153	8766	0.015012	0.0229751	5.20856	TUBA3D
ko04120	Ubiquitin mediated proteolysis	1	11	154	8766	0.0151991	0.0229751	5.17473	ENSBGRG00000009503
ko05012	Parkinson disease	1	11	158	8766	0.0159578	0.0229751	5.04373	UCHL1
ko04530	Tight junction	1	11	163	8766	0.0169291	0.0229751	4.88901	TUBA3D
ko05130	Pathogenic Escherichia coli infection	1	11	208	8766	0.0267662	0.0339039	3.83129	TUBA3D
ko05132	Salmonella infection	1	11	219	8766	0.0294567	0.0349799	3.63885	GCC2
ko04714	Thermogenesis	1	11	247	8766	0.0367786	0.0411055	3.22635	SMARCC1
ko05016	Huntington disease	1	11	274	8766	0.0444483	0.0469176	2.90843	TUBA3D
ko05010	Alzheimer disease	1	11	339	8766	0.0651261	0.0651261	2.35076	TUBA3D

## Sheet: Early-SPC--KEGG
Supplementary Table S8.8. KEGG enrichment analysis of top 30 marker genes in Early-SPC.
id	term	ListHits	ListTotal	PopHits	PopTotal	pval	padj	Enrichment_score	Gene
ko00561	Glycerolipid metabolism	1	3	66	8766	0.000166689	0.00107631	44.2727	GPAT2
ko03008	Ribosome biogenesis in eukaryotes	1	3	80	8766	0.000245302	0.00107631	36.525	ENSBGRG00000023335
ko00564	Glycerophospholipid metabolism	1	3	94	8766	0.000338945	0.00107631	31.0851	GPAT2
ko03015	mRNA surveillance pathway	1	3	101	8766	0.000391387	0.00107631	28.9307	ENSBGRG00000023335
ko05322	Systemic lupus erythematosus	1	3	164	8766	0.00103089	0.00180207	17.8171	H3-4
ko05164	Influenza A	1	3	171	8766	0.00112045	0.00180207	17.0877	ENSBGRG00000023335
ko03013	RNA transport	1	3	175	8766	0.00117328	0.00180207	16.6971	ENSBGRG00000023335
ko05034	Alcoholism	1	3	185	8766	0.0013106	0.00180207	15.7946	H3-4
ko05202	Transcriptional misregulation in cancer	1	3	197	8766	0.00148525	0.00181531	14.8325	H3-4
ko05131	Shigellosis	1	3	257	8766	0.00251903	0.00277094	11.3696	H3-4
ko05168	Herpes simplex virus 1 infection	1	3	1075	8766	0.0414002	0.0414002	2.71814	ENSBGRG00000023335

## Sheet: Late-SPC--KEGG
Supplementary Table S8.9. KEGG enrichment analysis of top 30 marker genes in Late-SPC.
id	term	ListHits	ListTotal	PopHits	PopTotal	pval	padj	Enrichment_score	Gene
ko00240	Pyrimidine metabolism	1	3	51	8766	9.91942e-05	0.00058341	57.2941	AK9
ko00010	Glycolysis / Gluconeogenesis	1	3	66	8766	0.000166689	0.00058341	44.2727	PGK2
ko04066	HIF-1 signaling pathway	1	3	118	8766	0.000534302	0.00113472	24.7627	PGK2
ko00230	Purine metabolism	1	3	130	8766	0.000648413	0.00113472	22.4769	AK9
ko05322	Systemic lupus erythematosus	1	3	164	8766	0.00103089	0.00144325	17.8171	ENSBGRG00000014466
ko05034	Alcoholism	1	3	185	8766	0.0013106	0.00152903	15.7946	ENSBGRG00000014466
ko05203	Viral carcinogenesis	1	3	206	8766	0.00162329	0.00162329	14.1845	ENSBGRG00000014466

## Sheet: SPT--KEGG
Supplementary Table S8.10. KEGG enrichment analysis of top 30 marker genes in SPT.
id	term	ListHits	ListTotal	PopHits	PopTotal	pval	padj	Enrichment_score	Gene
ko04217	Necroptosis	1	2	160	8766	0.000331103	0.000590711	27.3938	ENSBGRG00000022166
ko05322	Systemic lupus erythematosus	1	2	164	8766	0.000347919	0.000590711	26.7256	ENSBGRG00000022166
ko05034	Alcoholism	1	2	185	8766	0.000443033	0.000590711	23.6919	ENSBGRG00000022166
ko04144	Endocytosis	1	2	235	8766	0.000715699	0.000715699	18.6511	CAPZA3
