# Supplementary material for: Single-Cell RNA Sequencing Reveals Atlas of Yak Testis Cells
Source: Int J Mol Sci. 2023 Apr 28;24(9):7982. doi: 10.3390/ijms24097982 (PMC10178277; doi:10.3390/ijms24097982)
Supplement: Supplementary file 1 [file ijms-24-07982-s001.zip › Supplementary Table S9.xlsx]

## Sheet: Sheet1
Supplementary Table S9. Marker genes
	Marker	Cell type	Cell type marker	Stage	Stage marker
Somatic Cells	VIM, GATA4	Sertoli cells (SCs)	SOX9, AMH, CLU, GATA4, WFCD2, PRND, BEX2, ITGA6, HSD17B3, INHA, RBP1, INHBB, DEFB119, EPPIN, NR5A1, CITED1, HSD17B3, DHH, DMRT1	Stage_a	EGR3, JUN, NR4A1
				Stage_b	S100A13, ENO1, BEX1
				Stage_c	HOPX, DEFB119, CST9L, TSC22D1
		Leydig cells (LCs)	INSL3, CYP11A, INHBA, LHCGR, DLK1, IGF1, IGF2, IGFBP5, HSD17B3, CFD, IGFBP3, VIT, ARX, TCF21, NEGR1, STAR, DLK1	LC (Adult)	HSD3B2, IGF1, INSL3, STAR, SF1, CYP1B1, HSD3B1
				LC (prepubertal)	INHBA
				LC (fetal)	VCAM1, TSP2
		Myoid cells (MCs)	ACTA2, TAGLN, MYH11, MYI6, TPM1, TPM2, TPM4, MYL9, GLI1, PTCH1, PTCH2, IGFBP6, WFDC1, SMOC1,
		Endothelial cells (ECs)	VWF, PECAM1, HES1, TIE1, TEK, NOTCH4, MAML1, EPAS1, TGFBR2, NOSTRIN, PALMD, POSTN, JAG1, PDGFB, IGF2, DLL4
		Macrophages	CD83, CD68, CD163, CD63, CD4, CD14, S100A4, LYZ, RGS1, TYROBP, RGS1, CSF1R, C1QA, IL10, CX3CR1, TNF
		T-lymphocyte	NKG7
		Fibroblasts	FSP1
		Blood	CD74, HLA-DRB1, HBA2, HBG2, HBG1
		Stroma	MGP, GNG11, SPARCL1, SLC9A3R2, HLA-B, KLF2
Germ Cells	DDX4	Spermatogonial stem cells (SSCs)	UTF1, GFRA1, PIWIL4, TSPAN33, SSEA4, HMGA1, ID4, FGFR3, PLZF(ZBTB16), SOHLH1, DNMT3L, EGR4, BCL6, SALL4, ETV5, MAGEA4, RET, BMPR1B, LIN28B, Thy-1
		Spermatogonia (SPG)	UCHL1, UTF1, ID4, GFRA1, c-KIT, MKI67, PRAME, SYCP3, SOHLH2, SYCE3, SSX3, NR6A1, MAGEA4, FGFR3, SOHLH1, FST, NOG, BMPR1B, DLL3, FGFR2, ROR2, BAMBI, ACVR1B, ACVR2B, STRA8, L1TD1, KIT	Diff.ing SPG	MKI67, KIT, DMRT1, STRA8, DMRT1, DAZL, MAGEA4, SOHLH1, SOHLH2, CHEK1, SCML2, TKTL1, FLYWCH2, DENR, UCHL1,
				Diff.ed SPG	STRA8
		Spermatocyte (SPC)	SYCP3, SPO11, MKI67, PRDM9, GPR85, STRA8, CCNA1, OVOL2, NME8, SYCP2, TKTL1, ACR, LCA5, PIWIL1, AURKA, KIT, MAGEA4, TOP2A, SYCP1, DAZL, MEIOB, SPAG6, ZPBP	Early-SPC	SYCP3, SPO11, RAD51AP2, STRA8, SYCP2, FKBP6, MLLT10, TOP2A, DAZL, CHEK1, BRCA1, DMC1, SYCP1, MEIOB, TEX12, SYCE1, AURKA, ATR, DMRTC2
				Late-SPC	SPAG6+/ZPBP+/ACRV1-, ACR, LCA5, LRRIQ1, TMEM107, SPAG6, MLH3, PIWIL1, ADAM2, CCNA1, NME8, SPATA16, PGK2
		Spermatids (SPT)	ACTRT3, TJP3, TEX29, SAXO1, ACRV1, PLCZ1, TXNDC8, CHD5, PNA, TNP1, TXNDC2, PRM1, PRM3, ZPBP, ACVR1, SPATA3, SPEM1, SPATA19, THEG, GAPD	Round spermatids (RSs)	ACRV1, NEM5, ACTL7B, CELF3, YPEL4, ZPBP, SPAG6, CAMK4, CREM
				Elongating spermatids (ESs)	AKAP14, TNP2, HEMGN, SEL1L2, GLCE, TNP1, PRM2, CREM, MYO1D, HOOK1, SPATA12, SPATA18 , PRM3
				Sperm	CRISP2, OAZ3, PRM2, PRM1, TPPP2, TNP1, LNC15, TNP1, PRM2, HOOK1, SPATA12, SPATA18, PRM3
	Note: the Stage in column E is the result of subdividing the previous Cell type.
